# Supplementary material for: A TATA-box-binding protein binds single-stranded DNA in two modes: To poly(G) tracts and to flexible DNA regions
Source: J Biol Chem. 2025 Apr 27;301(6):108552. doi: 10.1016/j.jbc.2025.108552 (PMC12209930; doi:10.1016/j.jbc.2025.108552)
Supplement: File S2cii [file mmc2.xlsx]

## Sheet: S2 Legend
Legend for S2: all DNA sequences used in this study
Column #	Data
1	Name of each sequence used in this study
2	Nucleotide sequence in the 5’ to 3’ direction
3	Indicates whether the sequence was included in the polynomial regression model training set (Y/N)
4	The raw data for the energy profile of the sequence as a semicolon separated list
5	The relevant GiardiaDB gene ID of the sequence, if applicable
6	The GiardiaDB gene name of the sequence, if applicable
7	The relative region with respect to the translation start codon of the sequence for its respective gene, if applicable
8	The relative strand of the sequence with respect to the coding strand for its respective gene, if applicable.

## Sheet: Sequences
All DNA sequences used in this study
(1) Name	(2) Sequence	(3) Training?	(4) Energy profile	(5) GiardiaDB ID	(6) GiardiaDB Name	(7) Relative region	(8) Strand
Probes / Self-competitors
H4-a	GTAGGGCGCAGATTTGGGCTAAAAAAGAAGACGCGGGAAGGGGCAAATAAAAATG	N	-4.886;-4.593;-4.624;-5.018;-5.086;-5.039;-5.027;-5.027;-4.628;-4.607;-4.939;-4.569;-4.199;-4.190;-4.620;-5.069;-5.086;-5.039;-4.569;-4.223;-4.527;-4.754;-4.754;-4.754;-4.754;-4.851;-4.939;-4.842;-4.851;-4.939;-4.585;-4.651;-5.027;-5.027;-5.075;-5.086;-5.008;-4.842;-4.851;-5.018;-5.086;-5.086;-5.039;-4.628;-4.509;-4.754;-4.480;-4.253;-4.527;-4.754;-4.754;-4.754;-4.480;-4.629;-5.051	GL50803_00135003	Histone H4	-52/2	a
H4-b	CATTTTTATTTGCCCCTTCCCGCGTCTTCTTTTTTAGCCCAAATCTGCGCCCTAC	N	-4.265;-4.236;-4.199;-4.190;-4.190;-4.190;-4.245;-4.253;-4.199;-4.190;-4.620;-5.021;-4.582;-4.172;-4.172;-4.159;-4.168;-4.196;-4.186;-4.172;-4.617;-5.027;-5.027;-4.974;-4.543;-4.173;-4.168;-4.196;-4.173;-4.168;-4.190;-4.190;-4.190;-4.190;-4.245;-4.624;-4.970;-4.582;-4.172;-4.218;-4.509;-4.754;-4.480;-4.204;-4.173;-4.598;-5.021;-5.027;-5.027;-4.582;-4.172;-4.159;-4.223;-4.269;-4.239	GL50803_00135003	Histone H4	2/-52	b
H2B-a	TAGAAGTGCACAGGGGCGCAGATTTCGGCTGCGGAAGGGGGGAAAAAGCGGGCGGGAAAGAAAT	N	-4.300;-4.624;-4.939;-4.842;-4.851;-4.918;-4.969;-5.021;-4.628;-4.252;-4.252;-4.607;-5.018;-5.086;-5.086;-5.039;-5.027;-5.027;-4.628;-4.607;-4.939;-4.569;-4.199;-4.190;-4.196;-4.632;-5.075;-5.039;-4.569;-4.598;-5.021;-5.027;-5.075;-5.008;-4.842;-4.851;-5.018;-5.086;-5.086;-5.086;-5.086;-5.008;-4.842;-4.754;-4.754;-4.754;-4.851;-4.970;-5.027;-5.075;-5.086;-5.039;-5.027;-5.075;-5.086;-5.008;-4.842;…	GL50803_00121046	Histone H2B	-62/1	a
H2B-b	ATTTCTTTCCCGCCCGCTTTTTCCCCCCTTCCGCAGCCGAAATCTGCGCCCCTGTGCACTTCTA	N	-4.207;-4.199;-4.190;-4.196;-4.173;-4.168;-4.190;-4.196;-4.186;-4.172;-4.617;-5.027;-4.582;-4.172;-4.617;-5.027;-4.569;-4.168;-4.190;-4.190;-4.190;-4.196;-4.186;-4.172;-4.172;-4.172;-4.172;-4.159;-4.168;-4.196;-4.186;-4.617;-5.027;-4.628;-4.607;-4.970;-4.582;-4.617;-4.996;-4.842;-4.754;-4.480;-4.204;-4.173;-4.598;-5.021;-5.027;-5.027;-4.582;-4.172;-4.172;-4.159;-4.598;-4.969;-4.969;-5.021;-4.628;…	GL50803_00121046	Histone H2B	1/-62	b
Competitors
GDH-a	GACCACAAATAACGCCTTTAATTACAGGCGCCCCAGATTTTAAAAT	Y	-4.930;-4.585;-4.205;-4.218;-4.252;-4.252;-4.509;-4.754;-4.480;-4.253;-4.527;-4.496;-4.651;-5.027;-4.582;-4.159;-4.168;-4.190;-4.245;-4.527;-4.480;-4.199;-4.245;-4.269;-4.252;-4.607;-5.018;-5.039;-5.027;-5.027;-4.582;-4.172;-4.172;-4.218;-4.607;-4.939;-4.569;-4.199;-4.190;-4.190;-4.245;-4.527;-4.754;-4.754;-4.480;-4.207	GL50803_0021942	NADP-specific glutamate dehydrogenase	-44/1	a
GDH-b	ATTTTAAAATCTGGGGCGCCTGTAATTAAAGGCGTTATTTGTGGTC	Y	-4.207;-4.199;-4.190;-4.190;-4.245;-4.527;-4.754;-4.754;-4.480;-4.204;-4.173;-4.598;-5.069;-5.086;-5.086;-5.039;-5.027;-5.027;-4.582;-4.159;-4.598;-4.969;-4.593;-4.527;-4.480;-4.199;-4.245;-4.527;-4.754;-4.851;-5.018;-5.039;-5.027;-4.974;-4.538;-4.245;-4.253;-4.199;-4.190;-4.620;-4.969;-4.969;-5.069;-4.986;-4.543;-4.201	GL50803_0021942	NADP-specific glutamate dehydrogenase	1/-44	b
aGN-a	CAATTTGAGCTTCAAAAAATACCGCCAAAAAATGGCAATTCGGTTTTAAAAATG	N	-4.265;-4.509;-4.480;-4.199;-4.190;-4.620;-4.990;-4.939;-4.970;-4.569;-4.168;-4.196;-4.233;-4.509;-4.754;-4.754;-4.754;-4.754;-4.480;-4.253;-4.269;-4.205;-4.617;-5.027;-4.582;-4.218;-4.509;-4.754;-4.754;-4.754;-4.754;-4.480;-4.629;-5.069;-5.039;-4.628;-4.509;-4.480;-4.199;-4.196;-4.632;-5.075;-4.986;-4.538;-4.190;-4.190;-4.245;-4.527;-4.754;-4.754;-4.754;-4.480;-4.629;-5.051	GL50803_0011654	Alpha-1 giardin	-51/2	a
aGN-b	CATTTTTAAAACCGAATTGCCATTTTTTGGCGGTATTTTTTGAAGCTCAAATTG	Y	-4.265;-4.236;-4.199;-4.190;-4.190;-4.190;-4.245;-4.527;-4.754;-4.754;-4.496;-4.205;-4.617;-4.996;-4.842;-4.480;-4.199;-4.620;-5.021;-4.582;-4.218;-4.236;-4.199;-4.190;-4.190;-4.190;-4.190;-4.620;-5.069;-5.039;-5.027;-5.075;-4.986;-4.593;-4.253;-4.199;-4.190;-4.190;-4.190;-4.190;-4.620;-4.990;-4.842;-4.851;-4.970;-4.569;-4.173;-4.233;-4.509;-4.754;-4.480;-4.199;-4.620;-5.051	GL50803_0011654	Alpha-1 giardin	2/-51	b
Ran-a	GTAAAATAAATTAAATCGAAATTAAAACTTTAACC	Y	-4.886;-4.593;-4.527;-4.754;-4.754;-4.480;-4.253;-4.527;-4.754;-4.480;-4.199;-4.245;-4.527;-4.754;-4.480;-4.204;-4.632;-4.996;-4.842;-4.754;-4.480;-4.199;-4.245;-4.527;-4.754;-4.754;-4.496;-4.192;-4.168;-4.190;-4.245;-4.527;-4.496;-4.205;-4.172	GL50803_0015869	GTP-binding nuclear protein RAN/TC4	-52/-18	a
Ran-b	GGTTAAAGTTTTAATTTCGATTTAATTTATTTTAC	Y	-5.086;-4.986;-4.538;-4.245;-4.527;-4.754;-4.851;-4.918;-4.538;-4.190;-4.190;-4.245;-4.527;-4.480;-4.199;-4.190;-4.196;-4.632;-4.996;-4.569;-4.199;-4.190;-4.245;-4.527;-4.480;-4.199;-4.190;-4.245;-4.253;-4.199;-4.190;-4.190;-4.245;-4.269;-4.239	GL50803_0015869	GTP-binding nuclear protein RAN/TC4	-18/-52	b
bTub-a	TTGCATATTTATTGTTACG	Y	-4.190;-4.620;-5.021;-4.628;-4.236;-4.253;-4.253;-4.199;-4.190;-4.245;-4.253;-4.199;-4.620;-4.969;-4.538;-4.245;-4.269;-4.651;-5.063	GL50803_00136020	Beta-tubulin 3	-72/-54	a
bTub-b	CGTAACAATAAATATGCAA	Y	-5.063;-4.974;-4.593;-4.527;-4.496;-4.252;-4.509;-4.480;-4.253;-4.527;-4.754;-4.480;-4.253;-4.253;-4.629;-5.021;-4.628;-4.509;-4.754	GL50803_00136020	Beta-tubulin 3	-54/-74	b
E1B-a	AGGGTATATAATGCGCCA	Y	-4.949;-5.018;-5.086;-4.986;-4.593;-4.253;-4.253;-4.253;-4.253;-4.527;-4.480;-4.629;-5.021;-5.027;-5.027;-4.582;-4.218;-4.265	n/a	n/a	n/a	a
E1B-b	TGGCGCATTATATACCCT	Y	-5.051;-5.069;-5.039;-5.027;-5.027;-4.628;-4.236;-4.199;-4.245;-4.253;-4.253;-4.253;-4.253;-4.269;-4.205;-4.172;-4.159;-4.146	n/a	n/a	n/a	b
						n/a
polyA(30)	AAAAAAAAAAAAAAAAAAAAAAAAAAAAAA	Y	-4.754;-4.754;-4.754;-4.754;-4.754;-4.754;-4.754;-4.754;-4.754;-4.754;-4.754;-4.754;-4.754;-4.754;-4.754;-4.754;-4.754;-4.754;-4.754;-4.754;-4.754;-4.754;-4.754;-4.754;-4.754;-4.754;-4.754;-4.754;-4.754;-4.754	n/a	n/a	n/a	n/a
polyC(30)	CCCCCCCCCCCCCCCCCCCCCCCCCCCCCC	Y	-4.172;-4.172;-4.172;-4.172;-4.172;-4.172;-4.172;-4.172;-4.172;-4.172;-4.172;-4.172;-4.172;-4.172;-4.172;-4.172;-4.172;-4.172;-4.172;-4.172;-4.172;-4.172;-4.172;-4.172;-4.172;-4.172;-4.172;-4.172;-4.172;-4.172	n/a	n/a	n/a	n/a
polyT(30)	TTTTTTTTTTTTTTTTTTTTTTTTTTTTTT	Y	-4.190;-4.190;-4.190;-4.190;-4.190;-4.190;-4.190;-4.190;-4.190;-4.190;-4.190;-4.190;-4.190;-4.190;-4.190;-4.190;-4.190;-4.190;-4.190;-4.190;-4.190;-4.190;-4.190;-4.190;-4.190;-4.190;-4.190;-4.190;-4.190;-4.190	n/a	n/a	n/a	n/a
polyG(20)	GGGGGGGGGGGGGGGGGGGG	N	-5.086;-5.086;-5.086;-5.086;-5.086;-5.086;-5.086;-5.086;-5.086;-5.086;-5.086;-5.086;-5.086;-5.086;-5.086;-5.086;-5.086;-5.086;-5.086;-5.086	n/a	n/a	n/a	n/a
H2B-a Centre	TGCACAGGGGCGCAGATTTCGGCTGCGGAAGGGGGGAAAAAGCGGGCGGG	N	-5.051;-5.021;-4.628;-4.252;-4.252;-4.607;-5.018;-5.086;-5.086;-5.039;-5.027;-5.027;-4.628;-4.607;-4.939;-4.569;-4.199;-4.190;-4.196;-4.632;-5.075;-5.039;-4.569;-4.598;-5.021;-5.027;-5.075;-5.008;-4.842;-4.851;-5.018;-5.086;-5.086;-5.086;-5.086;-5.008;-4.842;-4.754;-4.754;-4.754;-4.851;-4.970;-5.027;-5.075;-5.086;-5.039;-5.027;-5.075;-5.086;-5.086	GL50803_00121046	Histone H2B	-52/-7	a
H2B-a Left	TAGAAGTGCACAGGGGCGCAGATTTCGGCTGC	N	-4.300;-4.624;-4.939;-4.842;-4.851;-4.918;-4.969;-5.021;-4.628;-4.252;-4.252;-4.607;-5.018;-5.086;-5.086;-5.039;-5.027;-5.027;-4.628;-4.607;-4.939;-4.569;-4.199;-4.190;-4.196;-4.632;-5.075;-5.039;-4.569;-4.598;-5.021;-4.992	GL50803_00121046	Histone H2B	-62/-31	a
H2B-a Left *1	TAGAAGTGCACAGGGGGGCAGATTTCGGCTGC	N	-4.146;-4.598;-5.021;-5.027;-5.075;-5.008;-4.842;-4.851;-5.018;-5.086;-5.086;-5.086;-5.086;-5.008;-4.842;-4.754;-4.754;-4.754;-4.851;-4.970;-5.027;-5.075;-5.086;-5.039;-5.027;-5.075;-5.086;-5.008;-4.842;-4.754;-4.851;-4.939;-4.842;-4.754;-4.480;-4.207	GL50803_00121046	Histone H2B	-62/-31	a
H2B-a Right	CTGCGGAAGGGGGGAAAAAGCGGGCGGGAAAGAAAT	N	-4.754;-4.754;-4.754;-4.754;-4.480;-4.199;-4.245;-4.253;-4.253;-4.269;-4.205;-4.159;-4.223;-4.253;-4.629;-5.021;-4.582;-4.617;-5.027;-4.628;-4.252;-4.192;-4.173;-4.233;-4.509;-4.754;-4.754;-4.754;-4.754;-4.754	GL50803_00121046	Histone H2B	-34/1	a
H2B-a Right *1	CTGCGGAAGGAGGGAAAAAGCGGGCGGGAAAGAAAT	N	-4.146;-4.598;-5.021;-5.027;-5.075;-5.008;-4.842;-4.851;-5.018;-5.008;-4.939;-5.018;-5.086;-5.008;-4.842;-4.754;-4.754;-4.754;-4.851;-4.970;-5.027;-5.075;-5.086;-5.039;-5.027;-5.075;-5.086;-5.008;-4.842;-4.754;-4.851;-4.939;-4.842;-4.754;-4.480;-4.207	GL50803_00121046	Histone H2B	-34/1	a
H2B-a Right *2	CTGCGGAAGCGCGCAAAAAGCGGGCGGGAAAGAAAT	N	-4.146;-4.598;-5.021;-5.027;-5.075;-5.008;-4.842;-4.851;-4.970;-5.027;-5.027;-5.027;-5.027;-4.628;-4.509;-4.754;-4.754;-4.754;-4.851;-4.970;-5.027;-5.075;-5.086;-5.039;-5.027;-5.075;-5.086;-5.008;-4.842;-4.754;-4.851;-4.939;-4.842;-4.754;-4.480;-4.207	GL50803_00121046	Histone H2B	-34/1	a
H2B-a Right *3	CTGCGGTTGGGGGGTTTTAGCGGGCGGGAAAGAAAT	N	-4.146;-4.598;-5.021;-5.027;-5.075;-4.986;-4.538;-4.620;-5.069;-5.086;-5.086;-5.086;-5.086;-4.986;-4.538;-4.190;-4.190;-4.245;-4.624;-4.970;-5.027;-5.075;-5.086;-5.039;-5.027;-5.075;-5.086;-5.008;-4.842;-4.754;-4.851;-4.939;-4.842;-4.754;-4.480;-4.207	GL50803_00121046	Histone H2B	-34/1	a
H2B-a Right *4	CTGCGGAAGGGGGGAAAAAGCTCACAATAAAGAAAT	N	-4.146;-4.598;-5.021;-5.027;-5.075;-5.008;-4.842;-4.851;-5.018;-5.086;-5.086;-5.086;-5.086;-5.008;-4.842;-4.754;-4.754;-4.754;-4.851;-4.970;-4.569;-4.173;-4.233;-4.252;-4.252;-4.509;-4.480;-4.253;-4.527;-4.754;-4.851;-4.939;-4.842;-4.754;-4.480;-4.207	GL50803_00121046	Histone H2B	-34/1	a
H4(-b) L	CATTTTTATTTGCCCCTTCCCGCGTCTT	Y	-4.265;-4.236;-4.199;-4.190;-4.190;-4.245;-4.253;-4.199;-4.190;-4.620;-5.021;-4.582;-4.172;-4.172;-4.159;-4.168;-4.196;-4.186;-4.172;-4.617;-5.027;-5.027;-4.974;-4.543;-4.173;-4.168;-4.190	GL50803_00135003	Histone H4	2/-25	b
H4(-b) C	CCTTCCCGCGTCTTCTTTTTTAGCCCAA	Y	-4.172;-4.159;-4.168;-4.196;-4.186;-4.172;-4.617;-5.027;-5.027;-4.974;-4.543;-4.173;-4.168;-4.196;-4.173;-4.168;-4.190;-4.190;-4.190;-4.190;-4.245;-4.624;-4.970;-4.582;-4.172;-4.218;-4.509;-4.754	GL50803_00135003	Histone H4	-12/-39	b
H4(-b) R	CTTTTTTAGCCCAAATCTGCGCCCTAC	Y	-4.146;-4.168;-4.190;-4.190;-4.190;-4.190;-4.245;-4.624;-4.970;-4.582;-4.172;-4.218;-4.509;-4.754;-4.480;-4.204;-4.173;-4.598;-5.021;-5.027;-5.027;-4.582;-4.172;-4.159;-4.223;-4.269;-4.239	GL50803_00135003	Histone H4	-26/-52	b
H4(-b) S1	ACACCCACCTGCTTCCTCTGCGCCCTTTCCCTCCAGCTTAGACCATCGCGTTCAT	Y	-4.239;-4.252;-4.252;-4.205;-4.172;-4.218;-4.252;-4.205;-4.159;-4.598;-5.021;-4.569;-4.168;-4.196;-4.186;-4.159;-4.173;-4.173;-4.598;-5.021;-5.027;-5.027;-4.582;-4.172;-4.159;-4.168;-4.190;-4.196;-4.186;-4.172;-4.159;-4.173;-4.186;-4.218;-4.607;-4.970;-4.569;-4.168;-4.245;-4.624;-4.939;-4.585;-4.205;-4.218;-4.236;-4.204;-4.632;-5.027;-5.027;-4.974;-4.538;-4.196;-4.233;-4.236;-4.207	n/a	n/a	n/a	n/a
H4(-b) S2	TACCTCACCTGCTTCTTCTTCGCGTTCCCTCCTCCAGCCCAAACTTGCGCCTCAT	Y	-4.300;-4.269;-4.205;-4.159;-4.173;-4.233;-4.252;-4.205;-4.159;-4.598;-5.021;-4.569;-4.168;-4.196;-4.173;-4.168;-4.196;-4.173;-4.168;-4.196;-4.632;-5.027;-5.027;-4.974;-4.538;-4.196;-4.186;-4.172;-4.159;-4.173;-4.186;-4.159;-4.173;-4.186;-4.218;-4.607;-4.970;-4.582;-4.172;-4.218;-4.509;-4.754;-4.496;-4.192;-4.168;-4.620;-5.021;-5.027;-5.027;-4.582;-4.159;-4.173;-4.233;-4.236;-4.207	n/a	n/a	n/a	n/a
H2B(-b) L	ATTTCTTTCCCGCCCGCTTTTTCCCCCCTT	Y	-4.207;-4.199;-4.190;-4.196;-4.173;-4.168;-4.190;-4.196;-4.186;-4.172;-4.617;-5.027;-4.582;-4.172;-4.617;-5.027;-4.569;-4.168;-4.190;-4.190;-4.190;-4.196;-4.186;-4.172;-4.172;-4.172;-4.172;-4.159;-4.168;-4.190	GL50803_00121046	Histone H2B	1/-28	b
H2B(-b) C	GCTTTTTCCCCCCTTCGCAGCCGAAATCTG	Y	-4.992;-4.569;-4.168;-4.190;-4.190;-4.190;-4.196;-4.186;-4.172;-4.172;-4.172;-4.172;-4.159;-4.168;-4.196;-4.632;-5.027;-4.628;-4.607;-4.970;-4.582;-4.617;-4.996;-4.842;-4.754;-4.480;-4.204;-4.173;-4.598;-5.051	GL50803_00121046	Histone H2B	-14/-44	b
H2B(-b) R	CGCAGCCGAAATCTGCGCCCCTGTGCACTT	Y	-5.063;-5.027;-4.628;-4.607;-4.970;-4.582;-4.617;-4.996;-4.842;-4.754;-4.480;-4.204;-4.173;-4.598;-5.021;-5.027;-5.027;-4.582;-4.172;-4.172;-4.159;-4.598;-4.969;-4.969;-5.021;-4.628;-4.252;-4.192;-4.168;-4.196;-4.173;-4.223;-4.300	GL50803_00121046	Histone H2B	-30/-59	b
H2B(-b) S1	ACCCCTCCTTCGCTCGCTCCTTCCTTTCTCCCGCAGCCGAGACTTGCGCTTTACGTGATCC	Y	-4.239;-4.205;-4.172;-4.172;-4.159;-4.173;-4.186;-4.159;-4.168;-4.196;-4.632;-5.027;-4.569;-4.173;-4.632;-5.027;-4.569;-4.173;-4.186;-4.159;-4.168;-4.196;-4.186;-4.159;-4.168;-4.190;-4.196;-4.173;-4.173;-4.186;-4.172;-4.617;-5.027;-4.628;-4.607;-4.970;-4.582;-4.617;-4.996;-4.939;-4.939;-4.585;-4.192;-4.168;-4.620;-5.021;-5.027;-5.027;-4.569;-4.168;-4.190;-4.245;-4.269;-4.651;-4.974;-4.969;-4.990;…	n/a	n/a	n/a	n/a
H2B(-b) S2	CACCTTCTCAGCGACGCTTCCTCTTTCCCTAGCGACGTGTAACCACGCGATTTGTGCCATC	Y	-4.265;-4.252;-4.205;-4.159;-4.168;-4.196;-4.173;-4.173;-4.233;-4.607;-4.970;-5.027;-4.996;-4.585;-4.651;-5.027;-4.569;-4.168;-4.196;-4.186;-4.159;-4.173;-4.173;-4.168;-4.190;-4.196;-4.186;-4.172;-4.159;-4.223;-4.624;-4.970;-5.027;-4.996;-4.585;-4.651;-4.974;-4.969;-4.969;-4.593;-4.527;-4.496;-4.205;-4.218;-4.252;-4.651;-5.027;-5.027;-4.996;-4.569;-4.199;-4.190;-4.620;-4.969;-4.969;-5.021;-4.582;…	n/a	n/a	n/a	n/a
Dn1	AAAAAAAAAAAAAAAAAAAAAAAAAAAAAA	Y	-4.754;-4.754;-4.754;-4.754;-4.754;-4.754;-4.754;-4.754;-4.754;-4.754;-4.754;-4.754;-4.754;-4.754;-4.754;-4.754;-4.754;-4.754;-4.754;-4.754;-4.754;-4.754;-4.754;-4.754;-4.754;-4.754;-4.754;-4.754;-4.754;-4.754	n/a	n/a	n/a	n/a
Dn2	AAAAAAAAAACTCCTCCCTTAAAAAAAAAA	Y	-4.754;-4.754;-4.754;-4.754;-4.754;-4.754;-4.754;-4.754;-4.754;-4.496;-4.192;-4.173;-4.186;-4.159;-4.173;-4.186;-4.172;-4.159;-4.168;-4.245;-4.527;-4.754;-4.754;-4.754;-4.754;-4.754;-4.754;-4.754;-4.754;-4.754	n/a	n/a	n/a	n/a
Dn3	AAAAAAAAACTCCTCCCTTGAAAAAAAAAA	Y	-4.754;-4.754;-4.754;-4.754;-4.754;-4.754;-4.754;-4.754;-4.496;-4.192;-4.173;-4.186;-4.159;-4.173;-4.186;-4.172;-4.159;-4.168;-4.620;-4.990;-4.842;-4.754;-4.754;-4.754;-4.754;-4.754;-4.754;-4.754;-4.754;-4.754	n/a	n/a	n/a	n/a
Dn4	AAAAAAACTCCTCCCTTGTTCCCAAAAAAA	Y	-4.754;-4.754;-4.754;-4.754;-4.754;-4.754;-4.496;-4.192;-4.173;-4.186;-4.159;-4.173;-4.186;-4.172;-4.159;-4.168;-4.620;-4.969;-4.538;-4.196;-4.186;-4.172;-4.218;-4.509;-4.754;-4.754;-4.754;-4.754;-4.754;-4.754	n/a	n/a	n/a	n/a
Dn5	AAAAAAAACTCCTCCCTTGCCGAAAAAAAA	Y	-4.754;-4.754;-4.754;-4.754;-4.754;-4.754;-4.754;-4.496;-4.192;-4.173;-4.186;-4.159;-4.173;-4.186;-4.172;-4.159;-4.168;-4.620;-5.021;-4.582;-4.617;-4.996;-4.842;-4.754;-4.754;-4.754;-4.754;-4.754;-4.754;-4.754	n/a	n/a	n/a	n/a
Dn6	AAAAACTCCTCCCTTGCCGTTCCCAAAAAA	Y	-4.754;-4.754;-4.754;-4.754;-4.496;-4.192;-4.173;-4.186;-4.159;-4.173;-4.186;-4.172;-4.159;-4.168;-4.620;-5.021;-4.582;-4.617;-4.974;-4.538;-4.196;-4.186;-4.172;-4.218;-4.509;-4.754;-4.754;-4.754;-4.754;-4.754	n/a	n/a	n/a	n/a
Dn7	AAAAACTCCTCCCTTGCCAATTCCCAAAAA	Y	-4.754;-4.754;-4.754;-4.754;-4.496;-4.192;-4.173;-4.186;-4.159;-4.173;-4.186;-4.172;-4.159;-4.168;-4.620;-5.021;-4.582;-4.218;-4.509;-4.480;-4.199;-4.196;-4.186;-4.172;-4.218;-4.509;-4.754;-4.754;-4.754;-4.754	n/a	n/a	n/a	n/a
Dn8	AAAACTCCTCCCTTGCCGCCGTTCCCAAAA	Y	-4.754;-4.754;-4.754;-4.496;-4.192;-4.173;-4.186;-4.159;-4.173;-4.186;-4.172;-4.159;-4.168;-4.620;-5.021;-4.582;-4.617;-5.027;-4.582;-4.617;-4.974;-4.538;-4.196;-4.186;-4.172;-4.218;-4.509;-4.754;-4.754;-4.754	n/a	n/a	n/a	n/a
Dn9	AAAAACTCCTCCCTTGCCCGTTCCCAAAAA	Y	-4.754;-4.754;-4.754;-4.754;-4.496;-4.192;-4.173;-4.186;-4.159;-4.173;-4.186;-4.172;-4.159;-4.168;-4.620;-5.021;-4.582;-4.172;-4.617;-4.974;-4.538;-4.196;-4.186;-4.172;-4.218;-4.509;-4.754;-4.754;-4.754;-4.754	n/a	n/a	n/a	n/a
Dn10	AAAAAACTCCTCCCTTGCGTTCCCAAAAAA	Y	-4.754;-4.754;-4.754;-4.754;-4.754;-4.496;-4.192;-4.173;-4.186;-4.159;-4.173;-4.186;-4.172;-4.159;-4.168;-4.620;-5.021;-5.027;-4.974;-4.538;-4.196;-4.186;-4.172;-4.218;-4.509;-4.754;-4.754;-4.754;-4.754;-4.754	n/a	n/a	n/a	n/a
Dn11	AAAACTCCTCCCTTCGCCGTCTTCCCAAAA	Y	-4.754;-4.754;-4.754;-4.496;-4.192;-4.173;-4.186;-4.159;-4.173;-4.186;-4.172;-4.159;-4.168;-4.196;-4.632;-5.027;-4.582;-4.617;-4.974;-4.543;-4.173;-4.168;-4.196;-4.186;-4.172;-4.218;-4.509;-4.754;-4.754;-4.754	n/a	n/a	n/a	n/a
Dn12	AAAACTCCTCCCTTCCCGTTCTTCCCAAAA	Y	-4.754;-4.754;-4.754;-4.496;-4.192;-4.173;-4.186;-4.159;-4.173;-4.186;-4.172;-4.159;-4.168;-4.196;-4.186;-4.172;-4.617;-4.974;-4.538;-4.196;-4.173;-4.168;-4.196;-4.186;-4.172;-4.218;-4.509;-4.754;-4.754;-4.754	n/a	n/a	n/a	n/a
Dn13	AAAACTCCTCCCTTCCCTTTCTTCCCAAAA	Y	-4.754;-4.754;-4.754;-4.496;-4.192;-4.173;-4.186;-4.159;-4.173;-4.186;-4.172;-4.159;-4.168;-4.196;-4.186;-4.172;-4.159;-4.168;-4.190;-4.196;-4.173;-4.168;-4.196;-4.186;-4.172;-4.218;-4.509;-4.754;-4.754;-4.754	n/a	n/a	n/a	n/a
Dn14	AAAATTATACCTATGCCGCCGCACTCAAAA	Y	-4.754;-4.754;-4.754;-4.480;-4.199;-4.245;-4.253;-4.253;-4.269;-4.205;-4.159;-4.223;-4.253;-4.629;-5.021;-4.582;-4.617;-5.027;-4.582;-4.617;-5.027;-4.628;-4.252;-4.192;-4.173;-4.233;-4.509;-4.754;-4.754;-4.754	n/a	n/a	n/a	n/a
Dn15	AAAAATTATACCTATGCCGCACTCAAAAAA	Y	-4.754;-4.754;-4.754;-4.754;-4.480;-4.199;-4.245;-4.253;-4.253;-4.269;-4.205;-4.159;-4.223;-4.253;-4.629;-5.021;-4.582;-4.617;-5.027;-4.628;-4.252;-4.192;-4.173;-4.233;-4.509;-4.754;-4.754;-4.754;-4.754;-4.754	n/a	n/a	n/a	n/a
Regression model test sequences
Gp 1	TCTGGTAATAGATGCTTCAGTAAATCACGCACAGGCAAAG	N	-4.201;-4.173;-4.598;-5.069;-4.986;-4.593;-4.527;-4.480;-4.253;-4.624;-4.939;-4.569;-4.629;-5.021;-4.569;-4.168;-4.196;-4.233;-4.607;-4.918;-4.593;-4.527;-4.754;-4.480;-4.204;-4.233;-4.252;-4.651;-5.027;-4.628;-4.252;-4.252;-4.607;-5.018;-5.039;-4.628;-4.509;-4.754;-4.851;-4.949	GL50803_0092246	putative Cation-transporting ATPase 2	-59/-20	a
Gp 2	GGAGAGAGATGAGGGCAGTAGGGTGTGACTGTTGACAAAG	N	-5.086;-5.008;-4.939;-4.939;-4.939;-4.939;-4.939;-4.939;-4.569;-4.629;-4.990;-4.939;-5.018;-5.086;-5.039;-4.628;-4.607;-4.918;-4.593;-4.624;-5.018;-5.086;-4.986;-4.969;-4.969;-4.969;-4.990;-4.585;-4.192;-4.598;-4.969;-4.538;-4.620;-4.990;-4.585;-4.252;-4.509;-4.754;-4.851;-4.949	GL50803_0031530	NH3-dependent NAD+ synthetase	-62/-23	a
Gp 3	GGACAAGGCCTTGGTTCGCTTCTTGAAATGCCGAAGTCTC	N	-5.086;-5.008;-4.585;-4.252;-4.509;-4.851;-5.018;-5.039;-4.582;-4.159;-4.168;-4.620;-5.069;-4.986;-4.538;-4.196;-4.632;-5.027;-4.569;-4.168;-4.196;-4.173;-4.168;-4.620;-4.990;-4.842;-4.754;-4.480;-4.629;-5.021;-4.582;-4.617;-4.996;-4.842;-4.851;-4.918;-4.543;-4.173;-4.173;-4.201	GL50803_0025809	Ubiquitin carboxyl-terminal hydrolase	-22/-61	b
Gp 4	GAGGTCGGGTAAGCACCATTCCGTGTAAACGCCTGAACGT	N	-4.930;-4.939;-5.018;-4.986;-4.543;-4.632;-5.075;-5.086;-4.986;-4.593;-4.527;-4.851;-4.970;-4.628;-4.252;-4.205;-4.218;-4.236;-4.199;-4.196;-4.186;-4.617;-4.974;-4.969;-4.969;-4.593;-4.527;-4.754;-4.496;-4.651;-5.027;-4.582;-4.159;-4.598;-4.990;-4.842;-4.496;-4.651;-4.974;-4.886	GL50803_0015196	Iron-sulfur cluster biosynthesis protein IscU	-41/-80	b
Gp 5	GGTTCGAATCCCATAGCTGTCGCTTTCGCCCCCAAAGAAA	N	-5.086;-4.986;-4.538;-4.196;-4.632;-4.996;-4.842;-4.480;-4.204;-4.186;-4.172;-4.218;-4.236;-4.253;-4.624;-4.970;-4.569;-4.598;-4.969;-4.543;-4.632;-5.027;-4.569;-4.168;-4.190;-4.196;-4.632;-5.027;-4.582;-4.172;-4.172;-4.172;-4.218;-4.509;-4.754;-4.851;-4.939;-4.842;-4.754;-4.754	GL50803_0013998	Threonyl-tRNA synthetase	-44/-5	a
Gp 6	TGTAGAGCCGCTGTACTCCCTAACCAAAAGTCCAGTTAAA	N	-5.051;-4.969;-4.593;-4.624;-4.939;-4.939;-4.970;-4.582;-4.617;-5.027;-4.569;-4.598;-4.969;-4.593;-4.269;-4.192;-4.173;-4.186;-4.172;-4.159;-4.223;-4.527;-4.496;-4.205;-4.218;-4.509;-4.754;-4.754;-4.851;-4.918;-4.543;-4.186;-4.218;-4.607;-4.918;-4.538;-4.245;-4.527;-4.754;-4.754	GL50803_0015344	DNA replication licensing factor MCM2	-80/-41	a
Gp 7	AGAATTGCTTCAAATTTTCAATATAAACGCACATTGCGAA	N	-4.949;-4.939;-4.842;-4.480;-4.199;-4.620;-5.021;-4.569;-4.168;-4.196;-4.233;-4.509;-4.754;-4.480;-4.199;-4.190;-4.190;-4.196;-4.233;-4.509;-4.480;-4.253;-4.253;-4.253;-4.527;-4.754;-4.496;-4.651;-5.027;-4.628;-4.252;-4.252;-4.236;-4.199;-4.620;-5.021;-5.027;-4.996;-4.842;-4.754	GL50803_00114218	Gamma-tubulin	-24/-63	b
Gp 8	GGCCAAAAATTAACTTGCAGACTTTTTGATTTCGGGAATT	N	-5.086;-5.039;-4.582;-4.218;-4.509;-4.754;-4.754;-4.754;-4.480;-4.199;-4.245;-4.527;-4.496;-4.192;-4.168;-4.620;-5.021;-4.628;-4.607;-4.939;-4.585;-4.192;-4.168;-4.190;-4.190;-4.190;-4.620;-4.990;-4.569;-4.199;-4.190;-4.196;-4.632;-5.075;-5.086;-5.008;-4.842;-4.480;-4.199;-4.190	GL50803_0040496	IAD-4 Dynein heavy chain	-1/-40	b
Gp 9	ATTGTTGCATTTTACATTTATCAACATACATTAGGAAATA	N	-4.207;-4.199;-4.620;-4.969;-4.538;-4.620;-5.021;-4.628;-4.236;-4.199;-4.190;-4.190;-4.245;-4.269;-4.252;-4.236;-4.199;-4.190;-4.245;-4.253;-4.204;-4.233;-4.509;-4.496;-4.252;-4.236;-4.253;-4.269;-4.252;-4.236;-4.199;-4.245;-4.624;-5.018;-5.008;-4.842;-4.754;-4.480;-4.253;-4.300	GL50803_0015049	Kinase, NEK	-53/-14	a
Gp 10	TCAAAGTAATTATCATCTCAACAAGCAATCAAAGCTATTT	N	-4.201;-4.233;-4.509;-4.754;-4.851;-4.918;-4.593;-4.527;-4.480;-4.199;-4.245;-4.253;-4.204;-4.233;-4.236;-4.204;-4.173;-4.173;-4.233;-4.509;-4.496;-4.252;-4.509;-4.851;-4.970;-4.628;-4.509;-4.480;-4.204;-4.233;-4.509;-4.754;-4.851;-4.970;-4.569;-4.223;-4.253;-4.199;-4.190;-4.190	GL50803_0096670	Sodium/potassium-transporting ATPase subunit alpha	-80/-41	a
Gp 11	GGGGTCACCAATTTACTTAATCACATTCCCCTCTTTTTGG	N	-5.086;-5.086;-5.086;-4.986;-4.543;-4.233;-4.252;-4.205;-4.218;-4.509;-4.480;-4.199;-4.190;-4.245;-4.269;-4.192;-4.168;-4.245;-4.527;-4.480;-4.204;-4.233;-4.252;-4.252;-4.236;-4.199;-4.196;-4.186;-4.172;-4.172;-4.159;-4.173;-4.173;-4.168;-4.190;-4.190;-4.190;-4.620;-5.069;-5.086	GL50803_0091252	GiOR-1	-10/-49	b
Gp 12	AATTGATTTGCCATTCCAATTTAAAATTCTATTACTAAGA	N	-4.754;-4.480;-4.199;-4.620;-4.990;-4.569;-4.199;-4.190;-4.620;-5.021;-4.582;-4.218;-4.236;-4.199;-4.196;-4.186;-4.218;-4.509;-4.480;-4.199;-4.190;-4.245;-4.527;-4.754;-4.754;-4.480;-4.199;-4.196;-4.173;-4.223;-4.253;-4.199;-4.245;-4.269;-4.192;-4.223;-4.527;-4.851;-4.939;-4.930	GL50803_009825	TBP-interacting protein TIP49	-41/-80	b
Telomeric sequences
Giardia (Gia)	TAGGGTAGGGTAGGGTAGGG	N	-4.3;-4.624;-5.018;-5.086;-4.986;-4.593;-4.624;-5.018;-5.086;-4.986;-4.593;-4.624;-5.018;-5.086;-4.986;-4.593;-4.624;-5.018;-5.086
Human 1 (Hu1)	GGGTTAGGGTTAGGGTTAGGGT	N	-4.3;-4.624;-5.018;-5.086;-4.986;-4.593;-4.624;-5.018;-5.086;-4.986;-4.593;-4.624;-5.018;-5.086;-4.986;-4.593;-4.624;-5.018;-5.086	n/a	n/a	n/a	n/a
Human 1 (Hu1)	AGGGTTAGGGTTAGGGTTAGGG	N	-4.949;-5.018;-5.086;-4.986;-4.538;-4.245;-4.624;-5.018;-5.086;-4.986;-4.538;-4.245;-4.624;-5.018;-5.086;-4.986;-4.538;-4.245;-4.624;-5.018;-5.086	n/a	n/a	n/a	n/a
Oxytricha (Oxy)	GGGGTTTTGGGGTTTTGGGGTTTTGGGG	N	-5.086;-5.086;-5.086;-4.986;-4.538;-4.19;-4.19;-4.621;-5.069;-5.086;-5.086;-4.986;-4.538;-4.19;-4.19;-4.621;-5.069;-5.086;-5.086;-4.986;-4.538;-4.19;-4.19;-4.621;-5.069;-5.086;-5.086	n/a	n/a	n/a	n/a
LBSR length
LBSR_6	AAAAAAAAAAACTCCTCAAAAAAAAAAAAA	N	-4.754;-4.754;-4.754;-4.754;-4.754;-4.754;-4.754;-4.754;-4.754;-4.754;-4.496;-4.193;-4.174;-4.187;-4.159;-4.174;-4.233;-4.509;-4.754;-4.754;-4.754;-4.754;-4.754;-4.754;-4.754;-4.754;-4.754;-4.754;-4.754	n/a	n/a	n/a	n/a
LBSR_7	AAAAAAAAAAACTCCTCCAAAAAAAAAAAA	N	-4.754;-4.754;-4.754;-4.754;-4.754;-4.754;-4.754;-4.754;-4.754;-4.754;-4.496;-4.193;-4.174;-4.187;-4.159;-4.174;-4.187;-4.219;-4.509;-4.754;-4.754;-4.754;-4.754;-4.754;-4.754;-4.754;-4.754;-4.754;-4.754	n/a	n/a	n/a	n/a
LBSR_8	AAAAAAAAAAACTCCTCCCAAAAAAAAAAA	N	-4.754;-4.754;-4.754;-4.754;-4.754;-4.754;-4.754;-4.754;-4.754;-4.754;-4.496;-4.193;-4.174;-4.187;-4.159;-4.174;-4.187;-4.172;-4.219;-4.509;-4.754;-4.754;-4.754;-4.754;-4.754;-4.754;-4.754;-4.754;-4.754	n/a	n/a	n/a	n/a
LBSR_9	AAAAAAAAAAACTCCTCCCTAAAAAAAAAA	N	-4.754;-4.754;-4.754;-4.754;-4.754;-4.754;-4.754;-4.754;-4.754;-4.754;-4.496;-4.193;-4.174;-4.187;-4.159;-4.174;-4.187;-4.172;-4.159;-4.223;-4.527;-4.754;-4.754;-4.754;-4.754;-4.754;-4.754;-4.754;-4.754	n/a	n/a	n/a	n/a
LBSR_10	AAAAAAAAAACTCCTCCCTTAAAAAAAAAA	N	-4.754;-4.754;-4.754;-4.754;-4.754;-4.754;-4.754;-4.754;-4.754;-4.496;-4.193;-4.174;-4.187;-4.159;-4.174;-4.187;-4.172;-4.159;-4.168;-4.245;-4.527;-4.754;-4.754;-4.754;-4.754;-4.754;-4.754;-4.754;-4.754	n/a	n/a	n/a	n/a
LBSR_11	AAAAAAAAAACTCCTCCCTTCAAAAAAAAA	N	-4.754;-4.754;-4.754;-4.754;-4.754;-4.754;-4.754;-4.754;-4.754;-4.496;-4.193;-4.174;-4.187;-4.159;-4.174;-4.187;-4.172;-4.159;-4.168;-4.196;-4.233;-4.509;-4.754;-4.754;-4.754;-4.754;-4.754;-4.754;-4.754	n/a	n/a	n/a	n/a
LBSR_12	AAAAAAAAACTCCTCCCTTCCAAAAAAAAA	N	-4.754;-4.754;-4.754;-4.754;-4.754;-4.754;-4.754;-4.754;-4.496;-4.193;-4.174;-4.187;-4.159;-4.174;-4.187;-4.172;-4.159;-4.168;-4.196;-4.187;-4.219;-4.509;-4.754;-4.754;-4.754;-4.754;-4.754;-4.754;-4.754	n/a	n/a	n/a	n/a
LBSR_14	AAAAAAAACTCCTCCCTTCCCTAAAAAAAA	N	-4.754;-4.754;-4.754;-4.754;-4.754;-4.754;-4.754;-4.496;-4.193;-4.174;-4.187;-4.159;-4.174;-4.187;-4.172;-4.159;-4.168;-4.196;-4.187;-4.172;-4.159;-4.223;-4.527;-4.754;-4.754;-4.754;-4.754;-4.754;-4.754	n/a	n/a	n/a	n/a
LBSR_16	AAAAAAACTCCTCCCTTCCCTTTAAAAAAA	N	-4.754;-4.754;-4.754;-4.754;-4.754;-4.754;-4.496;-4.193;-4.174;-4.187;-4.159;-4.174;-4.187;-4.172;-4.159;-4.168;-4.196;-4.187;-4.172;-4.159;-4.168;-4.19;-4.245;-4.527;-4.754;-4.754;-4.754;-4.754;-4.754	n/a	n/a	n/a	n/a
LBSR_18	AAAAAACTCCTCCCTTCCCTTTCTAAAAAA	N	-4.754;-4.754;-4.754;-4.754;-4.754;-4.496;-4.193;-4.174;-4.187;-4.159;-4.174;-4.187;-4.172;-4.159;-4.168;-4.196;-4.187;-4.172;-4.159;-4.168;-4.19;-4.196;-4.174;-4.223;-4.527;-4.754;-4.754;-4.754;-4.754	n/a	n/a	n/a	n/a
LBSR_20	AAAAACTCCTCCCTTCCCTTTCTTCAAAAA	N	-4.754;-4.754;-4.754;-4.754;-4.496;-4.193;-4.174;-4.187;-4.159;-4.174;-4.187;-4.172;-4.159;-4.168;-4.196;-4.187;-4.172;-4.159;-4.168;-4.19;-4.196;-4.174;-4.168;-4.196;-4.233;-4.509;-4.754;-4.754;-4.754	n/a	n/a	n/a	n/a
LBSR_22	AAAACTCCTCCCTTCCCTTTCTTCCCAAAA	N	-4.754;-4.754;-4.754;-4.496;-4.193;-4.174;-4.187;-4.159;-4.174;-4.187;-4.172;-4.159;-4.168;-4.196;-4.187;-4.172;-4.159;-4.168;-4.19;-4.196;-4.174;-4.168;-4.196;-4.187;-4.172;-4.219;-4.509;-4.754;-4.754	n/a	n/a	n/a	n/a
