# Supplementary material for: A TATA-box-binding protein binds single-stranded DNA in two modes: To poly(G) tracts and to flexible DNA regions
Source: J Biol Chem. 2025 Apr 27;301(6):108552. doi: 10.1016/j.jbc.2025.108552 (PMC12209930; doi:10.1016/j.jbc.2025.108552)
Supplement: File S3c [file mmc3.xlsx]

## Sheet: PBM details
Proten binding microarray (PBM) data for gTBP on ssDNA arrays
Assay #	Array type	Condition #	[Protein] mM	NaCl (M) in Rx	*Passing sequences
13312	ME	I	1.5	0.15	26
13320	HK	I	1.5	0.15	20
13313	ME	II	1.5	0	21
13321	HK	II	1.5	0	10
13314	ME	III	3	0.15	2
13322	HK	III	3	0.15	4
13315	ME	IV	3	0	47
13323	HK	IV	3	0	10
					140	Total
*Sequences with E ≥ 0.45 and Z ≥ 6.0 (red font)
Legend for PBM data in the following tabs:
Red font: Sequences with GGGG that pass both E and Z cutoff
Green font: Sequences with GGGG that did not pass both E and Z cutoff

## Sheet: Assay 13312
Assay 13312						Sequences with Passing E+Z Scores
Sequence	Median	Z-score	E-score			Sequence	Median	Z-Score	E-Score
ACTGGGG	27.7207	25.2319	0.496323			ACTGGGG	27.7207	25.2319	0.496323
AGTGGGG	28.7068	13.6871	0.493369			AGTGGGG	28.7068	13.6871	0.493369
GTGGGGA	28.7715	18.1326	0.490581			GTGGGGA	28.7715	18.1326	0.490581
GGGGTGA	27.8999	16.9117	0.489733			GGGGTGA	27.8999	16.9117	0.489733
ATAGGGG	28.0025	10.4797	0.489043			ATAGGGG	28.0025	10.4797	0.489043
GGGGCCA	26.6714	16.4041	0.488747			GGGGCCA	26.6714	16.4041	0.488747
CCGGGGA	26.5424	11.5967	0.484302			CCGGGGA	26.5424	11.5967	0.484302
ATCGGGG	28.4247	17.1594	0.483563			ATCGGGG	28.4247	17.1594	0.483563
AGCGGGG	27.26	12.6202	0.481967			AGCGGGG	27.26	12.6202	0.481967
GGGGTTA	27.1238	12.5244	0.481071			GGGGTTA	27.1238	12.5244	0.481071
GGGGTAC	28.222	14.2497	0.478934			GGGGTAC	28.222	14.2497	0.478934
GGGGTCA	28.5175	13.0117	0.470953			GGGGTCA	28.5175	13.0117	0.470953
GGGGCGA	27.9553	12.9429	0.470351			GGGGCGA	27.9553	12.9429	0.470351
ATGGGGA	28.0077	12.2915	0.46989			ATGGGGA	28.0077	12.2915	0.46989
AGGGGTG	28.9034	12.4552	0.469857			AGGGGTG	28.9034	12.4552	0.469857
AAGGGGT	27.478	12.9138	0.469842			AAGGGGT	27.478	12.9138	0.469842
CGGGGCA	26.5521	13.401	0.469497			CGGGGCA	26.5521	13.401	0.469497
TGGGGAA	27.8693	10.3598	0.467942			TGGGGAA	27.8693	10.3598	0.467942
CTGGGGA	27.4591	11.1152	0.46757			CTGGGGA	27.4591	11.1152	0.46757
CGGGGAG	28.053	11.8395	0.467462			CGGGGAG	28.053	11.8395	0.467462
AATGGGG	28.2017	7.35997	0.467374			AATGGGG	28.2017	7.35997	0.467374
GGGGACC	27.7663	11.4279	0.464246			GGGGACC	27.7663	11.4279	0.464246
ATTGGGG	28.4821	11.5061	0.455479			ATTGGGG	28.4821	11.5061	0.455479
CATGGGG	27.808	10.1225	0.453457			CATGGGG	27.808	10.1225	0.453457
GGGGACA	28.0624	9.9469	0.452877			GGGGACA	28.0624	9.9469	0.452877
GCGGGGA	28.1982	11.3589	0.450007			GCGGGGA	28.1982	11.3589	0.450007
AGGGGTA	28.3125	8.8764	0.447941			Total - 26 sequences
CGGGGAC	27.4849	10.453	0.44767
GGGGCAC	26.9009	7.2293	0.444126
CGGGGGA	27.8554	10.8319	0.438108
GGGGGAC	27.7787	9.03622	0.438108
AGGGGTC	28.1403	7.62354	0.435041
ACCGGGG	27.2092	8.33934	0.434406
TAGGGGA	27.9459	10.3647	0.433971
CGGGGTA	26.9549	8.10354	0.427023
GAGGGGC	28.1361	7.65782	0.415955
AGGGGCA	27.2142	6.86074	0.413008
AACGGGG	27.2767	7.22261	0.407774
ACGGGGA	28.8367	7.54462	0.405312
AGGGGGC	27.9431	9.90074	0.397636
CAGGGGG	27.4375	5.47229	0.397636
CGGGGAA	27.8212	7.0704	0.393488
ACAGGGG	27.5587	5.16105	0.391785
GGGGTAA	28.2695	7.55677	0.387463
GGGGATA	28.208	3.60418	0.386037
AAGGGGG	28.2333	7.65152	0.384186
GGGGCAA	27.1327	6.86074	0.383613
GGGGGAA	28.65	5.01876	0.375426
ACCCCCA	29.3382	4.76569	0.374802
CACCCCC	29.4173	4.86084	0.374217
AGGGGAA	27.3716	6.95917	0.373914
ACCCCCC	29.2818	4.69162	0.369101
CCCACCC	29.9955	5.12191	0.369008
CAAGGGG	27.6607	8.21254	0.361821
ATGGGGC	27.6508	4.32148	0.361783
AGGGGCC	27.2047	5.78334	0.358839
CCCCCCC	29.5727	5.07365	0.358467
AGAGGGG	29.3035	6.87998	0.356747
CCCCCTA	28.6756	3.89546	0.352973
CCAGGGG	26.991	4.90431	0.34838
CCGCCCC	28.6542	3.86736	0.347129
CCCATCC	27.6725	5.06413	0.346756
CGGGGCC	26.3677	4.65571	0.343136
CCCGCCC	28.7629	3.64922	0.34298
ACCCCTC	28.7596	3.98319	0.34149
CCCCACC	28.9029	4.10059	0.33858
CACCCAC	26.4596	3.35906	0.338533
CCCCCAA	28.3895	3.51967	0.338253
CCCCCAC	29.4181	4.80476	0.33667
CTACCCC	28.9065	4.17164	0.336415
ACATCCC	27.7204	4.40258	0.335646
CCCCTAC	28.9338	3.79237	0.334043
CCCAACC	26.266	3.49472	0.332768
AACCCCC	28.3426	3.45821	0.33211
CACTCCC	27.2232	4.90661	0.331238
CCGGGGC	26.46	4.36685	0.33074
CCCCCCA	29.0599	4.40015	0.330381
CCATCCC	26.471	3.81719	0.329368
CCCCAAC	28.6206	3.74837	0.329
CCACTCC	27.0495	3.93716	0.328556
GGGGAAC	27.7962	6.95917	0.328554
CCCCATC	28.9038	4.04688	0.328047
CCCCCCG	28.0979	3.13679	0.327836
CTTACCC	27.5045	3.95265	0.327452
CATCCCC	29	4.19134	0.326598
CTCCCCC	29.3181	4.6888	0.326386
CCCACCA	26.7192	3.20574	0.325457
ATCCCCC	28.616	3.81719	0.324473
CCACCCC	29	4.32148	0.323234
CCCGTCC	26.9729	3.96217	0.32155
AGGGGCG	28.0086	5.34438	0.320995
CCTTCCC	27.2022	3.54955	0.320602
CTCCCTA	26.8981	4.70797	0.320355
AAGGGGA	27.8256	7.26174	0.319114
CAACCCC	28.3423	3.26378	0.318849
GGGGCTA	28.1287	4.79898	0.31864
AACTACC	26.3213	3.08472	0.31808
CATTCCC	25.9099	3.2758	0.315013
ACAGCCC	27.2389	3.19405	0.313779
ACTCCCC	28.819	3.58947	0.311697
ATTCCCC	28.6929	3.63018	0.309134
CCCTGCC	26.4649	3.50214	0.307898
CACGGGG	27.1467	5.51136	0.305417
TCCCCCA	28.1775	3.20029	0.305114
CCCCGCC	27.7105	2.74544	0.304927
CTTCCCC	28.0206	3.0268	0.302925
ACACCCC	28.2892	3.3783	0.302621
CACACAC	27.2589	3.60346	0.302241
ATCCCTC	26.5309	2.99069	0.301263
CCCCTCC	28.4469	3.58921	0.300515
ACCTTCC	25.917	2.88221	0.300503
CTATTCC	26.3043	3.33654	0.300389
CCACCGC	26.2293	3.67037	0.300183
ACCCTTG	25.7964	3.74837	0.300152
AAAGGGG	27.5752	2.73322	0.298776
CCCCGAC	28.3693	3.47377	0.298731
CCATACC	25.885	3.42748	0.298157
ACCTCCC	27.402	3.04394	0.297841
CGACCCC	28.0438	3.35624	0.297277
CCGTCCC	27.0803	3.25446	0.296759
CAGGGGC	27.422	4.23861	0.296036
GCCCCCC	28.6901	3.9145	0.295914
CCTCCCC	28.3159	3.50962	0.295866
CCCCTGC	28.25	3.33056	0.295788
TCCCCAA	28.045	2.96042	0.29576
CCCCCGC	27.8189	2.75791	0.294722
ATTACCC	26.5678	2.96948	0.294549
CGTCCCC	28.1259	3.1511	0.294446
ACCCCCT	28.2982	3.38907	0.293361
GCCGCCC	27.1235	3.02083	0.293224
CCCTCAC	26.7222	3.32833	0.293129
CTCTCCC	26.6486	2.40005	0.292931
CATCCCA	26.2566	2.10443	0.292389
CCCCGTC	28.2257	2.8744	0.292074
ACCCCTA	28.4454	3.42991	0.290057
CCCTCTC	26.7627	3.94609	0.289671
CTGGGGC	26.6103	5.99392	0.289659
CTCCCCA	28.3547	3.30469	0.289271
ACCCTCC	27.113	2.42651	0.287966
CCTACTC	26.8236	3.74056	0.287774
GACCCCC	28.491	3.65303	0.287733
CCCTTAC	27.3727	3.19044	0.287568
CCAACCC	26.5132	2.79685	0.286854
ACTACCC	27.0966	3.26358	0.286554
CCCGGCC	26.8956	3.82179	0.285851
CCCCGCG	28.1341	2.91912	0.285803
ACGTCCC	26.3727	3.14927	0.28536
CCCCCTC	28.5739	3.66393	0.284614
CACCGCC	26.6578	3.03199	0.284068
GTCCCAC	26.9272	1.83699	0.283825
CGGGGTC	27.4532	5.45877	0.283379
ACCGCCC	28.1052	3.14638	0.282843
CATTTCC	26.3575	2.56644	0.281997
CGCCTCC	26.4825	2.35737	0.281705
CCCAATC	26.5688	2.81885	0.2814
CAGCCCC	28.1478	3.20232	0.281207
CTGCCCC	27.8081	2.57445	0.281052
GCAACCC	26.3667	3.35124	0.280451
CCCACAA	26.8799	3.03527	0.280402
ACCCACC	27.5178	2.57097	0.279968
GCCCACC	26.0633	1.27156	0.279816
CCCCTCA	28.5707	3.41861	0.279328
CTGTCCC	27.314	3.11814	0.278968
CCGACCC	27.0569	2.64143	0.278225
GCCCCCA	28.3053	3.3305	0.27816
ATATTCC	27.2379	3.48887	0.278013
AAGGGGC	26.4603	3.90308	0.277868
CTCCTCC	25.4615	3.193	0.277776
CCTACCC	26.6545	2.22013	0.277728
CCCTGTC	27.2031	3.38467	0.277514
ACCCCCG	28.4182	3.49006	0.277341
CGCCCCC	28.6306	3.81266	0.276554
CCCACTC	26.6514	3.29392	0.275927
CCACACC	26.7329	3.92494	0.275803
ACCTCAC	26.2008	2.26945	0.275102
ACTGTCC	26.5	2.19466	0.274976
ACTCCCT	26.5519	3.64134	0.274254
CCTTATA	27.1837	3.39025	0.271412
CCCGTTA	26.6922	2.49428	0.269981
CAACACA	26.2442	2.96042	0.26972
CCCCATA	27.8303	2.65325	0.269562
CACCAAC	26.7116	3.35006	0.268835
GTCCCCA	28.25	2.80499	0.268311
CCCCCGA	28.077	3.10928	0.267797
CTACCCA	26.3712	2.72679	0.267466
CCCTCCG	26.5688	2.5426	0.2674
CCTATTC	25.9189	2.44864	0.267251
CCGCGAC	26.1909	3.27718	0.266716
ACACTCC	26.3714	3.35105	0.26522
ATCAACC	25.9203	2.31692	0.264771
CCCTCCC	27.7243	2.83796	0.264261
CCCTTCC	26.7545	3.44199	0.2641
CTTATCC	26.3243	2.70867	0.263862
CCTTCCA	25.8988	3.00349	0.263494
CCCTAGC	26.4579	2.29571	0.263391
ACCACTC	26.8141	3.61245	0.263048
CACCTCC	26.1315	3.13029	0.26286
CCTAATC	26	2.14042	0.262588
CTGACCC	26.1017	2.83001	0.262229
CCAATCC	26.4385	2.61772	0.261686
CCCTACC	25.8803	2.48738	0.261416
CACGTCC	26.1975	2.56644	0.261151
ACCCACT	26.2	2.20621	0.260659
CGATCCC	26.5225	3.38723	0.259823
ACTGACC	26.1769	2.23629	0.259778
CCTGCCG	25.5225	2.32874	0.259102
CGTACCC	26.5468	2.84104	0.25871
CCATTCC	26.1135	3.50792	0.258698
CTCCTTC	25.8157	2.32769	0.258225
CCCTCCA	27.6221	2.86744	0.258125
ACCCCTG	28	2.80696	0.258068
CCCGACC	27.2232	2.90204	0.257303
CCAGCCC	26.8928	2.85293	0.257282
CCTTACC	26.3199	3.36214	0.25678
CATACCC	26.3142	2.27595	0.256122
CCACTAC	25.5989	1.91191	0.25605
GCCCCGA	27.5178	2.2812	0.255341
CTACTAC	26.2007	2.24206	0.254891
CATTACC	25.9203	2.24614	0.25472
AGCCCCG	28.0067	2.71904	0.254541
CTCCCTC	26.148	2.0345	0.254387
CTTTGCC	26.0956	2.11028	0.254385
ATCCTGC	25.6608	2.60846	0.254364
AACCCCT	27.7086	2.62554	0.254012
ACCGTCC	26.2857	2.7851	0.25385
GAACCCC	27.9012	2.56053	0.253655
CCCAAAC	26.2455	2.3575	0.253637
ACCCCGC	27.5575	2.42966	0.253603
ACCCAAC	26.1592	2.87558	0.253227
AGGGGAT	28.6403	4.53633	0.252875
CAGGGGA	27.0592	4.53633	0.252875
CCCGACA	26.4774	2.5474	0.252595
CGCTCCC	25.9639	2.15972	0.252189
CGCCACC	26.009	2.8354	0.252118
CAGCCGC	25.9285	2.24403	0.25209
CGTCTCC	26.2918	1.71295	0.251938
CCCCTCG	27.4655	2.14528	0.251746
CCGCCTC	26.5179	2.96042	0.251725
CGCCCCA	27.2135	1.93969	0.251555
CAACTAC	26.266	2.1175	0.251535
AATCCCC	27.888	2.44739	0.2512
TACCCTA	26.3363	2.60137	0.251193
CCGTACC	26.4513	2.60367	0.251176
CCCCCAG	27.5	2.35159	0.250631
ACCCCAA	27.8288	2.3575	0.249854
CCCTATC	26.4234	2.30917	0.249698
CTCACCC	27.0088	3.52046	0.24897
CGCCCAC	26.4093	2.27247	0.248713
GCGACCC	26.1023	2.73651	0.248524
CTACTCC	26.5256	2.76967	0.248335
ACCCTAC	26.054	1.79247	0.24833
CCCCTAA	27.4268	2.23274	0.248068
CGCCCTA	26.3097	2.48981	0.247336
AATTCCC	26.6697	2.03345	0.247091
CCTATGC	26.0272	2.39125	0.246874
CTGCTCC	26.16	2.58929	0.246761
GATCCCC	27.8407	2.58666	0.24658
CCCAACA	26.5089	2.5407	0.246513
CCACCCA	27.2702	3.17881	0.246365
AGCCCCC	28.1446	3.19818	0.245705
ATCCCCA	28.3017	3.17737	0.245259
AAACCCC	27.638	2.53289	0.245145
CCTGTCC	26.5196	2.65285	0.244378
TACCCCA	27.9449	2.53834	0.244377
CCTCAAC	25.6877	1.68294	0.24422
ACTGCCC	26.2	2.13812	0.244103
CAACTTC	26.1386	2.40543	0.243977
CCCTCTA	27.112	2.74557	0.243929
ACTTCCC	26.2252	2.34785	0.24385
AATCTCC	26.057	2.34857	0.243582
CCTAACC	25.8415	3.08308	0.243424
CCTCGTC	25.947	2.30274	0.243046
CCTGCCA	26.2192	2.34936	0.24293
CCTCCTA	26.2511	3.16187	0.242791
CCCCACA	28.123	3.06364	0.242095
CCTGCCC	26.9357	2.47569	0.242062
TACCCAA	26.1813	1.83561	0.241778
ACCAACC	26.4086	2.07003	0.241504
AACCTCC	26.4424	2.99016	0.241013
CCGCACC	26.1681	2.22013	0.240724
CCCTTTC	26.1828	2.49224	0.240051
CCTCCTC	25.955	1.8278	0.239963
CACCCTC	26.2612	2.37497	0.239255
CTCTGCC	25.9121	2.78129	0.238991
ACGCCCC	27.5978	2.55528	0.238342
CCTTATC	26.4557	2.26439	0.238191
AGCACCC	25.9906	1.21418	0.237859
CCAAACA	26.4979	2.07758	0.237849
CCTCCCA	26.7946	2.11704	0.237655
CACACCC	26.426	2.26511	0.237537
ATACCCC	27.6216	2.27595	0.237532
ATCCCGC	26.913	3.25367	0.237475
CCCCTGA	27.9732	2.7455	0.237042
TCCCTAA	26.0298	2.59783	0.236873
CCGTGCC	26.023	1.79365	0.236812
CCTCACC	26.7111	2.46263	0.235941
ACGTTCC	26.5826	2.3575	0.235654
ATTCCCA	26.112	2.29945	0.235651
CCCTGCA	25.9552	2.82226	0.235442
ACTCCAT	26.3999	2.76198	0.235071
CGTCCAC	26.1454	2.69369	0.234482
GCCATAC	26.6485	2.10903	0.23429
CTATCTC	26.04	2.50564	0.233488
ACACAAC	25.8224	2.11323	0.233429
CTTGTCC	26.1428	1.90049	0.233064
CCTATAA	25.8411	1.99235	0.232589
GCTACCC	26.307	2.15939	0.232391
CTCGCCC	26.6505	2.47917	0.232367
CCGCCCA	27.3904	2.3883	0.232247
CTCATCC	25.8559	1.70652	0.231884
CCCCCGG	27.7142	2.59087	0.231061
AGCCCCA	27.2752	2.02209	0.231007
CAACCAC	26.75	2.71103	0.23089
CCTATAC	26.4953	2.40754	0.230474
CTAACCC	27.1061	3.0773	0.230179
CCCAGTC	26.5927	2.59816	0.229822
CGTATCC	26.0909	2.05538	0.229799
CCCTTGC	25.5765	3.02936	0.229787
CGCGACC	25.9773	2.04888	0.229608
CACCCTA	26.0948	2.09459	0.229187
ACCCATC	26.3866	2.57813	0.228891
CGCCGCC	26.4909	2.86494	0.228778
ACCCCGA	27.3362	2.08126	0.228631
CGTCCCA	26.1478	2.35159	0.228619
CTACCAC	26.1415	2.38987	0.227985
CCTCACA	25.9821	2.18993	0.227794
CACTACC	25.7588	1.82294	0.227673
CCATGAC	26.6697	2.3508	0.227643
CCCATTC	26.7583	1.96181	0.227627
CCGGCCC	26.4144	2.14219	0.227622
AGGGGAC	27.9203	3.86736	0.227604
CCCACTA	26.5272	2.66244	0.227501
AGCATTA	26.3163	1.71617	0.227368
ACTCCGC	26.5	2.43866	0.226386
ACAACCC	26.8684	2.22598	0.226333
ACCCCAT	27.8705	2.75043	0.22627
CACTATC	26.6261	2.82056	0.226238
CCAACCA	26.3693	1.46041	0.226236
CCTCGCC	26.1574	2.13352	0.226235
CTATACC	26.0134	2.03746	0.225579
CCGTCCA	26.4473	2.79232	0.225462
CTCCACC	26	2.13635	0.225001
ATCACCC	26.3879	2.64911	0.224795
ACCACCC	26.5575	2.55488	0.224702
ACACCCG	26.8198	2.60951	0.224326
CCAACAC	25.8849	2.19308	0.224245
CCCTAAC	26.3366	2.7893	0.22417
CCCGCTA	26.9826	1.9412	0.223515
CCCGTTC	26.5431	2.56073	0.223311
GCGCCCC	27.7717	2.70834	0.223154
CCCAGAC	25.7741	1.3585	0.222844
GCACCCC	27.4154	1.81374	0.222801
ACTTACC	26.0925	2.58226	0.222721
CATGACC	26.668	2.39926	0.222268
CCCCTAG	27.4473	2.14226	0.221945
TGCCCAA	26.153	2.81898	0.221856
CCTGCTC	26.1415	2.49421	0.221762
CATGCCC	26.5427	2.27536	0.221498
CATATCC	26.1949	2.96692	0.221038
CTCCTCA	26.063	1.87553	0.220715
ACGGGGC	27.2105	3.17724	0.220669
GCACTCC	26.1927	2.70131	0.220573
ATATCCC	26.4516	1.9433	0.220164
GCCAACC	26.0761	2.61181	0.219765
AATCCCT	26.2994	2.08395	0.2196
CGCCCCG	27.5226	2.45705	0.21949
CTTTCCC	25.8753	1.63199	0.219181
CCCGCTC	26.3188	1.87212	0.219084
ACGCCAC	26.0138	2.50321	0.218912
ATACCCG	25.9266	2.12899	0.218799
CACCGTC	26.1666	1.96989	0.218669
CACTCCA	26.0817	2.49579	0.218276
CCTTTGC	25.4545	1.91572	0.218195
CCTACTA	25.8233	2.00253	0.218028
CACCCGC	26.705	2.46276	0.21786
CCTCAGC	26.3873	2.14193	0.217829
CACCCAA	26.1415	1.60106	0.217553
ATGCCCC	27.1251	1.73068	0.217054
ACCGCCT	25.8195	3.1576	0.21667
GCCTCCC	26.9017	2.01861	0.216567
CCCATAC	26.7727	2.41121	0.216438
ATCGCTG	26.1043	1.47637	0.21636
CCAATTC	26.241	1.87921	0.21623
CTATCCC	26.3596	2.51529	0.215479
CAATCCC	26.4464	2.26439	0.214937
CCTATCC	25.6112	1.96569	0.214932
GCTCTCC	26.0106	1.74224	0.214844
ACTCCTA	25.9247	2.2072	0.214775
GCTCCCC	27.3596	1.7184	0.214591
CATCCAC	25.7079	2.25631	0.214504
GACACCC	26.3428	1.67992	0.214312
ATCGCCC	26.609	2.69777	0.214115
ACTCTCC	25.1531	1.49035	0.213884
CTTACTC	25.9085	2.16314	0.213768
ATCCCAT	25.8672	1.28076	0.213742
AACCCTC	26.3965	1.77041	0.21335
AGTCCCC	27.4144	1.95	0.213074
ATCCCCG	26.986	1.6117	0.213057
CCCCTTC	27.3716	2.05571	0.213007
GCCCCTA	27.2785	1.92852	0.212877
CCCCAAG	27.151	1.59581	0.212829
ATAGCCC	26.4642	2.73362	0.212675
CCCTGAC	26.1213	1.81131	0.212527
CCCCAAA	27.0222	1.66443	0.212459
AACCCCA	27.8037	2.43722	0.212452
CATCAAC	26.7642	2.08769	0.212241
ACTGCAC	26.2379	2.08868	0.212146
CCCATCG	26.5663	2.8375	0.212099
CGCCATC	25.9043	1.31891	0.211756
CCCGCCA	27.2434	2.27726	0.211579
ATAACCC	26.6017	2.7176	0.211471
ATCCTCC	26.3886	2.80585	0.211398
TCCCTCA	26.1545	1.68301	0.2111
AAGCCCA	26.1125	1.82116	0.210813
ATTTCCC	26.5023	2.4074	0.210087
CCCAGCC	26.3555	2.05519	0.209921
ATCCCTA	25.3949	1.68478	0.209909
CCCTACA	26.4868	1.78236	0.209678
ACCCGCT	26.9071	2.91353	0.209641
CTCAGCC	26.2019	2.55488	0.20951
CCATATC	26.5865	2.6434	0.209422
CACACTC	25.4522	1.54617	0.20882
AAAACCC	26.9375	2.32125	0.208317
AGACCCC	27.6607	2.4619	0.208278
CCCGCCG	26.4913	1.89825	0.208116
CCTTTCC	25.6281	1.96884	0.208006
ATATCAC	26.07	1.27656	0.207983
CAACACC	25.6081	1.69601	0.207793
GTCCCAA	26.3162	2.37772	0.207692
CCATAGC	25.914	1.99872	0.207569
CTCGTCC	25.6238	1.81315	0.207301
AACCGCA	26.0667	1.31884	0.207156
AGGGGGA	28.6205	3.22307	0.207097
CCACTGC	25.5016	1.39803	0.207053
CAACCCA	26.1071	2.47747	0.206968
CCTCTCC	26.072	2.2661	0.206451
GCATCCC	26.2338	2.0087	0.204972
CCCTTTA	25.869	2.20142	0.204928
CCTTGCC	25.8495	1.57486	0.204906
GAGCCCC	27.2688	2.01435	0.204695
GGCCCCC	27.3982	2.0263	0.204671
CCCTAAA	26.3063	1.7379	0.204601
CCCATTA	26.4819	2.18297	0.20441
ACCCTAT	26.1946	1.77704	0.204208
CATGTCC	26.4645	2.18743	0.204136
CAATACC	25.9907	1.67001	0.203815
CCCTCAA	26.1735	1.5308	0.203782
CCTGACC	26.2631	1.99209	0.203747
CGCAACA	25.8938	2.01146	0.203509
ACGTACC	26.2939	1.75905	0.203134
AACCCTG	25.9953	2.037	0.202875
GCCCACA	26.5272	1.37584	0.202861
ACGCGGG	27.4443	2.31889	0.20265
TACACCA	26.3564	1.89438	0.202477
CGCGCCC	26.0521	1.71926	0.201965
GCAATCC	26.282	1.62457	0.201955
CCACATC	26.2272	1.77244	0.201875
CTCTGTC	26.2202	1.87238	0.201744
AAAATCC	25.5217	2.14777	0.201609
ATACCTC	26.2521	2.43058	0.201572
ACAATCC	26.1725	1.41839	0.201439
ACACCCT	25.7322	1.43487	0.200843
CGAATCC	25.6383	1.37039	0.200597
CCAACTA	26.2521	1.45713	0.200574
CATCACC	26.0488	1.68314	0.19999
CCTCGAA	26.1064	1.4566	0.199575
ACTCACC	26.5175	2.21166	0.199289
CCTGTAC	25.9374	1.29258	0.19927
CAGACCC	26.4826	1.84474	0.199085
TATCCGA	25.7142	1.83561	0.199062
CCGCCGC	26.1504	2.20831	0.198886
ACCATCC	25.7211	1.52614	0.198734
CCAACCG	25.9561	1.86746	0.198419
AACAACC	26.6489	2.35448	0.198348
ACACCAA	25.9158	1.67172	0.198285
CCGTGCG	26.919	2.33977	0.197958
AACACCC	26.1869	1.65976	0.197927
CCCTTGA	26.3304	0.87693	0.197911
CTAACCA	25.8833	1.51898	0.19791
CACCACC	26.5575	1.7886	0.197811
CCCGCAC	27.1724	1.97856	0.197677
CCTCTTC	26.3239	2.91439	0.197633
GCTACTA	26.2293	1.80238	0.197383
CCGACTC	25.5304	1.57545	0.197359
CTAATAA	26.026	1.73561	0.197312
CTGTCTC	25.3632	1.06788	0.197272
GCTGCCC	26.309	1.54249	0.197268
ACTCTCA	26.1587	1.56482	0.197148
CTGCTAC	26.1394	1.08042	0.19704
CCACCTC	25.9115	1.60093	0.196863
ATGTCCC	26.5535	2.18743	0.196788
CTATCTA	25.9455	1.83876	0.196709
ATTCCGC	26.4645	2.65646	0.196696
CTTGCCC	26.292	1.53074	0.196546
CAGTCCC	26.6841	2.15211	0.196411
CACACCA	26.6272	2.25428	0.196236
CACTCCG	26.1034	2.07344	0.196113
AACCCAC	26.7087	2.4166	0.196009
CCGCTAC	25.9537	1.67211	0.195865
CCCAACG	26.0231	1.52857	0.195675
CTCCGCC	26.0999	2.64143	0.195616
CCCCTTA	27.1818	1.91966	0.195387
CTGCCCA	25.9376	1.47985	0.195336
CCCATGA	26.1636	1.54669	0.194967
CCCGCGC	26.913	2.36242	0.194921
ACCTCCT	25.3157	2.21041	0.194874
CCCACCG	26.608	1.67119	0.194817
CCCCACG	27.5899	2.24003	0.194481
ATCCCAA	26.3007	1.2256	0.194008
CAAAACC	26.4363	1.97935	0.193969
CCCGATA	26.3423	2.0087	0.193828
CCCGTGC	26.7207	2.14856	0.193461
GGGCCCC	27.9026	2.08743	0.193201
ACCTTGC	25.9821	1.59752	0.193087
AACCCTT	25.688	1.56619	0.193084
ACCCTCA	26.0881	2.31889	0.192994
AGCCATA	25.7181	1.30098	0.192902
ACTGCTC	25.6339	2.36341	0.192894
AGCTCTC	25.9259	1.64611	0.192841
CAAACCC	26.7689	2.0804	0.192818
CCGTTAA	26.1673	1.68288	0.19266
CCTTCAC	25.6991	1.97377	0.192477
TACCTCA	26.2522	1.49561	0.192419
AGTACCC	26.9107	2.04284	0.192396
CCGTTAC	25.7706	1.82366	0.19219
ACCGTTA	26.0265	1.92741	0.192116
CAATAAA	26.6513	2.00811	0.192051
AAGTCGC	26.1946	1.39442	0.191833
CACAACC	25.8319	2.38206	0.191532
CCGTCTA	25.5919	1.10583	0.19148
AACGTCC	25.9826	2.39801	0.191458
CCCCAGA	27.2075	1.94238	0.191306
CTAACTC	26.1028	1.26474	0.191202
CCGCCTA	25.9534	2.27772	0.191192
CCGATGC	26.2654	2.35993	0.191059
CCGCATC	25.8888	2.05079	0.190758
CCAGTCC	25.9189	1.27242	0.190622
CGTCATC	25.7223	1.5073	0.190583
CCAATGC	25.2477	1.19513	0.19051
CATCTAC	26.7034	2.38285	0.190451
AACTATC	25.899	2.44024	0.190271
ACCGTCT	25.5454	1.83811	0.189859
CTTCGCC	25.5304	2.23294	0.189775
ACATCTC	26.115	2.46309	0.189622
GAAACCC	26.5045	1.70619	0.189489
CGGCCCC	27.1401	1.87895	0.18932
GATACCC	26.5229	2.12899	0.18931
CCAGACC	26.5113	1.39751	0.189228
ATCCCAC	25.6428	1.20682	0.18884
ACTCCTC	25.9134	2.60144	0.188613
CCCGTCG	25.9196	0.895578	0.188516
TCCGCCA	26.0765	2.08585	0.188328
CCTGCAA	25.7568	1.92143	0.188189
CCTGTAA	26.0545	1.93082	0.187965
AGCCCAT	26.4056	1.9412	0.187926
ATTGTCC	26.4144	2.07344	0.187865
CGCATCA	25.7053	1.85209	0.187845
CATCATC	26.1558	2.15224	0.187729
CTCTATC	25.9998	2.04665	0.187687
CATCCTC	26.3571	1.71768	0.187512
CTCTTGC	26.0633	1.74723	0.187489
CCGCCAC	26.3153	1.89418	0.187345
AAACCCT	26.2371	1.90351	0.187262
AACCATT	25.9454	1.36664	0.187235
CACCCCG	27.0086	1.30584	0.187059
CCCCGTA	27.3746	2.05519	0.186939
ACAACAC	26.027	0.890325	0.186902
ACTATCC	26.1358	2.05519	0.186849
CGATACC	26.3367	2.49349	0.186746
CTCACGA	25.8181	1.38516	0.186496
CCACCAC	25.6339	0.439154	0.186414
GCCCGCC	27.1527	2.10312	0.186356
CGTTCCC	26.1296	1.99176	0.186317
TATCGCA	25.5905	0.484331	0.186097
GCACCCA	26	1.81887	0.186093
GTTCCCA	25.8504	2.11757	0.186079
GCTACAC	25.8333	1.2952	0.186073
ACACATG	26.1205	1.509	0.186059
CAACGCC	26.3884	1.83692	0.18599
ACCGCCA	25.5727	1.55569	0.185924
CACTGCC	25.9292	1.68432	0.185884
CACCCTG	26.0707	1.41458	0.185844
AACCCTA	25.618	1.04785	0.185683
CCTCCGC	26.0995	2.16051	0.185487
GCTTCCC	25.9061	1.22665	0.185456
CTTCGTC	25.7974	1.12954	0.18541
CGCTACC	26.1043	2.14403	0.185406
ACTCCCA	26.0678	2.1506	0.185269
ACTACCT	24.8546	1.28903	0.185266
ACCCGCA	27.241	2.24784	0.185226
CCCTGTA	26.026	1.57769	0.184995
TCCTACA	26.266	2.53912	0.184968
GCCCTCC	26.4203	2.1959	0.184759
ACAACCA	25.8999	2.25736	0.184656
CCTCTCA	25.4504	2.63631	0.184618
AACGTAC	27.0005	2.19466	0.184616
AACATCC	25.8073	2.5954	0.184519
CACTCTC	25.9292	1.49416	0.184305
ACTCTAT	25.9734	1.7033	0.184281
CATCCGC	25.6902	1.47033	0.18423
CAATCCA	26.3913	2.17141	0.183978
ACTCGCC	25.6146	2.45205	0.183853
CACCCGG	26.0747	2.47149	0.183625
CTGCACC	25.8672	1.67191	0.18339
CTACTGC	25.2123	1.18712	0.18314
TACCGTA	26.0864	2.73848	0.183107
ACTAACC	26.2072	1.59266	0.18295
CTCCGTC	25.7185	1.35489	0.182881
ACCACCT	25.8883	2.19912	0.182854
CCATCTC	26.3269	1.65937	0.182604
GCCCCAC	27.3636	1.70704	0.182596
CCCGCAA	27.2056	2.27962	0.182373
CCCAAAA	26.9196	1.65386	0.182295
CTTATAC	26.1769	2.33708	0.182263
CTCTTCC	26.0964	2.58075	0.182176
ACCACAC	25.9827	1.81434	0.182162
CCGCCCG	27.4505	2.05722	0.182089
AATGCCC	26.313	1.2038	0.181838
CAACAGC	26.3571	1.68268	0.181526
CCAGACA	26.0185	1.58937	0.181508
CTCCGAC	25.5895	1.93391	0.181474
CTGTACC	25.792	0.634896	0.181413
AACTTCT	25.3724	1.66672	0.181248
ACCCCAC	27.1657	1.88079	0.181194
CACGCCC	26.1	2.02577	0.18115
CTCCCAA	26.1111	1.53658	0.18096
AACTCCC	26.3213	1.8121	0.180873
CCTCCAG	26.3753	1.31136	0.180869
CTAATCC	25.7889	1.42994	0.180536
CAGCTGC	26.1612	1.1648	0.180427
ACGGCCC	26.5982	2.47569	0.180326
ACACCGC	26.5779	2.17561	0.179921
CCTACAC	25.3922	1.30584	0.179887
CTATGTC	25.8095	1.70087	0.179659
CTCCTAC	25.7678	1.91375	0.179613
CAATTCC	26.0964	1.61564	0.179459
CCGATCC	25.3076	1.26106	0.179374
ACGCCAT	25.956	2.19912	0.17922
CTTCCTC	25.7999	2.2225	0.179206
GAGTCCC	26.728	1.81867	0.179139
CTCAGTA	25.6	-0.65164	0.179071
AATCTGC	25.8294	0.851978	0.178743
CACCCCA	26.7592	1.32278	0.178639
CCCCGGG	27.8198	1.70061	0.178631
CGTCCGC	25.784	1.55326	0.178609
TACCACA	26.0701	1.46324	0.178574
AACCCGC	27.1981	2.06628	0.17839
ACCTTTG	25.9115	1.80672	0.178348
TCCCAGA	25.4684	2.00561	0.178181
ACCCTGC	25.7777	1.91769	0.177875
CTACACA	25.3727	1.17832	0.177571
AACAGCC	25.9285	1.48096	0.177402
AGACCCT	26.1696	2.08782	0.177337
CCGTATC	26.0521	1.95984	0.17678
AGCCCAA	26.0178	1.81059	0.176584
TCCATCA	26.0861	1.64886	0.176518
CCCTCGC	26.027	1.95998	0.176345
CCGGTCC	26.013	1.339	0.176321
ACTACCA	25.8198	0.376381	0.176265
CCTCTGC	26.2545	1.83436	0.176176
CCCACAC	26.2123	1.40979	0.176141
CGCATCC	25.676	1.11975	0.176127
ACCCGCC	27.205	1.96418	0.176042
ACCGCGC	26.0267	1.26868	0.176007
ATACCTG	26.2272	1.6597	0.175956
CCGTCCG	25.5636	1.20282	0.175821
TCCCGCA	26.6666	2.33977	0.17575
ACCGTGC	26.3119	1.47407	0.1755
ATTCCTG	25.9144	2.15972	0.175477
GCCCCAA	26.6807	1.15626	0.17546
CGACCTA	25.113	0.996896	0.175439
ATGATCC	26.2252	1.71834	0.175395
AACTGTC	26.1944	1.29428	0.175314
ACTCCAC	25.9035	2.31088	0.175156
GAAGCCC	26.1091	1.04312	0.175154
CCATCAC	26.0355	1.71794	0.175139
CCACCTA	25.5535	1.55037	0.175055
ACCTCTC	25.0727	1.46383	0.174938
CATATTC	25.9009	1.93877	0.174934
CTATCGC	25.6842	1.5073	0.174839
CCTCTAA	26.116	1.17983	0.174778
CAGCGGG	26.2792	1.04976	0.17474
AACCGCC	25.6621	1.06998	0.174637
AAATCCT	25.59	1.94041	0.174427
CTCTTTC	25.7027	1.50211	0.174422
ATCCACC	26.1206	2.08763	0.174353
ACACTCT	26.027	1.03229	0.174333
CTACGCC	25.6095	2.42067	0.174269
CCCTATA	26.5963	1.61209	0.174231
CCGCAAC	25.7373	1.85006	0.17419
ATTACCA	26.0638	1.93699	0.174084
ACCCGGC	25.3887	1.86529	0.17404
ACTATCA	25.9816	2.18119	0.173894
ACCCGAC	25.5135	1.68321	0.173892
CTGATCC	26.4954	2.57209	0.173645
CTATCAC	26.0906	1.44583	0.173539
ACCACTA	26.1061	1.53074	0.173528
TCCCAAA	26.1111	0.970697	0.173459
CACTCTA	26.1495	1.83384	0.173343
CGGCTCC	25.831	2.36978	0.173336
ACCCTTA	26.4557	1.92728	0.173296
CAACATC	26.431	2.04429	0.173188
TCCGCAA	25.7511	1.2453	0.173093
ATCCATC	25.5575	1.10452	0.172997
CGTACCA	26.0811	1.37229	0.17299
CCTGTTC	25.5267	1.18358	0.172959
CCGCTGA	26.469	1.43467	0.172892
GCCCCGC	27.0318	1.2998	0.172832
AACTTAC	25.8828	1.89077	0.172582
CCCAATA	26.3362	1.83765	0.172489
ACCCATA	26.4596	1.81112	0.172482
CCTATCG	25.7387	2.12873	0.17244
ATGCTCC	25.8229	1.60027	0.172358
CCATCCA	26.0752	1.88762	0.172299
CCAAGCC	25.6991	1.55438	0.1721
AACCACT	25.761	1.38103	0.172098
GTCCCGA	26.1965	1.68301	0.171797
CTGTCGC	25.5523	2.07699	0.171787
CGTAACC	25.9814	1.70665	0.171594
GACCGCC	25.7477	1.74132	0.171558
TCACCCA	25.7999	1.44321	0.171369
ACTTCTG	25.9815	1.49193	0.171365
CGCCCGC	26.9677	1.59568	0.171047
AATCCGC	25.7079	1.44866	0.170997
CCCAAGC	26.0448	1.71873	0.170977
AAATCCC	26.0183	1.9278	0.170788
CCTGATC	25.761	1.20249	0.170612
CGTGTCC	26.0317	1.87573	0.170199
ATCTCCC	26.0438	1.69516	0.170158
CCCTACG	26.2426	1.58438	0.170114
CCCATGC	26.9696	2.45455	0.169864
ACCTGTC	25.7086	2.36932	0.169853
AGTCCCA	26.1078	1.59121	0.169705
CCTACGC	25.5497	1.49738	0.169415
ACGAATC	26.348	1.7557	0.169258
AACGCCC	26.5495	1.53448	0.168853
CCCATAG	26.1162	1.19027	0.168787
ACATTCC	26.0325	1.5438	0.168759
CCGTCTC	25.4693	1.41602	0.16869
CCGCTCC	25.4017	0.926309	0.168531
ACTCATC	26.1852	1.73213	0.16837
CTCACTC	26.2789	1.95512	0.168362
CCGCGCC	25.9641	1.86923	0.168086
CCCGTAC	26.8476	2.2575	0.167989
GCAGTCC	25.9351	1.30696	0.167623
ATTTCCA	26.0695	2.18297	0.167598
CGCCTTA	25.6577	2.35862	0.167421
CACATCC	25.9357	1.10452	0.167191
CCATTAC	25.5405	1.221	0.166856
GCTATCC	25.3454	2.31574	0.166836
CCCTTCA	25.6696	1.45949	0.166734
CCCGGTC	26.0446	0.879753	0.166618
ACCCTCG	26.6126	2.40386	0.166474
ATCTATG	26.6578	1.46383	0.166423
CATCGCC	25.7719	1.08469	0.166406
GGCTCCC	26.535	1.50198	0.16619
CCATGCC	26.0265	1.35233	0.166154
ACTACTC	25.9506	2.32618	0.165901
TCAGCCA	25.9181	1.43021	0.165715
CCGCCAA	26.5678	2.01073	0.165513
AGAGCTG	26.6071	1.63114	0.165509
CCTCCAA	26	1.96044	0.165484
ACGTCCG	25.7327	1.8364	0.165355
ATTCCCG	25.8407	1.10439	0.165307
CAAGCCC	26.115	1.26093	0.165213
CCCCGCA	27.2017	1.92005	0.165125
CTTAACC	25.6071	0.932744	0.165023
CCAGCTC	25.5607	0.827354	0.165021
CCTGCTA	25.9026	1.25955	0.164867
AACACAA	26.8157	1.69345	0.164772
GCCACCC	25.9418	1.60106	0.164643
CCGTCAC	26.2767	1.71755	0.164548
ATTGACC	25.7354	1.02868	0.164492
ACGTAAC	25.9115	0.679547	0.164465
CACTTCC	25.7155	0.775546	0.164364
CTACACC	25.9107	1.58254	0.163891
CGCAACC	25.8141	1.03833	0.163778
ACCACCA	25.863	1.46566	0.163672
CCCTGCG	26.0684	1.14129	0.163542
CTCTCCA	25.2486	1.33145	0.163454
CTGCCGC	25.287	1.05632	0.163375
CAGTACC	26.9022	2.13582	0.163328
CCACGTC	26.1028	2.08487	0.163314
CGAACCC	25.7167	1.50559	0.163295
CAGATCC	26.2385	1.90915	0.163136
CACCTCA	25.7232	1.33145	0.163126
TACCCGA	25.5789	1.47407	0.163115
CCTCTGA	25.5727	1.16729	0.16306
ACACTGC	26.0265	2.03037	0.162936
CCTAGCA	25.4285	1.03597	0.162907
CAACAAC	26.8349	1.74913	0.16289
AATCGCT	25.7232	2.14856	0.16276
CCCCAGC	26.626	1.13656	0.162718
ACACACA	26.7232	1.13971	0.162678
CCCCGGC	27.063	1.7777	0.162613
CTATAAG	26.5919	1.95715	0.162452
GGGGAGA	28.9791	2.10956	0.162158
CACGTCA	26.1105	1.39698	0.161884
CAACCCG	25.8141	1.42272	0.161385
ACTAATA	26.6824	1.56114	0.16123
GACCCCA	26.9894	1.58937	0.161209
CGTCTAA	26.4736	1.42436	0.161004
AGGGGAG	27.7053	2.10956	0.160908
CGCCGGA	25.5913	0.738644	0.160651
TCCCCGA	26.8095	1.26093	0.160631
AAAGCCA	25.6339	2.00528	0.160235
GACTCCC	26.3123	1.5308	0.160227
GCGTCCC	26.518	1.77343	0.159918
GTTAAAC	25.8981	1.63337	0.15965
AACCCCG	26.8823	1.54039	0.159404
CAACCTA	26.4362	2.16997	0.159399
AGCTCCA	26.049	2.08881	0.159388
GCGCAAC	26.3891	1.28457	0.159296
ACTTTCC	25.9375	1.63212	0.159294
CACACTG	26.3839	1.77119	0.159277
ACCATGC	26.4123	2.17338	0.159092
CCAAAAC	25.9652	1.33874	0.159085
CTTCTCC	25.8842	1.56344	0.159071
CCGTGTA	25.8771	1.70678	0.159042
ACTCTTC	25.6283	1.55969	0.159009
CTCCATA	25.9181	1.89195	0.158815
CTTCTAC	26.4783	1.78321	0.158664
GTTTCCA	26.0809	1.22475	0.158499
CCATGTC	26.0644	1.28246	0.158475
GACCCTC	26.667	1.83417	0.15837
GCCTGCC	25.9065	1.78925	0.158194
CTACCTA	25.4608	1.81434	0.158061
AGCCGCC	25.9768	1.46803	0.158029
CAAGTCC	25.5789	0.321552	0.158022
ACGACCC	26.1279	1.3782	0.157898
GGCCAAC	26.4086	0.8353	0.157853
CTCACAC	25.9685	1.08357	0.1577
ACCGCCG	25.6605	1.76417	0.15767
CTCACCA	26.026	1.28023	0.157617
ATCTCAT	25.6814	1.60198	0.157593
CATCCGA	25.8922	0.861302	0.157552
CCGCGTC	26.3839	1.49561	0.157377
CGCCCTC	26.5897	2.16182	0.157332
CCTTCTC	25.7256	1.83029	0.157192
CTTAGAC	25.595	1.27314	0.157074
CCACCCG	25.9914	2.15427	0.15699
CCAGTAC	26.0972	1.1996	0.156912
CAACACG	26.5032	1.27399	0.156783
CTCCTGC	25.3153	1.89247	0.156751
CCCTGGA	26.0407	1.2365	0.156736
TATGCCA	25.3716	0.815075	0.156705
CGTTATC	26.0625	1.71834	0.156459
GCAACCA	26.3362	1.93686	0.156407
CGTGCCC	26.3391	1.42036	0.156346
ACCTCCA	26.0222	1.9041	0.156323
AATTACC	26.3587	1.46593	0.156316
CTTTACA	26.054	1.02415	0.156211
ACACATC	25.7431	1.23387	0.156159
CTAAACC	26.0608	1.42797	0.156095
GACACTC	25.8672	1.62457	0.155981
CAACCAA	26.1206	1.03767	0.155699
CTAGCCC	26.2818	1.57519	0.15568
AACACCA	25.2028	1.10944	0.155265
CCGCTAA	25.5611	1.7995	0.155262
ACACACT	26.4347	1.72471	0.155101
AGTTCCC	25.5942	1.1648	0.155039
CGGTCCC	26.3636	1.87921	0.155033
ACTCACG	25.4528	1.06302	0.154814
CCAACGC	25.7522	1.7777	0.154733
CAACCTC	25.6422	1.3432	0.154724
CTACAAC	26.0921	2.20556	0.154665
ATTCTCC	25.6894	2.11895	0.154602
CCAGTCG	26.5715	1.83561	0.154587
CATCCCG	25.8784	1.15981	0.154524
CTGAACC	26.4153	2.55075	0.15435
CGATATC	26.379	1.40729	0.154256
CTCTAAC	25.7781	0.84725	0.154084
CCGGCTC	25.5871	1.3128	0.153946
GACGGCC	26.3652	1.63199	0.153938
CCCGTCA	25.8782	1.18023	0.153921
CTAATGC	25.7222	1.41524	0.153843
CTGTATC	26.3158	1.90318	0.153841
ACCTGTA	25.9279	1.64795	0.153621
AATCCTG	25.5945	1.14378	0.153598
ACCCCGG	27.0086	1.16283	0.153352
GTCCACA	26.018	1.33014	0.15328
ATTGCTA	26.5336	2.17995	0.153263
ACACCTG	25.7207	1.20682	0.153228
GCTCCAC	26.2105	1.61636	0.153125
ATCTCTC	25.9461	1.84198	0.153107
CTCATTC	25.848	0.887699	0.152981
AAGCCCC	26.8849	1.39002	0.152827
CTGTGTC	25.9419	1.05021	0.15262
GCTACCA	26.1415	1.59029	0.152152
CCATCTA	25.6606	0.997619	0.151997
CCACGCC	25.4468	1.70704	0.151725
CATGCGC	25.7643	1.09152	0.15165
CCAAGGG	26.4774	1.45174	0.151601
CACACGC	25.9375	1.40434	0.151543
CCACAAC	26.6349	2.53584	0.151452
CCTAAAC	25.9957	1.3717	0.151425
CTCTCGC	25.4797	1.2973	0.151313
ATGCATC	26.053	1.02113	0.151303
AACCCAT	26.4271	1.26487	0.150909
CGTTTCC	25.5818	1.59935	0.150894
ACCTAAC	25.9189	1.37833	0.150851
ACATTAC	26.4678	2.22112	0.150786
ACCCTTC	25.7767	1.50467	0.150774
CTTCGTA	25.9816	1.42141	0.150749
AAGCAGA	26.0001	1.25521	0.15074
CACTGCA	25.7818	1.18515	0.150735
ATTGGCC	26.2972	0.80365	0.1504
AATACCC	25.9319	0.655645	0.150316
ATCCGCC	25.9144	1.37833	0.150254
CCATATA	26.018	1.08968	0.150251
CGTGACC	25.5585	0.0808969	0.1502
ACACCTC	25.2295	0.0520051	0.150108
CGCATTC	25.9639	0.47284	0.150067
CTATTAC	25.6957	0.85815	0.15005
TACTGCA	26.0843	1.18712	0.149997
AACCCGT	25.8162	1.87672	0.149702
GCATAAC	26.4424	1.67106	0.149702
CTCCCAC	26.2342	1.28811	0.149511
CGAACTA	26.2026	1.96891	0.1495
CTGCTCA	26.3333	1.8343	0.149485
CCAACAA	25.271	1.11818	0.149361
CCTATCA	26.0861	0.686507	0.149309
CACCAGA	26.0089	0.935764	0.149119
CTCTATA	25.9734	1.06131	0.14907
TCCTCCA	25.3008	1.25318	0.149015
CATTTAC	25.9291	1.12455	0.148992
CTGTCCA	25.8584	0.8353	0.1489
ACCACAT	26.2831	0.907463	0.148802
ACGCCTC	26.0089	1.67106	0.148564
CAGTTCC	25.8356	1.02638	0.14854
AGCCGCG	26.2673	1.1011	0.148509
ACCCAGT	25.4119	1.3409	0.148501
ATCGTCC	25.991	1.05061	0.148407
CCCTCGG	26.5221	1.49554	0.14839
ACATCCT	25.3333	1.57335	0.148343
CTCCCAG	25.8438	1.618	0.148333
GCCACAC	26.1652	2.04429	0.148292
ACCAATC	26.0968	0.850665	0.148272
GCAACAC	25.9464	1.59115	0.14827
GCCCAAC	25.6542	1.8188	0.148264
CGCCTTC	25.9193	1.49731	0.148042
ACTGCAA	26.4413	1.76338	0.147885
CAGACAC	25.6981	1.19067	0.147853
ACATTTC	25.5	1.1862	0.147824
AAACCCG	26.3482	1.89077	0.147815
ATCCGAA	25.3893	0.737724	0.147729
ACTGAAC	26.2041	1.70678	0.147542
ACCGAAC	25.7422	1.11831	0.147157
AACTTCC	25.1834	0.141767	0.147136
ATCCTAC	25.7631	2.15913	0.147062
ACCGACT	25.9306	1.25725	0.147002
CCGTTTC	25.4554	1.24464	0.146929
ACGATCC	26.2342	1.76588	0.146927
ACTGCCT	25.7142	0.918298	0.146884
CGCCTAA	25.5964	1.14877	0.146752
AGCCCCT	26.8783	1.30794	0.146653
TTACCAA	25.9117	1.12435	0.146601
CATTTCG	26.045	1.32895	0.146445
CACCTAC	25.6396	1.78393	0.146362
CTCGAAG	25.6405	0.413546	0.14626
ATTCTCA	25.866	1.49377	0.146155
AACCTAA	26.0614	1.01206	0.145982
ACCTAAT	25.7368	2.33412	0.145914
CATCTTC	25.6995	0.393256	0.145685
AAGCCAC	25.8324	1.8557	0.145669
TCGCCCA	25.8839	2.01146	0.145639
ATAACCG	25.7163	0.815207	0.145626
CTACCTC	25.9505	1.40171	0.14518
ACTATCG	26.2162	2.18297	0.145107
CCACTTC	25.7456	0.925915	0.145103
AACTGCC	26.0267	0.580921	0.144932
CCTAGCC	26.0133	1.3606	0.144832
CTCAGAC	25.6396	1.61209	0.14474
GATTCCC	26.3063	1.42482	0.14473
GCTGTCC	26.2616	1.4369	0.144658
ACACCAG	26.2155	1.00248	0.14446
CCTGACG	25.8672	0.553211	0.144369
GTACCAC	26.1545	1.21418	0.144293
ATTACAC	25.582	0.542048	0.143975
CCTTGAC	25.9642	0.689265	0.143929
CACACCG	25.3153	1.04976	0.143831
CACAAAC	26.3688	1.64926	0.143813
AGCCAAC	25.8558	1.31293	0.143765
TATCTCA	25.3909	1.46573	0.143605
CACGGCC	25.5517	1.05599	0.14359
CCTAACG	25.5778	1.53829	0.143428
CGCTGTC	26.018	1.5073	0.143369
AACACGC	26.0437	0.884416	0.14334
ACCCATG	26.2109	1.26106	0.143075
CAACTTG	25.5892	0.892952	0.14278
CCTCATC	26.0354	0.967414	0.142667
CCTCCAC	25.7631	1.09086	0.142583
CGTAACA	25.9368	0.857494	0.14253
CCAAGTA	25.8181	1.12185	0.142509
AGTCTCC	25.313	1.5073	0.142465
GCAACTA	26.166	1.28988	0.142445
ACTCTGC	26.266	2.18113	0.142422
GCGGGAC	27.2592	1.52969	0.142381
CCATCCG	26.0495	1.04838	0.14229
CTGTTTC	25.3764	1.19513	0.142126
CCATAGA	26.586	1.21227	0.142104
CATACCG	26.2362	1.85295	0.141982
CACCGCA	25.9111	1.59358	0.141951
CGCCGAC	26.1858	1.24556	0.141707
CCAAACC	26.1506	1.67677	0.141588
CGGGCCA	26.4181	1.28378	0.141563
TCTGCCA	25.6126	2.26439	0.141495
CCCGATC	25.9292	2.06681	0.141477
ATAAACC	25.7053	1.83509	0.141404
CTCCGCA	25.6715	1.44938	0.141227
AGTATCG	25.6531	1.78269	0.141135
GGCGGGA	27.6675	1.28457	0.141073
ATACCCA	25.7281	0.0246236	0.141067
TGCTACA	26.0175	1.02277	0.141005
CCTCCGA	26.1981	1.6402	0.140963
CCAATCG	26.0311	1.57329	0.14095
ACCAGAC	26.5663	1.55037	0.140744
GACCACC	25.8928	1.78951	0.140647
ATGCGCC	25.933	1.12113	0.140643
GCCTTCC	24.9729	1.71834	0.140631
GACATCC	25.8425	1.43145	0.140628
GTAACCA	26.6666	1.3346	0.140573
ACCGCAC	25.9115	1.26513	0.140499
CGCGATC	25.8772	0.839436	0.140468
CCACACA	26.2771	1.83922	0.140402
ACAAAAC	26.023	1.02086	0.14032
AATCGTC	26	0.942724	0.140289
ATCCCAG	25.9009	1.62457	0.140281
CGTCTGC	26.3392	1.49377	0.140128
ACCGCTG	25.5217	0.967151	0.140091
CCTTTTA	25.8928	1.21418	0.139967
CCTGCGC	25.6071	1.01797	0.139856
GACTATA	25.7327	1.01482	0.139829
GCTCCCA	26.2654	1.48812	0.139789
CAGATAC	26.3185	1.70639	0.139749
CTGTCTA	26.4205	1.19802	0.139708
CCTTTAC	25.8869	2.24115	0.139639
AATCCTA	25.7719	1.03058	0.1396
CACCATG	25.9545	1.80238	0.139561
CCCCGAA	26.8086	1.20249	0.139463
CACGTGC	26.1543	2.55863	0.139409
AGCCACA	26.1657	1.95242	0.139313
ATACAAC	26.1363	1.25863	0.139298
CACCGCG	25.5752	1.33618	0.139071
CCTTAAA	26.1588	1.36362	0.138912
ACCTCGA	25.214	0.798397	0.138811
ACCTACT	26.0538	1.05356	0.138754
TCCCACA	25.7587	0.52491	0.138706
CCCATCA	26.1457	1.15331	0.138615
CGTCCTC	25.6607	1.535	0.138488
GAACCGC	25.9999	1.06893	0.13841
CATTCTC	25.4181	0.964393	0.138092
TCACAAA	25.899	0.193312	0.138074
GGACCCC	26.7502	1.21444	0.137959
CCTTTGA	25.3548	0.313147	0.137903
ACCTACC	25.2923	0.357535	0.137773
TCCTGCA	25.7589	0.866227	0.137751
GATAACC	26.3771	1.60329	0.137605
ACCCGCG	26.8576	1.33342	0.137575
ATGCCTA	25.6754	0.712772	0.137538
ACCTACG	25.4923	1.95091	0.137304
CTACCGC	24.9818	0.921318	0.137223
ACTCCTG	25.5964	1.41773	0.137108
ACTACTG	25.3303	0.233892	0.137107
CTTCTGC	25.8035	0.919348	0.137069
ATCCGCG	25.6363	1.49285	0.137022
GCACACC	25.8318	1.43113	0.13689
GGCTAAC	26.1192	1.74224	0.136813
ATTCCAC	25.74	1.95262	0.136784
TAATGCA	26.0909	0.517884	0.136735
CCACAGC	26.2053	1.4545	0.136624
CTCAACC	26.1102	1.65405	0.136618
CTGCCAC	25.5765	1.70054	0.136611
CCGCATA	26	1.60579	0.136608
CTAGCAC	26.2404	1.67763	0.136537
CACAAAA	26.361	0.615328	0.136533
AATGACC	26.3333	1.73915	0.136532
GTATCAC	26.0816	0.745801	0.136453
CCGAACC	25.3513	1.17491	0.136417
AATAACT	25.7142	1.81013	0.136304
ACACACC	25.8559	0.509742	0.136294
CCCTCGA	26.142	0.614015	0.136242
ATGACCG	26.4444	1.68314	0.136222
CCTCTTA	25.1514	0.368435	0.136118
CTCCCGA	26.2181	1.39245	0.13606
CCGAGCC	25.3078	0.740745	0.136045
CCGCGCG	26.9043	1.56928	0.136007
CACGACC	25.8428	1.15954	0.136
AACCGTG	26.253	1.28811	0.135957
ACCGATC	25.4545	0.622551	0.135891
GCCCATA	26.1376	1.18082	0.135747
CCCCGAG	26.4688	0.967939	0.135737
GACGCCA	25.366	1.55037	0.135462
CTTCAAC	25.7727	1.47611	0.135382
GCCCGGA	25.8761	1.33145	0.135375
CCTATGA	25.5357	0.653282	0.135354
GCCTACC	25.6493	1.08259	0.135349
AATCCCA	25.5782	0.741927	0.135222
CTTATTC	25.6859	0.999851	0.135174
AATGCTC	25.9646	1.19494	0.135057
ACAATAT	26.1607	0.871152	0.134886
GGTAACC	26.1981	0.454717	0.134814
ACTCTCG	25.4035	0.323259	0.134554
ATCCAAA	26.3379	1.98283	0.134502
CTACTCA	26.1688	0.997619	0.134495
ATCTTCC	25.6228	1.33526	0.134482
GACTACC	25.7145	2.2225	0.134364
CGTAGCC	26.2869	1.25449	0.134176
AATCCAC	25.5258	1.83312	0.134173
AACATGG	26.0264	0.827157	0.134169
ACCAACG	26.393	1.91585	0.134096
CCATCGC	26.0521	1.09106	0.134043
AGGTCCC	26.1185	1.23282	0.133958
ACCTCCG	25.3214	1.34222	0.133612
ATTCTTA	25.5737	1.42587	0.133593
ACTATCT	25.8596	1.08902	0.133542
CAAGTGC	25.7857	1.43277	0.133491
CGACTCC	25.3693	1.15698	0.133373
ACTTGCC	25.8055	1.03623	0.133326
ATGTAAT	26.054	0.428845	0.133316
ACTTAAC	25.2252	0.833724	0.133256
ATCACGC	26.3287	1.14871	0.133194
AAGTACT	25.7545	0.463778	0.133115
ATTTTCC	25.109	1.03833	0.132993
GCCTCCA	25.7631	0.668121	0.132926
TATCCCA	26.109	1.44649	0.132783
TCTCCAA	25.0858	0.897548	0.132736
GGGTACC	26.5315	1.15816	0.13272
GCCATCC	25.7691	0.768586	0.132547
CCGTAAC	25.6695	1.09493	0.132481
AATTTCC	25.8316	1.99103	0.132351
CCAGTTC	25.8378	0.322274	0.132348
ACCGCGA	25.8584	1.09421	0.132344
GATCCCA	26.2432	1.28076	0.132147
GAATCCC	25.9818	1.2453	0.132087
CGACCCA	26.0286	1.35804	0.131966
ACCCTAA	25.5708	1.29166	0.13194
ATTAACC	25.8364	1.14575	0.131928
CTCTCAA	25.8214	1.76588	0.131873
CCGACTA	26.1944	1.59587	0.131772
ACCAACT	26.0282	1.20741	0.13176
CGACTAA	26.3125	1.03853	0.131643
AGAAACC	26.3636	0.863535	0.131635
CTTACGC	26.0176	1.37104	0.131368
AACTATT	25.4234	0.610272	0.131342
TACCATA	25.8878	0.533512	0.131311
ATCCGTC	25.9736	1.14063	0.130976
ATCCTCG	25.347	1.03833	0.130952
ATCATCC	25.7183	0.634633	0.130746
CTGTGCC	26.3513	1.61288	0.130343
CCACTCA	26.0224	1.50454	0.130326
ACCATTA	25.6427	0.455702	0.130309
ACGCCCT	26	1.86201	0.129826
ATGACCC	26.266	1.10859	0.129598
AATCACA	26.036	1.35739	0.129483
AATATCC	26.3189	1.95137	0.129479
CTGTTCC	25.2086	0.277952	0.129244
TACTATA	25.7053	1.08429	0.129084
ATGCAAC	26.0484	1.68301	0.128918
GGAACCC	26.5135	1.10583	0.128917
CCCTCAG	26.3928	1.6834	0.128867
GCCGACA	25.63	0.959928	0.128415
CGACGGC	25.4824	0.719404	0.128408
AAGCTCC	26.3249	1.71926	0.128353
ACCCCAG	26.9809	1.30663	0.128323
ATGCCGA	25.7	0.897548	0.128294
ACCTGAC	26.3783	1.17537	0.128288
ACACTCG	25.9152	1.27866	0.128277
CTGGCCC	26.6106	1.17176	0.128253
CCATACG	26.0178	0.50948	0.127912
CACATAC	26.1403	1.08692	0.12777
CCTGGCC	25.7094	0.387215	0.127646
CCATTCA	25.9734	0.613293	0.127425
CCATTTC	25.7522	0.59865	0.127267
TCACTCA	25.7589	1.21542	0.127195
AAACCCA	26.1411	0.939047	0.127184
CTTAGTA	25.6306	0.700887	0.127139
CTCTGTA	25.584	0.498251	0.127076
GACGCCC	25.2161	1.0619	0.127053
CCTTAGA	25.5945	-0.0443226	0.127049
AATGTTC	26.2931	2.40386	0.127001
AACACCT	25.2804	0.0669106	0.126983
CCTAACA	26.1014	1.9412	0.126917
CACCTTA	25.5733	1.36225	0.126909
CTCCAAG	25.5199	1.56541	0.126883
GCGCGCC	26.3008	0.843048	0.126812
CCGGATC	25.8749	0.38426	0.126749
ATATACC	25.9549	1.03833	0.126741
CTAGACC	25.7565	1.52502	0.126658
TACATCA	25.8856	0.405732	0.126443
CCGCCGG	25.9363	0.698589	0.126361
CGATGCC	25.7666	1.17694	0.126336
CAGCCCG	26.1272	1.29258	0.126102
CTGCGTC	25.9639	0.570152	0.126093
ATGTTCC	25.7852	0.427663	0.125975
CACATTC	25.8909	1.24937	0.125966
CCTGGAC	25.9241	1.34701	0.125833
ACACCGA	25.3803	0.732603	0.125706
TACCTAA	25.3185	0.681057	0.125629
CCACCAG	25.8928	1.02651	0.125579
CCTAATA	25.5903	1.89096	0.125567
ATACTAC	25.9189	2.22	0.12556
ACCCAAA	26.4975	1.54216	0.125379
CACCATC	25.4636	1.17675	0.125341
GCATACC	25.9781	0.36988	0.125237
CCTTGCG	25.4424	1.02638	0.125234
CTTCCGC	26.2885	1.3455	0.12517
GGCATCA	26.4232	1.21312	0.125086
CCACAAA	25.4798	1.24307	0.124939
TCATCCA	25.6114	0.74475	0.124928
AACCACG	25.9716	1.68301	0.124887
CCCACGA	25.0771	0.70069	0.124822
AACACTC	25.5495	0.958418	0.124721
CATACGA	25.8703	0.918495	0.124671
ACGCCCG	25.5285	-0.0134609	0.124629
CGATCCA	25.4285	1.60106	0.124524
AACAAAG	26.2935	0.619662	0.124436
ATCCTTA	25.165	1.59213	0.124263
CCAGCCG	26.027	0.878571	0.124252
CACTATA	25.8964	1.44938	0.124174
CGCGGGC	25.8771	0.554393	0.124074
ACTATAC	25.5928	1.19802	0.123977
ACACTAC	25.8355	0.718682	0.123949
CCTCATA	25.5	1.44649	0.123916
CATTGTC	26.3739	0.861696	0.123911
GGCCGCA	25.8761	1.40965	0.123904
CGTACAA	25.8947	1.25528	0.123899
ACCCTAG	25.938	0.977526	0.123426
CACTCAC	25.2907	1.06755	0.12339
CTAGCGC	25.9564	1.61886	0.123356
GGGTCCA	26.4814	1.7186	0.123282
AACCCGA	25.9716	1.53028	0.123121
AATTCTC	25.9912	1.30958	0.123083
ACCCACG	25.8173	1.24622	0.123043
CGCGCGC	26.9826	1.52148	0.122956
CGTGTTC	25.9586	1.77704	0.12274
AACTGAC	25.2342	1.03222	0.12266
CCGTTTA	25.8011	0.463515	0.12253
CTTCCAC	25.7678	1.44111	0.122464
ATCTACC	26.0911	2.08526	0.122451
ATCCATA	26.2818	1.32304	0.122314
CACTTTC	26.0325	1.63212	0.122294
ACATACC	26.2672	1.65871	0.122168
CTCCATC	26.1763	1.08968	0.12209
CAATCCG	25.545	0.522349	0.12208
CCGAATC	25.8648	0.788153	0.122066
ACCCTGG	25.8288	1.25712	0.122058
AACATAT	25.8584	1.36855	0.122032
AGCCGTA	25.9816	0.923813	0.12197
TACTCGA	25.9396	1.36664	0.121898
ATCGCTC	25.6212	0.635027	0.121844
CTGACTC	25.8209	0.673834	0.121743
ACCAAAC	25.4705	1.41602	0.12174
CCGAGGC	25.5454	1.24707	0.121695
CCACTTA	25.327	0.91948	0.121619
AGTTACC	25.9774	0.710014	0.12161
ATCTCCG	25.5315	0.608828	0.121577
GACCCGC	27.099	1.15482	0.121555
AGTCCCG	25.9729	1.27656	0.121467
GCACGCC	26.2434	0.836744	0.121452
CAACCAG	25.5892	1.03787	0.121413
CAGCCAC	25.8173	1.43927	0.121336
TAAACTA	25.9423	1.12041	0.121238
CATACTC	25.9375	1.06171	0.121145
AACCTTG	26.3097	1.08226	0.121114
ACACCAC	26.063	0.936421	0.121099
CGTATTC	26.0526	0.290296	0.121015
CCCCGGA	26.2678	0.659388	0.120993
AACCTCG	25.4324	0.794194	0.12078
CGACCCG	25.9144	0.63483	0.120686
AGACTGC	25.8903	1.36967	0.120546
ACGTGCC	26.0474	1.06125	0.120515
GTCCGCA	25.1334	0.862681	0.120376
CTGAGTC	25.9466	0.967873	0.120323
ATTACTC	25.425	0.18819	0.120319
ACTTACT	25.0542	0.841866	0.12029
CTCCTTA	25.5945	0.702135	0.12017
CTCTACC	25.8198	1.25712	0.120132
ACTCAGC	26.2105	1.43329	0.120061
CCAAATC	25.9734	0.500221	0.120049
GCTCACC	25.5135	1.33775	0.11983
GTCACAC	26.2432	1.22389	0.119619
ATACGCC	25.826	0.445786	0.119504
ATCAGCC	25.9729	0.90917	0.119412
GCTTCAC	26.0695	1.43953	0.119405
AACCACA	25.9646	0.884153	0.119333
GCGCCGA	25.7652	1.16959	0.119288
CCGTTCC	25.6283	1.26592	0.11928
CCGCGCA	25.9481	1.10235	0.119009
GCCGCCA	25.75	0.330022	0.118856
AGCTTCC	26.4579	1.86923	0.118699
CCACTCG	25.866	1.29625	0.118637
ACCTGCC	25.8333	1.42738	0.118393
TACTCTA	25.8504	1.71899	0.118352
CATGGCC	25.785	0.979627	0.118334
CATAACC	25.2731	1.13879	0.118297
GCGCCAC	25.5242	0.540998	0.118295
ACAGTTC	26.3947	0.996043	0.118055
ACCGACC	25.6513	1.00248	0.118038
CCTAGAC	25.6486	1.2646	0.117922
GCGATCC	25.8859	1.20104	0.117913
CACCTTC	25.5499	1.0317	0.117888
CACGTAC	26.1415	1.52082	0.117888
CATAGCC	25.731	1.35443	0.117848
ACACGCA	25.8839	1.19986	0.117572
CAGCGCC	26.1607	1.10846	0.117525
ATACACC	26.0545	1.68288	0.117508
TACGCCA	25.9655	1.28923	0.1175
CCTTGCA	25.9285	0.56595	0.117381
CACATCG	25.5397	-0.127124	0.117345
CCCACGC	25.7678	0.262193	0.11729
TCATGCA	25.8482	0.175452	0.11723
CATGGTC	25.913	1.0906	0.117144
AGTTGGC	25.8925	0.601605	0.116932
CAAAAAC	26.0847	1.20873	0.116801
CCCGCGG	26.5963	1.28325	0.116786
CTTTGTC	25.7554	1.30453	0.11671
ATTAGTC	25.7117	1.01942	0.116671
CTTCTTC	25.8252	1.58596	0.116647
GCCGTCC	26.0091	1.1579	0.116589
CACTACG	25.2511	0.831228	0.11631
GACTCAC	26.1946	1.42732	0.116304
CTGCGCC	25.5	1.63626	0.116134
TGGCCAA	26.2545	1.43218	0.116045
ACATCTG	25.887	1.23414	0.116031
CCCGGCA	26.1478	1.87238	0.115803
CCTGCAG	25.4144	0.358849	0.115653
ATCACTC	25.9479	0.843048	0.115609
AGACTCC	26.1858	1.4964	0.115576
ATTGTCA	25.5855	-0.106177	0.115569
ACGCCGC	26.1946	1.83692	0.115535
CCCTAGA	26.2944	1.53461	0.115506
CTGCTTC	25.9956	0.550322	0.115368
TGCCCCA	26.6053	1.16243	0.115352
GGGCCAA	26.009	0.697145	0.115314
GATCACC	25.6759	0.859004	0.114879
CAGTAAA	26.1488	0.610075	0.114824
ATCGTGG	25.7565	0.986784	0.114774
TGACCAA	26.3494	1.27242	0.114723
CAATGCC	25.7387	0.557611	0.114711
GGCAACC	26.3203	1.05606	0.114645
CGCACCC	25.7719	1.16729	0.11437
CAAAATC	25.6579	0.756898	0.114267
ACCTGAT	25.7075	0.914095	0.114247
CCTAGTC	26.5135	1.41576	0.114184
CCGATTC	25.7508	1.81434	0.114075
ACACCAT	25.3454	0.568511	0.113997
CCTGTCG	25.7699	0.866686	0.113931
GTGCCCA	26.4642	0.678628	0.113913
ATGCGGG	27.2033	0.727546	0.113906
ATCCTAA	25.5625	0.807918	0.113896
ACCCGTC	25.64	1.10623	0.113865
ACCTTAC	25.7226	0.964721	0.113849
ATTAGAG	26.2008	0.165471	0.113809
GATTACC	25.3571	0.974374	0.113725
ATGCTAC	25.7155	0.493786	0.113711
GATTCCA	25.5486	1.02651	0.113544
CGTCGTC	25.6844	0.544281	0.113481
ATGCCAC	26.0454	1.14575	0.113339
GATCGCC	25.8558	1.27649	0.113271
CCTGTCA	25.7567	1.31477	0.113206
AATCCCG	25.6861	0.606398	0.113133
ATGTCTC	25.5855	0.604166	0.113113
TCCGCGA	25.7561	1.13676	0.113108
CGCCGTC	25.6851	1.10583	0.113071
ACCATTG	26.049	0.987835	0.112825
ACCAACA	25.9099	1.44866	0.11272
CACTGTC	26.2222	1.80133	0.112667
AAGCTTC	25.8608	1.0906	0.112617
AACCGAC	25.7327	1.36789	0.112501
GTCCTAA	25.8965	0.861302	0.112496
ACCTCGC	25.5618	0.606398	0.112413
CATTATA	26.4587	1.2365	0.112367
GCCCTCA	25.7569	0.562798	0.112366
AACTTGC	26.2053	1.04168	0.112303
CATCGTC	26.2925	1.1145	0.112275
CGAAACC	25.8326	0.616116	0.112244
GCTATAC	25.4774	0.0449135	0.112242
GCGCGAC	25.8347	1.20984	0.112115
CGTTGAC	25.8268	0.929723	0.112058
ATAACTG	26.0783	0.937734	0.112013
CAACGTC	26.4234	1.92189	0.112011
ACAAACG	26.5636	1.03078	0.111809
ACATCGC	25.6727	0.405338	0.111725
CCCTTAG	25.4722	1.30663	0.111722
ATCCTGA	25.4162	0.66208	0.11172
CAAATCC	25.8897	1.20288	0.111605
CATCAAA	25.8178	0.991315	0.111557
ATCATTG	26.2363	1.71985	0.111556
CCCTTCG	26.0048	0.991315	0.11155
CACCGAC	25.5877	0.686507	0.111501
CCGGCCG	26.3539	1.1862	0.111499
AGCTATC	25.6902	1.19067	0.111477
AATTGCG	26.7724	0.45012	0.111458
AACTACT	25.5045	1.84086	0.111348
ACCACGC	25.4587	0.943841	0.111337
CAACTCC	25.6425	0.990067	0.111231
ATCCAAC	25.6499	0.992234	0.111203
AGTCACC	26	0.660111	0.1111
ACTTCGC	25.3189	0.34762	0.11103
GCACTGC	25.7494	0.422279	0.110975
CCGCGTA	26.1398	1.14529	0.110931
AAACCAT	25.5826	0.440796	0.110886
CCAAAGC	25.8934	0.956251	0.110875
ACCTGGC	25.6637	0.692023	0.110811
CACTCTG	25.8558	1.15731	0.110799
ATTCATC	25.9652	1.00366	0.110727
GAACACC	25.2155	0.977526	0.110656
CCTTCCG	24.9545	1.30834	0.110656
CATATCA	25.7304	1.48195	0.11061
ACGTACA	25.8693	1.21871	0.110602
CCTTCTA	25.8173	1.5027	0.11053
ATAACGC	25.5398	0.936815	0.110507
TAAGCTA	26.0898	1.82826	0.110366
GAAACAA	26.115	-0.19016	0.110222
CTGCATC	25.3272	0.410788	0.110218
CTACGAC	25.6285	1.1665	0.110187
CCTAAGC	25.2068	0.852503	0.110172
ACACGCC	25.3212	1.68301	0.110092
CCAAGTC	25.3769	0.789007	0.110009
CATCATG	26.1061	1.28667	0.109844
CTCGGCC	25.8782	1.26487	0.109839
GACTTAC	26.241	1.28017	0.109727
CGCGTCC	25.7889	0.587225	0.109669
CCCAAGA	26.1114	1.35069	0.109316
ATTGCAC	25.5925	0.463844	0.109308
GGTCCAA	26.0189	0.91311	0.10929
TCCTAGA	25.5636	1.04411	0.109219
ACCCGTA	25.7357	1.51189	0.109145
CTCGAAC	25.6991	0.926637	0.109069
CTATAAC	25.6254	0.606398	0.109064
TATACAA	25.8303	1.13886	0.109041
CTTGATC	25.5465	0.49766	0.108885
ACCTTAT	25.5925	0.647372	0.108844
ACCCCGT	26.3958	0.837138	0.10879
TACCTGA	25.1981	0.036049	0.108743
TCGCCAA	24.7477	-0.838714	0.108662
ACTTACG	26.4504	1.24911	0.108468
CCGACCA	25.2142	0.363314	0.108438
ACTCCGG	25.535	1.08521	0.108289
CCCTGAA	26.1702	1.11824	0.108258
CGTCACC	26.5222	0.878506	0.108249
CAGCACC	25.9056	0.911731	0.108162
ATTGCCC	25.9452	1.05941	0.108126
AAATCTC	25.7382	0.615328	0.108038
CTTACCA	25.6781	0.897154	0.107927
AACGCTC	25.725	1.07385	0.107872
AGCGCCC	26.5	1.28903	0.107776
TCGTACA	26.2612	1.49653	0.107763
ATATTTC	25.3893	0.300934	0.107746
CACGCTC	26.018	0.627936	0.10774
GGCACCC	25.8208	0.846462	0.107701
ACATGGC	25.6952	0.132771	0.10755
CTCACTA	25.2715	0.952574	0.107539
AAACTGC	26.228	1.07865	0.107473
AGTCGCG	25.9459	0.00151025	0.107438
AACAGCA	26.5981	1.14864	0.107323
CCACTGA	25.646	0.609419	0.107217
CGTCACA	25.7826	1.15061	0.107159
ACCGGCA	25.8189	0.689265	0.107136
ACATTCA	26.1315	1.14464	0.106972
CCACTAA	25.8942	0.880213	0.106915
AACCGTC	26.1603	0.720061	0.10691
AGCACAT	25.9444	0.704761	0.106892
AGCCCTG	25.7279	0.663919	0.106839
CAATTTC	25.825	1.09381	0.106738
CCGGTTA	26.4285	0.918101	0.106646
ACTCACA	25.3716	0.659585	0.1066
GCCCTTA	25.6194	1.68925	0.106585
CGCCTAC	25.6229	0.526683	0.106499
GTCCTTA	25.609	0.320895	0.106352
TACGCTA	26.1944	1.57033	0.106203
AAGACCC	25.9374	0.776728	0.106135
CCTCCCG	26.0275	0.500812	0.10613
CAAGCTC	25.6052	1.15337	0.1061
ACCTCAT	26.4107	1.49561	0.10606
CACAACA	25.8235	0.815469	0.10606
CTGGCCA	25.9265	0.979627	0.105919
AACACTA	25.6477	1.01817	0.105818
GTCCATA	25.8672	0.997225	0.105586
AAAGCCC	26.0272	1.26894	0.105567
GACCTTA	25.6608	0.405732	0.105551
ATGCCCG	25.9339	0.819409	0.105528
GACGCAC	26.0089	0.235993	0.105508
GACTGCC	25.6183	0.471329	0.105452
CATGCAC	25.826	0.730501	0.105114
GGACACC	26.1283	0.661883	0.104939
CACACAA	26.3181	1.27656	0.104918
CGGCTAG	26.4956	0.676001	0.104912
ATACTCC	25.5135	1.08429	0.104899
CTCTTAC	25.5535	0.903129	0.104898
CCATCAA	26.1512	1.04188	0.104877
CTAATAC	26.0917	1.62201	0.104838
CTTGTGC	25.6396	0.861302	0.10471
CGCACCA	25.6818	0.536139	0.104626
CGCTCGA	25.8318	0.417157	0.104618
GCCCTAC	25.658	0.941148	0.104613
TACTCCA	25.8839	1.42522	0.104595
CTGTAAC	25.7678	0.866686	0.10458
CTATATA	25.5158	1.23394	0.104562
GCCTATA	25.9014	0.815469	0.104394
GCCGTAC	26.0535	0.775612	0.104337
CATAACA	25.9376	0.90464	0.1041
CGTTACC	25.7843	0.77837	0.104063
AAGCGGG	26.8928	1.18358	0.103937
ACCACCG	25.8214	0.440271	0.103934
CTTGAAC	25.5575	1.17898	0.10389
TAGACTA	25.863	0.575799	0.103696
TGACCCA	25.5364	0.698195	0.103642
ACAGCCG	26.1692	1.19802	0.103598
CTGAGCC	25.8918	0.910812	0.10333
CGACCGC	25.5094	1.49561	0.103329
ATCATCG	26.1203	0.819409	0.103252
GCCGCGC	25.8614	1.13045	0.103159
CAGACGC	25.8534	0.790255	0.103152
ATTCCAA	25.5438	0.878506	0.10313
CCCGGAC	25.95	0.940098	0.103129
CGCGGGA	26.3166	1.14096	0.102951
CTGTCAA	26.2477	1.42863	0.102798
CACAGCC	26.6426	1.51898	0.10276
CAGCCTC	25.6665	1.33933	0.102745
CCGCTTA	25.6042	0.884612	0.102708
CTCCAGA	25.8446	0.98685	0.102652
ATCCTTC	25.3574	0.651312	0.102649
AGTCGCA	26.0086	0.602458	0.102488
AGTTTCC	25.6445	1.14983	0.102397
CAAGCCA	25.8495	1.10609	0.102324
CCCGAAA	25.9122	0.82742	0.102309
AACAATG	25.8965	0.653413	0.102176
ACTTATA	26.2093	0.80168	0.10209
CCAATTA	25.8978	1.00918	0.102081
CGTTCTA	25.3734	1.04417	0.102065
ACCGTAC	25.9519	0.746392	0.101928
AATCACC	25.302	1.11798	0.101815
CTAGTTA	25.4414	1.26106	0.101779
CATCTCC	26.009	1.39002	0.101752
CCCGGTA	26.5027	1.22665	0.101666
CCCGGGC	25.6637	0.622289	0.101582
GCCGCAC	26.0892	1.50244	0.101559
CCGATCA	26.115	1.45082	0.101502
CCGAGTC	25.7946	0.522415	0.101492
CCCCAGG	26.7488	1.28155	0.101456
CCATGAA	25.7678	1.15061	0.10144
ATAATGC	25.8363	0.296009	0.101365
AACTCCA	26.0598	1.44649	0.101319
CCATGGC	25.9319	0.727875	0.101316
CACTAAC	25.7325	0.567526	0.10124
CGGCCGC	26.4513	1.18489	0.101217
CTCTCAC	25.9469	1.06683	0.101195
CCATGCA	25.9708	1.79739	0.101145
AATTGTA	25.7818	0.499893	0.101088
CACCTCG	25.114	-0.0803059	0.101079
CCATTGA	25.7136	1.22586	0.101069
CCTACAA	25.9734	0.978117	0.101068
CCATTGC	25.1369	0.369355	0.100954
CAATTAC	26.158	2.06162	0.100945
AAGCACC	25.7391	0.739825	0.100853
AACTTCG	25.781	1.31438	0.100795
ACATCAA	25.9379	0.721702	0.100624
CCTATTA	25.8068	0.762282	0.100612
CCGATAC	26.4789	1.30663	0.100503
CACGCAC	25.9775	1.35029	0.100466
GGCCCAC	25.9196	0.475466	0.10043
ACTACGC	25.7433	0.994073	0.100425
CTGGATA	25.8076	1.00865	0.100341
CGCCACA	25.8717	0.788416	0.100285
GCTACAA	26.3778	1.90351	0.100278
AGGACCC	26.5267	1.14516	0.100259
GCTCTAC	25.3106	0.954675	0.100236
GCGTTCC	25.8141	0.551898	0.100193
CATATAC	25.9684	0.983895	0.099916
ACACTTC	25.6296	0.517687	0.099849
CTAGCTC	25.3508	0.527603	0.0996624
CCTGAAA	25.9963	0.981597	0.0995873
AATAATC	25.5398	0.987047	0.0995462
CATCCTA	25.3057	0.208808	0.0994631
TCCGACA	25.857	1.26106	0.0994187
CCGGTCA	26.3198	1.09244	0.0994018
GACCTAC	25.6155	0.862353	0.0993389
AAGCCCT	25.4752	1.09881	0.0993305
CGTACTC	25.9548	1.0969	0.0993174
AAGCGCA	25.7999	0.491554	0.0988167
TCACTGA	26.0088	0.89085	0.0988022
GCTAACC	25.8267	1.19848	0.0987635
ATCTTTG	26.241	1.59995	0.0985915
GGCCGCC	25.8318	0.0844427	0.0985588
GAGTTCC	25.3347	0.693205	0.0984686
CGCCGTA	26.0796	0.727875	0.0982772
ACCAATA	26.2433	1.26927	0.0982651
AATACAC	25.6902	0.890391	0.0981771
ATCAGAC	26.3425	0.501797	0.098171
CCGCACG	26.0892	0.975556	0.0981184
GCATTCC	25.728	0.811792	0.0980396
CCGTACA	25.593	0.388528	0.0980353
AACTCCT	24.7652	1.07825	0.0980273
CGTCGAC	26.0181	0.831228	0.0980249
GGATCCC	26.1431	0.542114	0.0979576
CGGCAAC	26.5508	1.42962	0.0977816
AAAGTAC	25.5917	1.40532	0.0977717
CTGACAC	25.4613	-0.085362	0.0977217
CCTACCA	25.2252	0.342039	0.0977125
CCGACAC	25.5603	1.15061	0.0976173
ATCCTCA	25.734	1.35358	0.0975794
ATCACAC	25.8256	0.661292	0.0975419
TCACACA	26.1946	0.708636	0.0975328
CGCTGGC	25.866	0.636012	0.0974956
ACCATCA	25.5833	0.633648	0.0973363
TCCTAAA	25.6608	0.52688	0.0972797
TGCCACA	25.7142	1.08843	0.097228
GCTTCTA	25.9154	1.17202	0.0971954
GGACTCC	25.9459	1.2342	0.0970712
CGACATA	25.8807	0.851584	0.0970259
ACACGAC	25.9537	0.527603	0.0969623
CAGCCCA	25.8648	0.235271	0.0969018
CCATACA	26.0982	0.940557	0.0967387
CGTGCAC	26.1701	0.911469	0.0966572
CAGCTCC	25.6608	1.6834	0.096615
GCCCAAA	26.0791	1.15547	0.0965685
GACTTCC	25.7678	0.677446	0.0964908
ATAGGGC	26.3984	0.878637	0.0964694
CATACCA	25.8288	0.778501	0.0964217
TGCTCCA	25.7297	0.625966	0.0962863
GGACGCC	26.0134	0.833789	0.0962122
CACGTAA	25.8672	0.357273	0.0962095
CCTGCAC	25.5203	0.332977	0.0960723
ATAACCA	25.4325	1.35798	0.0960426
CGTTAAC	26.1228	1.13374	0.0960166
CGTGTAC	25.5927	1.36664	0.0960138
GCTAGTA	26.3873	0.634568	0.0958097
CTACGTC	26.053	1.1013	0.0957211
CATGTTA	26.4695	1.57217	0.0957046
CAAGTTA	26.0733	0.707191	0.0956915
ATCGGTC	25.8384	0.557545	0.0956486
AAGCCAA	25.5681	0.422345	0.0956102
CGACATC	25.8018	0.756832	0.0954721
ACCGGGC	26.3272	1.76456	0.0954403
CCAATAG	26.3925	1.07674	0.0953394
ATCTCCA	25.0081	0.911731	0.0952521
GCGGGTA	26.9733	1.00996	0.095218
CAGACCG	26.1339	0.84725	0.0950942
CGGTAAC	25.9732	0.286882	0.0950492
CAGCTAG	25.9155	0.740088	0.0949827
CGATTCC	25.6754	0.872465	0.09484
CACATCA	26.2181	1.25915	0.0948165
CTATTTC	25.8558	0.612045	0.0947618
ACCGCAT	25.75	1.13131	0.0947529
CGTATCA	25.7094	0.584007	0.0946494
TCCGTCA	25.9279	0.745079	0.0946423
ACAACGT	25.7613	0.788416	0.0945684
AGTACTG	25.9224	0.88586	0.094439
AAGTCCC	25.7838	0.681451	0.094376
AACCGGT	25.7889	0.947715	0.0941845
AGCATCC	25.6909	0.532724	0.0940912
ACCATGA	25.688	1.00878	0.0940264
GTCTAAC	25.7222	0.0715727	0.0939458
AGGCAAC	26.1339	0.991775	0.093936
AACCACC	25.4376	0.569364	0.0938365
CGCCTCA	25.709	0.811398	0.0937977
CTACTTA	26.0267	1.26106	0.0937868
CCCAGAA	26.6334	1.76588	0.0937762
CTCCAAC	25.8108	0.74475	0.0937702
AGATCCC	26.0357	1.03485	0.093606
GGCCCCA	26.4017	0.701084	0.0934711
CCCGAGC	25.7685	0.931496	0.0934443
ACGCCCA	25.9711	1.37584	0.0933957
ACTACTA	25.9549	0.668121	0.0933953
CTCACAG	25.6696	1.09152	0.0932549
CGACTAC	25.6534	0.555181	0.0932302
GATCGAA	25.9506	0.898796	0.0932211
CGTCTTC	25.8508	1.13013	0.0931592
GTACAAC	25.7961	0.706994	0.0929897
CCATAAC	25.5652	0.852372	0.09296
CCAATAC	25.9702	1.26487	0.0929291
ATCTGTC	25.5398	1.05606	0.0928691
ATATAGC	25.7981	-0.141241	0.0927962
CAAACAC	25.7364	0.150565	0.0927923
CAGACAA	25.9016	0.405995	0.0926588
CCGCAAA	25.6521	0.893017	0.092652
ACCTGCG	25.3876	0.536795	0.0925358
ACCGTCG	25.2053	0.990527	0.0925274
AACCAAC	25.9224	0.440271	0.0925019
AATCCGT	25.5217	0.461546	0.0923986
ATCATGC	25.9414	0.733128	0.0923453
GCACTAA	25.7964	1.20314	0.0919563
CCCATAA	26.3378	1.16283	0.0919124
ACTCCAA	25.9189	1.50244	0.0918906
ATGACTA	25.9781	0.522349	0.0917878
ATTCAGC	25.7739	0.24709	0.0917635
CATCCAA	25.7974	0.815601	0.091682
ATCCCTG	25.5	1.11463	0.0916395
GAATCTC	25.9174	0.192852	0.0916017
AACCGAA	25.5974	0.470147	0.0915531
CGAGCCC	25.7719	0.445852	0.091553
GCTTACC	26.2727	1.76929	0.091533
CCTAGAA	25.8545	0.510661	0.0915296
CCTTACA	25.9292	1.79214	0.0915043
CAGAATC	25.9238	1.04463	0.0914705
ACGCGCC	25.6105	0.570743	0.0914704
AACTCTC	24.9545	-0.00334882	0.0913569
CGCCAAC	25.7678	0.194034	0.0912625
ACATGCC	25.5369	0.444736	0.091261
CTAGCAA	25.8483	0.983041	0.0912573
ACCCGAA	25.5738	0.99079	0.091156
ATTTGCC	26.0869	1.06459	0.0911108
CCTTTCA	25.2018	0.539947	0.0911004
AGTAACC	26.1854	0.822824	0.0910647
CCTCTCG	24.8115	0.440796	0.0910043
ACCGTGA	25.9236	-0.060016	0.0909711
ATGACAA	26.391	0.156869	0.0909687
ACGAACC	26.3351	0.852569	0.0909651
CATTCCG	25.9021	0.967939	0.090873
CCGGCAC	25.7943	0.670814	0.0908729
CTCTTAA	25.2924	0.625769	0.0907937
GAACCTC	25.5368	0.681648	0.0907154
CGCGTAC	25.8755	0.186155	0.0906471
GGGTCGA	27.0629	1.25712	0.0906387
CGCCATA	26.2432	1.15547	0.0905678
GACCGAC	26.407	1.38385	0.0905613
CGCGCAC	26.1403	1.23177	0.0904456
CTTCACA	25.4824	0.0471461	0.0904153
ACGTCCT	25.9357	0.96505	0.0904033
CCTCAGA	25.7232	1.21194	0.0903603
CAGCATA	25.652	0.862353	0.0903451
GACTGCA	26.5197	1.00812	0.0903265
CCAGCTA	25.9825	1.20997	0.0902732
CACAATC	25.9998	0.42878	0.0902372
AACCTAT	25.9639	0.780274	0.0902328
CCCGGAA	25.7548	0.585386	0.0902231
GCATCCA	25.5663	0.238029	0.0902137
AGCAACC	25.9115	0.819409	0.090164
AAATCAC	26.009	1.35982	0.0901573
CTTTCAA	25.646	-0.0716384	0.0899496
CTTCAGC	25.2547	0.0276441	0.0899411
ACTGGTC	25.5491	0.207298	0.0899154
ACAACTA	25.4414	0.177881	0.0898282
AACCATC	25.7522	0.576128	0.0896492
ACATGTC	25.9189	0.927622	0.0896017
ATCACAT	25.9067	0.701347	0.0894882
AACGACC	25.0366	-0.310127	0.0893237
CCTGTGC	25.9868	0.978051	0.0893034
ATATAAC	25.9452	0.347423	0.0892197
ACCTAGC	25.4285	0.760181	0.0890689
ATCTGCC	25.6518	0.369749	0.0889467
ACGTAAA	25.5627	0.311308	0.0887834
ATCTTTC	25.4504	0.831622	0.0887702
CTGTCAC	25.7539	0.902145	0.0887667
CTGACTA	25.6875	0.228376	0.0886647
ACTTCTA	25.8097	1.42994	0.0886562
ATCACCA	25.709	0.393519	0.0886466
ATCGACC	25.7881	1.19651	0.0885412
ACGGCTA	25.8468	0.277952	0.0884038
AGATACC	26.0661	0.716055	0.0883077
CTTATGC	25.844	1.55287	0.088242
CCCACAG	26.0175	0.448938	0.0882011
CCAGTCA	25.8933	1.55037	0.0880866
AACATCT	25.8784	0.792093	0.0880662
ACCTTCA	25.4464	0.91403	0.0880495
CACTGAA	25.7345	0.464172	0.0880246
CTATGCC	25.116	0.103616	0.0880139
CTCTCTC	25.1605	0.397655	0.0880045
ACGGCTC	26.2329	1.06302	0.0880032
ATCGCCG	25.7614	0.143736	0.0879005
AGGCCCA	26.4335	0.632926	0.0878936
ATCCGAT	25.6936	0.805554	0.0878295
GTACGTA	26.3392	1.0007	0.087803
ACGCATC	25.4587	0.139403	0.0878017
CGCCTGC	25.6275	0.741861	0.0877968
ATCATAC	25.9737	0.583679	0.0877907
CTGCAAA	25.5803	0.981859	0.0877631
ACTAGCC	26.2129	0.937734	0.0877422
CTCGTAC	25.5945	0.562535	0.0877412
GCTCGCC	25.2844	0.727875	0.087386
AAACGCC	25.6315	1.30236	0.087302
GTTATAA	26.0268	0.768586	0.0872308
CTACATC	25.7271	1.45831	0.0870744
GCACTGA	25.424	0.678496	0.0870142
CTCGAGC	25.7747	0.793472	0.0869733
CCTCACG	26.0002	0.694255	0.0869356
AATTGTC	25.8473	0.756373	0.0869274
ATAATCC	25.713	1.09986	0.0867659
ACTGACT	25.7747	0.727875	0.0866909
AACATGC	26.5321	1.09106	0.0866863
CCTCGGC	25.8375	0.671799	0.086683
CCGGTAC	26.265	0.986981	0.0866126
CGCTCAC	25.6173	0.85815	0.0866061
ACCCGTG	26.0714	1.13288	0.0865932
AGATTCC	25.8869	0.827157	0.0865013
CTGCAGC	25.8774	0.59865	0.0864484
ACTGCTA	25.6551	0.756898	0.0863559
GCTCCTA	25.6385	1.30321	0.0863261
GCACCGC	25.5939	0.394372	0.0862483
CCCTGAG	25.965	1.02047	0.0860925
CGCGCCG	26.0214	0.865111	0.0860678
CGCTTCC	25.5187	1.3409	0.0859579
CCGACAA	25.6785	0.679875	0.0857782
CTGGTCA	25.9545	0.8353	0.0857459
ACAGCTC	26.0095	0.585386	0.0857417
ACGATAT	26.271	1.17412	0.0857031
CGCCGGC	25.7727	-0.260026	0.0856613
CTCTCGA	25.7592	0.42832	0.0856259
CCTTCGC	25.0939	0.287013	0.0855088
AAACCGC	25.5446	0.580921	0.0854461
CCGTCAA	25.3793	0.146232	0.0852203
CCAACTC	25.8195	0.501534	0.0851777
CCGCACA	25.6364	0.686507	0.0851266
GATTTCC	25.5517	0.103682	0.0850909
CTATATC	25.6243	0.461677	0.0848976
GGCACAC	25.8362	0.346307	0.0848656
AAACTTC	25.09	-0.373557	0.0848575
CTAATCA	25.9464	0.322996	0.0848185
CCAATCA	25.7297	0.330022	0.08481
CTCATCA	25.5178	0.978773	0.0847093
GCCTTGA	25.5327	1.20203	0.0846998
ACTCTTA	25.3391	0.721702	0.0845562
ATCATTA	26.054	0.878506	0.0844619
CCGTGCA	25.8919	1.06013	0.0843841
GAGACCC	26.1467	1.09408	0.0843516
AAACACA	25.5086	0.45012	0.0843225
GAAACTC	25.9952	1.31136	0.0842692
CAGCAAC	25.9383	1.05501	0.0842644
CTATACA	25.6548	-0.10493	0.0842001
CGTACAC	25.7168	0.533315	0.0841451
CTAAGCC	25.5855	0.752039	0.0840659
GCCAGCC	25.9122	1.55904	0.0840352
AACGATA	26.3539	1.26119	0.0839562
CCGGGCC	26.0083	0.522743	0.0838685
AGCGCAA	26.5363	1.50388	0.0838556
ATCCGAG	25.8935	0.48919	0.0838027
GACCAAC	26.4159	1.36257	0.0837816
GAGCTAC	26	0.496347	0.0837718
AATCCTC	25.2105	0.756898	0.0837554
GACATCA	26.4137	1.05566	0.0837267
ACCAGTC	25.6512	1.21943	0.0837241
CCTTACG	25.8859	0.587225	0.0836868
GCGTCTA	26.1964	0.969121	0.0836806
CAAATGA	25.8153	1.12868	0.0836138
CAATTGC	25.5132	0.458065	0.0836094
CAACGAC	25.5998	0.311965	0.0835199
CGGGACC	26.3571	0.762808	0.0834878
AACCTAC	25.923	0.59274	0.0833725
TCCACGA	25.8782	1.19238	0.0833107
CATTGGG	26.4363	0.803059	0.0831786
CGGTGAC	26.2566	0.725971	0.0830881
GCCTTAC	25.5885	0.902407	0.0830286
AATGCAA	25.7734	-0.420309	0.0829502
CAACCGA	25.6	0.325163	0.0829102
ACGTCCA	25.5585	0.763989	0.0828284
GCACGTA	25.7857	0.0269218	0.0827997
AGGCGGG	27.0283	0.295352	0.0826482
TCCACCA	25.6004	0.296469	0.082631
ACCCTCT	25.9528	0.677446	0.0824482
CCGGCAG	26.0176	0.813499	0.0824241
CGCCCAA	26.3359	1.73718	0.0824104
ACACACG	25.7325	0.401792	0.0823991
CATCTGC	25.4088	0.0705221	0.0822951
ACGTACG	27.0956	1.74224	0.0822758
CCGTGAC	25.8348	0.137564	0.082259
CGACAGA	26.2344	0.510005	0.0822265
CTAAACA	25.3901	0.53128	0.0822091
ACTATAT	25.741	0.701084	0.0821167
ACAACGC	25.5939	1.00918	0.0820611
CGGATCC	25.8545	0.281103	0.0819732
GCGCTCC	25.7447	0.978576	0.0818996
GATCAGC	26.5641	0.910221	0.0817847
TGGACAA	26.2145	1.11896	0.0816523
ACTACCG	25.2612	0.61303	0.0815811
AGCCCTC	25.9099	0.553474	0.0815606
ATCAACG	26.0548	0.925324	0.0815576
CGACGCC	25.4022	1.37584	0.0815069
GTCTAAA	26.0754	1.50585	0.0814777
CGCTCTA	25.1478	1.55549	0.0814642
CCACGAA	25.6578	1.26894	0.0814602
CTAAGAC	25.8918	0.872727	0.081409
CAATATC	25.581	0.466011	0.0813891
ACGCTCT	25.8677	1.62523	0.0813691
AAGTTAC	26.26	0.405469	0.0813684
CGCACAA	26.1166	0.604297	0.0813002
CAACGTA	26.1328	0.787497	0.0810664
AACGCCG	25.4642	0.345191	0.0809766
GAGTATC	25.875	0.262061	0.080937
AGCTACC	25.8288	0.985931	0.0809012
ATTTCCG	25.9385	0.859201	0.0808455
GCTGACC	26.0267	0.585386	0.0808178
AATTACT	25.4017	1.42522	0.0807358
CACGCGC	25.8454	0.403828	0.0807014
CCAGTTA	25.7207	0.621369	0.0805975
AACGTTC	25.8495	0.208874	0.0805666
GGATACA	26.3965	0.721702	0.0805526
GTGACGA	26.2543	1.32948	0.0805481
CTCTACA	25.4537	0.459247	0.0805234
CAACTCA	26.1	1.97797	0.0803662
ACGTCAC	26.0246	1.06	0.0803546
CTACTAG	25.491	0.574355	0.0803293
ATACCGC	26	0.937734	0.0803104
AAACTCG	25.2013	1.0906	0.0802824
GACTAAC	26.271	0.663	0.0802659
ACCCGAG	25.4867	0.838977	0.0802494
AACTCTG	26.11	0.59077	0.0802103
CAATGCA	25.8909	1.1298	0.0801917
CTTATAA	25.7245	0.440074	0.0799762
CGGTCTC	26.0358	0.254116	0.0799758
CGTATTA	25.991	-0.455898	0.0799237
CGTACGC	26.0948	0.823349	0.0796447
CATCTCG	25.2874	1.19343	0.0796095
GGATACC	25.7822	0.39411	0.079582
AATTTCT	25.4909	0.630037	0.0795805
TCACGCA	25.5892	0.7066	0.0795004
CGCTCCA	25.7878	0.689265	0.0794425
CACCTAG	25.7741	0.604822	0.0793331
CGTCTAC	25.201	0.598453	0.0793305
ATCGTTC	25.7946	0.604297	0.0792439
CCGCCGA	26.027	1.19238	0.0792386
ACTTCAA	25.5304	0.381699	0.0792173
ATCCGAC	25.2589	0.485316	0.079034
AACTGCT	24.931	0.484068	0.0790082
CGTTTTC	25.3363	0.552948	0.0789676
CCTTTAA	25.4818	0.728728	0.078962
AGTCCGC	25.7657	1.4067	0.0789355
CAACTAG	25.7097	0.8353	0.0789324
AGTGCCC	25.7964	0.831228	0.0789048
AACGCCT	25.7398	1.25712	0.0787998
CCCGAGA	26.0733	0.926703	0.0787312
AATGCGC	26.5232	0.985931	0.0787018
GACTGAC	26.0707	0.598322	0.0786674
TCCTCAA	25.4311	0.756898	0.078657
GACTATC	25.922	0.68283	0.078646
ACGCCGT	25.9818	1.12632	0.0786136
ACTCTAA	26.3157	1.54919	0.0785921
CACCTGA	25.7278	0.914095	0.0785901
ATATGCC	25.5315	0.980152	0.0785713
ACTGTAC	25.7156	0.300277	0.0785603
ACTTCAC	25.7691	0.0353924	0.0784988
ACGTAAT	26.3423	1.21615	0.0784873
GTTCAAC	25.3913	0.587225	0.0784037
CTCACGC	25.6724	0.324047	0.078236
CTGCTGC	25.748	1.1535	0.0780514
ATACGTC	26.0093	1.26894	0.0780273
AATATTC	26.0269	0.696816	0.0780139
ACGTCAT	26.1339	0.715661	0.0779795
CTGCATA	26.0573	0.904902	0.077884
GACACTA	25.2743	0.0678299	0.077863
TACTACA	26.1818	0.756898	0.0778391
GACAAGC	25.4319	0.969121	0.0778048
CTTCCTA	25.5116	0.53824	0.0777943
CCACTAG	25.1615	-0.145378	0.0776566
AATCCAA	26.045	1.45759	0.0775895
ACGCTCC	25.5248	0.464435	0.0775192
GCTCCGA	25.5902	1.1927	0.0775165
CCATTAG	26.045	1.35758	0.0774997
AAAACTA	25.6283	0.357929	0.0774201
CCAGTAA	26.1034	0.593069	0.0774004
AGGGTCC	26.0636	0.906872	0.0773441
CATTGAA	26.0039	0.916393	0.0773421
CGCTACA	26.2123	0.731027	0.0773042
ATACCAC	25.9998	1.29409	0.0772862
ACGGCCG	25.8454	0.452287	0.0772744
CATTACA	26.1904	1.20249	0.0771951
ACCCGGG	25.4109	0.487154	0.0771725
ACTCATA	26.0178	0.889406	0.0771551
CTTGGTC	25.6565	0.149383	0.0770969
ACTCCCG	25.7046	0.892952	0.0770079
ACGAGCC	25.1117	0.332386	0.0769618
AACGCAT	25.8551	0.257005	0.0768767
CCCTTAA	26.3513	1.03492	0.0768303
CGCTATC	25.3453	0.439745	0.0768293
GATTCTA	26.1214	0.780143	0.0767888
ACGCACA	26.4393	0.93491	0.0767048
ACAGCCT	25.491	0.854473	0.0767026
ATGAGCC	26.3571	0.797412	0.0766739
AACGCTA	25.1234	0.727218	0.076649
ACAAACA	25.973	0.0191736	0.0766081
CGCTCTC	25.325	0.440796	0.076569
GCAGCCC	26.0446	0.838451	0.0765431
AACACAG	25.375	-0.439089	0.0764675
TATGTGA	25.6363	-0.375527	0.0764536
CCGGCGC	26.3097	0.85815	0.0762441
AACCAAT	26.0314	0.668121	0.0761801
AGCAGAC	26.3452	0.182346	0.0761224
GACAGCC	25.8584	0.706994	0.0761157
ATATGTC	25.9912	0.786184	0.0759721
AGCACCT	25.4601	1.41839	0.0759158
ATACCTA	25.8173	0.900043	0.075794
CCACACG	25.8086	1.66587	0.0757005
GAGCCTA	25.9022	0.732012	0.0756363
CTTCACC	25.6991	1.40171	0.0755978
GACTGGC	26.1652	0.736345	0.0755853
CCTTAGC	25.6363	1.15015	0.07558
GATCGTA	25.7953	0.263637	0.0754973
CGTAAAC	25.4312	0.689265	0.0754327
CGCTAAC	25.4864	0.900043	0.0753777
CAAGTCA	25.8854	0.98685	0.0753541
CCGGAGC	25.9625	0.676658	0.075354
GACAACC	25.4627	0.57245	0.0752727
ACCTTAA	25.3482	0.444801	0.0752626
ACCTATC	25.5871	0.638442	0.0751769
CTCGTAA	25.7079	0.233301	0.0751031
ACGACCG	25.1658	-0.306975	0.075091
AAGCATT	25.6652	0.428977	0.0749559
[truncated: 6,194 more rows]

## Sheet: Assay 13320
Assay 13320						Sequences with Passing E+Z Scores
Sequence	Median	Z-score	E-score			Sequence	Median	Z-Score	E-Score
ATGGGGC	39.4793	9.08966	0.498115			ATGGGGC	39.4793	9.08966	0.498115
GGGGCAC	38.9324	4.3882	0.497074			ACCGGGG	38.1845	14.8783	0.496082
ACCGGGG	38.1845	14.8783	0.496082			GGGGGAC	40.7951	14.2492	0.494941
GGGGGAC	40.7951	14.2492	0.494941			ATTGGGG	40.5714	11.5487	0.492511
ATTGGGG	40.5714	11.5487	0.492511			ACAGGGG	41.6964	7.94293	0.492486
ACAGGGG	41.6964	7.94293	0.492486			GGGGTAC	41.6253	10.3186	0.490081
GGGGTAC	41.6253	10.3186	0.490081			ATGGGGG	41.6979	11.7588	0.486857
ATGGGGG	41.6979	11.7588	0.486857			GGGGCAA	39.9315	7.28912	0.484338
GGGGCAA	39.9315	7.28912	0.484338			AGCGGGG	40.5782	9.60791	0.482776
AGCGGGG	40.5782	9.60791	0.482776			GGGGCTA	40.0075	6.87578	0.482579
GGGGCTA	40.0075	6.87578	0.482579			CGGGGGC	41.7874	9.2029	0.479666
CGGGGGC	41.7874	9.2029	0.479666			CTGGGGC	38.7052	8.43814	0.47869
CTGGGGC	38.7052	8.43814	0.47869			GCGGGGA	40.5579	8.24742	0.476327
GCGGGGA	40.5579	8.24742	0.476327			CGGGGCA	38.4962	8.23104	0.474651
CGGGGCA	38.4962	8.23104	0.474651			CGGGGAA	39.147	6.32499	0.463916
AAAGGGG	39.4468	3.68881	0.464404			ACTGGGG	40.4881	7.87306	0.462503
CGGGGAA	39.147	6.32499	0.463916			GAGGGGC	40.2856	8.80173	0.461908
ACTGGGG	40.4881	7.87306	0.462503			CGGGGTA	38.9016	8.29742	0.461302
GAGGGGC	40.2856	8.80173	0.461908			CGGGGCC	38.0215	6.67327	0.457545
CGGGGTA	38.9016	8.29742	0.461302			CTGGGGA	41.2681	7.8148	0.455823
CGGGGCC	38.0215	6.67327	0.457545			Total - 20 sequences
CTGGGGA	41.2681	7.8148	0.455823
TAGGGGA	39.9712	6.0241	0.438295
GGGGCGA	41.0633	7.38825	0.438158
GTGGGGA	41.7368	5.30899	0.436249
GGGGAGA	40.9913	5.8505	0.432622
CGGGGAG	40.9199	2.72211	0.432622
CCGGGGA	39.2435	6.64503	0.430892
ACGGGGC	37.6231	6.91891	0.430536
AGAGGGG	40.9692	5.71096	0.426894
AATGGGG	39.9699	5.33008	0.417991
AAGGGGT	38.7253	4.20417	0.417456
CAGGGGA	40.3812	4.11499	0.417012
AGGGGGC	42.2512	7.26182	0.409986
AGGGGTA	43.4604	4.79293	0.406265
GGGGACA	41.1849	6.35592	0.398822
ATGGGGA	42	6.10216	0.394311
AGGGGCG	39.6028	4.51794	0.389225
AGGGGCC	38.932	3.60119	0.384998
GCATCCC	40.1293	4.41369	0.380611
AACGGGG	38.9562	5.19096	0.380564
CCGGGGC	37.4307	3.46605	0.372601
AGGGGAT	40.0322	4.28974	0.371717
CCCCCGC	42.0647	3.57776	0.368864
CTCCCCA	42.9256	4.18639	0.368124
CGCTTCC	38.531	3.5483	0.367807
ACTCCCC	42.8302	3.99233	0.367627
CCCCCTA	42.1228	3.64708	0.367593
ACCTCTC	37.2118	3.2049	0.367225
ATCGGGG	41.2234	4.94948	0.36553
CGGGGTC	38.8699	2.43122	0.365445
ATCGCCC	38.8838	3.63732	0.364455
AGGGGTG	40.0579	2.69055	0.364004
ACCCCTA	42.8194	3.89365	0.363015
ACCCATA	38.6683	3.3238	0.358065
AAGGGGA	39.9921	2.89386	0.355378
ACTCTCC	36.6754	3.5763	0.354038
ACCCCCT	41.8994	3.51703	0.351939
CATCCTC	37.5801	3.30005	0.346416
CCCTATA	39.3196	3.20114	0.345923
AGGGGAG	40.5869	4.97165	0.342775
ACTTCCC	38.4014	3.65789	0.340943
CGCCCCC	41.962	3.47435	0.34044
CCAGGGG	38.5785	3.78501	0.338663
AGGGGTC	40.7675	5.216	0.338661
CATCCCC	41.4895	3.24005	0.336325
CCCTCTA	39.1879	3.11341	0.336232
CTCTCCC	38.5994	2.91952	0.334835
CGTCTCC	38.0384	3.75802	0.333476
CATCATC	38.4195	3.19497	0.332987
CCCCCCA	41.276	3.08235	0.332355
CCCCATC	41.7328	3.2761	0.331542
CACCCCC	41.6506	3.29622	0.331178
CTACCCC	40.859	2.79153	0.3304
ATACCCC	41.2816	3.04828	0.329872
ATCACCC	38.4601	3.21243	0.329743
CTCCTAC	37.2	2.94103	0.328832
CGACTCC	37.687	1.87869	0.325528
CACTATC	37.5177	3.30141	0.323964
ACCCCCC	41.3191	3.11237	0.323545
CGTCCCC	41.807	3.4443	0.323397
CCCCGCG	41.2836	3.08761	0.322222
CCCTTAC	38.6092	2.85749	0.321768
ACTACCC	39.3333	3.03176	0.319871
CGCTCCC	38.8064	3.21634	0.319778
CGCACCC	39.6352	3.00526	0.319669
ATCTTCC	37.9779	3.51298	0.31918
CCTCGCG	37.6031	2.4089	0.318769
ATGTCCC	39.3897	3.00526	0.318115
CCACCGC	37.7641	3.10526	0.317572
CCCCCCC	41.5369	3.26425	0.314656
CCCCCGA	41.7874	3.40922	0.314631
ATCCCCA	41.0223	2.76154	0.314273
CAAGGGG	39.9888	3.62177	0.314241
ATCCACA	38.0071	3.08217	0.314139
GGGGAAA	39.7605	2.02551	0.314132
CACTCCC	38.6126	2.79857	0.313905
CATGGGG	41.3708	5.21425	0.3138
GCCCCCC	41.2275	2.94965	0.313198
ACCCCTC	41.0318	2.82482	0.312783
ATCCCCC	41.2925	3.09385	0.312156
CCCCTGC	40.8428	2.78023	0.312032
CATACCC	38.7838	3.09431	0.311944
ACCCCCG	41.6231	3.31675	0.311289
GCTCCCC	41.0689	2.88434	0.310984
CACCCGC	39.618	3.21125	0.310924
CGTATCC	38.0423	2.54628	0.310855
ATACCCA	38.7492	3.03531	0.310495
CCGTACC	37.0714	3.14709	0.30798
GCTCCCA	36.6144	2.55656	0.306819
ACCCTAT	38.0928	2.50004	0.30669
CCCCGCC	41.5102	2.778	0.306607
ACCCTCC	38.8091	2.95645	0.306346
ATATTCC	38.1386	2.60876	0.305417
CCCTCGC	38.3576	2.04441	0.305217
ATCTCCC	38.9496	3.49227	0.305036
AACCCTC	39.063	2.28582	0.304908
ACCCCTG	40.8214	2.73836	0.304893
CGTACCC	38.2047	2.59098	0.304848
TACCCTA	38.0928	2.59185	0.303296
CGCCACC	37.4642	2.83999	0.303213
ACGCCTA	38.0692	3.02175	0.302408
AACCCCC	40.7622	2.61322	0.30123
CCCCTGA	40.1457	2.2285	0.300058
ACCCCCA	41.0442	2.88602	0.299933
ACCCCGC	40.8892	2.74875	0.299529
CACTCTC	37.4201	3.21669	0.299403
CCCACGC	38.6959	2.71377	0.299179
AACCTCT	38.0438	2.09214	0.298052
ATATCCC	39.5071	3.05303	0.297724
ATCCTAC	35.4924	2.75436	0.297283
CCGCCGC	36.9692	2.54286	0.297255
ATCCTCC	38.0984	3.21819	0.296662
AGTACCC	39.7956	2.77305	0.295953
AGACCCC	41.2677	3.05609	0.29579
CCCATTA	38.8237	3.05208	0.295639
AGCCCCC	41.0737	2.94124	0.294864
ACCCTAC	39.3333	3.01704	0.294454
CCATATC	37.7462	2.92541	0.294252
CCCGCTA	40.3211	2.94184	0.293679
ACCCGCT	39.5655	2.96732	0.293445
CAACTCC	38.8822	2.51183	0.293343
GCGTCCC	38.7519	2.78637	0.293319
ACCTGAT	37.2573	2.52379	0.293142
ATCATCC	38.1311	3.02008	0.293007
CCCGATC	38.8589	2.43484	0.292075
ACCTCTA	36.9375	2.61207	0.29198
CAGGGGC	40.1071	3.52986	0.291215
CTACTAC	37.8125	2.55172	0.290728
GGCCCCC	40.9523	2.84498	0.290666
CCCTGCC	38.2556	2.7264	0.289951
CCCTCCG	37.4954	2.24946	0.289643
CCCCTTA	40.1703	2.36044	0.289179
ATGCCCC	41.1094	2.813	0.289129
CCCCTAC	40.8094	2.74432	0.288618
CTCCCGC	38.1556	2.35064	0.288456
CGCGCCC	39.1111	2.66963	0.288164
CCCCTAG	40.6524	2.11372	0.288158
CATCTCC	37.5485	2.45657	0.287933
CCCCCTC	40.4205	2.46901	0.287746
GACCCCC	40.9448	2.87339	0.287179
CCCCATA	40.6846	2.56768	0.28713
CATACTC	38.795	2.68522	0.286212
CCCCTCG	40.4279	2.49091	0.285858
GGGGTGA	40.0992	3.32373	0.28403
CCCCCCG	41.0396	2.91077	0.283733
CTTCCAC	36.6454	2.60388	0.283028
CACTTCC	37.8437	3.07576	0.282895
CCTTGCG	37.6176	2.81029	0.28261
CCTCTCA	38.0737	2.46514	0.282602
CCCACTA	38.4036	2.863	0.282512
CACCTAC	38.5077	2.88985	0.282239
CCTCCGC	37.7328	2.0547	0.281726
CCTTATA	36.9609	2.49209	0.281004
CAGTCTC	37.1799	2.69519	0.280928
GTCCCCA	41.1199	2.819	0.280548
CCCCAGC	40.5581	2.53927	0.280458
CCCTTGC	37.8473	2.05494	0.279722
TCCCCAA	40.5428	2.56232	0.279671
ACGGGGA	39.5716	4.24092	0.279158
CCCGCGC	39.1095	2.31518	0.27895
CCTACGC	37.0075	3.08796	0.278939
ACCACCC	38.3556	2.15964	0.278438
ACTCCGC	37.5899	2.24405	0.2783
CGCATCC	37.8496	2.22568	0.278109
ACCGCTA	36.2061	2.99285	0.27759
CCCTTCG	38.0757	2.85199	0.276506
CGCGTCC	38.4275	2.73009	0.275855
CCCCACC	40.4074	2.27414	0.274936
ACACTAC	38.5292	2.05407	0.274933
CCTTGCC	38.1268	2.35374	0.274746
CCCATCG	37.7957	1.82203	0.273997
ATCATCA	37.854	1.69442	0.273826
CCCCCAC	39.7407	2.0117	0.27273
ATCCCTC	38.7657	2.51469	0.272585
ATGACCC	38.4851	2.55482	0.272397
CCCTGCG	38.4722	2.64823	0.272044
TGGGGAA	40.6589	1.65495	0.272042
CGAGCCC	38.1583	2.2648	0.272031
ACATTCC	38.0703	2.44914	0.271827
CCTGATC	37.7876	2.35531	0.271753
ATAGCCC	38.4783	1.8387	0.271061
AGGGGAA	39.7323	1.45614	0.270403
CCCCTCA	40.8507	2.72343	0.269885
CCCGCCG	38.8346	1.96491	0.269862
CACCCTA	38.2833	1.78263	0.269597
CCCATAC	38.0697	2.33017	0.269514
TCCTCGA	37.2634	2.10867	0.269507
ACCTCGC	36.7407	2.36553	0.268933
CCTCCTA	38.6075	2.82298	0.268736
AGGGGAC	40.8633	3.23356	0.267279
CCGCGCC	38.4072	2.47362	0.267116
CCTGATA	37.3649	1.51723	0.266946
CCCTATC	39.0042	2.27055	0.266822
CCCTCAA	38.9132	1.99685	0.266722
CATTTCC	38.4313	2.13806	0.266664
CCTACTA	37.8672	2.19256	0.266311
CGCTCAC	37.2056	1.53839	0.266199
ATAGTCC	37.6636	2.15403	0.265447
CCCCACG	40.2899	2.39761	0.265425
CGTCCTC	37.7622	2.81199	0.265415
GCACCCC	39.5106	1.69114	0.264895
CCACAGC	37.1902	1.96167	0.264182
GCTACCC	37.8208	1.92782	0.264114
ATCCACC	36.9328	2.44042	0.263904
CGTTGCC	38.4494	1.84306	0.263486
CCCGCCA	39.1102	2.17153	0.263436
ACTCATA	36.8244	1.77413	0.26293
CACGTCC	38.5354	2.54844	0.262894
CTCCCAC	38.4422	2.61803	0.261972
ACCCCAT	40.6615	2.06045	0.261946
CATCCCA	36.4171	2.47145	0.261512
GAGGGGA	40.5138	1.31424	0.261396
CCCCCAG	40.2011	2.31058	0.260766
CCCATCA	38.0156	2.33	0.260633
CCCACCG	38.9218	2.36243	0.259836
CCACGCG	38.8137	1.92423	0.259735
CGCCATA	37.4168	1.96164	0.259226
CCCAATC	37.9387	2.42787	0.259126
CTCTTCC	36.6615	1.6462	0.259038
CACCGCC	37.9973	2.4891	0.258802
ACCCGAT	38.3796	2.21745	0.258723
GCGCCCC	40.5563	2.29615	0.258556
ATAACCC	39.1764	1.92928	0.258325
ACTATCC	38.1382	2.24712	0.257931
CCCCTTC	39.874	2.02157	0.257721
CATCCGC	36.8462	1.83664	0.257672
ACAGCTA	38.2604	1.69208	0.257438
CTCTGAC	37.4867	2.84292	0.257269
AGCATCC	38.1561	2.07886	0.257182
GGGGATA	41.7277	2.98992	0.257074
CCTTCGC	37.7379	2.0867	0.25697
ATCCCTG	38.3114	2.1868	0.25664
ATCGTCC	37.5289	2.27533	0.255878
AACTCTC	36.7007	2.13604	0.255638
ATTACCC	38.929	2.79048	0.255576
ACTCCTC	37.5413	2.55353	0.255512
CGCCTAC	36.6976	1.84386	0.255026
CCCGTAC	38.6307	1.61472	0.254716
CCCATTC	38.5185	2.13534	0.254624
ACACTCC	37.3594	1.62887	0.254375
CACGCGC	38.2659	1.88988	0.25409
CCCACAC	37.7984	1.77039	0.25399
CCACCCC	39.7589	2.01293	0.25389
ATTCCCC	40.2013	2.04622	0.253836
CCTACCC	38.6269	2.21163	0.253816
CACCCGA	38.0511	2.24444	0.25352
CACCCTC	39.9026	2.82047	0.253358
AATCCCT	38.6984	1.95282	0.251631
CCGTCCG	37.6347	2.14521	0.251497
AACCGCC	38.3426	2.39028	0.251211
AGCCGCC	37.736	1.89291	0.251123
CCCACTC	39.0175	2.6453	0.251114
CATCCAC	36.7066	2.42836	0.250558
CATCTAC	37.8337	1.79654	0.250247
CGCCTAA	37.2561	1.42944	0.250154
AACCCCT	39.6848	1.82552	0.250138
AAGGGGG	42.1151	4.82626	0.250118
ATTCCCG	37.5377	2.41392	0.249835
ACCCGCC	39.6476	2.14925	0.24943
CCCAATA	37.425	2.22303	0.249128
ATTATCC	38.8195	2.69139	0.248704
CCGCCCC	40.0729	2.20319	0.248701
CTACCGC	37.2888	2.55583	0.248431
CTTCCCC	39.4564	1.81345	0.248306
CATATCC	37.9767	1.84881	0.248304
CCGCTAG	38.4483	2.21919	0.248272
CCTGCGC	37.5116	1.69201	0.248203
GTATCCA	38.6722	2.40444	0.247819
ATACCTC	38.0652	1.72137	0.247583
CGTCCGC	37.6996	1.73117	0.247475
CCTCTCC	38.3035	2.41323	0.247406
CTACGCC	36.4859	2.3398	0.247318
CATTCTC	38.3165	2.61873	0.247122
CAAGTCC	38.5062	1.87872	0.246826
GTCTCCA	38.0288	2.11522	0.246702
CACTCGC	37.0223	2.48017	0.245874
CCTCGAG	37.5331	1.807	0.24583
ACTCAGC	37.2785	1.88232	0.245282
ACATCGC	37.1586	2.2155	0.245176
ACTTCTA	36.6197	1.797	0.245121
CCCATGC	39.2258	2.67898	0.245023
GTTGCCA	37.5419	2.10274	0.244966
CCCTGCA	39.0373	2.68644	0.244901
ACCCCAC	40.632	2.59021	0.244552
AGTGGGG	40.5519	3.56047	0.244308
ACGACTC	38.223	1.38073	0.244238
CCCTCTC	39.0666	2.05103	0.24362
CCTACCG	36.364	1.87391	0.243445
CACATCA	37.6275	2.51671	0.243437
CGCCGCC	37.4871	1.80965	0.243147
CCCCGCA	40.6842	2.32055	0.243132
ACTCCTA	36.8914	1.67162	0.24303
ACACCCC	39.356	1.72388	0.242893
CTCGTAC	37.7248	2.12167	0.242731
ATTTCCC	38.6807	1.78141	0.242473
CCCTACA	38.3379	2.37334	0.241939
ACGTCTA	37.8785	2.23764	0.241861
AGTCCCC	39.7255	1.90735	0.241804
ACTGCTC	37.4344	1.99023	0.241495
CCCTCAC	38.2331	2.0995	0.24104
ACGTCCC	38.737	1.79829	0.240865
CATGCTC	39.0069	2.01945	0.240721
TACCCCA	39.7591	1.98179	0.240418
CAACCCC	39.752	2.05839	0.240202
GACCCCA	39.9659	1.9813	0.240084
CTAACCC	38.1043	1.51754	0.239929
CCCCACA	39.4152	1.68546	0.239746
CCCATCC	38.9051	2.30514	0.239247
CTACATC	38.5138	2.51423	0.238321
CCCACCA	39.0285	2.2133	0.238164
ACCTCCC	38.3603	2.5164	0.237978
CGACCCC	40.2733	2.28684	0.237764
CAACATC	38.0592	2.49265	0.237656
CACGCTC	38.0909	2.33296	0.237636
CTCTCCA	36.9544	2.2292	0.237141
ACTTTCC	38.3554	2.08367	0.237124
CCCGATA	38.1857	2.161	0.237059
GCGCTCC	37.3387	1.79916	0.236851
ATCCCAC	37.9105	1.84386	0.23681
CCGTATC	38.2695	2.15117	0.236654
CATGTCC	37.8202	2.41239	0.236611
ACTCTCG	37.8201	1.99323	0.236222
CTACCAC	38.1328	2.2921	0.235853
CTCCCTA	37.7298	1.52867	0.235806
CTCCACC	37.1111	2.45646	0.235614
CACAGCC	36.8736	1.75143	0.235213
GTACCCA	37.453	2.21777	0.23512
CGTTCCC	37.2741	1.57232	0.235056
GCCACCC	38.5628	1.82918	0.234766
CCACCTA	37.1111	1.56486	0.234516
ATACTCC	38.6262	2.26947	0.234259
ACACTCG	37.2309	1.79616	0.234003
CTCCCGA	37.4615	2.38791	0.233671
ATCTACC	37.3105	1.50035	0.233507
TCCCACA	38.2671	2.23544	0.233086
CACGTGC	37.7483	1.44373	0.232196
AATGCTC	36.4671	1.84654	0.2319
GCCCCCA	40.1236	2.26323	0.231851
ACTCCCT	38.293	1.68818	0.231814
ACCATCC	37.0776	1.81889	0.231766
CACATCC	37.5766	1.56486	0.2317
ACCTTGC	37.8035	2.39684	0.231654
ACCCTCT	39.0735	2.21888	0.231477
CCCTGTA	37.7985	2.08681	0.231407
CCACCCA	38.2321	1.69079	0.231337
CCTCACC	36.5655	1.68912	0.23124
CCCTGTC	38.9537	2.29754	0.231229
CGAGTCC	37.5826	2.16665	0.231129
CGTCATA	38.87	1.8608	0.231084
CCCTACC	39.1968	2.14831	0.230732
CCCCTCC	39.8281	2.05508	0.230674
CCCCGTC	40.0138	2.21993	0.230642
CACCATC	37.3083	1.27428	0.230624
GCTCCAC	36.5317	1.81583	0.230455
CCCCGAC	39.9606	2.16505	0.230311
CGCTGCC	37.5893	1.70892	0.230198
CTCCATC	36.9523	1.96206	0.229992
GCAACCC	38.8736	1.94114	0.229672
ATATCTC	38.018	1.93374	0.229672
ATTCTCC	37.8259	2.38645	0.229627
CATCCTA	36.4887	1.63089	0.229434
CGTGTCC	37.6035	1.95721	0.22941
CAAACTC	37.2622	2.32372	0.229235
AAACCCC	40.5033	2.11742	0.229172
GCACTCC	37.5333	1.97377	0.229086
CACCACC	37.2954	1.56318	0.228756
TCCCCCA	39.5528	1.88068	0.22862
GCCCTCC	38.061	2.33589	0.22856
AACTTCT	37.8706	2.16784	0.228416
ACGCTCG	37.1069	1.16403	0.228104
CGCATAC	37.1016	1.2019	0.2279
ACGCTCC	37.1038	2.33296	0.227898
ACTCCCG	38.6126	2.01306	0.227812
CCCTTTA	37.9331	1.62587	0.227274
CCCGTCG	38.6478	1.86652	0.226761
ACACCGC	37.295	1.8106	0.226759
CACCTGC	36.7218	1.78465	0.22674
ACCAGCG	37.0925	1.21581	0.225942
CCATCTC	36.919	1.55677	0.225901
ATATTAC	37.2253	1.43955	0.22581
ACCGTCC	37.6704	2.10333	0.225769
CCCAGTC	38.8461	1.89016	0.225619
AATCCCC	40.6716	1.98528	0.225471
ACTATAT	39.5609	2.08817	0.225431
ACCACTC	36.9453	2.59383	0.225096
CCCTCCA	38.3478	2.13238	0.224956
ACCCTCA	38.3516	1.83319	0.224884
ACATCCC	39	1.87883	0.224744
GCACCCA	37.0419	1.02481	0.224709
CACCATA	36.7903	0.716139	0.224349
CACACGA	37.7826	2.05599	0.224192
ATTCCTC	36.9562	1.7751	0.223994
ACCCAGC	38.3846	2.4997	0.223941
CCGCTAC	37.4806	0.971117	0.22387
CCACATA	37.6515	1.55237	0.223619
CTATTCC	37.2951	2.28349	0.223606
CGTCGCA	38.2105	1.65823	0.223462
CTCTGCC	37.4137	2.28582	0.223135
ACCCACC	38.8905	2.07342	0.222661
AATCGCC	37.8343	2.05522	0.222612
CCCGCTC	38.6913	1.77374	0.22229
CTCCGCC	37.9998	1.90104	0.222289
ATAATCC	37.7194	1.88612	0.221976
AACCCCG	40.3843	2.44077	0.221882
ACCGCCC	40.1513	2.43296	0.22181
ACCTCCT	36.3023	1.64568	0.221351
ATACCGC	37	1.74829	0.221345
CCAGCGC	37.2538	1.33042	0.221188
ACACCTA	38.4266	2.53488	0.22102
ACCCTTC	37.603	1.69833	0.220869
CGCTACC	37.4806	1.53358	0.220829
CGTGCAC	38.8854	1.93995	0.220699
ATGCTCC	37.6883	1.7629	0.220415
CGCCCCA	39.2928	1.62172	0.220227
CCCGGCG	38.4109	2.23548	0.220123
CCACCCG	38.1666	2.01219	0.220003
CATCTGC	36.6957	2.42689	0.219827
TCACCCA	37.0583	1.3338	0.21978
GACTCCC	39.139	1.85264	0.219595
CCAATCG	38.229	2.04587	0.219565
CCTCGAC	37.2696	2.16051	0.219545
CATTGCC	37.25	2.27	0.219507
ATACTAC	37.2692	1.57741	0.219325
TCCTCCA	36.3939	1.19234	0.219283
CCTCAGC	36.6317	1.46221	0.219246
TCTCCCA	37.8859	1.89162	0.219231
CGTATAC	38.072	2.52333	0.21902
GCCCGGC	39.1541	1.67755	0.218424
CAGCCGC	37.7889	1.63891	0.218417
CCCTACG	37.9456	1.96352	0.218413
GTCCACA	36.8846	1.30353	0.218343
CGCCCTA	38.6998	1.81774	0.218214
ACCACTA	37.3452	1.80118	0.218023
GTTCCCA	37.8057	2.08953	0.217843
CACCTCC	37	2.27704	0.217473
ACACCTC	36.9335	1.95243	0.217338
AATACCC	37.9803	2.00118	0.217153
GTTACCA	37.0915	1.76729	0.216946
CACCCCG	39.5106	1.82371	0.216937
CAATCCC	38.6043	1.91927	0.216882
CCTCATC	36.7993	2.35754	0.216647
ACAGTCC	38.7798	1.71534	0.216584
GGACCCC	39.6326	1.62009	0.216395
CCTCCCG	37.606	2.3278	0.216347
CACCTTC	36.8928	2.16323	0.216311
ATCCCTA	37.3768	1.63194	0.216112
CCCAACG	39.039	2.34566	0.216081
ACCCTCG	37.9135	1.45559	0.216022
CTCTCGA	36.23	1.64627	0.215797
GTCCCAC	38.3342	2.30096	0.215733
GGGCCCC	39.5972	1.61716	0.215666
CCACATC	37.4662	1.58459	0.215601
ATGATCC	38.209	1.77535	0.214891
ATACTCA	36.6277	1.07551	0.214774
CACCTAG	37.8952	2.09716	0.214507
CCTATTC	37.125	0.834824	0.214462
ACTGCTA	38.3167	1.80219	0.214218
CCGCGCG	38.935	2.02094	0.213888
CTCCCCC	39.0451	1.52661	0.213746
CAGCCGA	37.5851	1.63598	0.213302
CTGATAC	36.9933	1.06397	0.212961
CTCGCCC	37.9444	1.29105	0.212756
CCTTTCC	38.9554	2.53303	0.212555
CCACTAC	36.7112	1.86436	0.212082
CCTCTAA	37.0753	1.85665	0.21189
GACGCCA	38.0808	1.71632	0.21157
ACCTGCA	37.7198	1.69519	0.211487
ACCCACT	36.8947	2.01495	0.211482
CCATTCG	37.3495	1.74344	0.211256
CGACGCC	37.9124	2.12328	0.211008
CAGCCTC	37.0551	1.72719	0.210983
CGGGGAC	39.7255	0.952882	0.210862
CCCTCGA	38.7168	2.09218	0.210644
CCGAATA	37.7647	1.67796	0.210629
CACATTC	37.1351	1.6166	0.210612
ATTCTAC	37.9183	1.8987	0.210603
TCGCCCA	37.4238	2.01062	0.210579
ACCTTCG	37.3507	2.02419	0.210433
ACCGTTC	37.2937	0.753655	0.210416
CACACTA	37.0909	1.77772	0.210383
CCATCCC	37.8842	1.58776	0.210017
ACCGCTC	36.826	1.83804	0.209892
CCCGCGA	39.1677	1.59167	0.209885
CCTCCTC	36.7523	1.83577	0.209596
CCCCCGG	39.1482	1.55482	0.209518
CCTCTAG	38.6223	1.87032	0.209273
CGATTCC	37.8581	2.02391	0.208904
ATTATAC	37.6345	1.25622	0.208837
AGTCTCC	37.8496	1.41451	0.208774
CTCTACC	37.2602	0.978857	0.208699
CCCCCAA	39.4718	1.82416	0.20865
CGATATA	39.2482	1.67817	0.208606
ATACAGC	38.0559	1.62936	0.208485
AATATCT	36.9767	1.18471	0.208269
ACCATCG	37.2767	0.711048	0.208095
CTGCTCC	35.9189	0.61534	0.208016
GCATACC	37.8181	1.8986	0.207913
ATCTGCA	37.6115	1.57748	0.207822
CTATCCC	36.7663	1.21665	0.207802
GCCAACC	37.3414	2.01819	0.20777
CCCAGCA	37.4295	1.58166	0.207672
GCCGCCC	38.3798	2.13168	0.207598
TCCCCGA	39.4513	1.79201	0.207561
ACTCGTC	37.0181	1.93399	0.207221
CTCATAC	37.0511	1.3194	0.207148
AGTCCAT	37.4583	1.57605	0.207141
CCTAGTC	36.9084	1.09088	0.207013
ATCTCTC	37.676	2.46734	0.206968
CCTCTGC	35.7922	1.37407	0.206959
GTTTACA	37.7509	1.14329	0.206598
CGAGACC	36.8407	1.94982	0.205781
GCCTTCC	36.419	0.589155	0.205345
ATCACTG	37.7736	1.32065	0.205275
CTAATAC	37.1629	1.34771	0.204688
CCCCGGC	39.468	1.82154	0.204676
CCGCTCG	37.9136	1.71506	0.204484
CCCCTAA	39.5061	1.72029	0.204439
ATCTGAC	37.0852	1.04591	0.204082
ACCCAAC	38.3043	1.41974	0.204074
ACCTCTG	36.4447	1.2663	0.204045
GAGCCCC	39.7426	1.93556	0.204002
CCACTGC	37.5694	1.75802	0.2037
CCTATCA	36.9626	2.09008	0.203623
CCTATCG	37.2727	1.30465	0.203542
ACGCCGC	37.4871	1.55286	0.203252
GAACCCC	39.7779	1.82475	0.202961
CTTCCCA	36.3971	1.42302	0.202938
GCGCCAC	37.4246	1.55924	0.202875
CCTCTCG	37.3755	1.72106	0.202852
CCGCCTA	37.2352	0.709235	0.202746
AACTCCC	38.1078	1.43676	0.20261
ACTTCTC	36.9029	1.95201	0.202578
CAATCTC	37.7503	1.424	0.202324
TACCCGA	37.8288	1.96314	0.202126
CATAGCC	37.0895	1.39586	0.202022
CACTGCA	37.8751	1.81394	0.201922
ACCTAGC	38.3758	2.03653	0.201661
CGTTTCC	38.6938	1.96003	0.201637
GCCCCAC	39.2242	1.4293	0.201428
CTTGCCC	38.1631	2.37878	0.201035
GCCCGTA	37.2867	1.29314	0.200984
ACCGCCG	37.7377	1.14653	0.200909
ACTCTTC	36.4296	1.81293	0.20088
CTCCATA	38.097	1.74017	0.200823
CCTCTAC	37.1272	1.00581	0.200797
CGGACCC	37.5988	1.02582	0.20049
ACATCTC	37.6713	1.82193	0.200138
CTACGAC	37.0763	1.65324	0.20002
CGTTCGC	38.7028	1.92572	0.199941
ACTGCCC	37.3173	1.74557	0.199615
GCGCCCA	37.5789	2.1853	0.199614
ACGTCTC	37.8178	1.01801	0.199449
CTCCACA	35.4806	1.78546	0.199385
CATCAGA	37.1007	1.73713	0.199269
CATTCCC	37.3415	1.60164	0.199243
CGTGCGC	37.2664	1.16431	0.199078
ACCCGAC	37.8918	1.85599	0.198847
ATTGTAC	38.6805	1.56901	0.198589
ACTTTGC	36.4714	1.70879	0.198477
CTAGTCA	37.6897	1.35566	0.198064
CACACTC	36.4531	1.52755	0.19806
ACCCGCG	38.8571	1.93235	0.197915
CCAACCC	37.8723	1.19172	0.197908
CACGCGA	38.7	1.67803	0.197367
CCCAGCG	37.8092	1.98528	0.197318
CCATCGA	37.7675	1.45844	0.197221
GACTACC	37.4841	1.69404	0.197199
CCCGTCA	37.3749	1.80714	0.196502
ACCTATA	37.8718	1.93231	0.195921
TAACACA	37.9839	1.50614	0.195889
CCTGTGC	37.4402	1.65802	0.195816
CCACTTA	36.7244	1.49572	0.195813
CCCGTCC	37.539	1.25326	0.195648
CTCACCC	36.9819	1.41988	0.1956
CATACGC	36.8372	1.25448	0.195521
ACATCTA	36.7328	1.11041	0.195355
CCTTACG	37.8428	1.77409	0.19535
CATCATA	37.7087	1.39408	0.195277
GCCCCGC	40.4548	2.03081	0.195249
CCATGCC	37.942	1.73884	0.195097
CGCGCGC	38.5314	2.26588	0.195063
CCCGACG	38.0863	1.73096	0.194873
ACATCCT	37.3256	1.28784	0.194857
CCCGGCC	37.9655	1.7454	0.194356
CTGCCCC	39.4015	1.71597	0.194329
ACTATCA	37.9991	1.34708	0.194268
ATCCCCG	39.2089	1.57099	0.194129
ATCTCTG	38.8029	1.95201	0.194037
ATCAGCC	36.803	1.91045	0.193951
GTCTCAC	37.9115	2.02691	0.193896
GGATACC	37.3722	1.50966	0.193656
CATACGA	38.1872	1.43536	0.193629
CCATCGC	37.0863	1.62744	0.193483
ACACTAT	36.9817	1.19995	0.193381
ATCCCAA	36.9412	1.22498	0.193285
CCTCCAC	37.4522	2.29259	0.193284
AGCTCCC	37.7469	1.12561	0.193251
CGTCTAC	38.2142	2.27334	0.193159
CATCGCC	36.7628	1.99797	0.193151
CATGCCC	37.9046	1.71855	0.193118
AACCCTA	37.614	1.46158	0.192702
CTATCAC	37.4318	1.57689	0.192687
ATCGCTG	37.495	1.37811	0.192629
GTCGCAC	37.8108	1.2337	0.192603
ATCTCGC	37.6713	1.00954	0.192445
ACTCTAC	37.433	1.34088	0.192247
CCGTATA	37.5177	1.70279	0.192247
CCCTTAA	37.2897	1.54903	0.192125
CTGCTAC	37.3501	1.58236	0.192018
CGCACTC	37.3671	1.27414	0.191885
ATACGAC	37.4867	1.38209	0.191843
ATATGCC	38.7175	1.63829	0.191823
ATGCCTC	38.1428	1.88863	0.191562
ATCGTAC	37.2	0.880848	0.191557
CCCGCAC	38.7037	1.75913	0.191091
CAACCTC	36.3558	1.5082	0.190828
CGTCGCC	38.0507	1.70234	0.190781
GATTCCC	38.4108	1.63759	0.190767
CGTTATA	37.5925	1.54289	0.190387
CCACTCG	37.5923	1.98479	0.190381
CACTTAC	36.7352	1.49366	0.190309
CCCTAGC	37.708	1.05992	0.190264
CGCCGCA	37.1375	1.01725	0.190144
CCGCCTC	37.0428	1.9866	0.19009
TCTACCA	36.6125	0.952812	0.190067
CCAACTC	37.4545	1.7266	0.190044
CACCCAC	37.1565	1.28314	0.190026
CTCTCTC	36.4928	1.58459	0.189942
CAAGCCC	38.1591	2.00822	0.189922
CCACGTC	37.7372	1.54969	0.189723
CTTTCCC	38.6666	1.91164	0.189416
CCGCCCG	39.0143	1.51479	0.189381
CTACACC	37.483	1.3817	0.18937
CGATCGC	37.569	1.65683	0.189274
AACGCTC	36.5724	1.67329	0.189204
GCTTCCC	37.4758	1.38645	0.189178
TACCACA	37.3515	1.50531	0.18875
ACTACCG	37.57	1.50028	0.188681
GGGGTTA	40.5571	2.98315	0.188382
CATGCGC	36.5489	1.42975	0.188375
CGATCTC	37.1794	1.40217	0.188347
CTGATCA	38.2647	1.55502	0.188303
GTCCAAC	37.1411	1.33903	0.187849
CCACTAG	38.0161	1.6878	0.187617
AGACTCC	37.7999	2.00229	0.187567
CACCTCG	36.4138	1.09224	0.18756
ATCTTAC	36.6247	1.27759	0.1875
CATTCGC	37.2317	1.73563	0.187319
ATCGCTA	37.3228	1.28847	0.18731
CCCAGAC	37.6029	0.868784	0.187257
CCCTCCC	39.548	1.95676	0.18723
GTCTAAC	38.2518	2.16208	0.187175
ACTGTAT	37.5214	1.57845	0.187138
CATCTTC	37.1702	1.67946	0.187094
ATATCTA	37.5869	1.75763	0.186957
ACAATCG	37.5378	1.71855	0.186916
CGTCTAA	37.9104	1.1981	0.186625
ATCAACC	37.1088	0.92987	0.186567
CTCGTCC	36.3948	0.853791	0.186551
GGCGCCC	39.1525	1.99532	0.186401
CCCCAAC	39.2278	1.61437	0.186371
CTCTCGC	37.1376	1.42288	0.186343
CAACCGA	37.9983	1.42319	0.186247
CCCAACC	38.8102	1.4725	0.186218
CGCGTAC	38.7482	1.66454	0.186177
CGCCCGC	38.3229	1.34945	0.186125
TGCCCCA	39.4677	1.72835	0.18599
ACTACAT	39.404	1.17909	0.185944
CTATACC	36.985	1.67688	0.18551
AGCCCTG	37.3409	1.65031	0.18547
CCATGTA	38.2248	1.88186	0.185395
CTTTGCC	37.8767	2.15263	0.185373
CCTTGTC	37.7466	1.07575	0.185049
AACCTCC	37.6374	2.03806	0.185034
ACACATC	37.8233	1.75286	0.18497
CGGCCCC	39.102	1.56636	0.184875
CCGTGCG	38.8308	1.37724	0.184688
ACCCGCA	38.7037	1.01993	0.184479
CTCTTCA	35.3387	1.54376	0.184468
CACTACC	37.1814	1.50028	0.184417
CGCCCTC	38.4857	1.62887	0.184407
GGCTCCC	37.4132	1.47818	0.184362
ACAACCG	37.6347	1.65565	0.184014
CCCAAGC	36.7304	1.00731	0.183942
CATAATC	38.0625	1.93604	0.183939
ACCGTGC	38.2384	1.59986	0.183789
ATTCTGC	37.3125	1.39035	0.183655
GACCTCC	37.2936	1.93158	0.183553
GGTCACC	38.3942	1.48839	0.183526
CAATATC	37.3656	1.36343	0.183397
CTTCACC	37.408	1.96795	0.183364
CCGGGCC	37.8504	1.91164	0.183113
CTAGCAC	36.9738	0.707352	0.18292
CGACTAC	36.7416	0.828234	0.182766
CTCCCAA	37.3097	1.21264	0.182649
CCTGCAC	37.0145	1.43808	0.182634
CGCCCAC	37.4779	1.19932	0.182598
CCCTTCC	37.1986	1.08234	0.182566
CCCGTTA	37.1046	1.15818	0.18252
AACATCT	36.6078	1.37686	0.182514
ACCTTAC	38.556	2.0624	0.182342
AACCCCA	39.8383	1.42065	0.182275
GTACCAC	37.2213	1.71154	0.182135
CGCCTCC	37.8768	1.93479	0.181873
AGCACTC	37.2308	1.70206	0.181867
CCGCTCC	37.3448	1.91697	0.181844
CCCGAGC	36.9718	1.35357	0.181723
GATACCC	38.7519	1.58703	0.181685
CCTGGCG	37.3442	1.93849	0.18167
ATACCTG	37.6061	1.98322	0.181369
AACTCCT	36.3225	1.2724	0.18107
CACAGTC	37.5578	1.55726	0.181054
CCTCTTC	36.5982	1.56332	0.181015
GGGGTAA	39.2631	0.698252	0.180992
CATCTAG	38.3703	0.836567	0.180966
AAAACCC	37.3469	1.60161	0.180841
CCTTGAG	37.7927	1.46033	0.180607
CCTCGTC	37.1075	1.49837	0.180604
AGTCCCA	37.6636	1.29621	0.180358
ATCCTCA	36.7225	1.57445	0.180149
CTTCCTA	36.741	0.974987	0.180122
CCGACCG	37.3626	1.63557	0.179996
TATCCCA	37.7985	1.49519	0.179919
CATTATC	37.3534	1.26494	0.179848
CTGCTCA	37.8047	1.35409	0.179697
CTGCGCA	37.6503	1.52929	0.17968
ACATAGC	37.6623	1.51716	0.17965
ATCTACA	36.9798	0.920456	0.179556
CCCTTCA	37.539	1.26128	0.179492
CACATAC	37.1497	1.63989	0.179414
CTACTCC	37.0769	1.27519	0.179369
ACCACGC	37.2846	1.4552	0.179321
CCATACC	37.8636	1.56399	0.179311
ACTGCGC	36.8666	2.2928	0.179258
GTCGAAC	36.8768	1.06874	0.179207
CTGACTC	37.7142	1.85508	0.179183
CCTATAC	38.0769	1.66283	0.179165
CAGCCCC	39.3873	1.64414	0.179162
CATATTC	37.9243	1.55858	0.179001
CACCCCA	38.5451	0.981995	0.178932
ACCGCGC	38.3263	1.51036	0.178739
CACCGCA	37.1469	1.80453	0.178539
CATGTTC	37.1578	1.42149	0.178346
ATCGTCA	38.6933	1.89288	0.178339
CGAATCC	37.8613	1.90725	0.178288
CAATCGC	37.8859	1.82092	0.178283
CCCGTAA	38.089	1.36284	0.178279
CAGCTAG	38.2205	1.268	0.178042
ACCCTGC	36.5107	0.745078	0.178026
ATACGCC	37.2374	1.04653	0.178006
ATTCCAC	37.0262	0.844726	0.177978
CCAACGC	37.6458	2.01945	0.177953
CCATACG	37.723	1.60122	0.177874
ACGCATC	37.8206	1.31689	0.177867
ATCATAC	37.5474	1.46664	0.177688
CCTCTTA	36.6988	1.28753	0.177682
GAGTCCC	37.9514	1.83096	0.177598
CTCCTCA	35.9042	1.133	0.177397
CGATACC	37.1609	0.842634	0.177358
CTCTTAC	36.5478	1.12596	0.176962
AAGATCT	39.1811	1.65802	0.176862
TAGCATA	38.1345	1.60244	0.176748
CCTCCCC	39.721	1.94793	0.176744
GCCTCCA	37.995	1.9002	0.176518
ACCTCCA	37.5496	2.17941	0.176432
CAACTAC	38.9314	1.96722	0.176407
CCCGCGG	38.5507	1.18188	0.176357
GCTCTCC	37.3035	1.87928	0.17635
CCCCGTA	38.6078	1.11675	0.176325
AGCACCC	37.33	1.15476	0.17629
ACCCCGG	39.1451	1.55035	0.175957
CTCGCAA	37.4827	1.59924	0.175924
ACTCGCT	36.9016	1.75014	0.175915
CCCCAAA	39.0654	1.33704	0.175798
ATCCTTC	35.5669	1.43059	0.175398
ACCATTC	37.7816	1.00651	0.175088
AATACTC	36.6095	1.00797	0.17494
CAACCAC	37.337	1.87064	0.174701
TACTACA	38.218	1.02854	0.174668
CCACCAC	35.837	1.85861	0.174664
CCCTTTC	38.3008	1.58623	0.174597
CTGCATC	37.8504	1.8903	0.174425
CTTCCTC	37.3243	1.99239	0.174405
CGTCCGA	37.0579	1.28781	0.174164
ATCCGTA	36.719	1.20395	0.174154
CCATATA	38.3093	1.54882	0.174143
CAACCCG	37.7835	1.74784	0.17368
GCCCCTA	39.3611	1.73326	0.17358
CGTCGAA	38.0476	1.25754	0.17344
CACCGTA	36.6033	0.991967	0.173361
ATAACTC	36.4356	0.732456	0.173309
CACTGTA	37.2047	0.693545	0.173131
ACGCGAC	38.0357	1.50991	0.173128
CTGCCCA	36.4038	1.40032	0.172734
CACTATG	37.2477	1.24199	0.172653
CCACTCC	36.2879	1.41186	0.172434
ATGTTCC	37.5646	1.46953	0.17239
GCCCAAC	37.8723	0.859265	0.172311
ATAGTAC	38.1507	0.902953	0.172157
CACACCC	37.6189	1.4567	0.172106
CGCAACA	37.0257	1.82092	0.171908
CTCCTCC	36.3308	1.94141	0.17178
CTCCTTA	35.9068	1.94574	0.171764
CTACCCA	36.9411	1.01857	0.171753
AGCCCCT	39.7307	1.87754	0.171752
GCACTTA	38.678	1.76122	0.171713
ACTCTGC	37.9847	1.65778	0.171626
ACCAGAT	38.2196	1.31961	0.17141
CCGTCTC	36.1014	1.47567	0.171368
CGCTCGC	36.7893	1.7189	0.171307
CACTATA	37.1272	1.15612	0.171296
CCCCAGA	39.1322	1.5756	0.171226
CACCAGA	38.2899	1.67538	0.1712
GCTTCCA	37.4776	1.46319	0.17113
CCTCGCA	37.4733	1.54436	0.171041
ATTTTCC	37.272	0.985586	0.170752
CCGCACC	36.8522	1.01048	0.170619
ACGCCCT	38.9851	1.88692	0.170531
CTTGCCA	36.9676	1.05706	0.17033
CCTTTGA	36.7	0.592328	0.170177
ATATCGC	37.4915	1.0942	0.170176
CCGTCGC	38.0576	1.92349	0.170135
CTATCTA	37.1381	1.77719	0.169984
ACCGTAC	38.5939	1.61214	0.169939
ACCATAC	37.8282	1.00651	0.169861
CTTATAC	36.3721	1.14144	0.169839
CTACAGC	37.3426	1.697	0.169754
AGGACCA	37.8134	1.29924	0.1697
CCTTCCG	36.5785	0.827118	0.169489
CTGCACC	36.7875	1.7213	0.169296
AGATCCC	37.4812	0.8411	0.169232
CAGACCC	37.4892	1.10183	0.169144
ACTCCTG	36.7866	2.02297	0.16907
AAACTCT	37.4753	1.31661	0.169033
CAACCGC	37.4708	1.4627	0.169015
ATATACC	37.4533	0.743544	0.168962
GTCACAC	36.873	1.28913	0.168905
CCACCTC	36.3363	0.636852	0.168676
CGAGCGC	38.6142	1.6583	0.168609
CCCTGGC	37.9758	1.83256	0.168589
ACTACTA	36.4734	1.09444	0.168555
CGCTATA	36.9335	1.16351	0.168428
CCATTAA	38	1.83075	0.168389
ACTACTG	36.6607	0.803026	0.168345
CCTATAA	37.6911	1.06487	0.168291
GATCACC	38.0462	1.22121	0.168232
CCCAGTA	37.5	0.904696	0.16816
ATGCCAC	37.566	1.51012	0.16816
GCCATTA	37.2388	1.19524	0.168105
AACTTCC	36.989	1.62033	0.168079
CTCCAAA	37.6126	1.32888	0.168001
CGCCCCG	39.0037	1.40252	0.167942
CCGCGCA	38.0403	1.54721	0.167776
CTACAAC	37.6528	1.77015	0.167602
CCGTCCC	37.1366	1.30807	0.167487
CGGCGCC	38.1936	2.00369	0.167322
CACCATG	37.25	1.83504	0.167167
ACCCGTA	37.5	1.24206	0.167093
CCTAGCC	37.3296	1.84867	0.167034
CAAGTAC	38.5651	1.27623	0.166785
ACTATCG	37.3211	1.49178	0.166688
ATACCCG	37.8582	1.462	0.166515
GATGCCC	38.1379	0.987539	0.166434
GCTCTTA	37.5206	1.21002	0.16613
CGCGCAC	37.3382	0.997406	0.166108
ACCCCGT	39.1472	1.50935	0.165964
ACCGCCT	36.7242	1.29318	0.165783
ACTTGCC	37.3739	1.52867	0.165777
CAGTCCC	37.2831	1.59083	0.165741
CACTTAA	38.3411	1.39143	0.165714
CAGTATC	37.4186	1.38132	0.165643
GCCGTCC	37.2727	1.50544	0.16552
CTGTTCC	36.4117	1.01885	0.165229
ACCCATG	38.1269	1.10633	0.164998
ATTCACC	37.1127	1.29799	0.164915
ACTCTCA	36.0514	0.855953	0.164892
ATAGCAC	37.5666	1.14081	0.164866
CTAGCCC	36.523	1.40119	0.164701
CTCCTAA	37.2058	1.52504	0.16468
CCATGAG	38.4494	1.06759	0.164673
GATCCAC	36.5449	0.628206	0.164421
TGTCCAA	37.6453	1.72761	0.164347
AATAATC	37.463	1.29628	0.164255
CCTTGCA	36.7317	1.03224	0.164136
AGTATCC	37.9807	1.87942	0.164052
CCGACGC	37.4237	1.58173	0.164012
ACGTTAC	37.5413	0.841728	0.163757
TACCCAA	38.123	1.51535	0.163553
CATGATC	37.4189	0.94026	0.163309
CTCAACC	37.7488	1.27916	0.163212
CTATATC	38.3143	1.13209	0.163157
CCTCCCA	38.1171	1.68856	0.163137
ACCTCGA	36.7387	1.58062	0.163012
ACTACGC	38	1.71597	0.162967
AAGCATC	37.7043	1.09712	0.162936
CCTACGA	36.5658	1.02687	0.16293
CCTGCCA	37.8989	1.54568	0.162908
CCCCGAA	38.5714	1.14782	0.162864
GACCCGC	38.3358	1.30015	0.162762
ATACTTC	37.303	0.338605	0.162726
CCACACG	37.0566	1.70056	0.162591
CTGTGCC	37.297	0.446761	0.162577
ACGCCCC	39.1336	1.50607	0.162478
ACCCAAT	36.4962	0.802817	0.162379
GTCCTCA	37.5348	1.90833	0.162124
ACCTTCC	36.5263	1.37623	0.16204
GCCCTAC	37.4307	1.71729	0.161852
ACTTCCG	37.0442	1.2194	0.16172
CACAATC	37.0436	1.2482	0.161713
AAGACCC	37.7343	1.43913	0.161518
CCCCGGG	38.1128	0.787929	0.161409
ACCCCGA	37.8269	0.677193	0.161378
CTGCGCC	36.5483	1.22561	0.161371
CCCGTGC	38.6959	1.43013	0.161164
GCCCTTA	37.0326	0.84504	0.161128
CCCACCC	39.6902	1.29381	0.161094
CCACTCA	37.4365	1.79323	0.161065
CTCGCCA	36.6382	1.1564	0.160982
CGTACTC	37.5505	1.45084	0.160893
CTAGTAC	37.6696	1.17885	0.160852
GACAACC	37.2573	1.42428	0.160849
GCTGACA	37.0176	1.24158	0.160795
ACCCATC	37.2686	0.922548	0.16071
CAGCTAC	38.0076	1.37714	0.160695
CTTCGAC	36.8387	1.67211	0.160564
ACCCCAA	38.834	1.22365	0.160516
CTCACCA	36.436	0.927359	0.160473
ATCCCGC	38.2257	0.489856	0.160458
CGTTACC	36.7383	0.883637	0.160336
ATCTCAC	35.9541	0.870946	0.160278
CATCTCA	36.5181	1.39802	0.160138
ACGTATA	37.2285	1.51074	0.160065
CAGTTTC	37.0431	0.998487	0.159708
CCGGCCG	37.809	0.723321	0.159696
CTCAATC	37.2847	1.59261	0.159566
CCACCGA	38.1602	1.73793	0.15936
GCGGCCC	37.6989	0.738383	0.15923
AACCTCG	38.0518	1.81335	0.15919
CCTCACG	37.0707	0.996325	0.158966
CGTCCAC	36.9791	0.783466	0.15895
CTCTCTA	36.9415	0.974987	0.158933
GCTGCCC	37.0076	1.11661	0.158909
CAGCATC	37.708	1.23952	0.158838
ACCTACC	37.068	1.40217	0.158716
CAGCTGC	37.009	0.989805	0.158432
AATCTCT	37.1639	1.06452	0.158271
CGTGACC	37.3518	1.53996	0.158158
CTCCGCA	36.2372	0.32954	0.15805
GCCCACC	37.4817	1.39324	0.157899
CCAAGTC	37.9224	1.50991	0.157747
CCGCACG	38.4109	1.24897	0.157716
ACGTGAC	37.7787	1.16965	0.15769
ATAGTCA	36.7166	1.2945	0.15767
GCCCACA	37.1333	0.695149	0.157668
CAATTCC	37.0108	1.51067	0.157492
CACGCCC	37.5793	1.50607	0.157476
CTACCTC	35.8611	1.88312	0.15724
CCTATGC	36.7226	1.71077	0.156984
CTGTATC	37.7214	1.26535	0.15692
CCTCGCC	37.5347	1.32086	0.156915
CCTACAC	36.7021	1.32086	0.156811
CACCGTC	36.582	1.67838	0.156772
CCGTGCA	37.9352	1.64289	0.156704
AGTTGCC	38.124	1.44153	0.156497
ATCGCCA	36.0796	0.410709	0.15648
ACGCCTC	37.3951	1.73633	0.156451
CCTTCTA	36.7555	1.58588	0.156362
ACCTTTC	37.2687	1.37246	0.156169
CGAGATA	39.468	1.67727	0.156158
ATTGCCC	37.3317	0.89598	0.156153
CCCTAAG	37.662	1.12673	0.156086
GTCTACA	38.2097	1.47441	0.156033
CCTTCCA	36.1377	0.365208	0.156026
CATAGTC	37.2026	0.930532	0.156003
CCAGTCA	37.7041	1.61932	0.155987
CTTAACC	36.4608	0.549547	0.15589
CCCTTGA	37.6964	1.28941	0.155889
CCTAGCG	37.2846	1.15476	0.15588
CTCATCC	36.9609	1.77789	0.155853
CCATTCA	38.1597	1.11107	0.155794
ATGAGCA	37.8608	1.08374	0.155699
CGTCACC	37.3505	0.781618	0.155623
AACTGCG	36.5514	1.21152	0.155614
CCGTGTA	37.7689	1.54164	0.155329
ACCTACG	36.2558	0.830849	0.155218
CGCATGC	37.4167	1.26058	0.155114
TCGTCCA	36.4354	1.55269	0.155041
ATACACA	36.8642	1.23432	0.154996
GCGACCC	36.9216	1.11654	0.15482
TACCATA	38.0984	1.4431	0.154788
GCTTTCC	36.3852	1.51563	0.154751
ACCTACT	37.2674	1.03109	0.154699
GCCTACC	37.1827	1.66388	0.154651
CCACCAA	37.3519	1.04085	0.154629
CGATATC	37.3118	1.20141	0.154539
CTCCAAC	36.7576	1.40217	0.154475
ACGCTGC	36.4965	0.988341	0.154292
GCACTAC	36.9871	1.10127	0.154247
CACCGCG	37.4921	0.229927	0.15422
ACGATCG	38.4695	1.25915	0.154172
ATGGCCC	38.0373	1.18467	0.154058
GCTGCAC	36.6901	1.37386	0.153613
CAAACGA	37.6911	1.35977	0.15356
CCTGTAC	37.6491	1.48045	0.153014
ACCATGC	38.0088	1.46632	0.152986
GCGCACC	37.2359	1.04081	0.152774
ATCCGCC	36.7697	0.528278	0.15277
CAATTGC	37.4496	1.23453	0.152584
CCCAAAC	36.3455	0.644802	0.152478
CCACACC	37.5543	1.58564	0.152311
CTAACAC	37.7264	1.44492	0.152124
CGTAATC	37.6962	0.733328	0.152072
ATTCCTG	37.1631	0.997511	0.15202
ACTCCAC	36.9511	0.959158	0.151972
ATCTATA	37.7446	1.58407	0.151951
CCCACGA	38.1986	1.40984	0.151726
CGTGTAC	38.123	1.69292	0.151719
ACAGCTC	36.6666	1.06752	0.151689
ATTCCGC	37.7385	1.59261	0.151593
CGTGTAA	37.9267	0.943537	0.151407
ACATTTC	37.6267	1.12157	0.151218
ACGTAGC	36.909	1.69686	0.150997
GCACCAC	37.2929	0.256599	0.150698
CCTGCTA	36.0796	0.631204	0.150569
AACACCT	36.9772	0.828409	0.150381
GAGACCC	37.4453	1.30643	0.150377
CCGTCGA	37.44	1.50008	0.150367
CAGATCC	36.8648	0.827397	0.150248
CATCGTC	38.5056	1.61576	0.150128
CGTTACA	37.6128	1.29698	0.150074
CACCCAG	36.4285	1.41939	0.150066
CTATGCC	36.9713	1.60035	0.149912
ATTTGAC	36.3704	0.522456	0.149779
CTCATTC	37.3683	1.36371	0.149748
CTCTCAC	36.9539	1.97998	0.149678
CTGGTAC	37.6897	1.41563	0.149638
CGGTCCC	37.7555	0.954172	0.149624
CCTTTGC	36.7272	1.18307	0.149416
ACACGAC	37.7372	1.52058	0.149312
ATTCGCA	36.8872	0.964945	0.149293
CATTATA	37.4828	1.22066	0.149251
GCAGCCC	37.9705	1.45036	0.149098
ACACCCT	37.3777	0.938238	0.149017
CCCGCAA	39.6412	1.06557	0.148969
AGTAACC	36.6814	1.16644	0.148885
CTCCCTC	37.4714	0.943537	0.148785
GCCTAAC	36.9919	1.236	0.1487
ACTACAC	37.1452	1.48142	0.148696
CGCCCAA	37.5547	0.83336	0.148631
ACGTTCT	36.4698	1.38979	0.1486
CCCGCCC	39.9718	1.2627	0.148535
CCCGACC	37.3615	1.63504	0.148404
ACCACCA	36.9453	1.40684	0.148384
ACTTTTC	36.4295	1.17331	0.148107
GTGCCCA	36.884	0.926592	0.148091
AAACCTC	37.9198	1.81921	0.148089
CCAGATC	37.5905	1.31054	0.148082
TGACACA	36.8468	1.24158	0.14771
CCATCCA	36.9307	1.30092	0.147658
ACCACCG	36.7938	1.67273	0.147581
ATCCTTG	36.9874	1.02422	0.14754
GTATCAC	38.8081	1.64617	0.147422
CCTGTCC	37.3257	1.49941	0.147362
ATGTACC	37.7966	1.41765	0.147199
ATTCGTG	38.303	1.14751	0.147173
AGAACCC	37.9428	0.937366	0.147093
AGCCCCA	39.0551	1.45956	0.147062
CGTACGC	37.6785	0.904696	0.147058
CCGAAGC	37.2403	0.450596	0.147013
CCGGACC	37.3363	1.29426	0.146813
GCCACCA	37.0153	1.61318	0.146796
ACCTACA	36.7424	1.10385	0.14666
ATGCTCG	37.6245	1.18307	0.146612
ATGTCCA	36.8948	0.510078	0.146607
CCCGGTA	37.5661	1.22254	0.146527
AACCCAT	38.0625	1.21905	0.146406
TTGCCAA	38.3212	1.18272	0.146266
GGCCCCA	38.7983	1.2141	0.146197
CCGCATC	36.6564	1.02038	0.146186
CCCATGA	37.8802	0.933426	0.146027
CGTAACC	37.7621	1.92569	0.145947
CGTCATC	37.482	1.53215	0.14592
ACGTTCG	37.0044	0.674996	0.145919
CCCCAAG	38.6156	1.21926	0.145767
GCCACTA	37.5535	1.30259	0.145715
CCGCCGA	37.1428	0.797935	0.1457
TAACTGA	37.8834	1.73643	0.145583
GTCCCAA	36.8057	1.1413	0.145575
ACCAGAC	37.8616	1.32222	0.14547
CCAAACG	37.6911	1.59331	0.145446
CCCATAG	38.3675	1.3028	0.145441
AGGGCGG	39.4834	1.13656	0.145309
CACTGCC	36.1502	1.54721	0.145286
ATTACTG	37.2195	1.39631	0.145187
CTATCCA	37.0228	1.37675	0.145187
TCTCTAA	36.3656	0.517958	0.145171
ACGCCAC	36.5223	0.496899	0.145165
AACCCTT	36.8668	1.54261	0.145139
ACGATAC	36.7874	0.280866	0.144997
CACTCTA	36.7625	1.48337	0.144894
CTCAGCC	37.4852	1.07139	0.144697
ACTGTCA	36.4055	0.538669	0.144591
CTGCCGC	35.8449	0.611888	0.144562
CCATGTC	37.0466	1.6029	0.144507
TTCCCAA	36.2086	1.55279	0.144476
ACTCGCC	36.6606	0.799574	0.144322
CCTGTCA	36.1727	0.746961	0.144241
ACCACAG	37.4812	1.20273	0.144232
CGCAACC	37.6034	0.911704	0.144143
GACCATC	37.2662	1.01536	0.143778
CCACGCC	37.3478	1.23638	0.143613
CGCTTAC	36.2727	0.818088	0.143577
CCCTAGA	37.2279	0.792287	0.143518
CCTCAAC	36.5785	0.974882	0.143175
CTTACCA	37.6288	1.7175	0.143152
ATATATC	36.942	0.736291	0.142745
CATCACC	36.9039	1.09604	0.142549
CACGCAC	37.7	0.82018	0.142159
ATATGAC	36.4607	0.556729	0.142146
CGCAATC	37.3584	0.587586	0.14205
CGACTCA	37.31	0.731166	0.141949
CCAGTCC	36.6884	1.41451	0.141893
AGTCACC	37.3282	1.25943	0.141816
CACGTAC	38.0757	1.14378	0.14179
ATAGCTC	37.9057	0.732108	0.141657
AATATCC	37.5204	1.21919	0.141649
AGTTCCC	37.9055	1.16236	0.141558
CGGCATC	37.1942	1.24447	0.141513
AGTTTCC	36.6229	0.78228	0.141494
ATACCAC	36.7349	1.21828	0.141446
CGTATAA	37.9017	1.36783	0.141419
CCAACTA	36.669	1.13886	0.141351
ACCTATC	35.372	1.33578	0.141325
ATGCGAC	37.4121	1.23673	0.141098
ATAATCA	37.7876	1.286	0.140893
AGGGGCA	39.9722	1.53132	0.140843
CTATACA	36.8571	0.000889094	0.140838
CGTACCA	37.4427	1.29952	0.140786
ACAAGTC	37.5071	1.31926	0.140783
CCGTTAA	37.7288	1.14608	0.140738
AGCAGCC	37.0877	1.00382	0.1407
TCCCGCA	38.9039	1.59547	0.140532
CCGCGGC	38.2142	1.12868	0.140379
ACCCCAG	38.1191	0.849468	0.140224
CCATCTA	37.0238	1.036	0.140111
CCATCAA	36.8683	1.00539	0.140068
CGCCACA	37.2213	1.10713	0.139961
ACTCGTA	36.9035	0.833743	0.139873
CATACCG	37.8591	1.34311	0.139856
CACGTGA	37.8518	1.26309	0.139852
AACCAGT	37.5136	0.951626	0.13983
TCTCCAA	36.4793	1.3779	0.139698
AATCATC	36.9217	1.15734	0.139684
CGAACTC	37.0252	0.855953	0.13958
ACACGCG	37.4496	0.748355	0.13956
CACCTTA	36.6982	0.957763	0.139469
CGATGCC	37.5905	1.41636	0.139441
CTACATA	37.4654	0.937331	0.139177
AGTCATG	37.4769	1.24499	0.139086
TCTTCCA	36.2522	1.25057	0.139003
CGTGCCC	37.7579	0.823876	0.138941
GGGGTCA	40.1061	0.804002	0.138817
AGCCCTA	37.3344	1.39795	0.138625
CCGGATC	36.8864	0.921711	0.138563
CGGCACA	37.4617	1.11062	0.138454
ACCTTCA	36.2966	1.12687	0.138407
GCATGCC	36.7274	0.94033	0.138371
CAACTGC	37.0813	0.526954	0.138324
GTACTCA	38.0652	0.89584	0.13832
CGTTCTC	36.6178	1.29809	0.138312
CGACACC	36.1666	0.964806	0.138232
TCATCCA	37.2208	1.05229	0.13821
ACCTTAT	36.8142	0.738139	0.138102
GCTTACC	36.8178	0.566248	0.138082
CTAGCGC	37.6844	1.61311	0.137958
CACGCCA	36.9016	1.10887	0.137952
TCCTCAA	36.743	1.23195	0.137921
ATTTCTG	37.272	1.20155	0.137721
CTGCCAA	36.4166	0.863554	0.137693
CCGCCAC	36.9665	1.11892	0.137486
CACACAC	37.295	1.1049	0.137327
CCTGTTA	36.9571	0.719067	0.137327
GAGCTCC	36.1621	0.0172066	0.137131
CCCGAAC	37.7518	0.91404	0.136973
CCGTTAC	36.4315	0.310712	0.136948
CCAGTTA	38.0521	1.03918	0.136937
CATTGTC	37.6711	1.65893	0.136887
AACACTC	36.7764	0.723147	0.136821
GCCGACC	36.2764	0.350948	0.136809
AATGCCT	37.9115	1.62797	0.136732
GCTTGCC	36.3032	0.391184	0.136612
CATATTA	36.9036	0.759687	0.13649
ATCATCG	37.9004	1.3482	0.13638
CTTGTCA	37.7263	1.40803	0.136227
GTCGACA	37.7234	1.38251	0.136189
ATCCAGA	38.1061	1.43107	0.136155
CTCCTTC	36.7024	0.880534	0.136092
CTGACCC	37.3021	0.921223	0.136082
GCGATTA	38.0279	0.810383	0.136058
ACACAGA	38.0156	1.40447	0.135975
ATCTGCC	36.5243	1.70631	0.135974
CGCGGCC	37.3154	0.916934	0.135797
ATTCGAC	37.3864	0.970698	0.135734
CATCGTA	37.2347	0.846783	0.135731
ATCGCAC	37.2978	0.963446	0.135648
ACTAGTC	36.1671	0.729911	0.135497
AACATCA	38.0513	0.938621	0.135266
ACAAACT	37.6651	1.04326	0.135088
GCGTACC	37.4133	1.09775	0.13491
ACACATA	36.2818	1.03196	0.134894
AACTGCT	37.7236	1.25622	0.134827
ACGCGCG	37.039	0.289862	0.134775
CCGTAAC	37.1875	0.835626	0.134672
CTATTAC	36.5637	0.951905	0.134425
CATCAGC	36.3704	1.12596	0.134403
ACACCCA	37.5939	1.59024	0.134403
ACCCGAA	37.794	1.26452	0.134364
CCCACAG	38.2827	1.58173	0.13433
GAGCACC	37.1732	0.952603	0.134104
CGTACGA	40.3569	1.20106	0.13405
GTCCATA	37.0729	0.845493	0.133949
AGCCGAG	38.4827	0.787929	0.133679
CGTTGAA	38.4201	1.21835	0.133653
CGCTCCA	36.6585	0.30855	0.133612
CTTCTAC	36.6031	1.12289	0.133303
TGCCAAA	35.9423	1.25622	0.133228
ACATTGC	37.2953	1.82092	0.133165
CGGGCCC	37.9626	0.915226	0.133147
CACTCAC	36.9361	0.732073	0.133047
CGGCCGC	37.9189	0.723321	0.133027
AACGCCT	37.7876	1.5841	0.132862
AACGTCC	36.75	0.555683	0.132859
ATAACGC	36.9761	0.706306	0.132807
GATACCA	37.0024	0.931334	0.132757
CGAGTAC	37.6015	1.1541	0.132679
CTCTCAA	36.115	1.12533	0.132583
ACATTCG	37.0553	2.01352	0.132555
ACGTCCT	37.3432	0.83852	0.132481
ATACGCA	36.9461	1.3741	0.132434
GTATAAA	38.2068	1.87168	0.132428
CAAACCC	38.0861	1.60338	0.13238
ACTAATA	37.75	1.08715	0.132273
CTATAAC	36.9627	0.680889	0.132138
CCCTAAC	38.1634	0.940434	0.132127
ATAATAC	36.7289	0.118354	0.132106
CGAACCC	37.8731	1.24067	0.132083
ACTTCCT	36.1637	0.942561	0.132067
CTTATAA	37.3631	0.986005	0.13188
CCGTTCG	37.9784	1.26717	0.131774
ACTACTC	37.2857	0.943328	0.131699
ACCGTCG	38.0286	0.953997	0.13153
ACCGACC	36.75	1.01236	0.13139
CAGTTAC	36.5311	0.674055	0.131357
CCAACGA	38.1033	0.902046	0.131356
CACTTGC	36.9461	1.20629	0.131355
CCAAATA	38.4065	1.5438	0.131151
ATATTTC	37.6559	0.944514	0.131056
TGCTCAA	36.5426	1.14639	0.131055
CTTCGCA	36.2636	1.21804	0.131012
CACCCTG	35.8798	0.567224	0.130828
CGATACA	37.7214	1.4067	0.130776
GAATCCC	37.7112	1.08684	0.130747
CTATAGC	38.5448	0.8934	0.130743
GCTGCCA	37.4724	1.34143	0.130737
CACGATA	36.9712	0.582879	0.130674
ATGATAC	37.0873	1.22369	0.130669
CTCATCA	37.5928	1.69913	0.130522
GCCCCAA	39.063	1.45213	0.1305
ACCCTTA	36.84	1.20873	0.130463
TGCGCAA	37.7939	1.24158	0.130455
GTATACA	38.6232	1.16752	0.130386
CAACTTC	36.9534	1.25734	0.130374
GTATAAC	36.9503	1.46723	0.130243
CCAAGCA	37.4779	0.608611	0.130153
GTAACAC	37.7964	0.58274	0.130077
CCTAACG	37.8029	1.1922	0.130059
CTCGTCA	36.6756	0.871224	0.130023
AACCACA	37.8723	1.58131	0.129855
ACACAGC	37.0239	0.675415	0.129848
CTTTACC	37.5	1.30552	0.129746
GCGGGTA	39.8015	1.30291	0.129653
AGTCCTC	37.7051	1.41078	0.129651
CCATTAG	36.9731	0.380375	0.12955
CCAACCA	36.8651	1.28279	0.129492
AGGACCC	37.8592	1.03224	0.129472
ATACCTA	36.8346	0.791799	0.129361
CCTAATC	35.7857	0.773808	0.128962
ACTCCCA	36.6128	1.19803	0.128805
GTGCCAC	39.082	1.70111	0.12878
ATATGCA	37.2628	1.12108	0.128763
AGGCCCC	38.0035	0.795076	0.128657
GCCGTTA	37.446	1.52999	0.128613
CTATCAA	37.5735	1.34161	0.128581
CCGACTC	36.5159	0.459452	0.128449
AAACCTT	36.1751	1.70366	0.128421
CTACGCA	37.4773	1.6173	0.128403
ACGTCGC	36.9689	0.767253	0.128383
ACTCGCG	36.75	0.925233	0.12836
CCGATCG	38.3154	1.71771	0.128259
CAGCTCC	37.5824	0.801317	0.128224
CCATGCA	38.5759	0.952184	0.128213
TGCTAAA	36.8484	1.71813	0.128192
GCCCTCA	37.5862	1.09667	0.128187
AACCATC	37.1119	0.49662	0.128133
CCAAGCG	36.879	1.15036	0.128105
CCGGCGC	37.7007	0.940609	0.128101
TCCTACA	37.114	1.09193	0.127985
GACCCTC	38.1203	0.870213	0.127815
ACACCAT	36.8851	0.865995	0.127803
AATTATC	36.4793	1.19207	0.127772
GCCTCCC	37.7521	1.44722	0.127637
ACACTCA	36.1548	0.270128	0.127593
ATCCTGC	36.773	0.727366	0.127569
CGGCTCC	37.9802	1.19458	0.12755
GTCAACA	37.4285	0.917667	0.127362
CTCCAGC	37.5386	1.18188	0.127166
AATAGCC	36.951	1.35092	0.127082
AAACCCT	37.1683	0.834824	0.127046
CACCGGC	36.625	1.19008	0.127014
AACGTCT	37.5413	1.18983	0.126902
AGCTCCA	37.4853	0.285748	0.126875
ACCCACG	37.4414	1.28314	0.126735
CCTACAA	37.6949	0.890366	0.126734
TGTTAAA	37.7155	1.36113	0.126559
CACAGCA	37.5	1.20127	0.126549
ACGCTCA	37.5255	0.942073	0.126501
TGACAAA	38.2701	1.37121	0.126477
GCTTATA	36.5413	0.792496	0.126397
CCGTGTC	36.4699	0.946536	0.126166
ATGTTAC	37.8409	1.08942	0.126117
CCAGACC	36.9026	0.869063	0.126046
GCACGCC	37.0218	1.00142	0.125955
AGTACAT	37.8357	1.1602	0.125869
AAGCTCT	37.7313	0.988515	0.12583
TGATCAA	38.3732	1.10985	0.12573
ACTCTGA	36.3878	1.14144	0.125646
CGCCTGA	37.3181	1.1838	0.125556
GCTGTTA	37.458	1.26134	0.125521
GCCCAAA	36.8708	0.874537	0.125291
AACTCCG	36.8161	0.537344	0.125265
AGCTTCC	36.6198	1.00208	0.125252
ACGTTCC	36.8046	0.69487	0.125189
GTCATCA	37.4962	1.32205	0.124983
ATCGATC	37.3851	0.91404	0.124947
CTCTATA	36.8629	0.829803	0.124926
CTTACCC	37.3368	0.435778	0.124887
GCCAAAC	36.8467	0.799469	0.124884
TCGCACA	37.798	1.27498	0.12487
ATCACCG	37.5641	1.0768	0.124806
GCCATCC	36.4928	0.926244	0.124771
GCATCCA	37.2323	1.00375	0.124659
CCGATCC	36.1887	0.508056	0.124645
TGCGCCA	37.3661	1.56249	0.124561
CCCGACA	37.4146	0.845249	0.124194
CTCTAAC	36.9692	1.2141	0.12407
CAGACGC	36.9927	0.450247	0.124007
CACAGTA	37.8015	1.01965	0.123775
AGCTACC	37.1283	0.87642	0.123716
CACACGC	37.0102	0.723286	0.123572
AATCTCG	37.1851	0.826874	0.12354
GCCGCGC	37.6694	0.797866	0.123386
CCTGCCC	35.9455	0.529255	0.12335
CTGCCTC	36.3379	0.902674	0.123339
AACCTGC	37.1946	1.39771	0.123327
ACTATTC	36.7728	1.20469	0.123158
ATCTCTA	36.8222	1.24499	0.123062
CGCTACA	36.9771	0.568654	0.123046
CGTCGAC	37.7458	0.865158	0.122926
ACACACC	37.4609	0.633784	0.122878
CATGTCG	37.6217	0.81244	0.122809
CGCCATC	35.7142	0.95337	0.122802
CCGTGCC	36.4951	1.42208	0.122796
CGCTGCA	36.7187	0.558054	0.122785
TGACCCA	36.78	1.0222	0.122676
TATAAAA	37.5862	1.2157	0.122314
TGCGAAA	37.7045	1.15239	0.122304
CCGACTA	37.6407	1.51102	0.122303
ATTGTCC	37.9401	1.28293	0.122087
CTCTATC	37.5461	1.87583	0.122028
CGACCGC	36.7364	1.18851	0.122013
ACAACCC	37.2983	0.663351	0.121952
CTATGAC	37.4705	1.23387	0.12194
AATCCTC	36.9999	1.61625	0.121933
CCATTTC	36.5866	0.583716	0.121883
CTTACTC	36.1829	0.608123	0.121722
TAGTCCA	36.57	1.04441	0.121677
ATCCGCA	37.3037	0.951626	0.121667
TAACGTA	36.8499	0.838241	0.1215
GCTCGTA	37.0759	0.816345	0.121439
CGCAAAC	36.8153	1.06557	0.121399
ACCTGCG	36.6277	1.79323	0.121355
CGCGCTC	37.2914	0.930044	0.121258
CAGATCA	37.5881	0.91031	0.121257
CCTATCC	37.3284	0.97952	0.121224
ATTTCAC	38.2222	0.839322	0.121102
CGCCTCA	36.1188	1.23781	0.121087
ATTCTTC	36.699	0.416497	0.121005
CAACGTC	37.2829	1.12087	0.120932
ATCTAGC	37.4791	0.707352	0.12088
CTGGGAC	37.4347	0.987539	0.120613
GCATTCC	36.8175	1.19151	0.120441
CCCTAAA	38.291	1.45614	0.120308
ACTCTCT	37.1724	1.21905	0.120303
ATGGCAC	36.4858	0.555195	0.120141
ACCTCCG	36.8689	0.917841	0.120121
TACCGTA	37.8529	1.56374	0.120044
GTCCCTA	37.4933	0.878407	0.119953
CCGCGTC	37.1821	1.30029	0.119887
CTTGTAC	37.2938	1.21508	0.119711
ACATATA	37.2394	1.07436	0.119672
CTCCGAG	36.3629	0.812614	0.119657
AACACTA	37.6035	1.16703	0.119622
TGCCACA	37.5117	1.29238	0.119592
CGCTTTC	36.3008	1.2292	0.119485
CCAGCTA	36.5197	1.02833	0.119242
ACCACTG	37.0081	0.777155	0.119218
CAGTGAA	38.5255	1.58484	0.11911
CCGCTGC	36.5173	0.826317	0.11905
CGACACA	37.4256	1.32944	0.118997
GTCCTTA	36.8181	1.11431	0.118941
CCAGTAG	37.6392	0.628868	0.118825
CCATAGC	37.3755	0.646162	0.118563
GACACCC	37.3777	0.844691	0.11855
CCTCCGA	36.9416	1.57685	0.118519
CCTTCCC	36.4236	0.597942	0.118467
AATTCGA	37.1422	0.836567	0.118466
CCGCTAA	37.6981	1.58166	0.118465
CTCAGAC	37.0472	1.04692	0.118457
ACGTACA	37.3229	0.668058	0.118265
CTCTGCA	36.2612	0.792496	0.118195
CCGTACG	37.5476	0.91934	0.118189
ACGCGCC	37.8174	1.2254	0.118044
ATCCTCG	36.7446	1.0321	0.117993
GCTCGCC	37.0089	0.831547	0.117975
CCTGAGC	36.9827	1.1777	0.117972
GGCCACC	36.9824	0.570188	0.11782
CGTCTTC	35.5999	0.724332	0.117662
CCTGCTC	35.4401	1.15281	0.117634
ACCAAGT	36.7603	0.83336	0.117591
GGCGGGA	38.5882	1.10999	0.11755
CTCGCGC	36.7527	1.23115	0.117549
CAGACTC	36.9455	1.08245	0.117449
TATCACA	37.7319	0.842076	0.117214
CGACCTC	36.3207	-0.287805	0.117213
CCTTCGA	37.3529	1.00072	0.117072
CGTGCTC	37.5277	1.29775	0.11706
CCATGCG	37.154	1.07045	0.117048
GGAGCCC	37.8156	0.825061	0.117019
AGTTACC	36.1405	0.685735	0.11681
CGCTCTC	37.2753	1.3779	0.116793
CGCGCCG	37.8613	1.0632	0.116458
CCGATAC	37.1347	0.884997	0.116367
GTTCGCA	37.1019	1.44533	0.116269
CACCCAA	37.7515	0.785453	0.116112
AGACACC	37.6275	0.797866	0.116072
TCCCAAA	36.297	0.159462	0.115992
CTACCTA	37.401	1.1922	0.115957
CTCGGCA	36.7903	1.2678	0.115934
CCGCGAC	36.6636	0.24851	0.115932
CCATCCG	36.3119	0.971431	0.115802
ACGCCTG	37.0555	0.66614	0.115802
CACTCGA	38.1675	1.45956	0.115744
CCTTCAC	36.9485	1.36235	0.115653
ACGACCC	37.4888	1.20336	0.11559
ACGCTAC	37.56	0.884509	0.11555
ATTCCCA	37.2076	1.62706	0.115428
CCGCTCA	36.7308	0.883637	0.115415
CTCGCTA	36.4928	0.762162	0.11539
AACATTA	37.1865	1.02199	0.115383
CCATTAC	37.102	0.890819	0.11516
ACGCGTC	37.7702	1.53215	0.115115
CTTTGCA	35.6393	0.0926575	0.115063
CTCACGC	36.0992	0.729771	0.114879
GCTTCAC	36.5871	1.11027	0.114877
CCGACCA	36.2915	0.252067	0.114782
CAGTTCC	37.7769	1.21699	0.114777
ACTGTTC	37.4853	0.743753	0.114762
CCTACTC	36.7564	0.959158	0.11467
ACTCAAT	37.694	1.34182	0.114638
CCACCAG	37.6197	1.27944	0.114491
CCCCGAG	37.9297	0.560774	0.114445
ATGACTG	37.9798	0.890819	0.114369
GCATCAC	37.3198	0.0194032	0.114219
ACCCTAA	37.9586	1.12673	0.114173
ACAGCCG	36.991	0.589155	0.113999
CCTCGTA	36.5982	0.728272	0.113969
CATATCG	37.0802	0.601812	0.113835
CAGCCTA	36.6478	0.609203	0.113719
CCGTTGC	36.8296	1.18732	0.113676
GTGTCCA	37.638	1.28666	0.11362
CGAATAC	36.8417	0.672137	0.113517
ATACACG	38.0447	0.572559	0.113515
ATATCCA	36.6592	0.0889617	0.113431
CATGCCA	37.2481	1.07941	0.113384
GTACACA	37.342	0.784756	0.113339
TCCGCCA	37.1395	0.471167	0.113258
ACAGTCT	36.9971	0.684166	0.113117
CCGCATA	37.9624	0.861741	0.112997
CCAATCA	37.8235	0.826038	0.112951
ACCGCAC	37.3856	1.08443	0.112869
ACTCGAA	37.0598	0.745496	0.112795
AGACCTC	36.1093	0.830849	0.112744
ACGCTAT	37.5714	1.20092	0.112693
ATAAGAC	37.0291	0.608611	0.11268
CCGAGCC	37.2675	1.15654	0.11264
CAAAGCC	37.2642	0.677646	0.112528
CACGACC	37.4429	1.13555	0.112481
CTATATA	37.3458	1.08004	0.11246
CCACGCA	38.1119	-0.0337681	0.112444
TATCCGA	36.8509	1.53132	0.112068
AACCGCT	36.2695	1.0185	0.112043
ACTTCGC	37.6276	1.57587	0.111977
ACTCGAT	38.3242	1.17993	0.111912
ACAAAGC	37.1358	1.42065	0.111836
AGTCCTG	37.6148	1.35214	0.111831
GTCCGTA	37.0714	0.813451	0.111797
CTAAACC	36.3169	0.884788	0.111682
GCCGCAC	36.5737	0.597802	0.111598
ATGGTAC	38.1858	1.27379	0.111534
GTCTGCA	36.9755	0.950999	0.111503
ATCGTCG	37.1474	0.781757	0.111501
GGGGAAC	40.4081	1.65495	0.111494
AAGTCCT	37.7826	1.06076	0.111356
ACTGTCC	37.3124	1.17202	0.111225
CGCCTTC	36.471	0.168248	0.11116
ACGCCAT	37.3614	1.31957	0.111053
ACGCATA	37.3137	0.792357	0.111028
AATCCGT	37.6973	1.261	0.110897
GATCCCC	37.703	0.590759	0.110851
CATAGTA	37.3649	0.767532	0.110804
CCCGGGC	37.8106	0.694522	0.11071
GAGTACC	38.082	0.466635	0.110689
ACGTGCA	37.7857	0.685979	0.110594
CCTGCCG	35.379	0.600452	0.110572
ATATCTG	35.9206	0.511333	0.110445
AACGCGA	37.9122	0.953439	0.110328
GACCCAC	37.712	1.63902	0.110311
CTTCAAC	36.7304	0.869621	0.110174
ACATATC	37.0127	0.0407065	0.109984
CCTCCAG	37.3857	1.31448	0.109924
CGCCCGA	38.2635	1.35357	0.109873
CAAGTTC	37.6571	0.846469	0.109862
CCAATCC	37.9298	1.21985	0.109858
CTAACTA	36.6267	1.07108	0.109829
CCTAATA	36.0117	0.677367	0.109765
GCAGTCC	36.4181	0.716139	0.109754
ACTATGC	37.1924	1.31636	0.109723
CTATCTC	36.7968	0.584762	0.109687
CGTCTCA	36.9652	0.649893	0.109683
TGAGCAA	36.7061	0.390626	0.109641
CCAGTGA	38.2241	1.37281	0.109593
ATGTCGC	37.0846	1.47923	0.109542
CGTCCCA	36.953	0.460742	0.109526
ACCCACA	37.3529	0.597035	0.109519
CTTACTA	36.6754	0.698984	0.109492
CCACCGG	36.7964	1.82667	0.109389
CCTGCGA	36.5562	0.989491	0.109373
ACACTGC	36.4344	0.416566	0.109211
ACACCCG	37.2388	0.595466	0.108995
AACCCGC	38.7375	1.38132	0.108706
CCCGGCA	37.5997	0.518725	0.10863
ATTTACC	37.4458	1.12205	0.108578
ATACCAG	37.4537	0.166923	0.108451
GTACAAC	38.3383	1.03377	0.108439
CCACAGA	37.2845	1.08468	0.108375
AACTCGT	36.3452	0.519771	0.108367
GACACTA	37.9933	1.07645	0.108301
CTACACA	36.7373	0.947233	0.108153
CCTATTA	36.6013	0.670185	0.108144
TACTCTA	37.3252	1.22822	0.108142
GGACAAC	38.626	1.23439	0.1081
CCGCAAC	37.3581	0.679494	0.108096
AACTACC	37.7279	0.943537	0.108046
ATACATC	37.9056	0.967107	0.107988
CTGTATA	38.4782	0.836846	0.107939
ACAGCCC	37.4408	1.24304	0.107809
CCCTGAC	36.7331	0.672416	0.107804
CTCATAA	36.6625	1.05915	0.107771
CGTTTAC	37.3539	0.598569	0.107767
AATCGAG	36.9111	0.992699	0.107728
ATCGTTG	37.0596	0.539924	0.107672
GTAGACA	37.9274	1.07788	0.107645
CTTAAAC	36.1395	0.494737	0.107463
AATTGCC	37.1769	0.433721	0.107432
GTCGTTA	38.5349	1.2292	0.107429
ACAGCGC	36.8114	1.15033	0.107366
GTAGCAC	37.7843	0.616281	0.107228
AATTCCG	36.4491	0.547246	0.107166
GACTCCA	37.4846	0.820529	0.107113
CGACATA	37.6666	1.15943	0.107106
ACAACTC	36.5481	0.549477	0.1071
CTTTCTA	36.6561	1.24656	0.107077
CCTTTCA	36.7903	1.13523	0.107034
AGCGCCC	37.5847	1.20535	0.107032
GTGTACA	38.8768	1.40928	0.106946
CACACAG	37.9695	0.97687	0.106758
GATACAC	37.6134	0.676356	0.106744
CAACAGA	37.7391	0.870353	0.106687
CGTGATA	37.5231	0.645848	0.106683
GCGCGCC	37.3846	0.819971	0.106569
CTAGCCA	37.4903	1.9495	0.106423
GCGCCGC	37.6063	0.673183	0.106256
CATATGC	38.123	1.18467	0.106182
AATACCT	37.511	0.714535	0.106154
ACAGCCA	37.2794	0.569142	0.106096
ACGCCCG	38.1669	1.55387	0.105859
TGTACAA	38.7148	1.258	0.10573
CGCGAGC	37.1857	0.350599	0.105636
AAGCCCC	38.5575	0.956333	0.105562
GCACTGC	37.2258	1.20769	0.105549
CATGTAC	36.876	1.31392	0.105517
CTACCGA	36.75	0.380515	0.105497
ACAACGC	37.2867	1.34234	0.105451
CTGCAGC	37.2097	0.526954	0.105232
CAGTCCA	37.1611	1.33334	0.105152
AGTCCGG	37.6111	1.07045	0.105069
CTGCTAA	36.3199	0.326193	0.104927
CCCCGGA	38.9586	1.34513	0.104921
CTAACTC	36.2201	0.549198	0.104911
CTCGACC	36.5899	0.913134	0.104866
CCCGTTC	37.3017	1.3931	0.104752
AGAGCCC	37.965	1.39324	0.104537
CCTGTCG	36.584	1.18816	0.104537
ACTTGTA	37.1009	0.500734	0.104404
ATTAGCA	37.7397	1.09744	0.104396
TAGCCCA	37.3891	0.648777	0.104372
CGCGATA	37.0802	0.520887	0.1043
TGATACA	38.119	1.05061	0.104285
ACGGCTC	37.74	1.15169	0.104032
CAACCAG	37.6433	0.662723	0.103974
CGCCTGC	36.7557	1.20155	0.103842
TCTACAA	36.9328	1.24545	0.103786
ACTCCAA	37.5675	0.808325	0.103764
ATGCTTC	36.9864	1.50001	0.103737
AACTGAG	38.2833	1.23596	0.103616
GCCCCGA	37.6283	0.478001	0.103553
AAGCCCG	37.0697	1.12945	0.103454
GCCTACA	37.7357	1.45126	0.103445
GTCGCCA	37.0304	0.97952	0.103409
CATGTGC	37.5508	1.02847	0.103306
TCCACGA	35.8932	0.455721	0.103305
GAATACC	37.7898	0.297463	0.10327
ACCATTG	37.584	1.21243	0.103231
AGATACC	37.1444	0.46667	0.103187
GGATCCC	36.9568	0.482499	0.10316
GCACCTA	37.4724	0.611365	0.103022
CCATTGC	36.8308	0.656831	0.102882
CGCGACC	37.2666	1.03942	0.102868
TAAATGA	37.9117	1.10399	0.102789
CTTCGCC	37.1746	1.04346	0.10275
ATCCCAG	37.4141	0.747797	0.102727
CGTACAC	36.6827	1.1489	0.102679
CGATTAA	36.2265	0.36092	0.102593
AACTCGA	37.4924	1.17993	0.102506
CCCAAAA	37.2477	0.812963	0.102361
CGCTCGA	38.1031	0.849468	0.102261
ATGTTCA	38.0849	1.23502	0.102135
AACTCCA	36.3951	0.582879	0.102056
GCTACTA	37.2289	1.48048	0.101988
CGGGTAC	38.5969	0.504988	0.101969
CCTTTCG	36.4931	0.736536	0.101926
CTTACAC	37.8175	0.980287	0.101705
CAACGCC	37.7964	1.25894	0.101668
ATTGGCC	37.6315	0.915714	0.10161
CTGCACA	36.8687	0.480163	0.101405
AGACCCT	37.8603	0.968606	0.101371
AAACTCC	37.1842	0.640932	0.101345
CCACGGC	36.6078	0.789079	0.101242
CGACGTC	37.7069	0.795495	0.101078
AGTCGCC	37.6544	1.03869	0.101072
CATGACC	36.7372	-0.0315367	0.100796
CACTACG	36.7112	0.534868	0.100664
AACCTAG	37.681	1.2702	0.100512
CCCACAA	37.816	0.903929	0.10037
ACTCACT	36.8455	0.510462	0.100348
CAATCGA	37.0152	0.599162	0.100185
CTTGCTC	37.7831	0.85292	0.100056
GATCCCA	36.6124	0.698915	0.0999274
CCTCATA	36.3119	1.04458	0.0998239
ACATACC	37.5474	1.14925	0.0997222
ATAACTG	37.5423	1.37707	0.0996577
ACATCAC	37.6275	1.09486	0.0996369
CGACCCA	37.161	0.950999	0.0995382
AACACCC	38.1642	0.938238	0.099522
ATGGTCC	38.272	1.24266	0.0995201
CAACCGG	36.1893	0.185646	0.0994692
CGGTACC	37.2595	0.614956	0.0994388
CTCGATA	36.0305	1.14653	0.0994166
CTGGCCA	36.5913	0.814601	0.0991129
CCGCCCA	38.0972	0.759094	0.0989716
CCCTCGG	38.8257	1.26068	0.0989699
ATCACTA	37.0084	0.0980967	0.0989231
CGCTCCG	36.4883	1.68047	0.0988405
AATAGTC	36.5727	0.896084	0.0987378
CCGCTTA	35.8591	0.570258	0.0987316
AACCCGT	36.9787	1.32892	0.0985627
ATGCGCC	37.3649	1.17857	0.0984261
CGCATCA	36.4925	0.680645	0.0984059
ACATCAT	37.5678	0.37396	0.0983955
ACGCACT	37.0813	0.357259	0.0983188
GCTCACA	37.4029	1.0489	0.0982664
ACATTAT	36.7074	0.526326	0.0982631
ATAACCA	36.7913	0.408338	0.0982601
CGATCCC	37.0518	0.604322	0.0982502
CTCCCAG	36.9148	0.846818	0.0981738
ACCCAGT	37.0911	0.792775	0.0981573
AATTCTC	35.7216	0.31657	0.0981371
CTGTAAC	36.4855	0.353528	0.0979961
ACCATCT	36.6814	0.711955	0.097914
AGTGTCC	37.2032	0.792008	0.0978733
GGAACCC	38.3088	1.11595	0.0977225
ACGAACC	36.6332	0.56963	0.0976736
ATCTTCA	37.2456	0.855046	0.097597
AATCTAT	37.0018	0.502617	0.09753
AGCCCCG	38.0747	0.512693	0.0974912
ACAGAGC	37.4416	0.615166	0.0974829
GAAGCCC	36.9573	0.780363	0.0974692
CTTATCC	36.8739	0.596721	0.0974231
TCCGCGA	36.6617	0.186762	0.0973835
CTTCCGC	36.5727	0.473085	0.0973594
GCTATAC	36.985	-0.0568148	0.0973493
ACATCAG	37.2905	0.474236	0.097307
CCAAACC	37.5366	0.850653	0.0972579
ATTACCG	36.8764	0.692499	0.0971752
CCAATGC	36.0508	0.413742	0.0968852
CCGATTC	36.3974	0.915854	0.0968334
CGATTAC	36.8043	0.734409	0.0968019
CTTTGTC	37.3437	0.330272	0.0967335
CTTTAAC	37.0305	0.718579	0.0966612
AATCGCT	36.6311	0.737895	0.0966444
GCGTCTA	36.9017	0.71579	0.0966108
ATGTGCC	36.6496	-0.077909	0.0966063
CGCACAA	36.888	0.511612	0.0965253
GCGAGCC	36.9552	0.14412	0.0965153
GTCCGGA	37.9401	0.833499	0.0965062
ATACACC	37.6403	0.802817	0.0964692
ATTAGAC	37.1258	0.184147	0.0963973
TACCTGA	36.7379	0.0550715	0.096311
GGACCAA	37.4507	1.04842	0.0962606
CATTAAC	37.4543	0.956299	0.096044
CATTTAG	38.4822	0.959506	0.0959694
ATCCGAC	36.8163	1.70673	0.0958688
CATAGCA	38.0578	0.887751	0.0958131
CACCTGG	36.9989	1.0404	0.0958008
ACTCATC	37.507	1.59829	0.0957024
CATATAC	37.1233	0.75226	0.0955893
CACTGCG	36.8049	0.655506	0.0954763
AAAATCT	37.3875	1.17414	0.0954627
CAACCCA	37.0565	0.408338	0.0953877
GCCATAC	37.2397	1.13698	0.0953593
AGATTCC	37.25	0.641211	0.0952706
AGTGACC	37.8321	1.3232	0.0952247
AATTGCT	36.5755	0.696927	0.0951869
ACGGTCC	37.4929	0.764882	0.0950437
CCGTAGC	37.6271	0.681621	0.0949467
TATAGCA	37.624	0.53567	0.0949383
ATATTCA	36.3228	0.71579	0.0949041
ACCGCAT	37.5627	0.236098	0.0948972
ATCGCTC	36.8255	0.941167	0.0948417
AGAACTC	37.0168	0.733328	0.0947839
AACTATC	37.7013	1.31584	0.0947775
CACTTTC	36.419	0.874711	0.0946937
ATGAGAC	37.6456	0.940469	0.0945653
AACCCGA	37.2068	1.17983	0.0944946
AAGCGAG	39.3083	0.787824	0.0944528
ACTTGAC	38.1088	0.919131	0.0943859
TAATGTA	37.4793	1.13133	0.0943528
GCAGACC	36.1887	0.233309	0.0943408
GCGCGTA	38.3426	1.28366	0.0943117
AATGACC	37.6662	1.18722	0.0941944
AAGATCC	38.3118	1.01557	0.0941766
ACCTGTC	36.522	1.22833	0.0941759
ACATTAC	37.4931	0.446796	0.0940861
GACAAAC	38.0969	1.1253	0.0940024
TAACCCA	37.514	1.16267	0.0939551
ACAAGAC	37.5572	1.09378	0.093629
ATCTATC	37.3333	0.923977	0.0936164
CCTTTAC	37.5666	1.30552	0.0935821
TCCATCA	36.9519	0.898908	0.0935157
AGTAGGG	39.5363	1.40098	0.0934055
AGCCAGG	37.7433	0.455198	0.0934023
AACCTAT	36.5514	1.41643	0.0933325
TCTGCAA	36.1214	0.624789	0.0932941
AATTTCT	37.0153	1.27805	0.0932591
CATAACC	37.4871	0.618513	0.0932489
CCGGATA	37.6305	0.511612	0.0932334
GCCTTGA	37.0364	1.01093	0.0932168
CGAACAC	36.6161	0.565899	0.0932075
ATGCCGC	37.007	0.797866	0.093206
GAGAACC	37.173	0.291117	0.0931402
GTCGTCA	36.9035	0.301368	0.0931101
CTGTTAC	37.0398	0.911321	0.0931033
ATCACGC	37.8527	1.32609	0.0930725
TATCTGA	36.8714	-0.11675	0.0930613
ATCTCCA	36.4827	0.782803	0.0930089
ATGACAC	37.2142	0.795564	0.093002
ATTGCTG	38.0542	1.55558	0.0929618
CATTCCA	37.2069	1.06372	0.0929589
CAATGGA	37.7324	0.158625	0.0929486
CAAAACC	36.7605	-0.0277014	0.0927244
CCCTTAG	37.2882	0.96118	0.0927229
CAACTTG	36.4348	0.918329	0.092683
ACGCTTC	36.0663	0.555718	0.0925222
CCACGAG	37.2886	1.1344	0.0924
CCCAGCC	37.6271	1.14144	0.0923635
ACCTGCT	36.2076	1.23823	0.092332
ATGTCTG	38.2342	1.48962	0.0923175
AACGTCA	37.2577	0.897374	0.0921634
TGCCCAA	36.6689	0.0750151	0.0919896
CCAGTCG	36.8768	0.998626	0.0919792
ACCCTTG	36.7872	1.15253	0.0919644
GTTCGTA	36.7518	0.0843244	0.0919124
TCCCTAA	37.0514	0.763487	0.0918989
CTTCCGA	36.6061	0.70275	0.0918882
AACCGAC	37.5887	0.380375	0.0918508
GCAAACC	36.4965	0.675101	0.0918146
CTCCGAC	36.0286	1.27156	0.091765
AAGCCCT	36.8934	1.01484	0.0917029
CACTTAG	37.5524	0.569142	0.0916441
CGAGCTC	36.7962	0.530963	0.0915847
GAACCCA	36.5984	0.314687	0.0915451
AAGTTCC	37.7236	0.459592	0.0915362
CGGCCAC	36.2276	0.681621	0.0915115
GCAAGCC	36.937	0.865925	0.0914796
AAACGCG	37.6718	0.85686	0.091423
CTGTCGC	36.8846	0.975754	0.0913361
CAGTATA	37.1884	0.465902	0.0910087
CGCTGGC	36.9852	0.194537	0.0907791
ACTGAGC	37.0593	0.940609	0.0907377
CCGAGCG	37.4697	0.478803	0.0907125
CGTAGCC	38.0846	0.93632	0.0906399
GATCTCC	35.1929	0.495992	0.090466
ATTGACA	37.6966	1.21431	0.0904627
AACTCGC	36.1798	0.436719	0.0904515
ACTTATA	36.6592	0.726459	0.0904418
CTTTGAC	36.0593	0.485044	0.0903583
CGCAGCC	37.5669	1.10887	0.0903188
CAGATGC	38.0071	1.07063	0.0901681
AGGTTCC	37.5	0.478873	0.0900345
AAAGCCT	37.6632	0.595222	0.0899284
CATTTTC	36.4207	0.53316	0.089858
ACGTATC	35.7919	0.277554	0.0898072
GTCATGA	37.0652	0.345613	0.0897377
CAGCGCC	36.7342	1.21912	0.089671
CAATTTC	36.5073	0.588528	0.0895372
CACCTAA	37.5036	0.490902	0.0894643
TACATCA	37.6364	0.953858	0.0894333
ACATAGT	37.3152	0.690268	0.089372
TCCCTCA	37.4621	0.774993	0.0893245
CTCAAGC	36.3796	0.589783	0.0893188
CCTGTAG	37.6466	1.07547	0.0892773
ACTTCAC	36.1953	1.0102	0.0892624
ACCATAT	37.2392	0.612132	0.0890973
CACAACC	36.7304	0.509451	0.0890502
AGCCCAT	36.858	0.415172	0.0890466
ACAGTCG	37.1016	0.715616	0.0889104
AACACAT	36.4961	0.713175	0.0888075
CGTTGCA	37.4194	1.10518	0.0887067
TACGCGA	38	0.845493	0.0886506
TACACGA	38.061	0.978822	0.088645
ACGTTGC	37.6288	0.987539	0.0886339
CGCAGCA	36.7241	0.597523	0.0886334
ATTATCA	37.0612	0.50185	0.0884793
AAGTCCG	36.0597	0.163018	0.0884347
AGCCCTC	37.2733	1.00536	0.0883471
GCGTTCC	36.5982	0.622592	0.0882657
ACCTGTA	36.746	0.766486	0.0882419
GCCGCTA	37.6492	0.585599	0.0881993
CTATCGC	36.1108	0.502547	0.0881524
CGCTATC	37.0076	0.555474	0.0880488
CGTTAAC	37.3599	1.16236	0.0880082
CCGTTCC	35.9094	0.493412	0.0880059
AAATCCT	35.6764	0.831825	0.087817
TACTATA	37.7561	0.940888	0.0877692
AGACGCC	37.3237	0.339616	0.0877548
AACCTGT	36.6902	1.26657	0.087745
ATCCAAC	36.9076	0.90888	0.0877363
AGCGTCC	36.66	0.842634	0.0877357
ACACGGC	36.8454	0.519492	0.0876376
ACGTCAC	36.1621	0.468134	0.0876194
ACTAGCC	36.9383	0.952219	0.0875427
AACTGAC	37.4724	0.763696	0.0875227
ACTACCT	36.4558	0.779038	0.0872299
CTATGCA	37.1278	1.32937	0.087145
GTCTCTA	37.0699	0.752609	0.0870719
ACTGATA	36.9808	0.384629	0.0870282
CCTTCAA	36.0956	0.465972	0.0869593
AGCGGCC	37.1984	1.02641	0.0868977
ACGAAGC	36.9639	0.281947	0.086689
AACGTGT	37.1197	0.858882	0.0866592
ATCACTC	37.0074	0.34129	0.0866011
CTCACTA	37.0602	0.924989	0.0865686
AACCGTC	36.5369	0.32553	0.0865452
AGTGCCC	36.5226	0.20151	0.086368
GCCTGTA	37.7063	1.20462	0.0862578
CATTCCG	36.8239	0.68706	0.0862505
ATGCTCA	36.4926	0.162774	0.0858698
CCTCCAA	36.5357	0.421343	0.0858055
CTTTCCA	36.585	1.25929	0.0857242
AAATTCG	37.4141	0.282645	0.0856723
AAACCCG	36.8043	0.837509	0.0856719
GCGATCC	36.5877	0.818158	0.0856516
GCGTGTA	38.136	0.961598	0.0856434
CGCACCA	36.0947	0.327308	0.0856276
GCCCTGA	37.4815	0.781827	0.0855111
ACGAGAT	38.054	0.814532	0.0854813
CACGAGC	37.0706	1.02178	0.0854628
TACCTCA	36.9758	1.07366	0.0852738
ATCGGCC	35.5391	0.0983756	0.0852051
GCGCAAC	37.0222	0.163436	0.0850846
GCAACAC	37.2622	1.02373	0.0850809
CATAATA	36.2105	0.526675	0.0849698
ATATAGC	36.4961	0.234599	0.0849693
ACAGATA	36.6666	-0.165633	0.0849496
ACTAACC	36.3221	-0.0432518	0.0848948
ATAACTA	37.9076	1.20127	0.0847899
AATATCG	37.7787	0.494388	0.0847726
CTGTGCA	36.416	0.20151	0.0846863
CAGCATA	37.7372	0.742498	0.0846671
CCTTCAG	37.2808	0.66356	0.0846647
CCACTAA	36.0583	0.384629	0.084662
ACACAGT	37.0084	1.15193	0.0846285
AGCGCTC	37.0811	0.41043	0.0846009
GACAGTC	36.9233	0.106395	0.0844754
AAACGAG	37.7279	0.951487	0.0844241
CAATCCG	36.4774	0.760384	0.0843995
AACAGTC	37.8186	0.83193	0.0843272
CAACGCG	37.9698	0.94033	0.0842751
ATTGCCA	36.7714	0.856371	0.0841794
ACACTTC	35.4464	-0.115565	0.0840764
CAACTAG	37.475	1.05609	0.0840673
ACCACAT	37.44	0.912018	0.0840658
CTCCTGC	36.6096	0.856302	0.0839056
AAACCCA	37.8643	1.54035	0.0838847
ACGGCCC	36.7304	0.717533	0.0838793
AAACGAC	37.1745	0.969408	0.0836455
CGTCCAA	36.5354	0.457046	0.0836038
TACTTGA	38.0001	1.2323	0.0835884
ACTCCAT	37.1384	0.582879	0.0835145
AGCTAGG	38.9214	0.401644	0.0833152
ACAATTC	37	1.02185	0.0832916
ATCCCGG	37.4963	0.79661	0.0831796
AGCCCGG	37.8687	1.40119	0.0831235
CGCTGAC	36.7538	0.246279	0.0830526
CACACCA	36.1037	0.876141	0.0830234
ATGCGGG	39.2846	0.342545	0.0826002
CTTTCTC	36.7954	0.195583	0.0825819
CTGCCAC	36.77	0.860276	0.0825586
CCTTGAC	36.7835	1.00386	0.0825263
ACCGCTG	37.0915	0.7653	0.082449
GACCCTA	38.1021	1.29555	0.0823838
GATCATC	37.9374	1.00797	0.0823294
GGAAACC	37.6271	0.58002	0.0821824
CCGCCGG	37.3381	0.929591	0.0821664
GGGACCC	38.5882	1.05943	0.0821194
GCTAGTA	37.0424	0.467541	0.0819419
CGTGGCC	36.7615	0.705051	0.0818173
ACCACAC	37.341	0.663142	0.0818077
ACCCAGG	35.8648	0.0891709	0.0818065
GCGTTTA	37.5354	1.21989	0.0817672
CGTCTAG	37.4412	0.745252	0.0817539
ACAATCA	36.9929	0.611574	0.0816962
CCTTATC	36.5727	0.586924	0.0816886
CGCCGAA	36.7557	0.556869	0.0816877
ATAAAGC	37.491	0.928336	0.0814238
GTCCAAA	37.8391	1.35154	0.0814004
CCGTCTA	36.3138	0.909647	0.0813506
CCTGCAA	36.6827	0.641769	0.0813482
CATTGTA	37.5671	0.87234	0.0813156
ACAAGAT	37.492	0.846156	0.0812592
GCTCATA	37.6611	0.917074	0.0812552
AATCGCG	38.0673	1.08328	0.0811506
GCGTATA	38.4032	1.22365	0.0811313
CGGTTCC	37.4198	1.1701	0.0811192
CCCGTGA	36.0133	0.214272	0.0810613
AACAGAC	37.1681	0.367544	0.0810144
GCTATTA	37.7824	1.00581	0.0809753
[truncated: 6,194 more rows]

## Sheet: Assay 13313
Assay 13313						Sequences with Passing E+Z Scores
Sequence	Median	Z-score	E-score			Sequence	Median	Z-Score	E-Score
GGGGCAC	75.16	14.6535	0.496397			GGGGCAC	75.16	14.6535	0.496397
ATTGGGG	77.3522	12.0191	0.494645			ATTGGGG	77.3522	12.0191	0.494645
ACTGGGG	74.7083	14.0967	0.49425			ACTGGGG	74.7083	14.0967	0.49425
AAGGGGT	75.8173	10.9258	0.493189			AAGGGGT	75.8173	10.9258	0.493189
GGGGTGA	77.0234	13.5588	0.492333			GGGGTGA	77.0234	13.5588	0.492333
CAGGGGG	76.0616	8.50019	0.487217			CAGGGGG	76.0616	8.50019	0.487217
AGGGGGC	76.0118	5.32419	0.487217			ATGGGGA	74.9931	12.5649	0.484435
ATGGGGA	74.9931	12.5649	0.484435			AGGGGTG	76.6378	11.3033	0.481873
AGGGGTG	76.6378	11.3033	0.481873			AATGGGG	73.0754	8.29386	0.481318
AATGGGG	73.0754	8.29386	0.481318			GGGGACC	72.6644	12.4943	0.480437
GGGGACC	72.6644	12.4943	0.480437			GGGGATA	76.1833	11.6438	0.476013
GGGGATA	76.1833	11.6438	0.476013			AGTGGGG	78.0025	7.70748	0.475649
GGGGTAA	76.16	5.97176	0.475839			GGGGTTA	78.366	9.82018	0.473272
AGTGGGG	78.0025	7.70748	0.475649			ACCGGGG	68.873	9.60467	0.472904
GGGGTTA	78.366	9.82018	0.473272			AGGGGCA	76.2293	8.2871	0.470302
ACCGGGG	68.873	9.60467	0.472904			AGGGGTA	74.4967	10.7623	0.4614
AGGGGCA	76.2293	8.2871	0.470302			GTGGGGA	77.8583	6.89839	0.461268
AGGGGTA	74.4967	10.7623	0.4614			ATAGGGG	78.4697	10.5332	0.460762
GTGGGGA	77.8583	6.89839	0.461268			AGCGGGG	74.4466	7.52637	0.459113
ATAGGGG	78.4697	10.5332	0.460762			CGGGGCA	75.1034	8.77239	0.458292
AGCGGGG	74.4466	7.52637	0.459113			ATCGGGG	74.7677	7.41431	0.452087
CGGGGCA	75.1034	8.77239	0.458292			Total - 21 sequences
ATCGGGG	74.7677	7.41431	0.452087
GCGGGGA	76.4722	6.28035	0.440297
GGGGCAA	71.2709	4.44908	0.43961
CGGGGAC	71.8909	5.33248	0.437138
GAGGGGC	75.4316	6.90805	0.436381
AACGGGG	75.8389	7.12419	0.426283
GGGGAAC	72.5094	6.87957	0.412438
CCGGGGA	72.9006	4.91715	0.411685
AAGGGGA	71.5541	6.5471	0.409057
GGGGCGA	77.9808	4.83358	0.406955
GGGGACA	73.0965	5.41435	0.405491
CAGGGGC	74.6853	4.75075	0.404876
ACGGGGA	72.4964	5.90452	0.40197
AGGGGCG	76.1409	6.47003	0.401831
CATGGGG	76.4512	4.64201	0.399873
AGGGGCC	71.9265	6.79288	0.395621
AGGGGAG	73.2432	6.5471	0.392196
CCAGGGG	72.1999	4.2656	0.391489
CACGGGG	70.0472	6.28656	0.382651
AAGGGGC	71.8974	6.47003	0.367417
TGGGGAA	74.036	6.36539	0.364524
CCCACCC	84.2145	3.71257	0.354341
CGGGGTC	74.8201	6.99174	0.351604
ACAGGGG	75.047	3.39096	0.347557
GGGGGAA	72.1167	5.07101	0.340482
CGGGGGA	73.0387	0.968462	0.340482
CCATCCC	75.1321	3.86981	0.338508
CCCCACC	81.0892	3.49379	0.337655
GGGGCTA	73.6133	4.06745	0.334666
GGGGCCA	73.8979	1.46118	0.32992
AAAGGGG	67.5878	6.50857	0.322368
CCCCCAC	80.7114	3.40214	0.318819
ACCCTCC	72.178	2.81175	0.317608
CCGCCCC	79.922	3.17203	0.317376
ACACTCC	71.708	3.62095	0.311524
CCCGCCC	80.7414	2.78931	0.309548
CGGGGAG	78.4416	3.5467	0.30846
CCCCACA	80.7114	3.32431	0.306384
CACACCC	74.0402	3.38943	0.306197
ACCCGCC	77.5226	3.67332	0.305201
CATCCCA	69.0888	2.53906	0.303211
GACACTC	71.8255	3.50898	0.301218
CTGCCCC	78.9466	2.75928	0.299913
CCACCCA	72.6866	3.2894	0.295949
CTACACC	71.7777	3.41009	0.295543
CCGCTCA	72.1753	2.42463	0.295169
CACCACC	73.66	3.24482	0.294157
ACACCCT	69.6032	2.91037	0.293261
CACTCCC	72.3273	2.82481	0.292833
CCCATCC	76.4246	3.08618	0.292697
GGGGAGA	74.915	4.05288	0.29173
ACCCCCA	79.4335	3.02964	0.290452
ACCATCC	70.7857	2.7114	0.289886
CCACTCC	71.4885	2.60354	0.288839
ACTCCTG	68.0902	1.64613	0.28735
TAGGGGA	72.6619	3.77778	0.286143
ACTGCAC	73.7138	2.18137	0.283527
ATGGGGC	76.827	4.05798	0.283413
CACCTCA	68.6399	2.90524	0.283264
ACTCCGC	69.8199	3.15929	0.282872
ACCACGC	68.8292	2.21591	0.282128
ACACACC	71.9617	3.31848	0.281239
ACACCCC	80.6562	2.69582	0.281026
GGGGTAC	73.3882	3.91185	0.280019
CGGGGTA	73.6195	3.91185	0.278723
ATCTCCG	70.8187	2.21571	0.278608
CTTGCCC	75.8965	3.2751	0.278287
AACCCCC	77.4734	2.45826	0.276283
ATACCCA	71.3423	1.67974	0.274717
ACCTGCT	68.3402	2.12898	0.274498
CTACCGC	70.0992	1.91045	0.274368
CACTCCA	69.9292	2.30011	0.273964
ACCCATC	71.62	2.55231	0.272306
ATCGTAC	72.8575	2.0527	0.272204
ACACGAC	72.8562	3.43036	0.271915
ACTCTCC	68.8205	2.98763	0.270763
AGGGGAC	73.6002	3.77778	0.270175
CACACCA	71.72	3.49344	0.269855
CCCTCCC	77.6158	2.61875	0.269353
CCTGCCC	72.2896	2.14231	0.267358
CATACTC	73.2848	2.94996	0.265683
CCCACTC	73.4758	2.497	0.265389
CCACCCC	77.546	2.47941	0.26495
GCCCACC	72.4226	2.90218	0.26467
ACCGTCC	66.8741	2.54128	0.264038
ACCCCAC	77.483	2.2594	0.263634
ACTCCAC	67.7094	1.92257	0.263622
GATACCC	74.4005	2.84905	0.26349
CACTCTC	71.1013	2.64593	0.263426
CCCCCCC	78.8568	2.8615	0.262577
CCCGAAA	72.8782	2.60985	0.260936
CAACACA	73.2942	2.67859	0.260779
CGCCCCA	77.9743	2.60612	0.260685
CACCCGC	72.1935	2.45109	0.260497
CCACAAA	68.7488	2.53813	0.25998
ACCCACT	71.8652	2.04789	0.25994
CACCCAC	71.9664	1.75649	0.25981
CTACCAC	70.6486	2.01582	0.259728
CCCAACC	72.1843	2.20189	0.259126
GCCATAC	73.3196	2.55741	0.259028
CCCCTCG	77.5695	2.51876	0.258929
TGCCCAA	72.4223	3.19565	0.258419
CCATATC	70.8976	2.60365	0.257787
CCGTACC	73.0588	2.5043	0.257404
ACACCCG	69.1904	3.01278	0.257164
ATTACCC	70.3632	2.62396	0.256741
ACAACCA	73.3703	2.70473	0.256264
CCTACCC	71.8711	2.33747	0.255487
CATCTCC	70.5095	3.03793	0.255306
TACCACA	72.838	2.64778	0.254528
ACCTTAC	68.2766	2.36183	0.254285
CCATACA	73.7181	2.52443	0.254069
ACCCCGC	76.462	2.13397	0.253641
CTAACCC	72.7423	2.41676	0.252816
CCGTTAC	72.4807	2.3225	0.252602
CACCCCC	77.2191	2.37076	0.251713
ACTCCAT	71.9072	2.83723	0.251205
AACTACC	69.9662	2.09141	0.250867
CATATCC	70.5299	2.3428	0.250776
ACTCCTC	70.2739	2.59475	0.25073
CCATGTC	71.2613	1.58899	0.250382
GACCTTA	70.2857	2.96074	0.249779
AACCGTC	70.9271	2.6862	0.249764
CACTCCG	69	1.99824	0.249435
CTCCACC	69.1908	1.62231	0.249417
CCACGCA	68.8692	1.75979	0.249401
GCCCCCA	75.5696	1.87773	0.248687
ACTATCA	72.8098	2.56326	0.248148
CAACCAC	69.7942	3.21833	0.246986
ATGATCC	71.6756	2.50453	0.246559
CCCTCCG	71.993	1.9625	0.246393
CACACAC	69.8488	1.13959	0.24633
CCCCCTA	76.3267	2.12397	0.245888
CGCCACC	73.9047	2.77496	0.245559
CCACCTC	68.3464	2.79862	0.245298
CCGTGCC	68.8843	1.91873	0.24507
CACCCTC	72.4126	2.1953	0.244949
ACAACCC	71.0914	2.20489	0.244926
ACCAATC	72.3236	2.65565	0.244882
GAGGGGA	72.161	2.35668	0.24441
TCCGCCA	66.9548	0.728493	0.243866
ATCCTCC	68.2554	2.42443	0.24342
CTCACCA	70.2582	2.21457	0.243356
CCTACAC	71.7169	3.56466	0.243214
CCTCCGA	67.763	2.78365	0.243099
GCAACCC	71.8449	1.91608	0.242762
ATCCACC	66.4052	2.0954	0.241469
GCTATCC	69.6999	1.93536	0.241449
CCTACCG	70.4261	2.63116	0.241273
CGCCCCC	79.5782	3.06784	0.24111
CCACCAC	70.2222	2.12107	0.241045
GCCACCC	73.4265	2.72057	0.240421
CCTTACG	68.9183	1.59147	0.240294
CTATCTA	72.8952	1.80241	0.24002
ACCTACC	70.3756	2.08546	0.239628
ACCTCCC	71.8212	2.08007	0.239261
CTCATCC	71.0493	1.5542	0.238993
CTCCCCA	76.5328	1.93587	0.238841
CCCCGAC	76.732	1.95285	0.238723
AACCCCA	76.7828	2.01378	0.238629
CCCGTCC	71.3333	2.29812	0.238389
CCCTACA	73.6594	2.31808	0.23806
AACCTCC	70.5755	2.39592	0.237874
CACACTC	70.0999	2.20195	0.237267
ATCCCCC	75.0961	1.76524	0.237233
CATTACC	68.6797	1.87298	0.237107
CCCACCA	73.9041	2.40711	0.23702
CTCCCCC	74.7066	1.8726	0.236791
CCATTAC	72.3178	2.10616	0.236682
CCCAAAC	71.8529	2.44544	0.23659
AATGCCC	71.8407	2.28407	0.236455
ACCCTGC	66.9337	2.36414	0.236411
CCCCATC	76.5159	2.02489	0.23625
ACAATCC	72.1855	1.75979	0.236184
CTCCACA	70.8028	2.51988	0.235913
CGTTCCC	72.0125	2.62828	0.235654
ATACCCC	76.4105	2.0429	0.235301
CTACACA	73.2614	2.45123	0.234773
CCGCTTC	69.1217	1.38325	0.23477
GTCTCAC	70.6338	3.07893	0.234556
CCTAACG	69.2659	2.28007	0.233908
ACTCTAT	70.2349	2.41583	0.233711
CCAACCC	71.9144	2.42533	0.233551
CTTCATC	70.7122	2.22333	0.233301
ACTGCCC	69.1438	1.31922	0.233011
TGCTCCA	71.2857	2.469	0.232831
CTTGTCC	68.3475	2.38545	0.232614
CAAACCC	69.8087	2.51456	0.232593
CCGCATC	71.6603	2.50592	0.232477
ACCCCTC	74.747	1.6143	0.232196
ACTTACT	71.6573	2.14505	0.231955
CCCACAA	72.6867	1.8933	0.231823
AGAGGGG	73.1678	2.35668	0.231362
GCCTACC	71.29	2.5307	0.231174
CCCGACA	73.7682	2.69996	0.231114
CCTACTC	69.8317	1.93844	0.230993
AGCCCAT	70.8057	1.72332	0.230952
ACCCGAC	71.8025	2.04478	0.230595
CTCACCC	71.5816	1.70213	0.230592
ACTCTCA	70.9503	2.0026	0.23036
CACATCG	70.5024	1.81028	0.230247
CCCCCAA	73.8559	1.4037	0.229746
TCCACCA	69.1374	1.8996	0.229745
ACCGCCC	73.8421	2.06879	0.229341
CACTCAC	68.9029	2.27713	0.229306
CGCGCCC	72.3205	1.88952	0.229172
CTGTACC	69.6696	2.27835	0.228823
ACTCCCA	68.5757	2.08373	0.228764
CCATCCG	73.5375	2.02322	0.22862
ACACAAC	70.2058	1.57652	0.228403
CGCCCTA	70.7161	1.38797	0.228384
CTTACGC	69.0992	1.40056	0.228055
ACACACA	69.5477	1.96365	0.227644
AACCATC	72.7329	2.23932	0.227227
CCATCAC	71.8761	1.54763	0.226789
CCTCACC	70.8497	2.28082	0.226765
ATCTCTC	69.1888	2.60404	0.226696
CGATACC	71.2097	2.45601	0.226539
CGCCCAC	73.1665	1.82121	0.226386
CTCTCAA	69.3636	2.27165	0.226086
CATCCCC	75.0961	1.76524	0.22603
TATCGCA	72.5961	2.60707	0.225758
GCTCCCC	77.0331	2.02336	0.225591
CACCAAC	69.0032	2.32886	0.225519
CCACCGA	68.4076	1.5237	0.225438
CCCCCCA	73.4665	1.29021	0.225005
CCGCCTC	69.1894	1.97151	0.224938
ACCCAAC	66.4508	1.76426	0.224815
GCTCACC	67.7446	1.34174	0.2242
CCGCCTA	71.8427	1.74841	0.223899
CTCTGCC	68.2991	1.9284	0.223456
CTATCCC	72.7361	2.05259	0.223414
ACCGTCA	71.6637	2.0198	0.223412
CTACATC	69.7264	2.3894	0.223317
CCCCTAC	76.2293	2.09558	0.22331
CGGGGCC	70.0203	3.15215	0.223049
ACACTAC	70.158	1.67446	0.222558
CCCGACC	73.3733	1.93672	0.222505
ACCTCCA	67.0018	1.75782	0.222388
CCCGTAA	70.7337	1.33307	0.222348
CCGCGCC	69.5092	2.07527	0.222175
CCCCACG	75.2446	1.80851	0.222136
GCCCCGA	76.5699	2.08386	0.222099
CCGCACC	66.8656	2.02681	0.221951
CTCCCGA	71.6419	1.79892	0.221815
TACCTCA	68.366	2.46961	0.221737
CCTCTCA	70.3986	2.12516	0.221514
CCACACC	69.2699	1.63513	0.221353
CCTGGCC	69.5206	1.75109	0.22133
CCTACTA	69.6166	1.68799	0.221112
CTGATAC	72.5999	1.97714	0.220605
CCAATTC	68.9727	1.86523	0.220313
CCGTCCC	72.6133	1.98947	0.220036
ACTTGCC	74.2592	2.37784	0.219984
CGGGGAA	72.4848	3.40296	0.219878
ACCTTCA	69.464	1.29413	0.219608
ACACTCT	68.72	2.18877	0.219464
CACTATC	70.0457	2.06465	0.219284
ACTCGCC	70.0215	1.8849	0.219043
ATCGCCC	71.8424	2.40201	0.21892
CACAACC	69.7524	2.36076	0.218592
CCCGCAC	70.2981	1.30731	0.218351
ACCATCA	70.305	2.15627	0.218262
CCACCTA	68.2953	2.08666	0.21813
CCCATAA	73.1357	2.33989	0.218088
CCACTGC	67.9727	1.77212	0.21798
CCCTCGC	74.0194	2.06176	0.217806
CATTGTC	73.5882	1.85992	0.217784
ACACCAG	69.5646	2.07191	0.217562
CATCCAC	68.375	1.57875	0.216628
ACCACTC	68.7933	1.80821	0.216623
ACCAACC	70.3809	1.87405	0.216581
TGATCCA	70.4565	0.768138	0.21626
CGCATCC	69.1774	2.54163	0.216245
ACCACCC	71.5263	2.24917	0.21611
CACATAC	72.2802	1.74542	0.216079
CCCAGCC	68.1342	2.07538	0.216077
CTCCCTC	66.4901	2.42693	0.21538
CTATACC	72.5038	2.57913	0.21525
CCGTATC	70.8216	1.92813	0.215229
AACCGCT	70.5748	2.31444	0.215001
CCCTACC	70.5558	2.38767	0.214876
TATACAA	73.5137	1.30104	0.21482
ATATCCC	72.9455	1.73723	0.214743
GCTACCC	70.8571	1.77159	0.214698
AGGGGTC	72.2108	1.17709	0.214563
CGCTTCC	70.8764	2.18807	0.214376
CAACCCA	66.6463	1.15885	0.214097
CATGTCC	73.0927	2.32776	0.213953
AACACAC	70.7843	1.67181	0.213294
CCCTCTC	70.7956	1.72232	0.213173
CCTAACC	68.1272	1.55535	0.213048
CGCTCCC	72.6907	1.83861	0.212922
CCCCCGC	74.3799	1.47866	0.212902
ACCACCA	74.2345	2.80968	0.21282
CCTTCCC	70.6344	1.32107	0.212719
CCGACCC	69.8936	2.42693	0.21259
CTCCCAC	71.5742	2.14607	0.212427
CCACCCG	71.0991	2.07282	0.212293
ACCTCAC	67.3453	1.52383	0.212031
CTCCGCC	67.6789	2.04544	0.212022
ATCCGCC	68.5472	1.27245	0.211673
CCCTGCC	69.3673	1.91677	0.211652
CAACCCC	76.8238	2.26888	0.21143
AAACCCC	74.7651	1.56881	0.210983
CCCATGC	71.9625	1.83861	0.210887
AGTCTCC	70.1398	2.23862	0.21081
CTACTCC	68.0267	2.00326	0.210792
CCCCGAA	76.1374	2.35038	0.210668
CCCCGCC	74.4771	1.5848	0.21063
CACAACA	70.2187	1.55116	0.210294
ACTACTC	69.5074	2.19183	0.21026
CCCCCTC	76.5629	1.97903	0.210164
ACCTGTA	69.6174	2.3442	0.209994
CTCCCTA	71.4726	1.68869	0.209709
ATCGTCG	71.2397	2.13723	0.209395
CTACCCA	68.4247	2.14126	0.209166
CGCCATC	68.0559	2.12374	0.209124
CATCCTC	66.638	2.06214	0.209101
CAACCAA	71.9754	1.40148	0.209077
ACCCCCT	73.75	1.25761	0.208905
GCCATCC	69.5015	2.02873	0.2089
ACTAAGA	75.3218	2.33622	0.208812
CCAGCCC	68.5477	1.54591	0.208809
CTCCATC	70.7698	1.37686	0.208779
AGCTCTC	71.4966	1.57462	0.208492
CACCCTA	71.5263	1.92155	0.208346
ATACCCG	68.2562	1.73398	0.208135
CTGTCCC	72.019	2.02758	0.208057
CCATTCC	67.1964	1.55597	0.208046
CTCATGC	70.7215	2.27165	0.207937
TACTATA	72.5999	2.34575	0.207791
ATCTCTG	68.6023	1.59841	0.207594
CTATCTC	71.2337	1.85193	0.20683
TACTGCA	72.1643	1.9284	0.206689
ACGTCCC	71.7058	1.50484	0.206643
CTGTCTC	69.6962	2.66641	0.206637
ACCCTAC	70.5182	1.63935	0.206542
CGTCCTA	69.156	0.852646	0.206439
CGAACCG	71.561	2.57579	0.206429
CTCTCGC	68.0586	1.69959	0.206199
CCTGTAC	70.6491	2.29689	0.206185
CTTCCAC	70.6709	2.17832	0.205984
CCCGCCA	72.7643	1.91359	0.205908
GGGACAC	72.0879	1.99632	0.205893
AACCTGC	69.4068	1.34853	0.205786
GATCACC	71.1719	1.47096	0.205691
GCCCTCC	71.7822	1.57608	0.20569
CCACGCC	64.3876	1.19447	0.205645
CATCAAC	74.1048	2.08135	0.205378
ATGCCCC	72.8805	0.978111	0.205291
CACTGCA	68.4814	1.45372	0.205089
CTATTAC	72.0356	2.1077	0.204993
CCTTGCC	68.4	1.39478	0.204862
CCAATCG	71.4955	2.32689	0.204795
AACAACC	70.2807	1.22604	0.204723
ATACGCC	70.0422	1.78304	0.204652
CTTCTCC	67.0911	1.97189	0.204043
CCTCCAC	68.993	1.92124	0.204038
ACTGTTC	71.6257	2.3981	0.203934
ACCACCT	67.8823	1.34661	0.203904
ATCTTAC	71.6274	2.21125	0.203652
CCCTAGC	69.1369	1.60746	0.203511
GCAACAC	69.788	1.98829	0.203076
ACTCCCC	75.1793	1.76635	0.203022
CCTCCCC	76.3178	1.85712	0.202906
CCATCCA	71.2856	2.37592	0.202394
GCCCGCC	71.682	0.738972	0.20211
CTCCATA	70.6078	1.43608	0.201601
CCATCTC	69.1554	1.55874	0.201399
CATGCCC	72.2368	1.14128	0.20133
CCGCCCA	75.2719	1.81647	0.20133
CATGTCA	72.1538	2.15053	0.201036
CTAACCA	70.7915	1.82468	0.200833
CCCATCA	73.1303	1.66499	0.200386
CTTACCC	70.8717	2.23614	0.200262
AATCTCT	68.4292	1.4857	0.200221
CATACTA	71.1484	1.18088	0.199957
TACTCTA	72.437	2.3675	0.199908
ACCCCCC	73.6414	1.34117	0.199851
CTCGCCC	71.8156	1.95163	0.199837
CACCTAC	68.4322	1.92716	0.199773
CCAATCA	71.5031	2.62109	0.199734
ATTCCCG	72.3205	1.60835	0.199578
TCGCCCA	69.9002	2.09415	0.199515
AACTCTC	68.5547	0.966392	0.199206
CATGACC	73.6212	1.57118	0.199126
ACCGCTC	69.1141	1.63515	0.199096
AGTGCCC	74.4331	1.84065	0.198955
ATCCCAT	71.4066	1.61039	0.198808
CCGTAAC	70.0875	1.26353	0.198559
ACTACCC	71.5006	1.53756	0.198457
CGTACCA	70.0437	1.3787	0.198324
ATCCTAC	70.4322	1.91324	0.198078
CCCCTGA	73.9746	1.32377	0.198059
ACTGCTC	68.4102	1.42342	0.198049
TATCCGA	71.4854	1.95539	0.198023
CTCTGTA	67.2312	1.48745	0.197967
ACTAACC	68.4771	1.19151	0.197776
TACCCCA	74.4307	1.44572	0.197546
CACCCCG	77.0974	2.26818	0.197512
CCCCGTC	75.4984	1.87499	0.196973
ACCACAC	71.3312	2.30371	0.196694
CATCTAC	70.6149	1.54935	0.196392
CAATCTC	69.2562	0.966917	0.196309
ACCCTTA	69.2801	1.46639	0.196032
ACCCCGA	77.3773	2.40167	0.195996
CATCCGC	70.9557	1.96609	0.195765
ATCCCCA	76.1232	1.9701	0.195638
ATCCCAA	70.5794	1.46407	0.195527
GCCCCCC	74.5732	1.61281	0.195391
ACAAACC	69.1006	0.923701	0.195125
ACCAGTC	72.1415	2.11508	0.195024
CCTCTAC	69.3178	1.19969	0.194546
CATTCCC	71.5337	1.75979	0.194409
CTCCTTC	68.5723	1.77046	0.194197
ACCCTCT	73.6308	1.74107	0.194105
AACCCTG	67.607	1.55005	0.194098
CTGATCC	70.1398	1.21187	0.193892
CATTCTA	71.2678	1.53731	0.193865
CATCACC	69.9484	1.35663	0.193835
CCGTTCC	69.653	1.81627	0.1936
ACATACC	72.6176	1.44677	0.193564
CTTCCCC	73.0785	1.08081	0.193522
CCGAACC	68.9731	1.73096	0.193411
CCGCAAA	72.3398	1.89993	0.193239
ACCTACT	70.1539	1.72708	0.193169
CTCTATA	69.9281	1.78836	0.19299
CCTGCTC	68.8684	1.75889	0.192089
AATCCTC	66.5751	2.06952	0.19189
AACTCCA	66.5062	1.77413	0.191838
CTTATCC	67.5971	1.04224	0.191732
CGCCCGC	71.2157	1.98617	0.191686
GCACTCC	68.4048	0.925727	0.191677
ACCCGTA	69.0857	1.243	0.191668
CTCTCTC	68.0573	1.56841	0.191619
CTCTACA	69.4042	1.54197	0.191588
CTCTCCA	65.1913	1.66589	0.19153
GCCCCAC	71.2866	0.654741	0.19123
CACTGCC	69.2919	1.38199	0.19095
CAACTAA	71.0797	1.12867	0.19091
GCCCAAC	69.0903	1.96417	0.190837
ACTGCCA	68.9776	1.15812	0.190744
CTCAATC	69.3469	1.32754	0.190503
AACTATC	72.7361	2.40466	0.190497
CCGTCTC	65.6757	0.87585	0.190492
ACTCTCG	68.4679	1.36127	0.190431
CCGACTC	70.9126	1.31524	0.190319
GACGCCC	73.2096	2.09338	0.190284
CGTGTCC	69.4697	1.23624	0.190241
GCCCAAA	68.8368	1.86301	0.190156
GACTGCC	68.1904	1.60654	0.190068
CTGACTC	70.0178	1.35961	0.190067
ACAACAC	73.1708	2.09435	0.189971
AACCACT	66.8397	1.36557	0.189948
ACTCCGG	66.7323	1.49399	0.189856
ACCCCTA	75.5961	1.92188	0.189833
CACCCCA	75.7157	1.87298	0.189785
TCCTCAA	67.281	1.53509	0.189645
ACACTCA	71.8255	2.27343	0.189463
CATATAC	69.0588	0.6225	0.18943
CCAAACC	70.326	1.69245	0.189391
CCTGATC	68.9527	1.66164	0.189232
CCAACCA	68.1862	1.52046	0.189232
CTAGCCC	69.9933	0.682318	0.189225
CCCGTTA	67.8487	0.967718	0.189054
CCTATAC	74.6122	2.19188	0.189044
CACGCCC	70.5165	1.10686	0.188954
CATGCAC	72.0507	2.20135	0.188812
ACAACCG	71.2191	2.51083	0.188804
GAACCCC	73.9174	1.1193	0.188744
ACTCCAA	69.2986	2.06197	0.188698
CCCGCCG	73.3401	2.13254	0.188675
ACATCGT	71.5642	1.909	0.188646
ACACCTG	67.6978	1.64284	0.188337
CTTTACC	72.4748	1.69918	0.188276
CTTCGCC	67.4666	2.17774	0.188245
AAACCGT	68.8092	1.805	0.188209
ACCACAA	73.4284	2.3216	0.188081
ATCTCCC	70.3611	1.58676	0.187996
CTCCGCA	71.3135	2.42186	0.187904
TCTGTAA	70.9605	2.05404	0.187873
TCCCCAA	76.2312	1.9249	0.187759
CCTATGC	69.4569	1.92612	0.187715
ACCGCCA	72.4748	1.95517	0.187481
CCGCTTA	72.767	1.71484	0.187393
CACTACG	70.4505	0.918293	0.187157
AATCTGC	72.4447	1.89718	0.187039
CAACCTC	69.8289	1.76163	0.186778
AACGTCC	68.703	2.03493	0.186673
AACCCCG	75.0119	1.57142	0.186649
CCATATA	72.4	1.34069	0.186452
CTCGTCC	68.4679	0.659172	0.186243
CCCTCCA	72.0885	1.80491	0.18622
CTGTAAC	72.2027	1.66697	0.186075
ATGTGAC	72.5974	1.83854	0.186028
CCTCGCC	70.7718	1.67382	0.186012
CAACTGC	69.8161	1.73145	0.185562
CCCTGTA	69.2052	1.83299	0.185557
CCGCTAC	71.935	1.91175	0.185452
ACCTCCG	70.7959	1.63252	0.185448
ATGCAAC	71.7009	2.23772	0.185225
ACTTACC	69.6772	2.1608	0.185166
CCGCCAC	73.5	2.34018	0.185033
CCAGTCA	73.1098	2.04544	0.184836
AACCACA	70.605	2.27069	0.184729
CCCCTCC	74.8763	1.6517	0.18448
ATCACTG	69.2772	2.27777	0.18443
ATACCTC	68.7168	1.54213	0.184348
ATCTCCA	69.0623	1.76635	0.184315
CACTAAC	69.3904	1.31964	0.18429
ACCCGGC	68.9525	2.05025	0.184253
ATTCTCC	71.0242	1.63733	0.184147
CTGTCCA	67.6917	1.26921	0.184023
GACCGCC	71.7551	2.10251	0.183974
CTCGTTC	69.8931	2.2773	0.183918
ATCCAAT	74.0303	1.62711	0.183896
AAACCAC	69.0878	1.79631	0.183878
CTCAATA	72.2418	2.18723	0.183847
CTCCTGC	65.7013	0.774697	0.183707
AGCCCAA	72.6906	1.63905	0.18364
CTGAACC	68.8925	0.979903	0.183635
ACCGTTA	71.3636	2.63252	0.18362
ATGCCTA	68.0979	1.32716	0.183597
ATATTTG	72.4964	2.41944	0.183535
TACCCTA	70.5859	1.31116	0.183523
CCAGCTC	70.054	1.29846	0.183406
ATATCTC	70.8866	1.75988	0.183351
GCATAAC	71.9724	1.36042	0.183045
ACATCCC	70.6586	1.42555	0.183037
ACATCTC	68.4421	1.63983	0.18302
CTCATTC	69.7106	1.27723	0.182421
ACGCCCC	75.1137	1.49277	0.182339
ATCCCCG	73.2118	1.19426	0.182304
ATTACGC	71.9561	1.34917	0.182296
ACACTTA	70.2357	1.55894	0.182081
GAATACC	70.2264	1.49656	0.181889
GACCACC	71.6797	1.98763	0.181637
AATCGTC	70.5299	1.77696	0.18161
GACTCCA	72.534	1.86467	0.181522
CTCCTAC	64.9006	1.68799	0.181401
ACAACTA	71.7142	1.53028	0.181373
AGACCCA	67.6789	2.18813	0.181311
CACCATC	69.4771	2.38835	0.181215
ATCCCTG	67.0493	2.04964	0.181206
ATATTCC	73.6963	2.24159	0.181197
CCTACCA	69.0482	0.972368	0.181058
ACCAGCC	69.961	2.25267	0.181001
CTACTTA	67.929	1.28685	0.180943
CTCTCAC	70.649	1.51408	0.180914
CCATTGC	69.3755	1.46659	0.180876
CGCACTC	69.2105	1.07833	0.180687
GCAATCC	69.3628	1.60981	0.180406
AACACCC	72.4243	1.9781	0.180344
TCCCCCA	73.1959	1.24332	0.180338
CACTTAC	68.6351	1.41619	0.180298
AACTGCC	68.3432	1.04148	0.180256
CGACCCC	75.2432	1.84198	0.180239
ACGCCGT	71.3642	1.82563	0.179972
CCAAACA	70.6119	1.29715	0.179671
CAATACC	67.8493	1.60734	0.179616
CCAGCCA	69.0196	1.88633	0.179547
ACCATTG	69.7777	1.8388	0.179451
CACAATC	71.5332	1.25083	0.179391
CACGTAC	70.6415	0.970298	0.179257
CTTTGCC	67.4937	0.788048	0.179091
CACCCAA	69.4062	0.491847	0.179078
ACACCTC	71.3846	1.35109	0.179065
CCCAACA	69.5923	0.563718	0.178913
ACCCAGT	65.3278	1.68624	0.17879
CGGAATC	72.8078	1.4	0.178752
ACCCTAT	70.2767	1.98574	0.178745
ACCCCCG	74.6472	1.62363	0.178695
GACCTGC	69.3725	1.5937	0.178668
GAACCGC	69.1748	1.11777	0.178385
CGACACC	68.3856	1.7674	0.178218
TCCTACA	70.1285	2.02264	0.178105
ACCCCAA	76.282	1.9918	0.17804
CCTCATC	69.6987	1.77331	0.178002
CCCAGAC	71.4865	1.52524	0.177997
CACAAAA	70.3766	2.03443	0.177944
CATCATG	72.987	2.18029	0.177898
CCCATGA	75.482	2.10184	0.17769
ACGGGGC	72.4751	4.04384	0.177616
ACACTTC	68.0357	1.15927	0.177579
AAACTAC	68.3918	1.90971	0.177576
TACTACA	72.949	1.80911	0.177484
CTTAACC	71.8896	2.17449	0.177342
CCGCTCC	68.7405	1.72718	0.177065
AATACCT	68.8114	1.99307	0.176854
ATGCCCG	70.2585	1.73903	0.1767
ACTCCCG	68.731	1.64071	0.176673
CCCTGCA	70.9627	1.67035	0.176431
CCTATCA	70.1786	0.817432	0.176218
CGTCCCA	70.6857	2.24783	0.176148
GGCCCCC	74.638	1.6317	0.176074
ATTCCCC	74.0387	1.27533	0.176008
GACCCGA	70.5766	2.2072	0.175995
GTACCAC	69.6449	1.10699	0.175993
GGCATCA	72.4928	1.33605	0.175809
GCCTGTA	68.7631	1.17062	0.175728
AGCCATA	71.6149	2.38767	0.175636
GCTCTCC	69.785	1.55066	0.175576
CAACATG	72.921	1.32874	0.175292
CGTGCCC	70.3525	1.28032	0.174164
CCACATA	71.0374	1.33664	0.173976
CCCCTGC	74.3249	1.52211	0.17392
CCCGTTC	68.2111	0.716993	0.173889
CCCTCTA	72.0405	1.45901	0.173877
GCACCAC	68.6351	1.47079	0.173779
CCACCAA	70.8307	2.16669	0.17369
AAACAAC	70.0915	0.912711	0.173524
CGCTACC	69.0544	1.47448	0.173469
CAACCCG	69.7536	1.13281	0.17328
CTTTCCC	70.1793	1.2958	0.173122
CGTCCCC	73.4129	1.14669	0.173061
AACATAT	73.7397	2.28733	0.172935
ACTGTCC	68.275	1.17744	0.172907
CCGAATC	68.3862	1.82363	0.172703
TCAATCA	69.2666	1.23169	0.172667
ATCGTTC	71.0769	1.61081	0.172655
ACCCCAT	73.5112	1.2054	0.172626
AAGTCTA	73.7248	1.69467	0.172458
CTGGACC	70.549	1.63032	0.17236
ACCAAAT	73.2987	1.71933	0.172297
GTCCCCA	75.4451	1.33725	0.17206
AAACCAT	70.5705	0.780264	0.172036
CAACATA	70.774	0.961466	0.171609
CTGCCAC	68.2763	1.53251	0.171142
ACAACAT	69.3333	1.12816	0.171094
CTCAACA	69.9487	1.04344	0.170603
ATACATA	71.7218	1.87974	0.170555
CCTCCCG	71.4082	1.51994	0.170343
GGGTTAA	75.437	2.09456	0.170336
CAATTCC	69.705	0.982833	0.170311
CATCCTA	71.5101	1.63161	0.170177
ACCGCAC	70.0529	1.43076	0.170142
CTACCCC	74.3117	1.4563	0.170097
AACTGCT	68.5	0.669564	0.170074
ACCGTGC	68.4771	0.957297	0.169988
CCTTCCA	70.6369	1.72513	0.169934
CACACTA	70.262	1.40186	0.169928
ATCACCC	73.671	1.78344	0.169856
CGTATCA	72.2508	1.19179	0.169759
AATCCCC	74.7863	1.5072	0.169516
ACTTTAC	70.6346	0.895293	0.169424
CGATATC	69.1999	1.45075	0.169307
ATATACC	71.9876	1.06749	0.169294
AATATCC	71.4421	1.64316	0.169189
ATTGACC	70.5797	1.71732	0.169157
ACTCACC	69.2652	1.37812	0.169128
ATCCGAA	69.1917	1.6394	0.16892
CGCTGTC	70.1027	1.26921	0.168772
CCCACGC	69.9047	1.13453	0.168757
ACCACAT	69.4705	1.06463	0.168363
ACTCTAC	70.1132	1.72294	0.168211
CCCAAAA	71.2307	1.52574	0.168179
CTCATAC	69.8496	1.40086	0.168155
CCGTCTA	69.8499	1.13885	0.168043
AACCAAC	71.8243	0.947488	0.168007
GATTACC	71.3181	1.0151	0.167995
AAACTCA	69.8503	1.7511	0.167918
CTATCAC	64.2651	1.12867	0.167736
ACCTCAT	70.6551	1.63744	0.167536
AGCTACC	69.3448	0.894856	0.16734
GCCGCCC	73.5999	1.42767	0.167234
ACTCCCT	69.0517	1.12867	0.167137
CCCTGAA	71.7849	1.51674	0.166921
AACCCTC	70.1027	0.945068	0.1669
GCTAGCC	73.1216	1.56083	0.166655
CCCACCG	69.3089	1.03393	0.166655
CACCAGC	68.0448	0.364749	0.166601
CATATCA	68.2716	1.42237	0.16654
TCTCCAA	63.8047	1.71598	0.166448
GACAACC	72.7181	2.14041	0.16632
GACCTCC	69.6374	1.28511	0.166272
AAACCCA	68.4767	1.22648	0.166255
CCCATTC	69.3161	1.30151	0.166231
GACACCC	70.4714	1.59746	0.16613
AAAACCC	70.9802	1.09294	0.166018
ATGCCTC	71.4407	1.18314	0.16596
CTATTCC	69.5791	0.727414	0.16582
ATCCCAC	67.7911	0.800903	0.16575
CGAAATA	72.6516	1.70471	0.165694
CTAATGC	71.3199	1.34917	0.165636
ACTATCC	71.1102	2.43883	0.1656
GCCCATA	70.074	0.733026	0.165429
CACCACG	69.1388	0.636813	0.165363
AAATATC	68.2344	1.34935	0.165278
CGACAAC	70.8851	1.48589	0.165256
ACGACCC	71.3007	1.83609	0.165226
ACCAAAC	72.6524	1.64065	0.165196
ATGTTAC	72.75	1.18068	0.165139
GTCCCAA	71.0788	1.29995	0.165092
AACCACG	68.9731	1.6663	0.164941
CTACTGC	68.2038	1.84339	0.164927
CCAATGC	69.0196	1.1115	0.164905
AATATCG	68.6681	1.33186	0.164804
CCATGCC	68.7018	0.459693	0.164743
ACTTCTC	70.4626	2.12398	0.164525
CGATGAC	72.2296	1.13453	0.164514
CTCTTAC	68.4963	1.42139	0.164327
CTGCATA	72.0577	1.20668	0.164273
CCTGTTC	69.6575	1.64613	0.164262
CCTTCAC	72.0816	2.03795	0.164177
ACCTTGC	72.0251	1.5908	0.16408
AGCACCC	72.4677	2.12333	0.164077
CGCCAAC	69.7096	0.577142	0.163996
TCACCCA	69.9047	0.900628	0.163991
CCTGTCC	70.1674	1.37971	0.163982
GCCCTAC	68.1382	0.921383	0.163674
ATTCGCA	70.59	0.585027	0.163673
GACTCTC	69.3859	1.24636	0.163643
AACTGAT	70.7551	1.08081	0.163327
CAATCCC	72.6499	1.79888	0.163315
AGCCACA	68.5909	0.713917	0.163313
CTAACGC	71.1938	1.792	0.163256
CCTGTAA	65.3219	1.40921	0.163199
CGCACCA	68.894	1.9003	0.162996
ATACCTA	69.6114	1.92828	0.162988
CCAATAC	70.9735	2.68804	0.162958
ACTACCT	68.4244	1.15421	0.162874
GGCGGGA	76.4303	2.00087	0.162831
CATCGCC	67.1794	1.48845	0.162678
ACTGCCT	69.4861	1.59914	0.162393
AGTGCTC	71.8533	1.66635	0.162323
CAGCCGC	69.298	1.60252	0.162305
AACTCGT	70.6486	0.68739	0.162226
GACTCTA	70.3835	1.67683	0.162158
CCCCAAA	75.6995	1.67811	0.162087
CAAGGGG	70.953	2.60968	0.161698
CATACCG	70.9443	2.21273	0.161644
AAGTCTC	70.4117	0.662787	0.161557
CCCCAAG	73.2417	0.900424	0.161452
CCATACC	69.4073	1.0568	0.161438
CTGTATC	69.4562	1.52113	0.161377
CATCACA	69.1679	1.07434	0.161292
ACCCACC	74.4575	1.35784	0.161233
CTCGTGC	69.3783	0.322714	0.161223
CCCCGTA	72.0923	0.775629	0.161189
AATGATC	66.9424	1.21945	0.161057
CCGCTAA	70.3683	1.61753	0.160882
AATCTCG	72.2632	1.17822	0.16081
TATACCA	68.8507	1.38256	0.16071
CTACCTC	69.7584	0.981113	0.160623
TCACTCA	70.2279	1.44346	0.160553
TCATGCA	70.5761	1.94736	0.16055
ATGACCC	71.355	1.10859	0.160427
CTCGCAC	67.0452	1.23967	0.160333
CCCTGAC	71.4515	0.944223	0.160317
CATACCC	70.8	0.385854	0.160286
CACAAAC	67.4181	1.37054	0.160281
AACTTAC	71.7328	2.09456	0.160118
AATCGCC	67.2327	0.831511	0.160064
CCTATCC	66.99	1.59773	0.160053
CCTATGA	68.4896	1.3983	0.160014
CGGTCAC	70.3016	0.749102	0.159898
AAAAACC	71.3684	0.817446	0.159894
ACATGAA	72.4667	0.441547	0.159852
ATGCGGG	74.6619	1.49012	0.159717
CCTCAAG	68.5253	1.29185	0.159655
CCAAAAA	69.8632	1.4469	0.159443
ACGTACT	71.5469	1.27242	0.159247
ACCGCTA	74.5894	1.92257	0.159242
CAATGTC	72.3588	0.982746	0.159229
CCGACAC	67.0935	0.145885	0.159199
CTAATAA	68.3896	0.766578	0.159105
CTATGAC	69.6322	1.15692	0.159077
CCCATTA	73.0122	2.07631	0.159008
AAATCAT	70.412	1.13325	0.158934
CCCGCTC	69.9127	0.730577	0.15891
CCCCGCG	73.5487	1.0299	0.158909
CTGCATC	66.0526	0.467826	0.158886
ACATTAC	71.2191	1.0432	0.158842
CCCTATC	71.708	1.93472	0.158684
ACACCAC	70.48	1.93638	0.158539
CTCACTA	70.8691	1.6828	0.158527
CGCCGTC	69.5138	1.77413	0.158455
CCCCGCA	74.5331	1.56495	0.158293
CACTTGC	71.6434	1.85995	0.158231
GACCGTC	67.7371	0.513739	0.158159
CCCGCAA	73.2602	1.08708	0.158129
CGCCATA	72.3116	1.38092	0.158092
ACTTTCT	71.8936	1.43817	0.157965
CCGGGGC	67.6888	2.38515	0.157931
CCACTTC	70.1744	1.56562	0.157876
ATCCTAA	69.7697	1.63744	0.157863
GACCCTC	67.0072	1.99142	0.157806
ATACCAC	70.7922	1.2019	0.157614
CAGTCCC	72.1342	1.47532	0.157574
CCTCCGC	70.1711	1.38861	0.157557
CGCCTAC	68.8024	1.65712	0.157551
CGACCGC	69.2128	0.670861	0.157525
CAGACCC	70.5713	2.07411	0.157466
CGTCTAC	70.8019	0.900118	0.157261
GCATCAA	71.1134	0.991724	0.157225
ATGCACG	67.1258	0.503623	0.156913
ATATGAC	71.3726	1.34853	0.156844
CAAGATC	70.6828	1.46666	0.156839
ATATAAC	73.4411	1.92382	0.156818
CCACAAC	69.6428	0.992672	0.156704
ATAATGC	69.1357	0.368233	0.156662
ACTCTCT	69.1889	0.955956	0.156492
CCCTCAC	71.6582	0.95976	0.156438
CTCCGAA	68.0951	1.99824	0.156286
ATAACCA	70.5487	1.20588	0.156195
CAATCAC	67.7548	1.15246	0.156086
CCTGCTA	68.7812	1.79206	0.15607
ACCTTAT	73.0389	1.1535	0.156056
CGTACCC	70.9663	1.09346	0.155976
CGCACCC	69.8843	1.94994	0.155913
CCATAAA	69.2963	1.28361	0.15588
CCAAATC	71.4322	1.73195	0.15586
CTATCAG	70.3641	0.85868	0.155597
CTCAACC	68.617	1.13722	0.155527
GATCATC	72.0621	2.06278	0.155453
ACCTCTC	68.0863	2.01949	0.155356
ATAACCC	69.7671	0.890819	0.155257
GGTCACC	69.3024	0.707154	0.155056
ACTACAT	72.9497	2.1477	0.154993
GACACCA	68.557	1.88601	0.154976
CCCAATC	71.3506	1.83191	0.154814
GGACACC	71.3794	1.84587	0.154405
CGACATC	71.6713	1.48736	0.154387
CTCCAAC	66.5	0.0756025	0.154376
CAACCGC	66.8533	1.42843	0.154327
CTGCTCC	69.5195	1.59243	0.154184
CGTCCAC	66.83	0.903776	0.154077
TACGCCA	69.0758	1.37184	0.154054
CAACTTC	68.4873	0.842895	0.15401
CTCTGTC	68.8045	1.64575	0.153947
CTTACTC	69.4711	1.68114	0.15386
CGCTGCC	66.566	1.66079	0.153845
ACCACCG	70.7272	0.943654	0.153757
ACATGCC	73.3377	1.34201	0.153754
ATCTCAA	69.8417	0.657977	0.153447
CAACACC	69.6848	1.67254	0.15342
CCTCTAA	68.9663	1.06669	0.153306
AACCCCT	73.6419	1.34133	0.15328
CATCGTC	69.682	1.68515	0.15323
ATCTCTA	67.7157	0.719602	0.153059
ACTATAA	70.3637	1.70079	0.152857
CACCGAC	68.6604	0.723187	0.152636
CCATCAA	69.5044	1.41096	0.152539
CCCGTAC	68.6801	0.578774	0.152421
CATATTA	72.7968	1.94221	0.152385
CTCGACC	70.5677	1.69238	0.152369
CCGATCA	68.1644	0.961203	0.152314
CGAGGGA	72.0705	0.806005	0.152271
CAACTTA	71.5214	2.08788	0.15223
AATTGCA	68.4814	0.717882	0.15192
CACCCTG	69.4842	0.484573	0.151858
ACACCCA	70.0738	-0.00622369	0.151784
CCTAAGC	68.2596	1.06536	0.151772
GAAACCC	71.9794	1.48038	0.151558
AACTCCG	67.247	0.0691311	0.151512
ACCGAAT	67.6029	0.795583	0.15124
CCTCAAC	69.7002	0.976668	0.151134
ATCAACC	72.3333	1.8859	0.151121
ACTTCCG	70.1806	0.613391	0.151046
CTTCACC	68.8933	1.07821	0.151019
AAACTCC	66.862	0.40384	0.15074
CCGCCAA	68.7912	0.441605	0.150609
AACTTGC	70.4743	1.57245	0.1506
CCTTATA	69.8575	1.16019	0.150505
ACAACTC	68.4493	1.32874	0.150493
CTCGTAC	67.5067	0.714937	0.15048
CCTTTCC	68.7928	1.21735	0.150405
CTCTTCC	68.7218	0.840067	0.150278
ATTCCGC	69.7476	1.32576	0.150216
CTCTCCC	70.5371	1.28338	0.150183
CCACCGC	70.6071	1.2335	0.150014
CCCGGCC	69.7628	1.59464	0.149986
CCACATC	67.474	1.2602	0.149896
ATATCCG	70.4749	0.858563	0.149828
CCCCCCG	73.0927	1.18123	0.149572
ACCCTTC	68.7536	1.0681	0.149346
CTTATTC	67.4584	1.45799	0.149216
ATCTATC	69.9621	1.30144	0.149127
CGTTGCC	68.4109	1.52228	0.149073
GCTTGCC	68.8098	0.912259	0.149059
CTCACAC	70.0916	1.01964	0.149052
CGTTCCA	67.7681	0.875573	0.148974
AATCCGA	70.3216	2.03448	0.148929
AGCCCTA	69.5345	1.45529	0.148844
AACACTC	70.805	0.882773	0.148816
CGCCAGC	69.3661	1.54355	0.148778
CAGCCCC	74.1636	1.24755	0.148748
CCAACAC	71.0563	0.84014	0.148501
ACCGATC	69.9705	1.27038	0.148424
ATAACCG	69.1484	1.16847	0.14834
CCACTAA	69.8264	1.3098	0.148211
ACACTGC	66.952	0.558223	0.148177
CTACTAC	68.3828	1.80025	0.148175
ATACCGC	72.0699	2.0462	0.148149
CTGAATA	71.61	1.9198	0.14811
AATCCAT	69.3933	1.13864	0.147945
ACCTTCC	64.746	0.944369	0.147933
TCCCCGA	71.6677	0.807171	0.147875
ATTAACC	70.7364	0.673398	0.147858
ACCCCGT	73.8594	1.33479	0.147823
AGGGGGA	73.6075	3.83368	0.147796
AAGGGGG	69.2972	0.657671	0.147796
GGGGGAC	73.0389	-0.268872	0.147796
CCGCCAG	69.5443	0.952954	0.147707
GCTACCA	70.0878	1.87004	0.147609
CTCTACC	71.0198	1.4563	0.147588
ATAGTCC	71.9735	1.15074	0.147561
CAGTGAC	69.2489	1.22662	0.147496
GGTTATA	74.7364	1.69668	0.147322
ATTACTC	68.1415	1.05354	0.147254
CAACTCC	67.5205	0.455874	0.14687
GTCCGTA	68.7502	0.773968	0.146818
CCCACAC	69.4068	1.09709	0.146768
ATCCGTC	69.625	0.87585	0.146413
CCAACCG	70.7959	1.40908	0.146402
CCCCAAC	73.965	1.28688	0.146378
ATCCCGC	70.9852	1.17616	0.14632
CCACTAC	69.68	1.47187	0.146143
AGTACCC	72.7716	1.4419	0.14614
CCAATCC	65.5743	1.55952	0.145929
ACTTCGC	69.514	1.68343	0.14588
AAAACCG	68.1305	0.649829	0.145868
ACCCTCA	69.2626	0.319842	0.145846
ACATCAT	68.8169	1.08133	0.145829
AACCCGC	72.7375	0.629336	0.14559
ACGCCCT	68.4933	1.19447	0.145349
GACCGCA	72.5255	1.14321	0.145335
AAGCCCA	70.1115	1.03764	0.1453
CCCTTGC	70.8496	0.974671	0.145174
TCGCTAA	68.2781	1.5186	0.145108
CATACAC	71.4596	1.27968	0.14497
CGCCGCC	70.0687	0.944296	0.144956
TACCATA	70.7708	1.49545	0.14492
GACCCCC	73.75	1.37284	0.144817
CTGAATC	67.6962	1.53241	0.14477
AGCGCCC	73.2013	1.32078	0.144769
CCTTGCG	67.4666	1.1134	0.144743
ACCATAT	70.7302	1.17572	0.144715
ACACATC	70.405	1.018	0.144648
GAATCTC	72.2407	1.19619	0.144641
GCCTAAC	71.8202	1.60809	0.144602
GTCACAC	71.1411	1.13949	0.144475
CGACCTC	66.4657	1.43986	0.14433
ACCCATA	70.9968	0.876958	0.144266
GAAACCA	70.1314	1.29443	0.144164
CTACCGA	71.7248	1.56495	0.144082
ACTACAC	71.58	1.04968	0.144065
CATAACC	70.9444	1.97122	0.143738
ACTCTTC	68.1783	0.46994	0.143736
ATGTCTG	71.6953	0.574285	0.143594
CCTCGCA	67.6205	1.09439	0.143441
AACCCAA	67.5385	0.730533	0.143332
ACAGCCC	72.1283	0.945987	0.143313
ACCCGCA	68.731	-0.32764	0.14325
CTCGGTA	72.3851	1.16348	0.143082
ACTTACG	67.815	0.636813	0.143078
ACAACTG	65.9359	0.883371	0.142816
CACCTCC	67.192	0.773079	0.142719
CTGACCC	68.9221	1.08558	0.142678
CTACCTA	67.8794	0.466077	0.142551
AATGATA	71.6066	1.06674	0.142532
CCCAGTC	71.1666	1.36259	0.142475
CCTCAGC	67.5517	1.20878	0.142354
AACCCAT	68.8578	0.573031	0.142299
CCTGATA	69.5986	0.531739	0.142169
CTCCCGC	73.2973	1.64731	0.142147
CCACCAG	67.3548	1.23694	0.142141
CTTCACA	70.2187	0.809124	0.142058
CCGTCCA	67.8085	1.03581	0.142053
ATGTCAC	68.5135	1.00659	0.141955
ACCGCTG	67.1333	0.763211	0.141914
TCTTCCA	68.7562	1.46601	0.141803
ACATCGC	67.5483	1.57325	0.1418
GCTGACC	69.8999	1.66327	0.14166
TACCTAA	70.6415	1.89496	0.141636
ACTCATC	70.119	1.22359	0.141525
ACCTATA	70.6394	1.25777	0.14138
CCAACTC	69.7751	0.386831	0.141358
ACTGCTA	68.6824	0.124197	0.141314
ACTGAAC	72.1655	1.52049	0.141285
CACCTGC	67.9032	1.30699	0.141237
TAACGCA	69.1366	1.5032	0.141214
CTCCAAG	68.5822	1.04007	0.141067
CGCAACC	69.5666	0.93042	0.141032
CCTCTGC	67.9166	1.1436	0.140988
AGACCGC	72.726	1.71804	0.14092
ACATATC	72.0928	0.52623	0.140812
TACCCAA	70.8039	0.800349	0.140772
CCGCACG	72.8835	1.45486	0.140742
ACCTATC	70.1118	1.31192	0.140691
ACCCTCG	70.4714	1.42738	0.140602
GCGCCCC	73.5252	1.24512	0.140556
CCAGATC	69.5944	0.970502	0.140498
CCTGGAC	71.0378	1.27538	0.140489
GACTATA	71.7113	1.42237	0.140475
GCCTCCA	67.9798	0.651739	0.140393
AGACCCT	71.2708	1.89247	0.140212
ACCATGC	69.1949	0.454184	0.140164
GGTCCAA	71.2994	1.43046	0.140114
CATTGCC	70.3698	1.28959	0.139944
CTCACTC	71.1266	1.75375	0.139925
GACATCC	71.9383	1.31415	0.139819
ACCCATG	69.2144	0.926397	0.139749
CCAACTA	68.0592	0.116589	0.13972
CTATGCC	68.8496	1.27593	0.139604
CATCTTC	66.2651	-0.146468	0.139435
ATAGGGC	71.6575	0.846393	0.139419
GCATGCC	73.5537	1.41435	0.139319
TCCTGAA	68.3397	2.10409	0.139318
CCCCAGA	72.7784	1.16954	0.139246
ATCCGCG	69.3896	1.58634	0.138916
AACAATG	73.291	1.29585	0.13886
CCCCATA	75.5714	1.60063	0.138855
CTTAGTA	70.0124	0.968593	0.13876
ACCCAAG	68.3397	0.800349	0.138667
CAACTCA	68.1548	0.95925	0.13853
CACGTCC	69.6083	1.22594	0.13847
AACCCTA	69.6608	0.562727	0.138461
CTGGCCC	71.8774	1.22285	0.138386
TCCCTAA	69.9563	1.09859	0.138268
ATAAACC	72.2323	1.4636	0.138221
CCCGGTC	69.9872	0.746508	0.138024
CGCCCAA	70.5657	0.985675	0.13797
AGTCCCC	73.6948	1.31091	0.137939
CTTGCTC	68.2753	0.699007	0.137886
CAGAACC	73.1806	1.54904	0.137837
ATCATCC	70.2028	0.914125	0.137783
CCTGCAA	67.833	1.0798	0.137768
CACCGCC	66.7424	-0.025609	0.137768
CAATGCG	69.9285	0.729819	0.13772
GTGCCCA	69.4459	0.401581	0.137703
GATATCC	67.8476	0.472111	0.137611
CCATAAC	69.1538	0.597474	0.137421
ATCCCTC	70.8653	1.00782	0.13725
CGTTCAA	70.5365	1.39915	0.137217
CCAGATA	70.2042	1.07909	0.137198
ACCTCTG	67.8237	1.95737	0.137147
CAATTTC	69.0974	1.54678	0.137122
ATAACTC	68.0067	0.757906	0.137053
TAATGCA	69.8506	0.985923	0.136801
GCTTGTA	70.8274	1.2405	0.136799
GATCTCC	68.3813	0.843755	0.136734
AACCGAC	67.6732	1.10499	0.13673
CCCTATA	74.1132	1.01679	0.136662
TCCTTCA	68.6917	1.66675	0.136561
CGCTCAC	70	1.15611	0.136516
CACGACC	70.8799	1.47002	0.136398
AGACCTG	69.1917	0.784812	0.136397
CGCATCA	69.3706	0.954586	0.136391
CACGCAC	69.0388	0.589473	0.136352
ACGCCAC	66.8578	-0.191841	0.136239
CATGTTC	71.2286	1.69088	0.136096
AAACATC	71.1225	1.10031	0.136074
ACATACA	72.2849	1.45787	0.136066
CTTTCTA	71.3503	1.5733	0.135828
ACTGCAT	69.1528	1.18867	0.135773
CCGCCCG	75.3156	1.57139	0.135747
CCCCCAG	72.6616	1.05556	0.135743
CCTGCCA	68.1999	0.870573	0.135714
CATGCCA	70.5204	1.32687	0.135688
CCGAAGA	71.861	1.99622	0.135645
ACTTTCC	69.7647	1.01437	0.135637
CGTCATA	72.4175	1.73723	0.135558
CCTACAA	69.7551	0.974365	0.13542
ACTTATC	66.773	0.730679	0.135381
CACTTTA	72.5438	2.03229	0.135332
AAAAAAC	66.2281	1.34596	0.135249
ACCGCAA	70.0351	1.1709	0.135188
AATCCTA	69.3708	1.47974	0.135185
ACCTCCT	67.0779	0.586237	0.135136
AACACTT	69.5731	1.25308	0.134965
ATCACCA	68.5637	1.10439	0.134962
GCACCCA	68.6103	0.188066	0.134821
AATTACG	69.2439	0.873255	0.134804
CATATTC	69.4259	0.668048	0.134776
CCGCATA	71.8069	0.924328	0.134763
ACCTGTC	69.1426	0.84597	0.134642
AAAACTA	66.8561	0.813409	0.134609
ATAGCAC	71.2452	0.845795	0.134556
ACGACCT	69.4183	1.29789	0.134441
CTGCACC	68.2068	0.95584	0.134419
CTTTGTA	68.4222	1.05473	0.134398
AGACTCC	70.7302	0.547801	0.134395
CCAGCTA	69.8581	1.20079	0.134345
AATCACT	69.5986	1.55025	0.134081
TGCCCCA	70.9891	0.522426	0.134079
CGCTCCA	67.9825	1.16838	0.13401
ATTACTG	69.8903	1.4561	0.133981
GCTGTCC	67.2517	0.462317	0.133933
CCTGAAC	71.7092	1.19275	0.133867
CTATATC	70.1071	1.1552	0.133838
ACTATTC	70.6918	1.17167	0.133776
AACTGTC	67.9424	0.653706	0.133696
ATCATGC	72.9274	1.61148	0.133655
CTCTTTA	67.7083	0.472724	0.133557
AAACTGC	66.6554	0.558398	0.133504
CAGATCA	70.7328	1.37179	0.133473
CCGTCAA	71.6604	1.95968	0.133409
AACTCCT	66.7039	0.24491	0.133323
CTGCTGC	67.2155	-0.0518447	0.133195
ACCTAGT	71.04	0.822067	0.133088
CCGTTAA	70.9111	2.08915	0.132994
ACCTCTA	70.5889	1.61762	0.132877
GCACACC	65.2611	-0.227915	0.132869
AATCTTC	71.25	1.30406	0.13284
ACTATAT	71.2432	1.37925	0.132762
ACTCGAC	70.7914	0.894681	0.132519
ACTGATC	70.6975	0.68723	0.132485
CCCTTAA	70.7435	1.41064	0.132397
CTTCCCA	67	0.683076	0.132213
ACCACTG	67.4437	0.790394	0.132195
AACCCAC	70.7039	0.918293	0.132118
ATCCTCA	67.4963	1.16664	0.132107
CTATGTC	68.1955	1.17992	0.132073
ATATCAT	72.5724	1.45455	0.131991
CTTACTA	71.5122	1.26863	0.13187
AGCCCGC	71.4583	0.396669	0.131827
GAGCCCA	72.3557	0.966392	0.131824
CCCCTCA	72.0655	0.603581	0.131781
GCTTCCC	67.6436	1.15421	0.131767
CACCATA	69.6425	0.71109	0.13172
CCCTTTA	70.3319	1.07324	0.131709
CGGGCAC	69.83	1.13934	0.131683
TCCGTCA	70.9548	1.07469	0.131581
TGGTCAA	69.8037	0.831307	0.131515
ACCCCTG	73.4256	1.18362	0.131488
ATCCGAT	68.8553	1.37063	0.131486
CAGCCCG	69.5576	0.806005	0.131447
GATCGCC	70.5499	1.02395	0.131265
CATCGAC	72.2891	1.80448	0.131245
GCGCGAC	68.6197	0.959192	0.1312
CCAACAA	69.9379	0.261585	0.131145
AAGTGCC	70.3654	1.35608	0.13112
CCTTGTA	69.0914	1.36783	0.13112
CCAGTAC	71.287	1.24493	0.131057
AAACTTC	66.8055	-0.222071	0.130993
TCTACCA	72.9859	1.34551	0.130402
GCACGCC	67.9329	0.482766	0.130386
CGCGCCG	68.4831	1.08779	0.130315
ATCCGAC	70.7762	0.762162	0.130252
TGTCACA	68.9723	0.584021	0.13009
ATACTAT	70.5933	1.48735	0.130031
CCCCCGA	72.9349	1.13523	0.13003
ATAACGC	69.1794	1.58365	0.12981
AGTCAAC	70.0181	0.654479	0.129803
CATTGTA	72.9605	1.68757	0.129779
ATACAAC	71.6812	0.981186	0.129778
CAAATCA	69.9155	0.82453	0.129714
ACCAACT	68.8106	0.549871	0.129646
GCTCTCA	71.8926	1.00547	0.129606
AGCCCCC	71.7476	0.789112	0.129455
TCCGACA	69.5081	0.54802	0.129453
CCAGTTA	71.7173	0.946555	0.129403
ATCTTCG	71.6731	0.831511	0.129364
GAAGACC	70.7843	1.69079	0.129334
GCATTGA	68.4933	0.699662	0.129329
TGACCAA	70.6882	1.20221	0.129315
AATAAAC	72.7423	0.2875	0.129221
ACGTCCG	69.1388	1.50555	0.129086
AACGACC	70.4964	1.06483	0.129066
GCCAACC	68.6643	0.78831	0.128866
CCCTACG	70.6643	0.697243	0.128817
CAATCCG	69.2027	0.918206	0.128776
CACCGCA	66.9005	0.716905	0.128761
ACCCACG	67.3825	0.586849	0.128659
CCCGCGC	71.2418	1.24026	0.128487
CTCCTCC	67.7666	0.941978	0.128375
TACACGA	71.1656	0.902027	0.128326
CATCCGA	68.6602	1.18529	0.128318
TAGCCCA	67.0933	0.393754	0.128177
CAGCATC	67.7753	1.14873	0.128148
TATCTAA	70.2758	0.947881	0.127898
ACGCATC	70.8625	0.759611	0.127829
CCTTAAC	69.4475	1.65085	0.127782
AACCTGT	70.389	1.50296	0.127753
CTCGCAA	71.9403	1.15605	0.12764
CACTTTC	68.6351	0.32646	0.127479
CTTACCA	68.4365	0.681006	0.127478
CTCCGAC	67.5342	1.00628	0.127449
TACTAGA	70.6882	1.4015	0.127387
ACCCTAG	71.5263	0.955898	0.127262
ATACACC	72.5822	1.61683	0.12726
CCACGTA	69.8734	1.10967	0.127191
CCCGATC	67.2201	0.788077	0.127148
CTCCGTC	66.9743	0.550061	0.127047
ACCTAAC	70.2077	1.53483	0.127027
AACGCAT	69.7561	1.25898	0.12697
CAGTACC	72.0876	1.5633	0.126924
ATCCCTA	69.3314	1.17537	0.126831
GAACTCC	66.8976	0.0773953	0.12683
GATCCAC	69.7726	0.953988	0.126603
GCCGCGC	67.2027	1.30518	0.126429
ATACTGA	70.6399	1.46959	0.126333
AATTTCA	66.8657	0.40967	0.12619
GTACTGA	70.7074	0.283302	0.126181
ACTGTAA	66.7994	0.888516	0.126047
CCGCACA	67.1051	0.697185	0.126045
AATCCGC	65.618	1.24678	0.125954
AACCTCT	69.7274	1.54801	0.125952
AAACCTC	68.6436	1.43592	0.12595
GCATCCC	69.1774	0.920217	0.125891
CCATGAC	71.3143	1.12598	0.125818
GCCCTAA	68.3302	0.862703	0.125776
CTAGTCC	67.0138	0.547554	0.125638
CAGATAC	70.5886	1.44258	0.125591
CAAACAA	70.1418	1.16016	0.125571
CCACAGC	70.9054	0.94039	0.125537
CTTATCA	68.8409	1.09346	0.125477
CTAAGCC	70.1594	0.632455	0.125417
AACCGTT	70.3137	1.2787	0.12536
CCATAGC	71.4032	0.905015	0.125332
AGATCCC	69.4856	0.747601	0.12516
CCTATAA	67.7259	-0.613376	0.124792
ATCCACA	67.6746	1.26753	0.124782
GCCATCA	67.8493	1.50985	0.124756
TACATCA	69.414	0.376847	0.124721
TCCCGCA	72.2244	1.17645	0.124716
CACCTAG	71.0589	0.809211	0.124683
AACCCGT	69.4433	0.879567	0.124552
CCATGAG	71.9507	1.39543	0.12452
AACTGCA	68.8419	1.41435	0.124372
ATCAACA	72.8275	1.34786	0.124059
ATCCATG	68.4323	1.59108	0.123989
AGCCGCC	71.7621	1.37465	0.123959
GAACAAC	71.9793	-0.378727	0.123848
AATACCA	69.8235	0.664259	0.123811
ACTAACA	68.8013	0.708962	0.123787
CATAGCC	67.9805	0.789243	0.123694
CAATCAA	70.5272	0.909636	0.123643
CACGCCA	67.0405	0.0839105	0.123467
ACCTTAA	69.3241	1.44547	0.123424
CTCGCTC	68.9845	1.09374	0.123304
AACAACT	66.0138	-0.39938	0.123261
ACTCACT	70.1543	1.75375	0.123219
GGTCCCA	68.9348	0.388245	0.123184
ATATTAC	72.4981	1.34853	0.123178
ACATGCT	71.6999	1.02799	0.123138
GACTTCC	70.3669	0.800903	0.122999
ACCTTCG	69.5576	1.3343	0.122938
CAACTGA	68.335	1.26003	0.122786
CTATCGC	67.6837	1.92965	0.122786
CATGCGC	67.8277	0.911472	0.122753
AATAGCC	68.9134	1.05644	0.122456
CATAATC	68.7099	0.705638	0.122409
CACCGTC	65.1666	1.17437	0.122409
ACCTCAA	68.76	1.54783	0.122369
ACCGACT	69.947	1.29902	0.122359
CACCGAA	70.8493	1.42843	0.122323
ATGTCCA	71.1483	1.43552	0.122185
ACTCATG	71.3734	1.01679	0.122134
TATCTCA	69.223	0.501743	0.12213
GCTACTA	69.4379	1.06084	0.122121
CCCTAAC	69.7623	0.78831	0.122104
ACTCTGC	67.9729	0.928715	0.122062
CGTAAAC	68.5397	0.372795	0.12206
CCGTGTA	69.0599	-0.0292237	0.122054
CGCCCTC	70.5183	-0.133613	0.122004
ACACATG	71.0537	1.53509	0.121946
CATCTTA	70.6848	1.56573	0.121833
CGCCTCC	67.3288	0.919838	0.121748
CCGAAAA	70.9972	1.13047	0.121679
ACCTGAT	69.5131	0.820915	0.121499
CTCGCCA	66.5352	0.907595	0.121311
ACGCGGG	72.0559	0.0177382	0.121263
CTTAGCC	68.0197	1.33299	0.121156
CACCACA	71.3312	1.47901	0.121138
ACTCACG	68.6845	1.18126	0.120984
CCTCTTC	67.4866	1.14198	0.120952
AACTGAC	69.3932	1.29027	0.120847
CCTATTC	70.3935	0.766884	0.120813
TCACCAA	70.2258	0.443966	0.120778
GGCCAAA	70.329	1.59034	0.120617
ACTACGA	69.9597	1.23015	0.120524
CCCTGTC	70.2977	1.5204	0.120492
ACTGACA	69.7961	0.574343	0.120414
CAGCTCC	69.5131	1.20062	0.120369
ATCAGCA	70.4814	0.677012	0.120347
CGCCCCG	72.4694	0.92768	0.120329
CTGTTGC	69.4831	0.919488	0.120323
GCCCCAA	73.3468	0.986885	0.120304
CCTTTAC	71.4142	0.997817	0.120277
CTCAGCC	68.093	1.05314	0.1201
ACCGACA	68.4109	0.828742	0.12001
AACTCAC	68.3098	1.22857	0.119984
CCAGACC	68.1178	0.479705	0.119864
GCAGTCC	70.4776	1.14512	0.119644
GGGCCTA	68.5135	0.672173	0.119564
GGCTAAC	69.6575	0.776242	0.119504
ATCCGAG	70.7399	1.37277	0.119425
GTGACCA	67.741	0.852413	0.11941
ACAAACT	68.5987	0.989377	0.119381
CCCTTTC	70.9924	1.06354	0.119309
CTTCTAA	69.4027	1.08648	0.11928
CTTATAC	68.2894	0.495476	0.119274
AACCACC	68.2185	1.08992	0.119213
AGCTCCT	70.9938	1.15956	0.119156
ATTCCTG	71.3106	0.663224	0.119112
AACCGCC	69.5781	0.83998	0.118993
ACCCTTG	70.2337	1.24359	0.118928
CCATGCA	68.9352	1.14351	0.118916
TCCGAAA	66.3345	1.7993	0.118889
GATCAAC	71.6877	0.791313	0.118881
CGTTACC	69.9379	0.996417	0.118866
CTTCAAC	68.0866	0.0765791	0.118768
CCCAAGC	70.063	1.00557	0.118736
TATGTCA	69.9256	0.921383	0.118733
CAATCTG	71.9725	1.4332	0.118703
TACCGTA	70.3619	0.832211	0.118683
CACTTAG	71.9124	1.34725	0.118671
CATTGAA	68.2035	1.02402	0.118625
GCCCCTA	72.9141	0.945753	0.118611
ATGACAT	75.7957	1.89254	0.118561
CTGCCAA	66.9116	1.47088	0.118546
CCTTTGC	68.2397	-0.126966	0.118534
CCGCAAC	69.986	0.673485	0.118335
AAGCGCC	70.3493	1.27465	0.118302
ACCACTA	70.0397	0.59609	0.118207
CTCAGTA	70.6097	0.546548	0.118197
CCTCTTA	69.0268	0.726467	0.118171
CTACCAA	67.1468	0.789214	0.11817
AGCTGAT	70.2562	0.317496	0.11815
ACAATGT	75.4069	0.565452	0.118143
CGAAGAC	71.1424	0.909679	0.118122
ACCTGAA	69.3889	1.00199	0.118107
TAAATCA	70.5302	0.564826	0.118058
GCGAACC	68.9933	0.907945	0.117921
CACGTGA	70.649	0.151774	0.1179
CTGCGCC	68.1677	1.80821	0.117852
ACCTGCA	67.3398	1.07091	0.11785
CCGTTGC	71.0472	0.932723	0.1178
CCCCTTC	71.863	0.819764	0.117756
CGTGCCA	67.3243	1.06419	0.117712
AACCAGT	69.8775	1.02127	0.117697
ACTTAAC	68.1428	0.452027	0.117689
AGCATCC	70.0687	1.19412	0.117669
CGTACTC	68.2673	1.02012	0.11758
CAGCGGG	71.8944	0.854657	0.117528
AGGGGAA	69.568	1.39196	0.117498
ATCTACA	71.4451	1.07982	0.117461
GATCATA	71.2727	0.916763	0.117439
CCCACTA	70.5436	0.975808	0.117432
GCACTCA	70.8064	0.921383	0.11743
GCTCCAC	70.8827	0.989086	0.117218
AACCTCG	71.1465	1.02949	0.117199
ATACCGA	71.1448	1.62887	0.117194
AGACCCC	72.3768	0.972543	0.117159
CCTCTGA	67.2517	1.6426	0.117017
GTCCGAC	67.9935	-0.0951336	0.116943
TTATCAA	71.7583	0.717896	0.116905
GCCCGGA	67.7452	0.927709	0.116902
AGCACTC	69.4966	0.709545	0.116759
ATCTTGG	71.8936	0.119241	0.11673
ACCAATG	69.55	0.650835	0.116714
ATCATCA	70.9644	1.33186	0.11654
ACTGACT	69.7184	0.637863	0.116534
TCTCCCA	67.5514	0.697768	0.116513
CGTCAAC	72.921	1.55253	0.116487
AACGCCC	69.7382	0.851101	0.116476
ATGTACC	68.7421	2.05242	0.116441
CCATCTA	69.2323	0.855357	0.116428
CCTCCTA	66.1971	1.18747	0.116365
ATCTCGC	69.1656	0.942576	0.11634
AAAGCGC	70.0632	1.32078	0.116242
CGCTCAG	69.3821	1.87176	0.116109
ATACTGC	69.975	1.51355	0.116097
AACCTAC	70.3919	0.330701	0.116056
ACTGTAC	67.8787	0.868504	0.116053
TCGTTCA	70.8287	1.13748	0.116014
GCTGCCC	69.9503	1.49054	0.115947
CGCTACA	67.422	0.538779	0.115943
CTTTTCA	65.665	-0.0461311	0.115935
AACAACA	70.557	0.820186	0.115914
GTGTATA	70.9555	1.1233	0.115856
ATCCTTC	67.2654	0.972689	0.115853
CATTCTC	68.8933	1.58165	0.115783
AACCATT	68.6033	0.916092	0.115626
TGACCCA	69.3192	1.55597	0.115601
AATCCCG	69.057	0.793557	0.115568
GCGCCGA	65.0555	0.350669	0.115565
GCCTTAC	65.7995	0.206315	0.115377
AATTCGC	70.7442	0.70558	0.115329
CGTTTGC	70.2662	0.993765	0.115157
ATATTAA	70.1366	1.19441	0.115152
CCTTCTC	67.893	0.781139	0.11511
CGTTTTA	72.2128	1.861	0.115076
ATACCAG	69.5411	1.49202	0.115027
CGTCGTC	67.8601	1.33932	0.115019
ATTTACC	69.4097	1.27969	0.115014
GCACCCC	73.1359	1.12357	0.114893
CGTCTCC	66.5225	0.355421	0.11488
CCCTTCC	68.0192	1.24883	0.114847
AATCCGT	70.0357	1.22228	0.114312
CTTCTTC	65.2447	0.126777	0.11431
GCTCTAC	69.2745	1.24531	0.114308
AACAAAT	71.8053	2.03795	0.114297
TCCCAAA	69.3098	0.277822	0.114238
CGACCTA	69.4671	1.5298	0.114194
ACATCAA	70.82	0.778311	0.114172
TATAGCA	70.1887	1.01303	0.114045
GGGTAAA	73.8427	1.28501	0.114026
TGCATAA	73.0451	1.37745	0.113997
ACTTAGC	72.4527	1.71459	0.113994
CGGTTCA	69.0067	0.249341	0.113922
AAGCTCC	70.8249	1.46889	0.113916
CTCTATC	68.2112	1.13176	0.113882
CGCTGAC	67.6812	0.885557	0.11388
TACTGAA	69.0067	1.59923	0.113828
CCGATTA	68.9589	-0.0126806	0.11379
CCAGTGA	69.2384	0.595303	0.113774
ATATACA	70.2447	0.254938	0.113664
ATGCCCA	68.5513	0.54907	0.113618
CATCCCG	69.2383	0.920217	0.113378
ACTATCT	68.4166	0.672115	0.113274
ACGAACA	72.3689	1.1113	0.112975
TCAACCA	70.6044	0.812155	0.112967
ATTACTA	70.1366	0.841612	0.112867
ACTGCAA	68.7108	0.269747	0.112861
GCAACCA	69.7411	0.567405	0.112743
CGGTCCC	68.2894	0.900803	0.112712
AACCTAT	71.1419	1.07364	0.112642
CTGCTAC	69.0537	0.758489	0.11257
CGACCAC	69.9856	1.17781	0.112512
AAAGTAC	70.1869	1.19112	0.112445
CAAAAAA	67.027	1.34596	0.112387
CCATACG	71.2147	1.3413	0.112143
AATGTCT	73.104	1.53289	0.112122
CACGACA	70.8974	1.04836	0.112121
ACTGTCA	67.9813	0.537584	0.112101
AATCCAG	68.9055	-0.0295297	0.111959
CGCAACA	69.7821	0.477971	0.111835
TCGTCCA	66.2307	1.11398	0.111809
GCCCTGA	72.276	1.70982	0.111754
TCCCGAA	71.0274	1.21567	0.111722
CCCAATA	69.4756	0.868052	0.111718
ACGCACT	70.1946	1.17494	0.111675
CATAAAC	70.2537	0.728624	0.111648
CGGCCCC	71.4966	0.715958	0.111619
GTACCTA	70.4874	1.10203	0.111606
CCTTCTA	68.8235	0.8604	0.111543
AGCTTAC	69.7862	1.29985	0.111515
ATCGCTG	64.5677	1.19744	0.11151
TCTCACA	70.2562	1.43808	0.111489
AAATCGC	68.7783	0.499717	0.111433
GCACCGA	69.8633	1.30577	0.111367
ATTATAC	70.9624	0.623171	0.111363
AACCAAT	69.3125	1.1115	0.11131
ATCGACC	68.2482	0.811835	0.111293
ACTTCTG	70.9107	0.971756	0.111281
ATGATAG	74.5773	1.40578	0.111278
CATATAA	69.6283	1.27965	0.111187
CACTACA	69.1338	0.55471	0.111142
CTAACAC	67.2921	-0.149179	0.111117
CATCTGC	69.3935	0.799446	0.110981
CCACTCA	69.2608	1.40673	0.110961
AACCCTT	68.5068	0.814881	0.11091
ATCCTTG	68.7397	0.304232	0.110834
ACCCTGA	70.5469	0.809503	0.110777
GACAATC	69.6577	0.869714	0.11064
CCTACAG	67.4864	0.624716	0.110619
GCCGCTA	67.6142	0.0695246	0.110569
CCCGTGC	66.915	1.00178	0.110544
CCTATCG	68.562	0.846816	0.11049
CTGCTTC	67.4255	-0.0374442	0.110453
AATACCG	70.2264	1.73992	0.110381
AACTAAT	71.1868	0.660775	0.110339
CTCATCA	70.798	0.926907	0.110228
CTCTAAC	68.9562	0.599734	0.110089
CTCACAA	70.6285	1.39814	0.110085
AACTTCC	69.6858	-0.454708	0.110074
ACCATTA	70.5351	0.575276	0.110008
ATTCTAC	70.7816	0.990879	0.110003
CACCTTC	68.5646	0.3975	0.110002
GCAGACC	72.8289	1.09439	0.109939
TAGACCA	69.7127	0.571195	0.109837
CGACTGC	69.4648	0.510386	0.109833
CCCATAC	71.7862	1.2426	0.109825
TCGCTCA	69.788	1.2874	0.109806
GAGATCC	70.3829	1.11608	0.109751
CCTCGTA	68.1911	0.417104	0.109703
TATATGA	71.3503	0.372766	0.109634
AAACCCG	68.677	0.856698	0.109571
AGAATAT	73.1267	1.80754	0.109517
TACGCTA	68.6602	1.069	0.10938
AGCCACC	68.3445	1.0372	0.109364
ATCCTTA	63.6463	0.364633	0.109302
ACGCTAT	69.0517	1.55572	0.109284
CCGGCTA	69.7792	0.884508	0.109235
AACGCCG	66.3766	-0.105949	0.109226
TACCGAA	69.0584	1.33687	0.109163
CCTAACA	69.8316	1.05702	0.109134
AATGCAA	70.7648	0.721963	0.109055
CTACGAC	69.2051	1.11575	0.109048
CCCCAGC	73.9285	1.42314	0.109011
GCTCAAC	68.6418	1.00035	0.108952
GGCTACA	68.9791	0.801399	0.10882
CTACGCC	67.4003	0.327145	0.108765
GATTCCC	71.5555	1.26571	0.108726
TCCACAA	66.4035	0.994056	0.108612
ATAAATA	69.3615	1.3228	0.108592
GTCCTGA	70.5704	1.20872	0.10858
ATTATTC	69.6628	0.273988	0.10856
ACTCAAC	68.409	0.333004	0.108559
CCGATCC	68.997	1.91595	0.108422
AACATGC	71.7112	1.14102	0.108184
CGCTAAG	70.9975	0.994668	0.107923
ACCGGCT	70.8604	1.74272	0.107918
CCTAGCC	65.6119	0.162676	0.107687
GATACCA	71.9933	0.700581	0.107668
ACCTGCC	69.013	1.22379	0.107658
AGACATC	68.9001	0.853345	0.107599
CGCGTCC	71.5422	1.11392	0.107406
TCTCTCA	65.1068	0.779608	0.107399
CTATATA	70.3133	1.41085	0.107336
GGAATCC	70.9548	0.851144	0.107253
AGCCGTA	69.1597	0.727356	0.107174
TAGTCGA	71.743	0.86623	0.106935
CCTCACA	67.9559	0.241543	0.106798
CTATAAA	68.4109	-0.249837	0.106781
CACTATA	69.5486	0.64209	0.10677
GCCGAAC	69.1806	1.07577	0.106516
CACTAAG	68.6753	0.160082	0.106498
CCACTTA	67.0924	0.606701	0.106443
ACCGCCT	65.8415	-0.0570627	0.106434
ACAGCCT	68.26	0.958638	0.106384
AATCGTG	71.8541	1.32025	0.10635
ATACCTG	68.0902	0.93418	0.10622
AACTCAT	70.6816	1.07753	0.106219
AATACCC	69.3505	0.83052	0.106211
CATTACA	70.1842	0.307468	0.106134
ACCGTCT	68.4832	1.40459	0.10607
CAACCTA	70.5791	0.652919	0.105948
CTTCTTA	67.5066	0.688002	0.105907
ACGAACC	71.0005	0.941468	0.105905
CTAACAA	67.9746	0.734264	0.105862
ACCATAC	69.4625	0.620824	0.105846
AAAACTC	69.4569	0.604616	0.105828
CTGCTGA	69.3706	1.02443	0.105796
GACTACC	71.1535	0.78248	0.105696
CCAGCCG	68.5744	1.27377	0.105615
ATATATG	74.5605	0.368539	0.105601
CATTCAA	65.8797	0.151774	0.105403
TGGCCCA	70.3377	1.02292	0.105363
GCCGCCA	69.17	0.843973	0.1053
CGGTTCC	68.845	0.144923	0.105197
ATCACGA	71.5567	0.560118	0.105145
AGATCGC	68.2357	0.880937	0.105142
ATGGCCC	72.4316	1.20756	0.105089
CTGCGTC	65.9673	-0.0720316	0.105047
AATCTCA	69.3469	1.19811	0.104929
CCTAGAC	71.3521	0.97489	0.104872
GCTTACC	69.7862	0.738899	0.104764
GTATACA	71.6727	0.537963	0.104761
CATGGTC	67.1351	0.507092	0.104736
CATACGC	69.5844	1.40086	0.104612
ACCTGTG	68.3985	-0.116239	0.104611
AATTCAA	70.5202	1.21753	0.104581
CCCCTTA	72.3116	0.848798	0.104492
CGTCCTC	70.2645	1.09591	0.10449
CGACCCG	68.3082	0.148086	0.104439
CTACGGC	69.0863	0.687798	0.104351
CCCCTAG	72.8645	1.11051	0.104345
AACCGTG	67.4112	0.654479	0.104288
CCTGAAA	67.1369	1.11777	0.104203
CGCTCGA	67.8399	1.06833	0.104199
CGATCTC	70.1483	0.373655	0.104148
GACCCCA	72.4365	0.795277	0.104135
ACTCGTC	71.3018	0.763065	0.104133
ACAATCA	70.2582	1.27994	0.104119
CCAGACA	70.8812	1.43619	0.104105
AACATTC	71.5878	1.09543	0.104037
AGTATAT	70.6813	0.1869	0.103884
GTATCAC	69.6664	0.331007	0.103883
AATATCT	69.5285	0.584561	0.103865
CCCATAG	70.4418	0.947284	0.103857
ACTTCAT	69.7697	0.830958	0.10385
TAGCATA	71.9671	1.48977	0.103775
ACGCCTA	66.8794	1.01936	0.103767
AGTCTAC	70.2851	1.17476	0.103743
CCCACAG	69.9452	0.24647	0.103657
CCTTACC	66.9266	0.611248	0.103585
AATCTCC	67.1685	1.324	0.103531
GGATACA	75.7351	1.82191	0.103527
CCTTCAA	67.7597	0.816761	0.103403
CAAACGC	69.6778	0.839732	0.103384
AAAGCCA	70.7153	0.958113	0.103321
ATGCGCC	67.8196	0.115772	0.103318
ACTAATG	70.8515	1.10119	0.103263
GGCTCAC	69.4103	0.135828	0.103227
ACTATGC	70.234	0.853695	0.103223
GCGCCAC	69.1395	1.53346	0.103139
ACCCAGA	74.2578	1.97642	0.103088
CAATGGC	69.8181	0.468293	0.10304
CTCGTCA	70.1946	1.08227	0.102904
ATTCCAA	69.0138	1.15237	0.102872
GGGGTCA	72.1999	1.17709	0.102838
AGATCAC	68.986	0.502312	0.102783
AGGGACA	72.307	0.91943	0.102672
GCCAGCC	68.41	-0.097349	0.102508
GACTAAC	70.6666	0.247286	0.102447
ACCTCGA	68.7567	1.18488	0.102405
GCCGTCA	70.0581	0.88923	0.102391
ATCTGCG	69.344	1.50282	0.102346
AACACTA	69.363	0.485142	0.102276
ACGTTGA	69.8701	0.847136	0.102044
AATAATT	71.6644	2.08016	0.102006
CTTATTA	69.8666	0.683528	0.101963
GACGAAC	71.9601	0.957938	0.101953
ATCACTC	67.9497	1.04393	0.101934
TGATACA	71.1496	0.820172	0.101855
ACCCGAT	67.9586	0.436781	0.101838
ACTAACT	68.0434	0.199989	0.101825
ACGTGTC	69.4177	0.800903	0.101824
GGCCAAC	70.6778	0.23325	0.101713
GCGGGAA	75.7209	0.00542205	0.101538
GATGACC	70.3436	1.28355	0.101514
ACCTCGC	68.6911	1.18724	0.101337
ATATCCA	67.5234	0.345422	0.101303
CGAACCC	68.5314	0.138947	0.101269
CCTAATC	66.952	0.324375	0.101267
CCGGACC	68.0168	0.502603	0.101185
AACTTCG	67.4404	-0.175561	0.101161
CCATGCG	69.9912	1.24822	0.101148
ATCTACC	71.9789	0.818452	0.101088
ACGCAAC	69.802	1.1788	0.101026
AAGATTG	70.103	1.06441	0.100979
ACTGTCT	68.3181	0.922141	0.10091
CGCCAAA	67.2201	0.236136	0.100789
ATCTGCC	70.0687	1.11471	0.100773
GTAGTCA	71.8039	0.692491	0.100671
CCGCGCG	68.6821	0.944296	0.100649
CACTACC	68.6256	0.342303	0.10064
ACCCGCG	71.2433	0.687623	0.100615
TCTCTAA	68.9562	0.95584	0.100554
CAAAACC	68.8092	0.19926	0.10054
GCCACAC	67.6666	0.0938218	0.100447
AAATCCG	70.261	1.18706	0.100426
CCCCGGA	70.6052	0.447392	0.100322
AGTAACC	67.7162	0.216926	0.100244
CGAGCCC	72.3333	0.829879	0.100231
AGACCCG	70.8362	0.641332	0.10019
GACCCGC	70.6042	0.462084	0.100117
CTGTACA	68.2885	0.514293	0.100113
CCGGCCC	68.8181	0.729877	0.10009
CAAGCCA	69.6886	0.745633	0.100078
CCTTCGC	65.1848	1.2542	0.10002
CCTGTGA	70.0138	0.875937	0.0999728
CTGGCCA	69.7252	0.815741	0.0999504
ATGCCAG	68.4788	0.656024	0.0999492
ACGCCAG	68.1315	0.972966	0.0998697
TCTCGCA	68.2953	0.883327	0.0998589
GCCATAA	70.7852	1.03465	0.0998481
GTCCTAA	70.7905	0.68051	0.0997698
CGCAAAA	69.2748	0.77974	0.0997448
AGCCTTC	66.83	0.565452	0.0996416
CTCCGTA	67.4366	1.45003	0.0993683
AACCGCA	65.8821	0.184568	0.0993396
CCGACAA	70.8716	1.26815	0.0993177
TACCAAA	72.3178	0.555308	0.0992469
TCCCACA	69.2728	0.521653	0.0991513
CAAACCA	68.1537	0.726277	0.0991416
TAACCCA	70.0752	0.42343	0.0989577
ACATCGG	69.5333	1.03701	0.0987796
ATAATCC	69.4959	0.705638	0.0985952
CAGACTC	69.0416	0.582622	0.0985771
ATAACTG	71.1981	1.32742	0.0985516
CGCCTAA	67.0245	-0.110073	0.0984774
ATTGTGA	69.66	1.1826	0.0983662
ATTATTG	72.068	0.662641	0.0982591
CTTTAAC	66.7717	0.121019	0.098241
CATAGAC	72.3116	0.928248	0.0982307
AACCATA	70.987	0.901969	0.0981613
ATCGCAT	71.8141	1.46158	0.0981267
CCTTTCG	68.8126	1.42715	0.0981015
CTGTGTC	69.3715	1.32294	0.0980499
AACGCTT	68.7764	0.683571	0.0980478
CCTAATA	68.2095	1.18858	0.0979631
CAAACCG	67.2352	1.01862	0.0978875
CCATTCA	68.9433	1.22043	0.0977289
ATAGTAA	72.3698	0.354386	0.0976884
ACACCAA	68.3034	0.582855	0.0976808
CTACTTC	66.5093	0.908178	0.0976211
CATTAAC	68.8422	1.0416	0.0974627
CGCTCAA	68.8709	1.00035	0.0974149
CCTCTAG	69.5743	1.17695	0.0974084
ACGAGCC	69.074	0.805902	0.0973979
CTTCCGA	68.662	0.54802	0.0973909
CATGTAA	69.7452	0.942197	0.09731
AAATCTG	69.5958	0.739016	0.0972936
CATCGTA	69.0927	1.19738	0.0972084
CACCTTA	70.3157	1.66847	0.0971436
GCCCGAA	70.2726	1.21289	0.0971185
AAATGTG	70.7635	0.902756	0.0970704
CCGTTTA	68.411	0.266657	0.0969993
ATACGTC	70.1936	0.578512	0.096968
AAATGCC	71.7152	1.4597	0.0969601
AATGCCA	68.2867	1.04731	0.0969573
AATAACT	67.6589	0.956393	0.0968995
CCATCGC	67.6643	0.6009	0.0968363
CGATTCC	70.4539	1.5051	0.0968264
CAACTCG	70.4457	0.708	0.0968122
ATCCAGC	67.3	0.507122	0.0967647
ATGGCAC	71.675	0.945943	0.0967238
CAACAAC	69.4018	0.420587	0.096669
CGCACTA	66.7921	0.794883	0.0966229
ACGACCG	69.4262	0.474444	0.0964936
ACCTTTC	66.3187	0.743797	0.0964187
CAACCTG	70.0349	0.377022	0.0963886
CTGCCCA	66.7146	1.23388	0.0963863
CGTTAAC	71.8466	1.8705	0.0963856
GAGACCC	70.7278	1.47509	0.0962149
ATGCCAC	71.8415	1.24315	0.0961706
AGCCCCG	72.0048	0.731145	0.0961235
AATCAAC	70.7189	1.34786	0.0960713
AAGCTCA	68.7124	0.499193	0.0960701
AGACACG	71.5771	0.51403	0.096046
TATGTGA	72.2896	1.29789	0.095884
AGTCCCA	71.5508	1.06833	0.095864
GATCCCA	67.3825	0.456108	0.0957516
ACTGGGA	69.2196	0.577346	0.0955941
GATCCGC	71.3931	0.685787	0.0955671
CTGTTCC	69.7658	0.818277	0.0955639
CCCAAGG	69	0.885921	0.0955359
ACGTTCC	68.1474	0.699662	0.095521
CAGACAC	67.1234	0.148392	0.0954795
GCATCAC	71.8661	0.766768	0.0954221
GACCCAA	66.4136	1.51966	0.0954025
CGCGCCA	71.0181	1.34193	0.0952844
ACATATG	71.9103	1.30585	0.0952659
ACGCCCG	69.9156	0.623171	0.095226
CTATCCA	70.7972	1.52154	0.0951944
ATGCTAC	73.2214	1.25363	0.0951823
CTCCCAA	68.7931	-0.0341064	0.0951305
CGCCTCA	67.0909	1.22254	0.0950921
TACACTA	69.8817	0.955519	0.0950571
CGTTCTC	70.8456	0.896168	0.0949404
ACAAAAC	69.413	1.10159	0.0949263
ATAATAC	68.9594	-0.103733	0.0949211
CCGATAC	72.4865	1.21546	0.0948453
ATATCAG	69.2853	1.32742	0.0947776
TCTTACA	67.7814	-0.547554	0.0947484
AAGACCC	71.5006	1.34853	0.0947371
GCAGCCC	70.1476	0.860662	0.0946453
GTCCCAC	69.5923	0.911108	0.094483
ACGTTTC	70.6286	0.634423	0.0944509
ACAATGC	70.2522	1.18088	0.094385
CCTACGC	66.3795	0.47542	0.0943822
CTCAAGC	70.3541	1.3655	0.094328
AACTTTC	66.656	0.871594	0.0942244
CAACACG	68.1565	-0.0676735	0.0941578
AACTCCC	69.0251	0.44815	0.0939785
ACCCAGC	66.5948	0.302687	0.093756
CTCGCGC	67.0573	0.508725	0.0936845
ATACTCC	69.5541	0.255725	0.0936178
AGCTCCC	68.7847	0.994668	0.0935552
ACTCACA	65.3088	-1.07386	0.0934726
AACCAGC	69.516	1.64199	0.0933171
ACCCTGG	67.8026	0.946278	0.0932997
GAATATC	71.248	1.18821	0.0932834
CGCACAA	68.816	0.713873	0.0932523
ATGACCA	70.2173	0.611919	0.093238
ACATCCA	70.062	1.23487	0.0930057
ATTGTCA	68.5833	0.0270373	0.0929596
CGTGACC	70.9328	0.913367	0.0927572
ATCAAAA	69.2215	0.774726	0.0927373
CCGACCG	68.9383	0.633519	0.0926515
CTTAGTC	71.5138	1.00188	0.0925607
ACACTAA	69.3933	0.780804	0.0924507
CCAAGCA	68.8111	0.44385	0.0924141
CATGTCG	71.1572	0.989815	0.0923872
CCTCCTC	66.6406	0.54442	0.0923422
AGCTGCC	67.3095	1.66385	0.0923214
TCTAACA	69.5435	0.384921	0.092308
CACTGTA	68.6824	1.11505	0.0922791
GTCTGCA	68.7627	-0.138641	0.0921106
AACATCG	68.1676	0.851334	0.0920573
ATACTCG	70.7135	0.449053	0.0919979
ACACCGA	69.2899	1.37844	0.0919794
TCAACAA	71.3676	0.811601	0.0919457
CAATATC	69.682	0.741231	0.0919209
TAACCAA	72.1136	1.70003	0.091919
CAAATTC	68.8523	0.4665	0.0918648
ATCAATG	68.2121	-0.11758	0.0918398
ATCCGTA	72.5616	1.02641	0.0916173
GCCCGCA	69.5941	0.206256	0.0916005
AATCCTG	68.2408	0.495141	0.0914966
AACTACT	69.1986	1.10028	0.0914918
AACCATG	70.3937	0.432437	0.0914101
AATCTGT	70.4437	1.18409	0.091395
AGTCACA	71.4954	0.649028	0.0912893
ATATCAC	69.0586	0.663924	0.0912812
TTACCAA	70.1255	0.523665	0.091224
AGCCCCA	70.9797	0.43611	0.091209
CGCCGAA	66.726	1.21642	0.0911957
CACTCTA	69.4042	1.07807	0.091193
ACCGTAT	71.8944	0.832065	0.0911632
GCCTCTA	67.6265	0.545149	0.0911516
AATTCCC	70.5477	0.731612	0.0911499
CTGCTCA	67.8979	0.578512	0.0910711
ATACCAA	68.7214	0.148509	0.0909413
AAGTTCC	65.8533	0.052107	0.0908847
CAGAGCC	70.4388	0.843215	0.0908719
TATTCCA	68.1111	0.00658808	0.0908491
ATATAGC	70.2117	1.10276	0.0908418
AGATTCC	70.4437	1.52813	0.0907895
ACTAACG	71.3486	1.02134	0.090772
ACGCTCC	69.4638	1.19447	0.0907413
ACATCAC	68.6873	-0.0151001	0.090684
CTATACA	69.192	0.553355	0.0906802
GGACCCC	71.9351	0.521595	0.0906616
ATCAATC	70.3333	0.866347	0.0906533
GTTCAAA	70.3125	1.21875	0.0906197
AGCCCAC	68.0331	1.02067	0.0905663
CACTGAC	68.5609	0.467943	0.0904121
AAACTGG	69.9932	0.830287	0.0904098
CCGCGTA	71.3221	0.878386	0.0903623
GGGCCCC	71.5743	0.575888	0.09033
CACCAAA	66.4635	-0.0359575	0.0903062
GCCGACC	67.3062	0.99582	0.0902926
CATGCTA	69.2604	1.08177	0.0902443
CTAATAG	68.3006	0.725315	0.0901931
CCGTTCA	68.8657	0.239328	0.0901398
CGAATCC	66.8442	0.178927	0.0900951
AAGTATC	69.6037	0.142766	0.0899155
CCCGCGA	72.3571	0.895731	0.0899098
ACTGTGC	69.529	0.972689	0.089818
ATTTCCC	71.1368	0.793513	0.0898161
CAAGCGA	67.3509	-0.0251717	0.0898085
CATAATG	70.8053	0.601614	0.0896929
CCCTTAC	69.0915	0.371381	0.089638
AGTATTC	69.5677	0.874421	0.0896237
CACTAGC	68.5	1.29118	0.0896009
AACCGGA	72.646	1.20415	0.089573
GATCCCC	70.1146	0.382866	0.0895054
ACAATAT	70.5	0.569271	0.0894929
ATCTAAT	70.7417	0.700143	0.0894399
GACAAAC	70.6601	0.750603	0.0894113
ACGACAT	72.0969	0.545047	0.0893903
GCCAAAC	68.6176	0.451385	0.0893099
GTCTCTA	70.0368	0.381511	0.0891957
ATCGCTA	65.946	0.170488	0.0891861
CTGCCTA	69.8161	1.31795	0.0891484
CGCGCGA	69.7776	0.611248	0.0891063
AAATCAA	69.0632	0.909636	0.0890852
AGCATAA	71.8827	1.19301	0.0890767
TCCCTCA	67.8012	0.312074	0.0888718
AATTCTC	67.3677	1.04777	0.0888294
CCCCTAA	72.0739	0.739366	0.088788
ACCTTTG	70.0939	1.06532	0.0886935
CCTGACC	66.5972	-0.132913	0.0885998
TATGCAA	70.9401	0.636886	0.0885962
CCTGTTA	69.1466	0.311811	0.0885655
CCAGCAC	70.7123	1.25784	0.0884355
TACTCGA	69.1793	0.545571	0.0883701
CACTCGA	70.9072	0.677887	0.088347
AACATAC	71.2465	0.721963	0.0883356
GAAACTC	67.373	0.44815	0.0882262
ATAACAT	70.4964	0.888122	0.0879992
CGTCTCA	65.1733	0.199114	0.0879393
GGGCTCA	71.9139	0.293942	0.0879078
ACAGCTC	69.0129	0.88856	0.0877281
CCGTAAA	68.6351	0.0531564	0.0877221
ACTTCTA	67.5948	0.603115	0.0876946
GCCATGA	69.0508	0.983518	0.0876856
ACCCAAA	69.041	0.549376	0.087645
AGATCAA	68.1469	-0.328384	0.0876324
AAGCGGG	69.3	-0.705813	0.0876057
CCGAACA	70.3531	1.66205	0.0875248
AAACTCT	67.4574	-0.183664	0.0875161
ACGCCCA	69.7189	0.669054	0.0874997
CAAGCTA	70.4697	1.24185	0.087483
ACTATAC	71.7583	0.814108	0.0874794
ATGCATA	72.4189	1.38156	0.0874383
CTTTCCA	67.3561	0.744934	0.0873708
ATGCTCC	70.0631	0.343032	0.0873206
ACTTTAA	69.8648	0.705551	0.0873132
CACTTCC	68.4025	1.05702	0.0872843
AAAAGCT	66.3433	0.115714	0.0871212
AGGGTGG	72.8577	0.724616	0.0870861
GGAGCCC	72.2793	1.00655	0.0869791
ACATACG	69.2029	0.736101	0.0868718
AAGTACT	69.3708	0.681472	0.0867253
CAGCCCA	68.2885	0.58322	0.0866691
ACTTCCA	68.4967	0.479297	0.0866349
GACCTAC	68.6326	0.779681	0.0866239
CTTCCTA	67.5013	0.660863	0.0865574
CCACAAG	70.7588	1.10859	0.0865295
CTCCGGA	72.3076	1.15631	0.0865005
ATTCCAC	69.2145	0.578526	0.0864743
AAAAATC	65.046	1.08177	0.08643
ACGCTTG	68.8483	0.967485	0.0864213
CGGCCAA	70.329	0.443515	0.0863797
GTCCGGA	70.7647	0.51508	0.0862426
TCTGCCA	68.0419	0.634219	0.0862043
AATCGGC	67.633	-0.203574	0.08618
CATCATA	69.5933	0.402266	0.0861755
ACTCGTG	70.4829	0.409612	0.086124
CTTCCAA	67.3197	0.728245	0.0861206
CATTGAC	70.5	0.577433	0.0859674
CACCGTA	67.6613	0.757906	0.0858591
AAACGAC	68.6197	0.779958	0.0858181
GCGGGCA	72.7077	0.46462	0.0857457
AGTCACC	72.5328	1.22824	0.085697
CCGGTTC	72.2836	0.652905	0.0856194
AATCACC	68.8885	1.56779	0.0853834
AGATACC	69.761	0.610957	0.0852647
TCATAAA	69.0344	-0.01459	0.0852283
TTCGCAA	68.4649	0.43885	0.0851291
AACGTAC	69.9984	1.10632	0.0849456
GTCCATA	71.9103	1.39132	0.0847501
CGCACGC	69.4841	0.86349	0.0847438
CTGTAAG	69.1401	0.781081	0.084741
AACATGA	72.1272	0.0699181	0.0847196
ACTCGTA	71.2624	0.647687	0.0846355
CTTGGTC	70.1542	0.698467	0.0844602
CTTTCGC	68.8384	0.682376	0.0842453
ATTACAA	69.5349	0.81252	0.084118
TGAATCA	68.1474	0.617355	0.0841089
GTACCAA	69.9013	1.02781	0.0840688
GACTCCC	68.5812	0.382094	0.0839262
CTCCGAG	70.2297	0.931265	0.0839081
ATGACTA	71.2426	1.10349	0.0837824
ATACATC	67.8433	0.569038	0.0837014
CTCACGA	69.8375	0.958725	0.0836941
CTGAGAC	67.8958	-0.00386248	0.0836489
CACTGTC	64.1727	0.602474	0.0835951
AGCCCCT	70.8409	0.171858	0.0835043
GGCCTAC	68.3687	0.627864	0.0834387
ATCCTCG	67.823	0.223689	0.083435
ACATGTA	73.1764	1.42307	0.0834327
ATGTCCC	69.6462	1.15981	0.0834098
GAGCCCC	70.1513	0.173841	0.0833896
CAACAGC	71.1025	0.681472	0.0833829
AATACTA	71.7601	0.852646	0.0833601
AAACGTG	70.6493	0.762249	0.0833513
GATGATA	74.1519	1.19307	0.0833327
ACACAAA	69.5135	0.0546723	0.0832277
CAAACTC	67.9027	0.476542	0.0830886
CTTACAC	65.1461	0.109796	0.0830722
ATTGTAC	71.4161	0.872964	0.0830655
CCGTGTC	69.4322	0.76015	0.0829973
CTTTCTC	66.4532	0.343498	0.0829793
CATGCCG	68.7018	-0.0421812	0.0829715
ACGCCAA	69.5181	0.102654	0.0829594
ATTGATA	72.0452	0.853418	0.0828828
AAATTAC	67.7322	1.30135	0.0828018
CCTCGTC	67.0113	-0.342828	0.0827899
ACGCTTC	69.4322	0.683571	0.0827628
ACGTGCC	69.8156	0.346195	0.0827548
ACGCTGC	68.2857	0.0298067	0.0826611
ATATCTG	70.8263	0.790715	0.0826084
CAGTCAA	69.0389	0.225306	0.0824447
CTCCTGA	65.0728	0.562887	0.0823519
GAATCCC	68.7943	0.267939	0.082278
ATCCGTG	70.2631	0.680088	0.0822017
CTACAAC	70.8893	0.956044	0.082149
AACCTTC	66.7259	0.537963	0.0821371
CTCCAGC	67.7916	0.279396	0.082078
CACCCAG	66.0815	-0.274746	0.0818584
TATGTAA	70.8216	0.549973	0.0817457
ATCAACG	68.5717	0.717896	0.0817423
AGTGTAT	70.9555	0.0909359	0.0817268
CCCAAGA	68.2287	0.43149	0.0817191
TAAAGTA	69.9795	0.261687	0.0816848
CCCTTCA	71.2715	0.998196	0.0815646
ACATGTC	70.907	0.152459	0.0813495
CTACTCA	68.1212	0.760558	0.0812512
ACCGGAA	72.0254	0.853914	0.081106
GCGCAAC	71.6286	0.327582	0.0810844
TCACAAA	67.3356	0.0241951	0.0809187
CCTTATC	69.3483	0.741989	0.0808252
CTGCAAC	69.3809	0.132811	0.0808145
GCACAAA	68.5714	0.686311	0.0807639
GAGCAAC	71.6141	0.371745	0.0806301
AATTGCC	69.9133	-0.00801646	0.0805952
CCTAAAC	68.7447	0.245158	0.0805648
[truncated: 6,194 more rows]

## Sheet: Assay 13321
Assay 13321						Sequences with Passing E+Z Scores
Sequence	Median	Z-score	E-score			Sequence	Median	Z-Score	E-Score
ATTGGGG	74.9548	10.6382	0.492164			ATTGGGG	74.9548	10.6382	0.492164
ATAGGGG	78.0979	8.47553	0.490379			ATAGGGG	78.0979	8.47553	0.490379
GGGGTAA	72	6.45038	0.4846			GGGGTAA	72	6.45038	0.4846
AAGGGGG	71.7384	11.4791	0.476195			AAGGGGG	71.7384	11.4791	0.476195
GCGGGGA	73.1294	8.53367	0.465254			GCGGGGA	73.1294	8.53367	0.465254
ACGGGGC	72.5317	7.44327	0.462015			ACGGGGC	72.5317	7.44327	0.462015
AGGGGCG	72.3241	4.62973	0.460595			ATGGGGC	73.7588	7.21124	0.457894
ATGGGGC	73.7588	7.21124	0.457894			GGGGCAC	75.5121	6.17745	0.453629
GGGGCAC	75.5121	6.17745	0.453629			AGGGGTA	76.1904	9.01125	0.452914
AGGGGTA	76.1904	9.01125	0.452914			TAGGGGA	72.5999	7.39657	0.451353
TAGGGGA	72.5999	7.39657	0.451353			Total - 10 Sequences
CGGGGAA	72.2532	7.7738	0.447656
GGGGTTA	71.8996	7.74943	0.445964
GGGGCGA	76.3466	7.9664	0.44287
AGGGGTG	73.4022	7.92578	0.438444
AGCGGGG	74.5107	4.08122	0.437192
GGGGGAC	70.924	9.03908	0.436023
ACTGGGG	73.459	5.02003	0.435793
GGGGTAC	78.1626	1.48978	0.435329
CTGGGGA	74.1689	5.04913	0.43524
AACGGGG	71.3333	7.91774	0.434826
CGGGGAC	73.3353	7.69741	0.426324
AAGGGGT	72.255	6.5357	0.418355
AATGGGG	71.8481	6.29643	0.417967
GGGGACA	75.3096	6.64469	0.412858
ACGGGGA	74.3287	7.62986	0.41082
GGGGAAC	69.5133	6.37287	0.397037
GGGGCTA	74.0569	5.4081	0.379058
ATCGGGG	74.654	6.0744	0.374011
ATCTCCC	72.1696	4.03684	0.367545
ACAGGGG	77.4838	5.71072	0.35845
CATCCTC	70.7094	3.02957	0.355964
GTGGGGA	73.2162	4.50334	0.350996
CATGGGG	78.2108	4.78955	0.34806
GGGGTCA	73.5734	5.41359	0.343381
GCCACCC	73.6357	3.67445	0.342099
CAAGGGG	71.3381	3.51076	0.33609
CACTATC	71.9225	4.09266	0.329674
CGTACCC	70.3593	3.19524	0.328241
ATCGCCC	71.6394	3.40666	0.325824
AGGGGAT	72.1344	3.51076	0.325023
CAGGGGC	72.5314	2.61636	0.321831
CCAGGGG	70.8555	2.61636	0.318668
CGGGGCC	66.663	3.11309	0.318313
CCCACGC	73.2162	2.81264	0.316685
CTGGGGC	69.43	5.18342	0.314222
CCGGGGC	69.9319	4.7732	0.312482
ATGGGGA	74.3529	4.10492	0.310781
CCACCGC	70.1761	2.93708	0.308023
ATCACCC	74.9536	3.1647	0.306106
CGCACCC	72.2978	2.71242	0.301976
GGGGAAA	71.7662	3.21183	0.301315
CACGGGG	74.0394	5.39968	0.300595
TGGGGAA	73.1891	3.7254	0.298294
CCTCCTA	68.868	3.12333	0.298205
GCATCCC	71.4073	3.19345	0.296523
CGCTGCC	70.1266	4.02231	0.2939
CACCCTC	70.0454	1.66894	0.293222
ACCGGGG	69.1676	5.91004	0.292893
CGGGGGC	75.1538	5.57833	0.291653
CCCGTAC	71.5285	2.83099	0.291108
CGCATCC	74.3133	3.10538	0.289826
CGCCACC	70.4276	2.23879	0.285478
CGTGTCC	73.0216	2.79369	0.284295
GCGTCCC	70.5316	2.37259	0.283105
ACACTCG	71.716	3.1379	0.28297
CACCGTC	70.1582	2.44767	0.279873
CCACCCC	76.6122	2.77045	0.278978
ATATCCC	76.1381	2.89801	0.278263
ATCCTCA	72.3196	2.6857	0.276217
ACCCTCT	72.9861	2.60674	0.274541
GCCGCCC	74.1152	2.90586	0.274079
CCTCCTC	67.3519	2.80173	0.273814
CCCCCTA	75.7613	2.47167	0.273195
ACCTCGC	70.9867	1.65792	0.273123
CCCTATC	72.166	2.85761	0.270079
CACCATC	71.5454	2.62195	0.269747
CACCTCC	70.7407	3.17892	0.268995
GTCCCAC	71.3761	2.47539	0.267882
ACTTCCC	71.1902	2.85954	0.267343
ACCTCCT	68.2992	3.20297	0.267334
CAGCCGC	69.0603	2.72822	0.26713
CATCTAC	72.0643	2.56559	0.266222
CCTAATC	70.8723	2.68263	0.266129
GGGGATA	76.0239	3.37768	0.265654
ACCGCTA	68.4715	2.53024	0.264096
GTCCAAC	70.3432	2.62797	0.263777
ACTACCC	73.7482	2.47481	0.2624
CGGGGTC	73.9528	-0.0974187	0.262055
ACCCTCC	72.0289	2.21152	0.261817
CCATTCG	68.5646	1.28419	0.260454
ATACCCC	76.0255	2.379	0.260411
CCCTGCA	70.5902	2.53863	0.259734
CCTCGTC	69.058	2.37164	0.259681
CCTGATA	72.6137	2.75899	0.258762
CTCCGCC	70.6184	2.95837	0.257703
CGTCGCC	68.1241	1.68208	0.257505
CCCGCGC	72.3421	1.6158	0.257391
CTACTAC	69.918	2.35596	0.257235
ACCTCCG	68.0487	2.68195	0.257129
AGGGGGC	73.5898	5.17653	0.25659
CCCCTAC	75.6408	2.29915	0.256256
ACCTACC	68.0844	3.29065	0.256133
CGGGGCA	71.8513	1.99519	0.255513
ATCCCCC	74.5508	2.15121	0.255406
CACTTGC	70.6228	2.50579	0.255168
ACCCTAT	73.2428	2.65552	0.254794
CACCCCC	76.8561	2.89904	0.254677
CATATCC	72.2045	2.25106	0.253978
CGCCCAC	72.7643	2.31163	0.253368
CCCGCTA	74.7483	2.44457	0.253144
ACCGTCC	69.8328	2.54815	0.252881
CCCTATA	72.5436	2.07686	0.252401
CTCCTAC	68.8201	2.02802	0.250976
CTTCCCC	75.1965	2.3522	0.250322
CCCCTGC	74.8721	2.25121	0.250074
CACCTGC	68.9493	2.22365	0.249985
AACGTCT	70.0071	2.27853	0.249794
GCCCCCA	76.8519	2.83202	0.249588
CACCTAC	68.1119	2.67332	0.249584
CGCCTCC	69.4754	2.27976	0.249571
AGGGGCC	72.3105	3.37323	0.248965
CACCCCA	75.475	2.3089	0.248624
ATCATCC	68.2024	2.29714	0.248528
ACTCCTC	69.9587	2.87442	0.248009
CCCCTTA	76.4038	2.66926	0.248004
GCACCCC	74.4142	2.10867	0.247447
ATCTGCC	69.3584	1.99382	0.247051
ATCCTCC	68.5409	2.22675	0.246692
ACTATAC	69.7605	2.64437	0.245931
CATCGCC	70.83	2.45508	0.245665
CCCTGTC	70.6414	2.0391	0.245575
CCCACTC	72.2238	2.45084	0.245211
CACACGC	67.8124	2.01262	0.244261
CCTACTA	69.3958	2.06167	0.244257
CGCGCCC	72.7643	2.22513	0.244166
GATACCC	69.8489	2.379	0.2441
GCTCCCC	74.3529	2.13426	0.243921
CCACCCG	72.6217	1.97124	0.243896
ACATCGC	69.0482	2.61767	0.243833
CACTCGC	69.1956	2.74965	0.243474
CGCCATC	69.6285	2.2627	0.242383
GTACCCA	69.7327	2.17127	0.242221
CCCCCGC	75.2052	2.2627	0.241717
GTCGCCA	69.2619	2.5089	0.241664
GCTCTTA	68.5323	2.03264	0.241365
CCCTGCG	72.0671	2.84245	0.241258
GCTCCAA	67.599	2.08276	0.241096
CACTATA	68.3935	2.97277	0.240856
ATACTAC	68.2374	2.42764	0.240363
CCGTCTA	71.9712	2.26986	0.240262
AATCCTC	71.6749	2.33019	0.240019
ACCACCC	70.8958	2.16567	0.239821
CACCCGC	72.2992	2.62212	0.239773
CGCCTAC	68.2946	2.88463	0.239598
CTCTTAC	67.3958	2.15727	0.239229
ATGCTAC	71.3478	2.54778	0.239121
CCACCTA	68.0999	1.87299	0.238539
ATCCCTG	70.6142	2.51811	0.238395
CCCACTA	71.8246	2.5645	0.23834
CTCTCAA	69.9436	2.25121	0.237858
ACCCAGC	68.7517	1.42735	0.237156
ATACCTC	70.2573	2.51976	0.236627
CTCTATC	70.5197	2.64498	0.236529
CCCCGTC	74.2133	1.85229	0.236474
ACCCCGT	74.3333	2.0608	0.23588
CGTCCGC	68.5434	1.63946	0.235795
ACCCCGC	74.8329	2.14357	0.235733
ATCCACC	67.4178	1.8998	0.235724
ACCTTCC	71.4032	2.75463	0.235594
CCGCCTA	70.0215	1.90412	0.23493
ACGCCTC	67.0067	2.18033	0.23439
ACCTAGC	70.8125	2.65035	0.233856
AACCCAT	72.3884	2.17031	0.233829
CATCGTC	71.6376	2.2137	0.233787
AACCCTC	72.1144	1.93556	0.233732
ATCGCTG	68.7652	1.59594	0.233162
GCCTGTA	71.485	2.92208	0.233142
CGTCCCC	74.4887	2.0106	0.232547
ACCCTGC	71.1543	1.83474	0.232244
CAACCGC	69.7532	2.64479	0.232103
CACCCAC	73.2397	2.85001	0.231766
ACCCCCT	74.3389	2.08523	0.23176
ACTCCTG	66.2949	1.88462	0.231734
ACTATCG	71.2266	2.06349	0.231583
AAATTCG	70.7553	2.66925	0.231367
CCTCTCA	67.2756	1.96845	0.231271
ATTCTCC	69.6402	1.91128	0.23092
CGACTCC	69.7226	1.50463	0.230858
ATCACTG	70.0569	1.63973	0.23037
AGGGGAA	73.4822	2.47955	0.230192
GTTTACA	72.2064	2.08601	0.229428
TCACCCA	72.2885	2.28029	0.229141
CGATTCC	70.4014	1.8185	0.22901
GCTACCC	70.6788	2.08623	0.228784
ACCCCTG	73.4987	1.60673	0.228515
ACCACTA	70.9998	2.6393	0.228378
CGCGTCC	69.9451	1.39476	0.22804
CTATCCC	67.6133	2.29431	0.227822
GCCCACA	72.1111	2.10881	0.226853
ACTCTGC	68.7412	1.52164	0.226756
AGCCGCC	69.5624	2.95676	0.226411
ATCCCGC	71.9175	1.48295	0.226381
GCTATTA	69.9493	2.04196	0.226279
ATATTAC	67.8496	2.2443	0.226277
CGCTCCC	71.1259	1.80775	0.226209
TGTCACA	71.8551	2.37433	0.225779
GGTCCCA	70.4266	2.30631	0.225673
ACTCCGC	67.6642	2.07182	0.225643
CCGCTAA	69.3128	1.63657	0.225456
CCCACCG	71.8269	1.77875	0.225369
CCCCGCG	74.0137	1.90079	0.225304
CCGCTAC	69.6285	2.39537	0.225016
ATGATCC	71.5724	1.77352	0.224886
ATAACTC	71.8687	3.07427	0.22472
CATACTC	69.7956	1.19405	0.224698
CGCCCCA	74.5734	2.13885	0.224623
CCTCTCG	68.6365	2.08193	0.224244
ATAGTCC	71.0827	2.55145	0.224051
ATTACTG	70.3885	2.45956	0.22391
ATGATAC	70.0198	1.82993	0.223615
ACTCCCC	73.5156	1.85734	0.223225
ACCCCTA	72.36	1.43104	0.223208
ACAACCC	73.1205	2.0367	0.222627
CAACCAC	69.2685	2.0099	0.222558
CTATACC	71.3863	2.46302	0.22236
AATCATC	66.3356	1.80302	0.221808
CGCTACC	69.1773	2.33419	0.221719
CGCCCCC	73.3696	1.68345	0.22142
ACCCGTA	69.3082	2.11807	0.221171
CCCTCCC	75.562	2.27409	0.221128
CCTCCGC	69.2517	1.63674	0.220503
GCAACCC	72.4064	1.9724	0.22047
AACCACC	71.094	2.2279	0.220398
CGCCCAA	70.3362	2.46191	0.220177
ATGTCCC	71.6119	2.15789	0.220098
ACACTCC	69.6724	1.48379	0.219618
CGTAACC	71.392	1.96426	0.219364
ACTACTG	68.1972	2.80846	0.219096
ACCACTC	69.5133	2.11832	0.218938
GTCTCAC	70.0454	2.45089	0.218883
CCATGTC	70.2896	1.94644	0.218804
ACCACCT	69.6986	2.40501	0.218758
CTTGTCA	69.7458	2.3828	0.218711
CGCTTCC	69.7687	2.03049	0.218519
CGTCTAC	69.125	2.10765	0.218395
CAATCTC	67.172	1.96854	0.218388
GCCACCA	72.0728	2.43344	0.218314
GCCCGTA	71.0922	1.88249	0.217819
CACTGCC	68.3339	1.04823	0.217622
ACGCTCC	69.5642	2.00262	0.217542
CCCGCGG	71.541	1.56864	0.217326
CCGTACC	67.8928	1.43793	0.217255
GCTGCCC	66.6405	2.38589	0.217232
ACCCACC	74.9034	1.89967	0.217143
ACATGAT	69.3857	1.76972	0.217122
CGATGCC	69.0547	2.04637	0.216939
CACTTCC	69.6518	1.98191	0.216828
TCGCCCA	70.2557	2.39642	0.216625
ATTCCCC	74.3087	2.07583	0.216487
ACTCTCA	69.2142	1.61574	0.216474
CCACTAC	68.9057	2.36216	0.216031
ACCCCCG	75.2086	2.35543	0.215188
ATGTGCA	69.9043	1.73761	0.214844
CGTATCC	68.2808	2.14587	0.214415
CGCCTTC	68.7368	1.92607	0.214294
CATCCGC	69.2186	2.36591	0.214216
CCGCCCC	75.4179	2.16688	0.214128
GTCTAAC	69.129	1.93236	0.214095
CTCGCCC	68.8794	1.63148	0.213895
ACCTGCC	69.4194	1.96993	0.213604
CCCTACC	69.8505	1.87035	0.213561
ACACCTC	69.9601	2.17031	0.213409
CATCTCC	71.6876	2.05644	0.213016
ATGCCCA	70.3617	2.50207	0.212985
CGTCCTC	73.6298	2.83116	0.212646
CGTTTAC	69	1.56052	0.212449
CCTTATC	68.4183	2.33427	0.212272
TGATACA	71.0099	1.91584	0.211508
CCTGTAC	68.0721	2.62856	0.211451
CTCCAAC	67.1179	2.24054	0.21095
ATCCCCA	73.937	1.88442	0.210745
CGCAACC	70.604	1.95854	0.210745
CTACGCC	67.5483	2.50756	0.210564
CCCAGTA	72.6785	1.56836	0.210425
CTCGTCC	67.775	1.47414	0.210406
CGCCCCG	74.3229	1.58145	0.210204
GCGCCCC	73.6191	1.76625	0.209524
CTCCCCA	73.7328	1.89656	0.209434
CCCTCTA	70.0071	1.92786	0.209081
CACCGCC	69.3566	1.83913	0.208466
TCATCCA	68.255	1.62276	0.208198
AGCTCTC	69.2061	1.32672	0.207828
GGTCCAA	70.2702	2.43291	0.207708
CCTCGCG	69.843	1.50959	0.207569
CGCCGCC	70.1702	2.07359	0.207543
CACCCGA	70.9497	1.73799	0.207505
CGTCTCC	70.4685	1.96012	0.207431
CTACCGC	69.0522	1.96363	0.2074
CCATTGC	69.588	1.83656	0.207357
CCCTGTA	71.0134	2.04324	0.206949
CTCCTCA	66.7545	2.79	0.20693
ACTGTCC	71.4802	1.84334	0.206567
CGTTCAC	68.3493	1.7126	0.206332
CTACTCC	67.5034	1.49689	0.206272
CACCCTA	69.8658	2.07929	0.205657
AACCCCG	74.1736	1.984	0.205656
ACTCTCC	67.6385	2.56079	0.20562
AACATCC	69.6738	2.30189	0.205613
CCTGCTA	66.7234	1.91365	0.20557
CCCCTCG	72.5659	1.47933	0.205536
CTCCTAA	69.9934	2.73384	0.205479
CGCTATC	69.1644	1.70144	0.205464
CCACGCG	68.9082	2.04241	0.205341
CACGTCA	67.6172	1.32302	0.205188
CCCCATA	74.3529	1.98176	0.205028
AGCATCC	69.966	2.33081	0.204926
ACCCATC	69.1496	1.84404	0.204741
CTAATCA	68.9785	1.6733	0.204306
CAATCTA	71	2.17373	0.204244
GCTCCCA	69.9183	2.1431	0.203942
AAGCTCT	70.6884	2.15532	0.203306
CATATAG	73.8724	1.66399	0.203118
ATACACC	69.2155	1.15808	0.202917
CCCCCCG	73.9154	1.94795	0.202896
CGCGGGA	72.3478	1.6556	0.202656
CTGCCCA	67.9107	1.49636	0.202505
ATCCCCG	74.2176	2.03661	0.202316
CGTGCCC	70.3521	1.70163	0.20216
CGTCATC	72.1073	1.97756	0.202119
ATCTCTG	68.4466	2.00604	0.202107
AGTCCAT	69.3581	1.69956	0.20194
CCGTGCC	68.9817	1.73589	0.201909
ATCATCA	68.9428	2.0381	0.201479
ATTCTAC	69.1809	0.636233	0.201471
ACCTGCA	67.8377	1.74459	0.201416
GTCACAC	70.5915	1.7088	0.201232
GTCACCA	71.5935	1.29412	0.201163
ATCACTC	68.5875	1.98314	0.200946
CAACCCC	73.7169	1.9378	0.200852
CGTCACC	73.8548	2.49715	0.200451
GTGACAC	71.0185	1.88531	0.200438
CACCCCG	74.0394	1.99921	0.200402
TACTACA	69.8888	2.04081	0.200359
CCCGGCC	73.2727	2.28083	0.200214
CCAAATA	69.9302	1.42203	0.200124
ATACCCA	68.7735	1.86559	0.199925
CGAGCCC	68.8642	2.02123	0.19972
CCCACCC	77.5289	1.46228	0.199714
CCCCGGC	73.8399	1.9299	0.199526
CGACCAC	70.709	1.40573	0.199456
AACCCGC	74.9926	2.10294	0.19921
ACCGCCC	72.6621	2.13538	0.199089
CCGGGGA	73.4239	3.20682	0.199065
CCCTCTC	71.8958	1.57565	0.198918
CCCTTAC	72.1821	1.74445	0.198822
CCTCGCA	68.541	0.561834	0.198648
ACTTTGC	69.3286	2.06073	0.198477
CGTTCCC	70.9333	2.80421	0.198346
GCCCCCC	72.2922	1.37043	0.198255
CATTTCC	71.3988	2.16187	0.198106
CATCCCG	70.2905	2.09918	0.198003
GCTTTCC	68.531	1.77254	0.197862
CTCCCAA	69.7246	2.16057	0.197856
ATTATCC	71.3357	2.05887	0.197735
ATGCTCC	70.2414	2.30376	0.197552
CATCATC	68.8785	1.97504	0.197463
GCCCTCC	71.3423	2.35945	0.197416
ATCAGCA	72.4492	2.30236	0.19739
CACTCGA	69.8441	2.04196	0.197288
GTCCCAA	69.7284	2.02923	0.197242
CCAACGC	68.9718	2.06273	0.197233
CCATGCC	67.2758	1.35122	0.197177
CCTACGC	67.7974	2.4234	0.19705
ACATCTC	71.4028	1.79235	0.196884
CACTGTA	70.543	1.54902	0.196862
CGGTACC	70.081	2.4232	0.196844
AATCCCG	71.2699	1.49158	0.196554
CAACCCG	67.9934	1.33097	0.196522
CCTACCC	68.7124	1.86064	0.196521
CCAAGTC	68.7387	1.98823	0.196393
ATCTACC	70.1348	2.07269	0.196229
ACCTGTA	67.3321	1.72896	0.196222
CCATATC	71.0785	2.1214	0.195987
CTACCCC	73.5369	1.83558	0.195912
CCGCGTC	69.2282	1.51389	0.195889
ATGTCAC	67.6649	2.29769	0.195883
CTGCGCC	67.4507	2.1214	0.195537
ACTGCGC	68.8992	1.42978	0.195469
GCCCCTA	74.3772	2.06319	0.19546
AGCTACC	69.7644	2.08338	0.195306
CCGCCGG	68.9246	1.08865	0.195269
ACCATCA	69.8871	0.909983	0.195173
CGAGTCC	68.6388	1.9403	0.195024
ATGCCCC	73.6712	1.76904	0.194957
CCCGCTC	69.3996	1.32126	0.194551
CTCACCC	69.3603	2.06522	0.194534
CCGCCCA	72.9643	2.13877	0.194294
ACCACGC	66.4012	2.26826	0.194276
GTGCCCA	69.234	1.84233	0.193775
ACCTATA	68.1192	2.12942	0.193728
CCCCGTA	74.1004	1.823	0.193398
CGCGCTC	70.0225	2.18234	0.193209
ACTACAT	70.2262	1.84158	0.193111
ACCTCTA	66.6496	0.967074	0.192842
CCCACAA	70.397	1.35971	0.192812
ACCCACT	70.7291	2.25073	0.192421
GCGTACC	68.6151	1.41535	0.192387
CCTCTGA	69.8874	1.55141	0.191971
ACCTCTC	67.031	1.96981	0.191691
CAACATC	72.8478	2.12424	0.191589
CCAAATC	67.8009	1.95226	0.191444
CCAACTA	68.6093	1.68367	0.191415
CGCGTAC	68.8904	2.06981	0.191413
ACCCCCA	72.8581	1.62144	0.191131
CCCAGCG	72.4128	1.55249	0.190856
ATCGTAC	70.4726	1.58217	0.190647
CCACATC	68.9119	1.62819	0.190568
AAGGGGA	73.0264	2.68095	0.190503
ATTCCTC	67.345	1.83804	0.190491
CGGCTAC	70.6428	0.959556	0.190147
CCAACAC	73.9922	2.05602	0.19008
CCATCCG	69.855	1.97796	0.189919
CTGCCCC	73.0206	1.67486	0.18988
CCTATCC	68.1118	1.81855	0.189726
CCCAATA	68.97	1.23889	0.189571
GGCCCCC	73.4629	1.6514	0.189283
CCCCAGC	73.5384	1.58555	0.189266
CTACATC	69.3451	1.31992	0.189207
CCCCACC	72.8581	1.54407	0.188971
ACTATCC	70.6443	1.58714	0.188803
CCTGTAG	71.5769	1.92047	0.188745
ACGCTAC	67.5897	0.928458	0.188738
CGACCGC	68.2066	1.33458	0.188737
GTCCCCA	73.9328	1.93052	0.188658
ACCCGAT	71.6041	2.17473	0.188364
CCCTTAA	70.0684	1.1635	0.188214
GCCTCCC	70.4998	1.4501	0.188201
GCCAACA	70.3944	1.32232	0.188074
CTTTGCC	69.6165	1.49278	0.18805
ACAATCC	69.4968	1.46542	0.187837
CGTCCCA	70.5176	1.51569	0.187827
ATGCTCG	70.8024	2.14621	0.187663
ATCCATC	70.1908	1.39426	0.187439
GCCCGGC	71.1933	1.9143	0.187418
GAATCCA	69.2857	1.21614	0.187267
GATGCCC	72.315	1.46231	0.187095
AATCCCC	74.8965	2.1615	0.186915
CCCAATC	70.3817	2.0704	0.186676
ATACTCC	70.0582	1.46116	0.186475
CTCCGCA	67.7163	1.54779	0.186322
ATATTCG	71.7482	1.3268	0.186299
CCCTTGC	69.0761	1.76694	0.185979
ACCCCAC	73.8963	1.90085	0.185693
AATATGC	71.9333	1.62194	0.185611
CCATTAG	68.4025	1.00567	0.185248
CTACCCA	68.7785	1.94297	0.18522
GTCCGCA	69.0156	1.61447	0.18519
CCCGGCG	72.1685	1.9143	0.185184
ATCCCTC	71.7183	1.91197	0.184927
AGAGGGG	74.5958	1.18937	0.18491
CATCCGA	71.2094	2.64531	0.184879
AATTGAC	67.9724	0.577913	0.184636
ATCTCAC	68.425	2.42003	0.184596
AATCTCC	67.6258	1.97771	0.184552
ACTGTAT	69.7552	1.98188	0.184513
ACCGCTG	66.551	1.23301	0.184433
ACATCTA	67.9666	2.06425	0.184385
ACATCAC	71.5328	1.5982	0.184356
CGTTATC	69.2799	2.12257	0.184321
CACTCTC	69.6197	1.89046	0.184252
GCGACCC	69.9717	1.21304	0.184165
ACCTTTC	68.8526	1.70163	0.183964
ATCATCG	68.3391	1.68172	0.183963
CTCCACC	67.8018	2.11312	0.183953
CACATAC	69.7736	1.71349	0.183952
CTCTCGC	69.0212	1.51558	0.183704
AGCCCCC	74.118	2.01647	0.183689
CAATATA	71.1774	2.28533	0.183646
CCCATTA	70.3972	1.96283	0.183635
CCGTCTC	68.4965	1.56538	0.183306
CCCCACA	72.7957	1.42713	0.183029
GCCCACC	70.9595	0.812953	0.182747
CGCTGAA	68.8478	1.2426	0.182726
ATTGTCC	71.0068	1.47775	0.182515
CGACGCC	68.237	1.48544	0.182418
CTCCCAC	68.2216	1.32023	0.182189
GTTCCCA	66.7723	1.21187	0.18211
CACACTC	69.15	1.52315	0.182037
AACCCTA	72.4064	2.20352	0.181995
ACCCTCG	69.5947	0.846635	0.181988
CCACTCG	70.25	2.04196	0.181949
GTTCAAC	73.0342	2.25128	0.181844
CTCTCAC	66.5173	0.747707	0.181666
CCGTTTA	66.8131	0.768376	0.181638
CAACCTC	69.3758	2.13186	0.181603
CATTATC	70.2493	1.88657	0.181328
ATTCCGC	69.3452	2.17781	0.181246
AGGGTAA	71.1646	1.83161	0.181047
AATCGCT	69.9193	1.50863	0.18067
CTGCTCC	66.2027	1.73257	0.180616
CGTAATC	67.8716	1.54882	0.180569
TCCCCGA	72.55	1.50502	0.18043
CGTATAC	67.3829	1.08975	0.180342
GCAACCA	70.6985	1.45029	0.180169
CATACCC	71.9008	1.95882	0.179886
CCTCATA	66.9671	1.3829	0.179807
TATCCCA	69.0814	1.84355	0.17977
ATCGTCC	70.5036	1.63006	0.179707
CATCTCA	69.691	2.38276	0.179695
GCCCCAC	73.0001	1.60323	0.179646
ACTCCCA	69.6603	1.52908	0.17943
AAACCCA	69.6561	1.79761	0.179413
CCGCTGC	68.5367	1.6222	0.179176
CTACGAC	70.176	1.44989	0.179163
CCTTCCG	66.413	1.78068	0.179157
ACTCGCT	69.1316	2.00713	0.179127
ATTTCCC	69.2915	1.68494	0.178803
CATTCTC	69.5899	1.59521	0.178656
AACTTCC	69.0235	1.69051	0.178474
GTATCCA	71.755	1.44061	0.178429
ACCCATG	70.2857	1.73406	0.17836
ACTGCTA	67.2545	0.773855	0.178341
GATCCCC	72.1344	1.31441	0.17834
CCTATAC	68.0965	2.28395	0.178296
ATTAACC	69.1617	1.79657	0.178015
ATACCTG	69.0526	1.06751	0.177991
GCGCTCC	67.9933	1.19352	0.177745
CTTGTCC	68.9924	1.91332	0.177677
CTGGACC	68.58	1.2176	0.177545
ACGCGTC	69.964	1.99409	0.177421
CGTTCGC	69.5203	1.15883	0.177415
CCACTAA	68.7133	1.49699	0.177167
CCCTCCA	70.8723	1.8272	0.177152
CCGGTCG	71.8267	1.7691	0.176977
ACCCCGG	71.864	1.31877	0.176962
CCCAAGC	71.277	2.07628	0.176931
CCCCCCC	71.1742	1.10009	0.176705
CATGCCC	70.3704	1.87738	0.17648
CCGCCTC	65.7947	1.57299	0.176457
CCCGTCC	70.7482	1.2209	0.176264
ACGCCCC	72.3895	1.47137	0.176258
CTTTCCC	69.3766	1.31046	0.176021
CGATACC	67.8552	2.23201	0.175815
AATCGTG	70.7621	1.89567	0.175812
ATGCCTC	69.9411	1.66844	0.175793
CCGTCGC	68.4715	1.81979	0.175667
CATATCG	68.436	1.36705	0.175634
ACCGCCG	68.2868	1.40192	0.175633
CCGCTTA	65.0588	1.53185	0.175576
CTCGCGC	68.243	2.14497	0.175514
CGCCATA	67.541	1.64575	0.175443
CCAATCC	71.3235	2.28793	0.175287
ATATGCC	71.3891	1.74916	0.175168
ACCTGCG	68.5894	0.798883	0.175134
CCACTCA	70.4389	1.77077	0.174929
CATAATC	69.223	1.75712	0.174432
CCCATCA	69.3065	2.03406	0.174413
CCGTTCG	69.9929	1.48833	0.174359
AAACCCT	70.063	1.87035	0.174333
CGGGGAG	73.5203	3.10053	0.174296
CGCTTAC	66.2464	1.23945	0.174139
CTGACCA	68.5441	0.778089	0.174024
CCTCATC	70.0323	1.51154	0.173823
CCTATCG	66.9383	0.946793	0.173792
CCTCACG	70.4266	1.87343	0.173754
CATCTGA	68.845	1.62128	0.17357
CTATTAC	71.5036	1.83306	0.173516
ATGTTAC	71.8745	2.24592	0.173329
GGATACC	68.4246	0.622567	0.173067
ACCCCTC	72.7114	1.55778	0.172976
CCGTCCG	69.7142	1.18783	0.172829
CTACCTA	64.3358	1.44793	0.172738
CACACCC	70.1712	1.89018	0.172655
CCTATGC	69.9406	2.05007	0.172592
CTCATCC	66.8428	1.99219	0.17245
CTCCATA	69.5955	2.0556	0.17242
CCACGCC	67.0797	1.49523	0.172369
CCCAACG	72.4862	2.31132	0.172324
ACTGGAT	71.5328	1.10566	0.172283
GACCGTC	67.474	0.90452	0.172199
ACTCATA	71.7962	2.22463	0.172111
ACCCCAT	74.0275	1.51479	0.172037
ATTGCTG	69.2702	1.21365	0.171868
CTGCAAC	68.9865	1.3558	0.171839
CCTGTCG	67.3802	1.21001	0.171833
CCTCTAC	65.8475	1.08751	0.171475
GTTTCCA	68.445	1.26333	0.171039
ATGTACC	70.6088	2.07356	0.17078
ACCATCC	67.8464	1.54825	0.170735
ACCCCAG	73.0898	1.49699	0.170494
ACCCCGA	73.8041	1.90499	0.17049
CGGCCGC	71.617	1.4747	0.170451
CCCCCAC	71.24	1.12059	0.170297
CTCCTTC	66.9671	1.94414	0.170289
CCACCTC	68.7666	1.54324	0.169976
CATCCAC	67.9669	1.79723	0.169689
CGCTCTA	69.8829	2.10802	0.169575
CATTCCC	71.0627	1.97589	0.169573
CTCTGAC	68.4181	1.57104	0.16956
CCGTTCC	68.2026	1.19618	0.169559
ATGCCAC	70.0305	1.86515	0.169522
GCCTCTA	70.7712	1.42529	0.169483
CCCGTCG	68.9197	0.999837	0.169403
CATGTCC	69.3587	1.86459	0.169359
CTGTGAC	71.5884	1.78633	0.169285
GTCCGTA	68.7517	1.43614	0.169138
CCTCCCC	72.359	1.4377	0.169085
AACCTCT	67.7478	1.33774	0.169064
CATGTAC	70.1571	1.29384	0.168969
CTCCGTC	69.4562	1.5072	0.168946
ACGCCTA	70.0272	2.51833	0.168888
GTATGTA	71.463	1.44883	0.168803
CACATCG	68.1564	1.5072	0.168545
CCCATGC	69.7153	1.72868	0.168399
ACCTTAT	68.7943	1.7369	0.168371
CCTATTA	68.3881	1.66247	0.16822
CAAACTC	68.9266	1.49574	0.167891
CTGTCGA	67.9391	1.94157	0.167712
CCCTACA	67.2642	0.55125	0.167437
TCTCCCA	67.9007	1.59854	0.167254
CTACAGC	68.832	1.03749	0.167156
TGCCCAA	68.6617	1.62287	0.167053
CATTTGC	66.3247	0.898512	0.166862
CCCTCCG	69.4788	1.08373	0.16684
CCGTATA	67.7814	0.569243	0.166774
CTCATAA	69.4608	1.61626	0.166746
CCCCTCA	72.7103	1.52822	0.166645
CCAATGC	69.4789	1.25547	0.166413
CCCATGA	71.3161	2.38083	0.166228
CAAGTAC	71.3473	1.40489	0.166001
ATATTCC	71.3172	1.96117	0.165954
CCCCCGG	73.0982	1.56265	0.165865
GCCCTTA	68.1341	0.553212	0.165861
CCCATTC	71.0761	1.00897	0.165843
CACTACA	68.4635	1.16904	0.165837
CCTACCG	67.227	1.60955	0.165831
ATATCTA	69.1221	1.06829	0.165723
GCGGGCC	66.5227	1.49358	0.16566
CCCATCG	69.7307	1.44986	0.165514
ACACCCC	72.8918	1.54522	0.165491
CCTTTCG	68.5253	1.34358	0.165158
ACTCCTA	70.5309	1.64029	0.164919
CATTCGC	66.6202	1.23497	0.164812
ACACCCG	65.5974	1.32383	0.164661
ACATACT	68.3178	1.26618	0.164519
CGCTCCA	68.3489	1.69715	0.164307
ACGCCTG	67.772	1.67072	0.164292
GCGCTGA	70.1229	1.26496	0.16395
CTGCTAC	66.776	0.821016	0.163924
CCCCCTC	72.0693	1.37455	0.163909
ACTTTCG	68.5416	0.681542	0.163847
GGCCACC	68.8768	1.26459	0.163792
CACAATC	69.8817	0.481646	0.163668
CCGCATC	71.4436	1.66381	0.16333
ACGATTA	68.2986	1.02609	0.163176
ACTACCT	68.3061	1.73064	0.163115
CCGCCGC	69.1354	1.18048	0.163086
CATGTCA	66.9645	1.83527	0.16301
GACTCCC	68.7663	1.5759	0.16294
CGTCTAA	68.3774	0.75896	0.162875
CACATTC	70.9664	1.73825	0.162863
ACGACTC	68.5713	0.837265	0.162614
GATTCCC	72.1222	1.81696	0.162567
CCATGCG	67.9149	1.70063	0.162516
CCCCAAC	73.2485	1.74578	0.162447
CCTTCTA	67.5347	1.45499	0.162385
CCCCCAA	71.6632	1.25231	0.162138
GGCAACC	71.3111	1.26725	0.161969
ACAATAT	68.5986	1.82515	0.1619
CAGATGC	68.4265	0.971043	0.161813
TACCATA	71.2892	1.76074	0.161794
ATTGCCA	67.5447	0.814479	0.161781
ACCTCTG	65.284	0.89778	0.161716
ATAGCCC	68.8428	1.52267	0.161655
CCTGTAA	67.3076	1.01171	0.161642
CCCGTAA	71.5034	1.24059	0.161455
CCGAATA	70.9166	1.69011	0.16139
ATATACC	71.6283	1.62391	0.161182
AGTCCCA	71.1832	1.58172	0.161082
CTAAACC	66.75	1.46892	0.161071
CGATGTA	70.6512	0.606629	0.161058
CTATTCC	69.519	1.6521	0.161053
ACTACTC	66.651	1.8079	0.161017
AATCAGC	70.7221	1.81537	0.160901
AATCCGC	68.1572	1.37944	0.160787
CGTGGGA	74.4689	2.07328	0.160783
ACTGCCC	67.9213	0.912707	0.160772
CCTTCAG	69.0198	1.8272	0.160751
GCGGCCC	70.0654	1.2219	0.160617
AGTACTG	69.6148	1.3993	0.160537
CTGATCC	69.6937	1.31077	0.160535
ACCTACT	68.5832	0.897531	0.16049
CCCATCC	72.3802	2.00277	0.160488
ATGTGGG	73.2183	1.26311	0.160411
ATCTTAC	67.444	1.05134	0.160223
ACGCACC	68.6942	1.87955	0.160134
AATGCTA	69.5975	1.52997	0.160098
ACCCTTG	68.8098	1.54885	0.160074
GACAACC	69.8357	0.75029	0.159938
TACCCGA	70.0506	0.910932	0.159908
CTGTCTA	70.1969	1.14025	0.159788
ACCACTG	67.4577	1.42063	0.159699
ATCCTAC	69.1481	2.08897	0.159591
GAACCCC	71.2948	0.840347	0.159578
TGTACAA	70.2777	1.5338	0.159554
CCATCGC	67.7972	0.87918	0.159551
ACTATCT	69.156	1.1626	0.159495
ACCATTA	71.2707	1.7068	0.159462
ACCAAAT	66.1623	0.501755	0.159416
CCCCGCC	73.5785	1.21103	0.159267
CGTGCTC	70.7101	1.69595	0.15918
ACCCGAC	71.4317	1.79607	0.159062
AACACCT	66.7703	1.48192	0.159056
ATCTAGC	69.7587	0.880784	0.15886
GATCGCC	67.3962	1.26867	0.158854
ACCGATA	70.722	1.92384	0.158401
ACCCGAA	68.7181	0.901951	0.15836
ACCTGGA	69.4894	1.56976	0.158254
GTCTACA	67.2988	0.645214	0.158128
CAGCATA	69.8794	1.65241	0.158034
CATGATC	70.8898	1.56466	0.157788
ACCATCG	70.562	1.55988	0.157318
CCGACGC	66.6785	0.621167	0.157248
ATCCTCG	69.0211	0.902014	0.156846
ACACCTG	67.7379	1.73582	0.156601
CCTATCA	68.7759	1.54119	0.156594
CTGTACC	70.1198	1.75551	0.156447
CCGTGCG	69.7031	0.992117	0.156426
GCTCATA	69.5871	1.54225	0.156418
GTACCAC	70.1702	1.68279	0.156224
GAAACCC	72.1101	1.87872	0.156008
CCACTCC	69.1417	1.3341	0.156007
ACCCTCA	68.7555	0.930481	0.155873
CTATATC	69.3919	1.11419	0.155857
CGTTGCC	67.1877	1.11789	0.155828
ATATCAC	69.75	1.38526	0.155713
ATCCGCA	67.6592	1.5471	0.155681
ACTCCCG	70.0616	1.7463	0.155677
AGACTCC	69.1086	1.0326	0.155645
CACCTTC	67.1171	1.61437	0.155587
CCAAGCC	66.5267	0.811381	0.155488
ACACCCT	67.0141	1.5957	0.155479
CCCATAC	72.0647	2.15113	0.155332
CGTCATA	69.6519	1.39908	0.15529
CTCCCCC	70.6476	0.936178	0.155137
CGTTTCC	68.728	1.24549	0.154892
CCCCAAG	73.0924	1.55504	0.154822
ACCGACC	67.855	1.60075	0.154816
CTGCCGC	65.655	1.1427	0.154759
CTCGCAC	67.4527	0.866558	0.154717
CCCCACG	72.0824	1.34308	0.154696
ACCCAGT	68.369	1.24655	0.154549
ACATATA	68.902	0.171039	0.154445
CCCTTCG	68.6102	1.29577	0.154403
CTATGCC	70.7626	1.67848	0.154172
CTATGAC	68.8823	1.36767	0.154171
CCCTAGC	70.4827	1.46165	0.154076
CCACAAC	70.386	1.68093	0.154075
CCTGCGC	68.5382	1.75996	0.154017
ATACCAC	71.4275	1.83604	0.153945
CTCTAAC	66.0688	1.65229	0.153917
CTTACGC	67.3958	1.35504	0.15387
CCTCCAC	65.9519	1.2605	0.153846
CACGCTA	69.1376	1.52983	0.153401
ACCTCAT	66.7407	0.72685	0.153392
ACTTGTC	69.1666	1.78312	0.153392
ACCTGAT	69.3642	0.90757	0.153184
CTCACTA	66.1262	1.45893	0.153131
CCCGCAA	73.9727	0.538643	0.153087
GACCCCA	72.5389	1.3635	0.153046
ATATGCG	70.8467	1.52978	0.152959
ACGTCCG	66.7438	1.61447	0.152803
CCATGAC	69.0283	1.06376	0.152773
TCCGTAA	66.748	1.01047	0.152733
CCTGATC	67.1531	0.572294	0.152715
CCTCCCG	70.9	1.25262	0.152404
ACATACC	70.1406	1.66412	0.152306
TAGTCCA	69.4285	1.37191	0.152294
CGCTCTC	68.2565	1.06143	0.152155
TCCCCAA	72.5972	1.54306	0.152081
CGCGCGC	69.7207	1.68444	0.152035
GTCTCCA	69.483	1.86867	0.152019
ACTGTGC	66.8704	1.00639	0.151998
CGCGGCC	70.6884	1.21931	0.151723
TCCTCGA	67.8511	1.64051	0.151713
CCGTACG	72.5615	1.59277	0.151667
CATCCCA	68.4909	1.59442	0.151659
TCCTCAA	66.6965	1.03627	0.151634
CCGTGTC	68.6684	1.63081	0.151591
ACGCCGC	69.3049	1.84252	0.151567
CTCCTCC	66.6913	1.73276	0.151517
CTTGCCC	70.5514	1.6135	0.151479
ACAGCCG	67.9225	0.373534	0.151449
ACGCCAC	67.147	1.65565	0.151449
CCCCCGA	73.9729	1.96506	0.151443
AGAATCC	67.3904	1.5347	0.151395
CAACTAC	70.8979	2.00383	0.151296
CTCTTCA	65.1047	1.98148	0.151281
ACTGGTC	70.1398	1.67486	0.151263
CATTGTC	67.3477	0.672716	0.151163
CTGTATA	69.7552	0.68797	0.15116
ACCGAGC	69.4927	1.44422	0.151119
TACCCCA	71.5328	0.984444	0.150863
ACCCGCG	69.75	1.68525	0.150845
AGGGCGG	74.4917	1.02466	0.15057
AACACTC	69.9629	1.27243	0.150432
CCGCAGC	69.2323	1.23141	0.150411
CATCCCC	71.5957	1.26573	0.150206
CACCATA	69.6285	1.5128	0.149943
ACCTTCG	67.7196	0.713091	0.149832
AAACCTC	67.8264	1.39287	0.149728
ATCTGCA	68.7836	0.769154	0.149674
CATTTCG	70.4589	0.909142	0.14964
ACCCGTC	70.2395	1.37445	0.149545
AGACCCC	72.3802	1.3635	0.149528
CCTCTGC	65.4398	1.56538	0.149488
GTGCACA	72.3802	1.27933	0.149454
GCCCCAA	74.3362	2.04092	0.149125
ACTAGCC	70.0226	1.22124	0.149086
CGCCGAA	70.177	1.67461	0.148926
AACCTAT	68.7697	1.7095	0.148914
GTGACCA	71.2683	1.61437	0.148864
TACCCTA	70.7172	1.51918	0.148806
GCACCAC	66.65	0.629416	0.148755
CTCCCTA	68.3581	1.4078	0.148751
ACTTCTA	66.8175	1.54222	0.148718
CCGACCA	70.258	1.49958	0.148513
ACTGCCG	66.831	0.49665	0.148486
ACACTAC	71.312	1.32683	0.148476
CCCGTTC	68.9056	1.05022	0.148403
CTATAAC	67.8197	0.669463	0.148127
ATTCGCC	67.9051	1.65434	0.14797
CATAGTC	71.2886	2.00753	0.147964
ACGAATA	71.383	1.36621	0.147834
CACTCTG	67.7569	1.12579	0.147782
CTTATCC	69.2795	1.31826	0.147706
CACTAGC	69.7708	0.674366	0.147702
AATATAT	71.8501	1.47551	0.147697
AACCACT	68.7945	1.44807	0.147686
AATGCTC	66.6834	1.61783	0.147677
ATTCCCA	71.29	1.71324	0.14748
CCACCAA	68.5428	1.58194	0.147278
CTTCTAA	67.6641	1.68297	0.147272
CTACTCA	66.1663	1.55594	0.147255
CCCTTCA	68.7236	1.30711	0.147065
GCCTCCA	67.1981	1.5533	0.147055
GCGGGTA	72.6099	0.924567	0.147046
ATCCACA	67.9801	1.70144	0.146946
GACTACC	69.5179	1.38715	0.146818
CCCTACG	68.9608	1.0698	0.146764
CATCACC	70.697	1.51479	0.146519
AATTTCG	70.8135	1.82409	0.1465
CCGATAA	69.8133	1.09736	0.146381
GACGCCC	69.9432	1.15363	0.146368
ACTTTCC	69.0626	1.80703	0.146269
ATCTCAA	66.5844	0.738959	0.146109
GCATCCA	70.3693	1.20008	0.146092
ACCTGCT	69.4593	1.75912	0.146048
CAGCCCC	72.2388	1.19955	0.146032
CATGCTC	70	1.65176	0.145891
CATGATA	66.1812	0.688857	0.145766
AATTGCC	69.7816	1.81111	0.14572
TCCTCCA	68.8175	2.08349	0.145566
TGCTCAA	70.17	2.26619	0.145524
TCCCACA	67.9216	1.1466	0.145376
ACACGAC	71.0469	1.3635	0.145209
CCGTAGC	68.3426	1.03743	0.145206
ATCGGCA	70.2072	1.6102	0.145095
CCTTAAC	67.532	1.0759	0.145087
GTCGAAC	71.6233	0.339806	0.144569
CGAATAC	70.9678	1.53985	0.144545
ACAGCTA	70.489	1.42975	0.144519
CTGTATC	69.8984	1.19394	0.14446
CCACCGA	68.487	1.3635	0.144381
ATCCCAC	69.8222	1.59442	0.144363
CCACATA	70.1753	1.30016	0.14435
CCCCTAA	71.3196	1.01196	0.144314
ATGCGTC	70.9246	2.48188	0.144103
CGTGCGC	68.9642	0.993191	0.144047
CCACACC	68.8774	1.50959	0.144034
CGCCCTA	68.3742	1.20165	0.144025
CGGTATA	69.5484	0.545243	0.143982
ATAATCC	68.4743	1.05227	0.143893
AACCGCC	70.2933	1.581	0.143838
CCGGCGC	70.3333	1.8146	0.143822
CCCGTGC	68.9857	1.28065	0.143705
CTGATAC	71.1466	1.84339	0.143619
CTCGATC	69.7006	1.09666	0.143364
ATACCGC	69.2142	1.07287	0.143285
CTCACCA	64.9586	0.694538	0.143193
CATTCGA	68.0785	1.04792	0.143165
CACATCA	71.1139	0.920209	0.143135
CAGCTGC	66.9659	0.969782	0.143032
ATCCGCC	67.2797	1.53375	0.143011
CCCCAGA	72.2674	1.38383	0.142999
AACCTGT	67.363	1.38727	0.142876
CAACACC	71.6486	1.54825	0.142574
ATCCGTA	70.8863	1.51485	0.142492
CATCCTA	68.6277	1.81696	0.142474
ACTAGCT	70.17	0.792517	0.142393
CCTGTCA	68.8726	1.25567	0.142357
CCTCCGA	67.5367	0.832627	0.142294
CGGGCCC	70.3125	1.32125	0.142265
CCACACG	70.7071	1.59215	0.142005
CTAACAC	69.9319	1.71996	0.141999
GACCACC	68.8922	1.05599	0.141958
AATTTCT	68.3623	1.69238	0.141926
GTAATAC	69.6527	0.77538	0.141894
ACCGTCT	67.8331	1.13481	0.141873
ACATTTC	70.1897	1.43597	0.14182
GATACAC	68.4857	0.257952	0.141769
ACCCGCC	70.3667	0.782898	0.141697
CCCTCGG	70.3529	1.1926	0.141651
ACCTTCA	68.1818	1.46315	0.141651
CTTGTAC	67.2335	0.728344	0.141648
GGGTGAC	73.3913	1.68843	0.141632
ACTGCAC	68.4817	1.04586	0.141603
ACCATGC	67.4055	1.219	0.141449
CGGTCCC	69.7947	0.659144	0.14118
ACCACCG	70.872	1.22562	0.141176
ACCCCCC	72.3511	1.46645	0.141126
CTGTCCC	71.8415	2.07161	0.140981
ACGTTCG	67.5033	1.43515	0.140745
CGCTCAC	63.9183	0.93319	0.140611
CCGATAC	69.309	1.62588	0.140499
TGTGCAA	67.8405	0.711659	0.140328
CCTGCCC	69.6518	1.37228	0.140321
CTGCCTC	64.8004	1.4596	0.140244
ACCCGCT	72.5612	1.9045	0.140233
ACGGTCC	69.8101	0.80321	0.140104
TATCTGA	70.1031	1.39441	0.140099
CTCCCGC	70.5764	1.03056	0.139959
CCGACCG	70.0417	1.56908	0.139958
CGCATTC	71.1232	1.82835	0.139913
CCCGAAC	68.5815	0.667549	0.13983
ACTCGCC	65.9065	0.796486	0.139791
CGCTTTC	69.6231	1.3648	0.139757
CCGGGCG	71.6231	1.52858	0.139626
ACGCTCT	67.3624	1.0288	0.139539
CACGGTC	69.6622	0.897158	0.139521
CGCCTCA	65.7231	1.59649	0.139496
AACCTCC	70.0852	1.79539	0.139491
GCACCCA	69.0296	0.994358	0.139449
AACACGA	70.8116	1.20345	0.139428
TCCGCCA	69.8013	1.23824	0.139381
CGATATA	70.3581	1.25122	0.139363
CGTCCAA	70.2857	1.4881	0.139324
AGCCCGG	69.4305	1.5128	0.139228
ACCTGGC	67.58	1.90811	0.139075
CCCACAC	67.8141	0.697884	0.139045
AACGCAT	68.2384	-0.162743	0.139035
ACATCCG	69.3655	1.26532	0.138905
AACCTCG	69.4709	1.09087	0.138866
AACTCCT	68.5735	2.09333	0.138744
CCGTCAC	69.7681	1.814	0.138638
CCAATAG	68.2458	0.955276	0.138549
ACCTCCC	71.4142	1.40973	0.138286
GCAACAC	71.6014	1.8273	0.13819
CACTCCC	67.474	0.974591	0.138099
GCGAGCC	69.6666	1.49624	0.138064
AACATCT	67.7958	1.62107	0.137987
CGATCGC	70.2686	1.28848	0.137944
AGCCCCT	72.0676	1.27877	0.137928
TAGCCCA	69.2623	1.03027	0.137875
CGTCGCA	68.9785	1.81979	0.137851
GATGCCA	67.8217	0.829856	0.137824
ATCTTCC	69.3006	1.09274	0.137737
GCCATTA	67.3006	0.317362	0.137707
CCTCACC	65.0733	1.30875	0.137622
CCATACC	69.125	1.94641	0.13759
CAACCCA	69.4748	1.15413	0.137526
GGGGACC	69.7577	0.967478	0.137461
AGCCCCA	72.8823	1.35052	0.137395
CTGCTCA	68.0763	2.27124	0.137388
ATCCCGA	68.4513	1.16421	0.137372
AACCATT	68.8666	1.4068	0.137323
ATATCTG	69.2729	1.64192	0.137284
ACGCTAT	67.3082	1.13578	0.1372
ATCGCCA	68.5906	1.26867	0.137097
CCTATTC	68.2413	1.1447	0.1369
ATATGCA	69.5642	0.711721	0.136756
CCCAAAC	69.6107	1.33544	0.136634
CAATTTC	68.8659	1.74059	0.136532
AATACCG	69.7757	1.41529	0.136221
ATTTCTG	67.0522	1.08017	0.136196
ACCATAT	69.9814	1.06659	0.136064
CAAATCC	70.3808	1.93852	0.136054
CGCACTA	66.7691	-0.182028	0.135827
CCCGCCC	75.3669	1.43152	0.135708
CCCCGGA	72.3776	1.4747	0.135579
CGCCCGC	69.8462	1.12098	0.135574
CGAACTC	66.6554	0.17381	0.13551
CACCACC	69.6736	1.54346	0.13551
AACCCCC	71.3963	1.12754	0.13541
AACCGCG	69.8281	1.8207	0.135296
CGACCCC	70.8834	1.18534	0.134936
CCCCGCA	71.1251	0.957517	0.134908
CCGTAAC	67.5	0.265034	0.134873
CTCTGCA	66.6399	1.49359	0.134792
CTAGTAC	67.9685	1.264	0.134742
CCTCTTA	66.3503	1.40223	0.134631
ACTATTG	69.6986	1.34346	0.134591
CCAAGCG	71.6251	1.63065	0.134502
CCCACAG	69.0831	1.18952	0.134292
GGGGTGA	75.2772	2.70333	0.133949
ACATTAC	69.8513	1.25299	0.133948
ACGATTC	70.052	1.3678	0.133887
CGCATAC	70.6028	1.21166	0.133878
ACATCCC	69.9027	0.822199	0.13384
CTATGCA	66.9598	1.21483	0.133764
TCTACAA	66.0671	0.569119	0.133728
CTTTTAC	68.194	1.09322	0.133716
TAACCCA	66.7459	1.23653	0.133596
CCTGACC	68.7368	0.642023	0.133567
TAGTAGA	70.6402	0.693153	0.133436
TCCACCA	67.4046	1.50953	0.133405
GTTATCA	68.1739	-0.0847958	0.133203
ACCGCTC	68.7375	1.41479	0.132959
GCCCAAA	70.0138	1.78871	0.132815
CCATCAG	69.6978	1.1654	0.132767
ACGACGC	69.1558	1.18118	0.132668
CCGCTAG	69.0296	1.38536	0.132587
CCCGATC	70.3204	1.38697	0.132585
CCCCCCA	70.3296	0.837172	0.132563
ACTATAT	68.9181	1.03059	0.132484
ACCAAGT	70.0751	1.28514	0.132422
ACTCATC	66.2569	1.45895	0.132187
CGTCTTC	68.5033	1.12452	0.132166
CCACTGC	67.5356	0.667549	0.132132
ACTGCTC	67.4376	1.85727	0.13211
ACTCGTC	66.6875	1.40298	0.132032
AATATCT	69.5642	1.42445	0.132008
CTCCATC	69.5251	1.2318	0.132008
CAACTCC	68.9692	1.02851	0.131989
ATACCCG	71.0331	1.50693	0.131775
CCAGATA	71.2152	0.959976	0.131715
CTCGTAA	69.0703	1.41182	0.131589
CCATTAC	69.0803	1.75859	0.131566
AAATCCC	71.281	1.51775	0.131536
CAATCCG	68.1544	0.782353	0.13149
CGTATCA	68.0225	0.281205	0.131398
GTCCGAA	70.0071	1.23805	0.131392
AATCCCT	69.5214	1.54208	0.131364
ACCCTAC	68.8827	1.0698	0.131271
CATCTTC	68.5999	1.62525	0.131198
AGCTGCC	67.359	1.23008	0.131073
ATTACCC	70.17	0.822634	0.131021
GAAAACC	68.9133	1.17324	0.131013
ATGCCTG	68.0802	0.562441	0.130975
ATCGTGG	73.5067	1.6488	0.130935
ACCTCAC	66.8499	1.48249	0.130818
AGGGACC	73.0235	1.82197	0.130542
CCCAACC	69.2533	1.06046	0.130507
ACCGCCT	68.9216	1.49417	0.130368
ATACTCA	67.362	1.07143	0.130249
CACCTCG	67.9151	1.19018	0.130239
CCCTCAA	71.48	1.01047	0.130224
CGTACTC	68.2261	1.24034	0.130137
ATGCGCA	70.4994	1.04586	0.130047
ACTTCTC	66.1346	-0.231741	0.130047
CACGATC	70.1263	0.775162	0.130024
GCGCACC	66.6873	0.556356	0.130004
GACCCCC	69.6322	0.564029	0.129992
CCGTATC	66.6879	0.170432	0.129859
ATCGCTC	69.8954	1.01332	0.12985
GCATACC	70.3959	1.3829	0.129527
CCGCATA	68.3428	1.36985	0.129425
ACTGTCG	70.4366	1.39694	0.129395
CCTCGGC	69.9648	1.57736	0.12931
ACACGCC	67.2909	0.775349	0.129296
ATATAGC	69.8827	0.698787	0.129259
GGCACCC	72.9597	1.50969	0.129245
CAATTAC	68.5376	0.326405	0.129202
CCTTCGA	67.6267	0.974015	0.129168
CCTGCTC	70.8868	2.13432	0.129038
ACGCATA	70.1979	0.566753	0.12897
CAGTATC	70.1634	1.50033	0.128844
ATTGCTC	69.6216	1.47342	0.128731
ACACCTA	68.6159	1.83379	0.128614
CCCGGTA	69.4576	0.732391	0.128566
CGCCTAA	67.0993	0.706803	0.128539
ACCCCAA	71.5521	0.823506	0.128439
AGATCCA	69.565	1.53394	0.128412
CCGAATC	67.5733	0.941283	0.128392
TACAATA	68.9142	1.01493	0.128358
CGATACA	70.1088	1.11061	0.128358
CACAGAC	68.262	1.19534	0.12814
CAATCGC	68.0225	0.326405	0.128112
CGACCTC	66.7318	0.839335	0.128049
GAACGTC	69.3621	0.673448	0.128045
AACTCGC	66.4638	1.59336	0.127875
GCATTTA	69.4772	1.00272	0.127856
TCACCAA	67.9139	1.11293	0.127746
ATGCTCA	69.5882	1.23942	0.127724
CCCGCCG	70.4093	1.2882	0.127609
CAGCCTC	67.3307	0.723037	0.127609
CGAACCA	70.6248	1.2025	0.127597
ATCTTGC	66.7236	1.39392	0.127566
CCTTACG	70.3776	1.13586	0.127525
ACACGAA	70.4626	1.61226	0.127507
CCGCCCG	70.6619	1.17369	0.127487
CAACTTC	64.7445	1.49294	0.12739
ACGATCC	66.8484	1.19407	0.127275
AAACCAT	69.1895	0.743193	0.127149
GCTGATA	72.1454	1.70575	0.126986
CTCCGAC	65.3986	1.79502	0.126891
GCCGTTA	68.1241	1.45649	0.126861
ACACGTC	67.2642	1.57204	0.126677
GTATCAC	69.568	1.37859	0.126674
CCAGCCC	71.448	1.67738	0.126642
AACTCCG	65.8695	1.08431	0.126629
CGGCACA	69.8825	0.72327	0.126434
ATCCGAC	69.964	0.991915	0.126417
CCGACTC	69.5468	0.937408	0.12641
GAACTCC	68.6102	1.28795	0.126387
ACCAGCC	69.9302	1.38377	0.126384
ACGCATC	71.9862	1.57984	0.126375
CATCTCG	68.6381	0.761248	0.126368
CCCTCGA	70.8695	1.00524	0.126338
ATTGTAC	68.4676	0.134867	0.126247
AGCCTCA	67.549	0.671144	0.126243
ACAAGGG	70.2777	0.111987	0.126238
CGTTATA	68.6907	1.00823	0.126205
CCAGCTA	71.1073	1.03132	0.126153
ACACAGC	69.0296	1.12533	0.126106
GGCTACC	70.6458	0.984444	0.126082
CTCTTCC	66.5296	0.563329	0.126062
GCTCGCC	68.5135	1.65276	0.126019
ATGTTCC	68.2654	1.05003	0.126
CGCCCTC	68.8013	0.556356	0.125947
ACGCGCC	70.0298	0.603828	0.125935
ACTACCG	68.8406	1.9068	0.12588
ACCAGAT	70.7747	1.22134	0.12588
GTGTACA	70.437	1.30339	0.125867
ATGCCTA	68.6937	1.08667	0.125855
ACTCTAT	70.3265	1.23161	0.125762
CCCGTTA	68.7822	0.705215	0.125716
CATATTC	71.2742	1.17268	0.125701
CCTAGCG	68.2773	0.827055	0.12558
CTCACAC	66.0482	0.950606	0.12551
ATGTCTG	70.9294	1.903	0.125421
ACACATA	71.6597	1.78437	0.125304
ATACAGC	69.7605	0.830852	0.125215
ATGTTCA	69.647	1.40593	0.125209
GTACTAC	67.6137	1.08312	0.12518
CAATGCC	70.2445	1.10264	0.125075
GTGGGCA	74.909	0.828751	0.125002
ATCTATA	67.8882	0.725278	0.124742
AATTCTC	65.946	1.03945	0.124687
ATTCACC	69.3985	1.06376	0.124579
CTACCGA	68.4896	1.06809	0.124562
CTCAGCC	68.5065	1.5751	0.124522
CTTTACC	69.1654	0.696686	0.124468
CTATCTC	69.107	0.474455	0.124335
CGCTACA	67.8357	1.47137	0.124327
CACGTAA	71.9047	1.6013	0.124323
AAACCCG	71.1948	1.57436	0.124213
CGTTCTA	67.2272	0.707301	0.124199
CTGGCTA	68.3076	0.671393	0.124165
CTCGTAC	69.6328	1.53146	0.12408
ATCACCG	70.697	1.44422	0.123993
CCGATTC	68.8543	1.05682	0.123979
CATAGCC	70.0948	1.63416	0.123953
CTCAATC	66.6619	1.26946	0.123942
CCGGGAC	68.9762	0.5416	0.123897
ATACTGC	66.2361	0.657276	0.123868
CCATCTA	68.9343	1.11249	0.12356
TCACACA	68.4369	0.774291	0.123517
ACACCGC	67.7058	1.18815	0.123302
GCCGCTA	66.7922	0.539235	0.123273
GAATCCC	69.9308	1.48019	0.123239
GATCTCC	65.8497	1.00524	0.123209
AACACTG	67.5524	0.681993	0.123151
CTCGTCA	66.6139	1.08879	0.122982
CCGTCCC	69.1917	1.1964	0.122939
ATCGCTA	69.007	1.25843	0.122924
CGCCGCA	67.4902	0.68302	0.122901
CCACAGC	68.2494	0.855585	0.122799
CTATCAC	68.4125	1.28117	0.122605
CAAATTC	66.2765	1.03045	0.122458
TATACAA	68.9273	1.2616	0.1222
AATACTC	70.1094	1.59498	0.122146
ATCCCAA	66.6744	0.695783	0.121984
GTTACCA	67.4577	1.11768	0.12198
CCGCACA	68.7798	1.29977	0.121892
ACCAACT	68.0896	1.01386	0.121791
ATGCGGG	72.8581	1.70304	0.121688
GTCGTCA	69.2461	0.980412	0.12151
CCCCCAG	71.7758	1.27566	0.121337
ACGGCTA	68.6232	0.875087	0.121332
CCGCGCG	70.9082	0.914699	0.12119
AGTACCC	68.5915	1.11889	0.121164
CTAGACC	68.1379	1.05448	0.121083
CTTATAC	68.9734	0.900862	0.121034
CACCGAA	70.9632	1.37418	0.121009
AACCGCT	66.3972	1.00877	0.120975
CTATCTA	70.3558	1.20263	0.120909
ACGATGC	68.4166	0.918294	0.120776
AATCTCT	68.2042	1.47247	0.120707
ATAATCA	68.8552	0.535873	0.120645
GCTGAAA	65.4785	0.327323	0.12064
AGCCACC	69.0769	1.21217	0.120627
CCACCAG	68.8889	0.661417	0.120517
CCATACG	70.8125	1.39868	0.120502
ACCGCCA	68.754	0.825872	0.120459
CAGATCC	68.7434	1.50788	0.120438
CCGATGC	68.665	0.9554	0.120401
ACTACTA	69.0095	0.828611	0.12035
CACTACC	70.1377	1.45309	0.120251
GTCCTCA	68.5973	1.43434	0.120194
GCTGCCA	66.8174	1.05657	0.119847
ATCAGTA	69.6797	0.658428	0.119844
AGTCCTA	69.2981	1.3993	0.119804
CAAGTCC	68.7837	0.827491	0.119746
CTCTGCC	67.9225	0.791318	0.119693
ACCCGCA	74.7114	1.86836	0.119497
ACCCATA	70.7919	1.37729	0.119496
CGTCCAC	67.6268	0.890667	0.119395
GAAACCA	70.5652	1.21752	0.119377
ACCAAGC	67.9566	1.2485	0.119345
CCAACGA	69.1793	1.34484	0.119332
CCGCCAC	68.2156	0.851024	0.119235
GCCCATA	69.8102	1.56326	0.119196
CCTTGTC	67.9511	0.743815	0.119172
CGCGACA	67.8166	0.647128	0.119141
TCGCCAA	68.923	1.04264	0.119099
ATGACCC	71.7898	1.50391	0.119027
CTATGTC	67.3088	1.08932	0.118917
CGCCAAC	68.9654	0.870604	0.118819
CTGCCAA	66.6513	0.939306	0.118802
GGGACCC	70.7482	1.40257	0.118745
CAATATC	69.4733	1.33083	0.118661
CATCGCA	66.0965	0.542799	0.118584
AATATCC	69.128	1.87724	0.118576
TAATCAA	69.1474	1.27441	0.118384
ACCCTAA	68.6043	0.913843	0.118337
ATAACTG	69.6527	1.66399	0.118307
CCAGTAC	69.6399	1.02793	0.118279
CTCTCCC	67.3555	1.11196	0.11821
CAGTCGC	67.2064	0.769154	0.118187
CTTCCGC	67.4895	1.42204	0.118164
CCTCTAA	67.4454	0.861266	0.118023
GCTCTAC	67.0598	1.12071	0.118016
AACGCCT	66.6402	1.66844	0.117891
AATCACT	68.6548	0.576636	0.11789
GCCTACA	68.8472	0.790976	0.117665
CCAACCC	68.3706	0.480587	0.117659
TCCGCAA	67.5384	1.04658	0.117588
ACCGGTC	67.8571	1.50212	0.117574
AATTATC	67.8997	0.694024	0.117403
TCGTTCA	68.0827	1.29746	0.117392
CACCTTA	64.8623	1.11313	0.117308
CCTATAA	72.0431	1.49171	0.117301
AACCCAA	68.2458	1.24235	0.117205
CCCAGAC	69.8794	0.98337	0.117148
CTGTCGC	69.0544	0.24659	0.11714
AACGCGA	69.7284	1.23206	0.117129
ATAACCC	68.9924	0.420913	0.117097
CAATTCC	68.6021	1.26	0.117071
GCTTGAA	66.4453	0.512759	0.116994
ACATTGC	68.6715	0.953626	0.116936
GTCGCAC	69.4375	1.14096	0.116918
CCTCGCC	69.4709	0.816035	0.116756
CAGACGC	68.5441	0.933765	0.116695
GACCGCC	68.5073	0.920909	0.11661
AACCCCT	70.5249	0.684032	0.116593
TGCTCCA	67.7974	0.924302	0.116374
CGATATC	70.3375	1.32889	0.11627
CTTACTC	67.9904	1.04368	0.116235
ATTGCGC	71.3622	1.15861	0.116216
CTACAAC	67.3165	0.819195	0.116194
CGGCATA	69.2789	1.66844	0.115997
CCCCGAC	71.944	1.27566	0.115965
CATCTAG	69.2857	0.548947	0.115906
CCTAACC	69.0847	1.21998	0.115748
CCTCGAG	69.7358	0.903648	0.11535
TATATGA	69.5	1.11726	0.11533
CACAATA	70.326	1.4146	0.115262
ATCCTTG	66.1636	0.865001	0.115232
CGAACCC	67.6267	0.605415	0.115207
AACTGCG	69.1354	0.395698	0.115098
CTCAACC	65.3852	0.712313	0.115045
GACCTCC	66.6253	0.547795	0.115045
CACCATG	68.674	1.31609	0.114947
ACCACAT	68.5844	1.34795	0.114929
CATCCAA	69.8835	1.40066	0.114894
ATCATAC	70.1969	1.26708	0.114691
CCGATCG	69.954	1.25539	0.114656
CCCGACG	67.8639	0.695378	0.114601
CGCGACC	69.8201	0.696686	0.114488
CCGCGCC	68.724	1.14284	0.11447
AACTATC	69.5642	1.12421	0.114436
ACGTTAT	68.2497	0.651362	0.114428
CACTCTA	69.0948	1.45751	0.114428
ACGCGAT	70.2965	1.11407	0.114413
CCCCTTC	71.0689	0.881671	0.114408
ATCGTCG	70.5379	1.62107	0.114393
CACGCTG	64.9103	1.54001	0.114234
CATTGCA	70.2631	1.0985	0.114218
CAGATAA	71.3011	0.772065	0.114214
GCGCCGC	70.1811	1.20169	0.114187
CTTGCTA	69.2577	1.41586	0.114132
ACTACGC	68.1571	1.33935	0.114096
CACTGTC	69.0726	1.15659	0.114076
CACGCCA	67.5109	0.853312	0.114024
ACTGATC	67.7785	1.11316	0.113995
AGCTCCG	69.9285	0.830323	0.113944
CTAACCC	69.3706	1.30475	0.113895
CGTATGC	70.6718	0.73236	0.113894
TACCGTA	69.8139	1.15422	0.11385
GTACAAA	70.3521	1.09909	0.113835
CTATACA	68.9083	0.818868	0.113655
CCCGACC	70.4626	1.22499	0.113646
CGTCCGA	69.9379	0.676203	0.113632
CTTATCA	67.5833	-0.569492	0.113535
CTTCCAC	68.9834	1.49699	0.113502
ACCCTTA	70.1076	0.821016	0.113335
CGCTATA	68.3795	1.763	0.113282
AACTTGT	70.3838	1.19706	0.113216
CCATCTC	69.191	0.823179	0.113117
CACTTTC	66.9696	0.689978	0.11302
CCTTGCC	69.3006	0.689106	0.113018
GATACTA	70.6477	1.21483	0.113006
CATGTGC	69.136	0.984755	0.112934
CACTCCG	66.5319	0.558083	0.1129
CACCCTG	69.1204	1.3732	0.112789
CAGGGGA	74.6428	1.72253	0.112744
ACCTATC	67.838	0.408337	0.112669
ATAACTA	69.0675	1.23759	0.112632
CGGACCC	69.3351	1.11951	0.112464
AATTCCG	69.0758	1.09592	0.112431
AGTGTCC	69.2054	1.32883	0.11236
AACCATC	66.888	0.88041	0.11232
ACTATCA	70.3704	0.621167	0.11197
GTACAAC	71.0746	1.18495	0.111955
AGCTCCA	67.0191	0.802432	0.111908
ACAACCG	68.6811	1.10638	0.111894
ACTCGCG	67.1285	-0.0212145	0.111803
GTCGTTA	69.3003	0.736842	0.111757
CGCGTCA	69.3114	1.83558	0.111721
GCCATAC	67.7857	1.41885	0.111594
GCCTATA	69.877	1.43689	0.111587
ATCCGTG	67.7027	0.712017	0.111505
ATCTGAC	70.114	1.26532	0.111428
ACTTCGC	66.2525	1.1155	0.111406
ATCTAAC	68.587	1.29409	0.111259
AAGCTCC	69.9285	1.77377	0.111176
CAATACC	70.0507	1.60704	0.111162
CCTTCGC	65.0254	0.194152	0.111129
TGCAACA	68.4963	1.4248	0.111101
CAAGATC	67.8979	1.05704	0.110903
TCTCACA	65.4846	0.236519	0.110701
CGTCGAC	68.8609	1.43052	0.110673
ATGTCTC	69.8	1.85883	0.110622
CAATAAC	69.6308	0.897111	0.110621
CAGCATC	70.8521	1.43608	0.110491
CCCTGCC	69.3985	1.13075	0.110464
GTCCTGA	66.1137	0.0384134	0.110344
CATGACC	70.8692	1.6456	0.110283
AGTAGCC	69.549	1.0792	0.110239
CAGTACC	67.8913	0.879974	0.110143
GCCCTAC	66.8226	0.716235	0.110142
ACCCGGT	69.6832	1.54011	0.110104
TACTGCA	67.9724	0.788392	0.110067
CAGATTC	69.1861	1.26352	0.10988
CCGCGGC	68.3174	1.21483	0.109815
CATTTAC	67.2786	0.813918	0.109702
AAGTCCC	69.8125	1.38044	0.109638
CCCCATC	71.9225	1.22867	0.10963
GACTGCC	66.9682	0.593711	0.109557
AAAGACT	68.8633	0.790385	0.109375
AGTCCCC	71.5742	1.05747	0.109343
CCTATAG	67.2653	0.584216	0.109309
CCGGCTA	67.5857	1.41505	0.109197
TGCTGAA	68.2982	0.637089	0.10916
CGTAACA	68.8679	0.956459	0.109155
ATAAGCA	67.5384	1.01473	0.109141
GAGCCTC	67.3066	1.10765	0.109091
AGATTCC	68.5906	1.38852	0.108983
AACAATC	68.5107	1.38504	0.108849
CCGCTGA	68.7371	1.22453	0.108664
GCGCCCA	67.6193	-0.0628186	0.108585
CGACCCA	68.9246	1.24291	0.108404
ACAATAC	69.6666	0.773762	0.108163
ACCTGTC	67.4558	1.48295	0.108133
CACGCTC	68.3227	1.31687	0.108056
GAGCCCC	69.6496	0.610458	0.107903
CACTTAC	68.728	0.547826	0.107886
ATCTCCG	69.2164	0.984039	0.107823
TAGCTGA	68.3862	1.00897	0.107759
ACTTCCA	69.4919	1.27435	0.107727
ACCTGAC	68.6277	1.08038	0.107655
CGCATAG	72.8076	1.60489	0.107653
CCACTTA	68.7608	0.703954	0.107596
CTTCTCC	67.213	0.0550363	0.107592
GCTACCA	69.692	1.34825	0.107545
CCAGACC	69.5704	1.31233	0.107351
ACGTCTA	68.0487	1.46246	0.107318
AGCTTAT	68.1319	0.7565	0.107314
GGCTCCC	69.9723	1.40522	0.107304
ATATCTC	68.9716	0.756578	0.107299
CTGTGCC	65.8046	0.347059	0.107248
TCGTCCA	66.1158	1.3342	0.107056
CCTGTTA	68.0592	1.15036	0.106887
ATGTACA	69.7816	0.673962	0.106711
GGTGCCA	71.0555	0.391216	0.106593
CCACGTA	70.8467	1.69252	0.106545
GATATCC	70.9396	1.49624	0.106535
CATTGTA	67.0134	0.358872	0.106503
AACATCA	71.3437	1.55064	0.106476
CCACTAG	69.1956	0.668794	0.106449
AAGCCCT	68.825	0.874962	0.106445
GCAATGC	68.2152	0.534908	0.106412
GTCCACA	69.7884	1.25346	0.106288
GACGACC	69.9647	0.864628	0.106268
CACGCGA	70.3927	0.195693	0.106263
ACCCAAG	66.5288	0.880254	0.106258
AATACTG	66.9356	0.216861	0.106256
GCATGCC	69.9072	1.01286	0.106119
CCGCAAC	69.007	0.703145	0.106083
GCCACGC	67.1173	0.777061	0.106049
AATATGT	67.9535	0.85325	0.105903
ACTCTTA	67.3738	1.42147	0.105878
CAAACGC	67.3833	1.25944	0.105789
CCTCCCA	71.5407	1.28207	0.10562
ACTTGTA	66.9614	0.744718	0.105614
CACTCGG	68.6085	0.434594	0.105561
CCCAGCC	66.4965	0.716889	0.105216
AGAAACC	66.9645	1.28721	0.105184
CCCACGA	71.6761	0.94133	0.105151
ATCTATC	67.8759	0.606365	0.105142
ACTAATA	69.923	1.16305	0.104998
CCGGCAC	68.65	1.03512	0.10498
ACTAGTA	70.7687	1.18214	0.104938
ATTATGA	71.5254	1.04862	0.104895
GTCTTAA	66.7123	0.582302	0.104814
CCACCCA	69.2419	0.961937	0.104709
ACTCACC	64.838	0.503529	0.104598
ACGTAGA	68.8592	0.444291	0.104491
AGCCCAC	67.8571	0.561616	0.104432
GTTCGTA	68.8114	0.879118	0.104421
TCCGCGA	66.4693	0.842401	0.104402
CTTCTAC	67.165	1.53194	0.104364
CCCTGAC	68.0724	1.27877	0.10435
CCAAAAC	68.6382	0.198262	0.104256
AAACCTA	67.1323	0.888146	0.104135
ATATGAC	67.7563	0.43408	0.10412
CTCTAAG	69.7956	2.04399	0.104007
GCATTCC	68.3776	1.28048	0.103953
GAGCACC	70.2317	1.14403	0.10376
GATCACC	70.374	0.859522	0.103709
CCTACGA	69.0204	1.28126	0.103662
CGTCCTA	67.6293	0.993191	0.103635
CCGCGAC	69.7191	0.662693	0.103551
CCGAACC	67.7172	1.56836	0.103512
TACATCA	68.7587	0.494004	0.103467
CATCAAA	67.5266	0.410609	0.103431
AAACAGC	67.08	0.312272	0.103374
AATACAT	66.4757	0.645385	0.103217
TCCAACA	71.9809	0.974513	0.103216
GGACCCC	70.7302	0.924894	0.10318
ATATTGC	69.074	0.447824	0.103031
ATGTGAA	71.6132	0.95456	0.103028
AGTTCAT	67.4579	0.814479	0.103012
ACCGCAT	71.6669	1.42223	0.10299
CCCTCGC	69.6433	0.805576	0.102865
CTAGTCA	68.4608	1.02009	0.102807
ATACTAA	68.8632	1.47015	0.102792
CCGCTCG	68.7375	0.966264	0.102634
CTGATAA	70.1666	0.786431	0.102385
CACATAA	71.856	0.975696	0.102245
CATCCGG	68.1415	0.689433	0.102169
ATTACTA	68.4718	1.35021	0.102075
GCTACAC	67.4975	0.632295	0.101741
ATCATTC	70.9931	1.04371	0.101721
ATGGTCC	70.6978	1.04835	0.101703
CAATTGC	67.3266	0.642755	0.101615
ACGTTGC	66.224	0.985191	0.101592
GTGTCCA	68.9425	0.541289	0.101558
CGCGCAC	66.1108	0.692468	0.101514
TATCCAA	68.2978	1.09909	0.101389
GCCATCC	70.6829	0.773046	0.101365
GGATCCC	70.6734	1.07729	0.101332
ACTATGC	69.7618	1.25245	0.101272
CTTGCGC	68.3067	1.0274	0.101021
CCGACTA	68.9487	1.84367	0.100992
ACCGTAT	66.5879	0.0229266	0.100949
GCTTGGA	71.6228	1.00583	0.100901
CCATTTC	69.9877	0.952443	0.100829
CTACTGC	66.8084	0.845203	0.100827
ATAGCCA	70.1468	1.23955	0.100772
CCTTCCA	68.5191	1.4434	0.100743
ACGTCCC	68.2796	0.695783	0.100695
GATCCGC	67.7014	0.924147	0.100575
CAACCTG	66.3221	0.220908	0.100461
CACCACG	67.4571	0.527328	0.100444
ACATCTG	68.705	0.69376	0.100439
CGATCCA	68.7382	1.08849	0.100341
CACAACC	70.2349	0.88343	0.100276
ATGACTC	67.6642	-0.0666319	0.100216
GTGGACA	70.529	0.336008	0.100164
CCCCTGA	70.6355	0.880752	0.100135
ACTGAGC	69.7916	0.749886	0.100117
AAACCAA	68.4615	0.888192	0.100092
CCACGCA	68.4751	0.988864	0.100069
CCCAAGG	69.171	0.936692	0.0999775
CCTCAGC	68.067	0.599376	0.0999621
AATCTAT	68.1146	0.867958	0.0999437
ATCTATG	69.0636	1.42302	0.0998923
CTCTAGC	68.1806	0.55841	0.0998825
CTTCCAA	70.3989	1.35704	0.0998384
AACCCTG	66.695	0.760796	0.0998375
ACTAGAC	69.2069	0.821265	0.0995692
ACAGTCC	69.6176	1.28279	0.0995559
CTTACCA	66.5422	1.1287	0.0995088
CCCCTAG	70.3673	0.882776	0.0994342
CCTTCCC	66.9788	0.701044	0.0993384
CTGCCGA	66.056	0.170199	0.0992137
ACCTTGC	68.168	1.21345	0.0992077
AGTCTCC	68.9817	1.00321	0.0992041
ACCAATG	67.9891	1.41946	0.0991608
AATGCTG	70.086	1.28717	0.0991508
TCTAACA	67.4608	0.713371	0.0991415
CAGCCGA	66.8529	-0.0590676	0.0991196
GTCATTA	68.5641	0.287602	0.099071
AATCCAT	67.39	1.14611	0.0990601
CTGGTCA	69.5519	0.922123	0.0990276
CAGAATC	70.0823	0.938715	0.0986856
TAACATA	70.0504	0.524915	0.0986737
CAACCGA	70.9628	1.10901	0.0985846
CGTTCCA	66.8121	0.544449	0.098543
CTCGACC	66.1547	0.846635	0.0985373
CGGCCTC	66.9671	0.944318	0.0984055
CTGTGCA	69.1682	0.73457	0.0983542
GGACACC	67.6938	1.37885	0.0982238
AATTCGC	67.3565	0.617898	0.0982148
AACCTGC	69.6642	1.32988	0.0979305
CCCGATA	68.0142	1.21246	0.0978561
GTCCTAA	66.6974	0.654521	0.0977704
ATCTCTC	67.8445	0.641369	0.0975634
AACGTCC	70.1999	1.43152	0.0975192
GCTCCTA	66.8053	1.20587	0.0974882
ACATACA	69.5472	0.641432	0.0974862
AGCCAAC	68.5735	0.55729	0.097386
CGGCTCC	66.4767	0.439668	0.0973744
AACACCG	69.5753	1.25843	0.0973069
AAGATCT	70.48	0.789357	0.0969448
GCTCACC	66.2815	0.37383	0.0969344
CTAATCC	66.2157	1.05028	0.0968348
AGCTCTA	69.517	1.12273	0.096833
AACCCGA	66.8955	1.19285	0.096823
GTAAACA	71.6405	1.30016	0.0967113
CAGACCC	69.0018	0.510098	0.0967082
TCCACGA	69.6174	1.42693	0.0966779
AATCTAC	69.546	0.56434	0.0966062
AGTCTCA	68.2014	1.0962	0.0965339
CCCGGAC	70.4385	1.11114	0.0964899
ACCGATC	68.3655	0.992942	0.0964863
TGCCCCA	71.3172	0.906512	0.0964588
CCTGCAG	67.0675	1.3343	0.096453
CCGTCCA	69.8269	0.752158	0.0963959
CTTCCTA	67.374	1.23986	0.0963293
CCGCCGA	70.5289	1.52527	0.0962859
CTAATAC	67.0387	1.06021	0.0962585
GACCTCA	65.1972	0.724391	0.0961275
AGAACCC	69.9566	0.72106	0.0960551
CATTGCC	67.7426	0.462719	0.0958546
CCAATCG	68.255	0.106275	0.0958446
GCCCCGC	69.1602	0.186946	0.0956302
CACCCAA	71.9047	1.3268	0.0956183
CTCCTGC	64.8163	0.485848	0.0956013
CCTCAAC	67.18	0.349067	0.0955411
GGTAACC	70.7747	0.302996	0.0955275
GCATCAA	70.5467	1.13446	0.0953842
CAACTGC	68.6884	1.00947	0.0952532
CTGTTAC	66.9172	1.05013	0.0952278
ACAATTC	70.1164	1.10412	0.0951096
GTCTGTA	68.1079	0.839927	0.0950494
CATAGCA	68.507	0.75622	0.0949527
AACTATT	70.7977	1.7129	0.0948448
ATTATAC	68.4647	0.945875	0.094743
AATGTGC	67.2737	0.332506	0.0946371
CGGCACC	70.3056	1.4068	0.0946305
ATGTGCC	69.5219	0.672312	0.0944853
AATTCCT	66.9	0.930933	0.0943813
ACTTACT	69.0647	1.09243	0.0943257
ACTGCCT	67.4507	0.71004	0.0942806
GATCCAC	66.9831	0.870885	0.09428
ATTCCTG	66.9	0.836892	0.094232
AGATATC	69.8407	0.750897	0.0941847
CTCGCTC	69.1081	0.45061	0.0941072
ATCTCGC	67.3802	1.11235	0.0940597
AGCCCTC	69.5111	1.01992	0.0940401
AACTACT	65.1817	0.810447	0.0940367
GCAACTA	68.7399	0.996086	0.0939087
ACCATTC	67.3747	1.02189	0.0939002
CTGCTAA	68.2666	0.256473	0.0938774
CGGCGCC	69.0129	1.07112	0.0938731
GCCTCGA	67.5413	0.532199	0.0936883
AGGTTAC	71.997	1.33899	0.0935893
CATAAGC	67.4964	0.304521	0.0934666
CCTACAA	69.5217	1.14706	0.0934203
CCGCGCA	69.0707	0.454377	0.0932771
GCTCGTA	69.0488	0.632249	0.0932118
AACTAGC	70.0428	0.829483	0.093197
AACACTT	66.7574	0.980086	0.0931753
AGCATAC	69.9154	1.25545	0.0931574
CTAGCAC	69.638	0.668794	0.0931356
CTTTATA	66.7655	-0.129668	0.0930803
ACCGTCA	68.9042	1.04586	0.0929769
ATATATG	70.4347	1.25122	0.0929508
CACACAC	66.0215	0.237562	0.0929489
ATCGTCA	71.2266	1.3396	0.092871
ATGGCCC	70.9144	0.895881	0.0927836
TACGATA	70.1373	0.828066	0.0925516
ACAACGT	67.4934	0.571111	0.0925199
CGTCGTA	68.1217	0.552433	0.0925008
CCCCGAA	72.3714	1.4196	0.0924993
GCCAAGA	69.3956	0.981315	0.0924542
ACGACCG	69.849	1.36979	0.0924139
CGACACC	67.9776	0.960568	0.0923821
CTATATA	65.2847	-0.681977	0.0923701
CCAGTGC	66.1768	1.10221	0.0923407
ACTCGCA	67.7185	1.35849	0.0923132
AAACCGT	66.3677	0.572123	0.0922635
CGTGATA	68.8507	0.425629	0.092211
ATACATG	68.2307	0.596792	0.0920618
CACCGCA	69.4247	0.699954	0.0919578
CACTCAC	68.0815	0.511467	0.0919083
CACGTAG	70.8467	1.5702	0.0919039
CTGTTCA	68.8777	1.15782	0.0918591
GACTCTC	68.4982	0.560651	0.0918025
ACTCCAC	68.6706	0.799038	0.0917163
CGACATC	68.8098	0.532013	0.0916485
AATTCGA	69.1329	1.2421	0.0916477
GTGCCAC	69.8269	-0.170821	0.0916258
ACTTTTA	67.793	0.420913	0.0916056
AACCCGT	68.5389	1.18124	0.0914662
CGAATCC	67.8169	1.53375	0.0914042
CAGCCTA	66.6285	0.456244	0.0913645
ATTTACC	65.5006	0.232332	0.0912667
CATCATA	67.5972	0.787023	0.0912643
ATACGCA	70.9664	1.55854	0.0911034
GGCTCAA	68.5734	0.69874	0.0910851
CCCACCA	70.2813	1.21564	0.0909645
ACAACAT	69.3382	1.10684	0.0908496
AGTATCC	70.2652	0.853919	0.0906711
GGTCAAC	70.5434	1.00848	0.0906446
ATGCTGA	72.2142	1.25906	0.0906389
CTCGGAC	67.0375	0.446408	0.0905895
ACTCAAT	66.5712	0.28919	0.0905508
CGATCTC	66.8318	0.518689	0.0905333
GGGTACC	71.068	0.735971	0.0904306
ATGCTTC	68.651	0.811833	0.090388
CGCCTGA	68.304	0.745808	0.0903701
GACTAGC	69.4285	1.49281	0.0903576
ATCTCTA	67.2896	0.398811	0.0903169
CTTCCGA	66.8973	0.556387	0.0903138
ATACGAT	68.8513	0.421146	0.0903106
TACTCCA	69.2036	0.831319	0.0900679
GCCTCGC	70	1.13307	0.0900616
GCCCAAC	66.3589	0.366795	0.0898614
CCCCGGG	71.6328	0.839366	0.0896886
CTATCCA	65.826	0.229126	0.0896128
ACGATAC	69.7586	1.17078	0.0895952
AACCCGG	70.4228	1.39182	0.0895027
ATTATCA	69.9206	0.854448	0.0894429
CGCACAC	68.7935	1.33413	0.0894423
ATATATC	71.2101	0.933205	0.0894043
CCGAGTC	69.1195	1.07674	0.0893935
CGTCGTC	68.3034	0.339136	0.0892819
CTCGGCC	67.772	0.9201	0.0892585
ACCGTGC	66.66	0.716982	0.0890611
GCTAAAC	63.6884	0.88483	0.0890415
CGCACGC	66.4421	0.00821809	0.089014
ACTTATC	68.2983	0.954404	0.0889662
GCGCAAC	72.2876	1.43554	0.0888555
GGGTCAA	69.7669	0.758633	0.0888553
CCTGTGA	69.245	0.709355	0.0888398
ATGTAAA	71.5161	1.04157	0.0887962
ACCGGCC	66.9392	0.692764	0.0887595
CCTCGAC	65.5167	0.522114	0.0886877
ACAACCT	66.6472	0.683425	0.088625
CAGGCGC	66.7466	-0.278186	0.0885795
GCGCCAC	66.7274	1.0208	0.0885402
AAGCCTC	66.9292	0.896784	0.0884905
ATTGCCC	69.2025	1.46863	0.0883585
ATATGTC	68.5714	1.06756	0.0882773
AAGCCCC	70.9533	0.457365	0.0881638
ACTCCAT	69.3816	0.926637	0.0880673
ACTGACT	67.9242	1.20865	0.0879438
CCCAGCA	67.7801	0.385721	0.0878607
CAGTCAC	71.1762	1.20258	0.0877736
ACCACCA	68.3851	0.25943	0.0876265
CACGCGC	67.8572	1.12849	0.0876209
ACCTCGA	67.5625	0.879974	0.0874842
CCATCAC	69.1021	0.718165	0.0873724
AGCACCA	67.8888	0.688592	0.0872769
ACTTGAC	65.6056	0.724391	0.0871691
CTCCCTC	67.8333	0.901329	0.0871456
ACTAATC	67.0416	0.645074	0.087014
ATGCATC	68.1	0.34474	0.086969
ACCCACA	68.6666	0.659331	0.0869423
CACACCA	68.8901	1.1873	0.0868039
GATTGCC	66.4301	0.294248	0.0867493
CGTACAA	68.3034	0.758788	0.0867247
ACAGCTC	67.9754	0.104298	0.0867225
TGTCAAA	66.1689	1.03627	0.0866756
CACATCC	68.952	1.14261	0.0865734
CAGGGTC	69.8082	1.18871	0.0865585
AGATGCC	67.7971	0.438501	0.0863518
GTCAACA	67.5804	1.0143	0.0863018
CACGACC	67.7183	1.00318	0.0862865
GCACTGC	67.5	1.19388	0.0862707
GTGGGTA	72.9866	0.0963136	0.0862189
ACGTCAT	70.1397	0.814852	0.0859321
CCTGCAA	68.548	0.674786	0.0857622
ACATGTC	68.4529	1.66379	0.0857594
ATCGCGA	66.0923	0.464089	0.0856813
CCTAGGC	69.0253	1.02591	0.0856586
ATTGTCG	66.0493	0.598909	0.0854446
CGCATGC	68.9054	0.537149	0.0852803
ACCTAGA	69.5515	1.50083	0.0852535
CCGCCAA	69.6172	1.05293	0.0852532
AAAACCT	67.9051	0.946155	0.0852239
ACTTAGC	66.4779	0.579329	0.0852067
AGTACAT	69.8513	0.771365	0.0851614
ATGAACC	69.1363	1.20257	0.0851535
ATTCTCG	69.7313	1.35497	0.0850641
TACCTCA	67.5584	0.430127	0.0850119
ACTGGAC	70.0186	1.63096	0.0850018
CTGTTTC	68.9371	0.863227	0.0849399
CCCCGAG	69.2647	0.440586	0.0848437
ATGCCCG	70.5102	1.04368	0.0847127
AGATGCT	68.4893	0.361129	0.0846643
CACATAG	70.391	0.711799	0.0846508
CGTCAAA	67.1167	0.614614	0.0846388
ACTATTA	68.441	0.513771	0.0846283
CCGCTCA	67.6352	0.881686	0.0845652
ACTATGA	68.121	1.45412	0.0844941
CCTTATA	67.3541	0.894574	0.0844156
AACCCAG	66.2933	0.420617	0.084411
ACCGCGC	70.9781	1.33156	0.0843116
CTTGCCA	67.6577	0.890216	0.0841537
ATTCCAC	67.8012	0.327712	0.0841249
GTGCTCA	68.9137	0.71334	0.0840789
ACCCAAA	69.2945	1.05697	0.0839664
CCGAGCG	68.8953	0.438579	0.0839358
AATCCGT	65.9203	0.990327	0.0839301
ATAATCG	69.1347	0.866106	0.0839021
CGCTCCG	65.4129	1.00779	0.0838888
CCAGCCA	65.7905	0.231274	0.0838853
CCGTGTA	67.427	1.24627	0.083835
CTCGAGC	66.7826	0.340553	0.0838274
TATCCGA	68.0619	0.991728	0.0838006
CGGCCCC	70.3388	0.84002	0.0836684
AACCCCA	72.1859	0.805295	0.083612
GACACGA	69.0988	1.16319	0.0834743
CCTCCAG	67.2661	0.97758	0.0834649
CCAAAGC	69.3738	1.00935	0.0834295
CGGTGCC	70.9713	1.06957	0.0833939
ACCATCT	66.3265	1.00751	0.0833596
CTTAACC	67.8639	0.87048	0.0833563
TCTGCAA	68.9057	0.743193	0.0832282
TATGCCA	70.7816	0.717947	0.0832119
ACGTTCC	68.4435	0.329004	0.0830706
CCATCCC	70.3061	0.772205	0.0830356
CAGTCCC	69.7284	0.692001	0.0829894
ATCGGAC	69.2202	1.79908	0.0829883
CGCCCGA	67.2653	0.775349	0.0828638
GCCGAAC	67.0727	1.00902	0.0828488
CTAGCCC	68.1118	0.438501	0.0827943
CACCTCA	68.3423	0.890216	0.0825557
GACTTCC	67.2159	0.397753	0.0825152
ATCGTGA	68.258	0.284225	0.0824693
ATCCTGC	69.1891	1.39508	0.0824417
ACATGAC	70.5709	1.28845	0.0824041
CGCGGGC	69.0962	0.498922	0.0823942
CGCACAA	68.6321	1.12038	0.0823779
CGAACTA	70.9624	1.42355	0.0823646
CTGCGTC	65.8865	-0.492292	0.0823516
ATCCCAG	68.3333	0.735535	0.0821301
GCCGGTA	70.1017	0.611688	0.0821221
ACACTAT	67.1208	0.0129342	0.081974
CAAACCC	70.7643	0.860985	0.0819462
GACCATC	70.2194	1.15193	0.0819002
AACTCCC	69.3794	0.347962	0.081751
CCTAGCA	69.8569	0.917267	0.0817438
TCCCAAA	67.5628	0.193545	0.0817084
CTCCTTA	65.6582	0.0675036	0.0816803
ATGACTA	67.436	-0.11068	0.081652
CCGCTTC	66.0728	0.705978	0.0816179
CAACGTC	70.3424	1.24627	0.0816038
GCCGTCC	69.5899	1.08347	0.0815492
CGCACCA	67.971	0.596995	0.08154
CCTGCGA	67.1899	0.679907	0.0815151
TGTTCAA	69.7463	0.789357	0.0813741
TCTAGCA	68.2972	-0.657619	0.0812841
CATAATA	70.0352	1.12633	0.0812434
CCCCTCC	68.5436	0.312786	0.0811808
ATAGAGC	71.4342	0.954404	0.0810599
CTAATAA	69.2132	0.60115	0.0810059
ACTGTAC	70.0928	1.30128	0.0808491
ATGCCGA	72.3291	1.89169	0.0807962
CAATCCC	68.6319	0.350203	0.0807899
TGCACCA	66.9931	0.822152	0.0807195
CATTGCG	69.1307	0.933797	0.080682
ACGCCCG	68.4579	0.0196892	0.0806803
ATTTCGC	70.9592	0.50988	0.0806443
GCCTAAA	69.341	1.23559	0.0806249
CTTGGCC	69.4775	1.12227	0.0805759
CTGGGAC	71.0137	1.46573	0.0805289
CGTAAAA	69.5171	1.12929	0.0804114
CAACACG	68.7923	0.575811	0.0803469
ACTCTAC	67.909	0.721231	0.0802869
AACGCCG	69.5383	0.949392	0.0802346
CCTCTCC	67.3913	1.32472	0.08022
ATGATCG	69.136	1.03201	0.0801972
GTACACA	70.5518	0.477007	0.0801748
AGCGCCC	69.2879	0.849016	0.0801523
ATAGCTG	70.2677	0.337845	0.0800636
CGATTAC	68.5534	0.164502	0.0800366
CCAAGCA	69.5133	1.26436	0.0798861
ATGTCCG	68.7516	0.296132	0.079884
CGTTACA	70.8149	1.02893	0.0798541
CAGGTCC	69.3507	1.2468	0.0798212
CCGGCCC	67.7688	0.990545	0.0797931
CAATCCA	68.6397	0.804984	0.0797631
ATATCCA	66.6081	0.2182	0.0797547
CAACTAA	68.4833	0.732484	0.0797227
CTCTATA	66.9453	0.561694	0.0796998
GCCAGTA	68.9985	0.962996	0.0796513
AACCTAC	68.6408	0.463497	0.0796093
ATGCCGC	68.7442	0.471	0.0795355
AAATCCT	66.6808	0.770493	0.0794244
CTGTCAA	66.3364	0.93252	0.0794175
CAACATG	69.5133	0.62705	0.0794168
TACTCTA	66.803	0.308381	0.0794127
CTGGATC	70.8054	0.941423	0.0793875
ACACGAT	66.4225	0.433816	0.0793672
GTAACCA	68.8478	0.997471	0.0793389
CGTTACC	68.8586	1.14744	0.0793089
ACAATTA	68.0018	-0.315214	0.0792568
CTGCACC	67.4034	1.1164	0.0791753
CGAAACC	68.3345	0.727473	0.0791422
CCCTCAG	68.5701	0.442081	0.0791306
CAGTCTC	68.1091	1.54748	0.0790664
AACTGCT	67.6529	0.985751	0.0789773
AACTTCT	66.3874	0.0221484	0.0789533
CGACTCA	67.4244	0.338825	0.0789113
CTAAGCC	67	1.17081	0.0789081
CTGTTCC	66.9421	0.344895	0.0789064
CCCTTAG	68.0108	0.564543	0.0788099
ATCTCCA	66.1119	1.10993	0.0787912
ACAGTGC	68.5382	1.13635	0.0787882
GTCCATA	67.2534	-0.0537445	0.078731
GCACTTA	68.0901	0.226153	0.0787194
ATTTCTC	69.0061	1.20621	0.0786388
CGTCTGC	68.6191	0.926979	0.0786061
CAGAACC	69.9367	1.20384	0.0785179
ATTCACA	67.874	1.11407	0.0785088
GCTTCCC	67.8456	0.70411	0.0784696
AACTTAG	68.2877	1.05697	0.0783915
ATCGACC	67.8119	0.953532	0.0783854
ATGGCAC	67.0876	0.784812	0.0783779
CCCGTCA	67.7218	0.455591	0.0783716
CTTGTTC	70.3429	0.970778	0.0783346
CCCTAAA	68.5564	0.194775	0.0783282
GACTCCA	69.096	1.16076	0.0781964
CACTTAA	68.0662	0.821981	0.07815
CATACGC	65.76	1.19111	0.0781293
CACAAGA	71.3968	1.19063	0.0781011
ATACTTC	69.4945	1.61447	0.078099
ACGTTGA	69.2242	0.553601	0.0780456
ACATTCC	69.1748	0.864441	0.0780071
ATCGTTC	67.4335	0.924676	0.0779635
ACGTCAC	69.1061	0.751395	0.0779159
ACCACAC	69.0315	0.841966	0.0778712
ATTCGAC	67.7825	1.15916	0.0778356
ATCAGTC	68.4459	0.281205	0.077816
CCTACTC	67.7511	0.867678	0.077801
CTCCGTA	65.0926	-0.00538534	0.077592
CTATTCA	66.635	1.0324	0.0775876
ACAATGC	67.2657	0.465443	0.0775158
GCTATAC	68.4246	0.895399	0.0774737
GACCCGA	69.7804	0.805856	0.0774439
GCTATCA	66.9138	0.267633	0.0774343
GGTCACA	70.1323	0.694694	0.0773913
CTCGCAA	67.4684	0.278279	0.077387
ACATCAA	69.0887	1.08706	0.0773213
ATAAGAT	66.9571	0.295198	0.0773133
CCACGAG	67.2283	1.48595	0.0772961
GCACGTA	70.553	1.21142	0.0772338
CCTTTGC	67.6354	0.73678	0.0772071
AACCGAT	66.9793	0.59508	0.0771948
AGTAGAT	70.3378	0.414329	0.0771435
AATCCAC	66.0516	0.426609	0.0769364
CATTACG	67.7048	0.447404	0.0769031
GGGTCCA	70.6738	0.712406	0.076877
CTGCAAA	68.315	1.44254	0.07685
ATTCTCA	64.6382	0.934466	0.0768414
CAAATAC	67.3233	0.360522	0.0767113
AATCACC	69.6868	0.586551	0.0766423
ACGTAAT	70.4935	0.592325	0.0766163
CCAAACG	69.6107	0.917796	0.0765657
AAATATG	66.7519	0.0639237	0.0765393
GCTAGTA	68.4046	0.872005	0.0763303
GCCGATA	69.593	0.381768	0.0762448
AAATTCC	68.6312	1.46145	0.0762252
CAGACTC	68.0888	0.76408	0.0762251
GGCTCCA	66.5517	0.39134	0.0762247
ACCTACG	70.0977	1.60117	0.0762173
ATCACTA	68.8214	0.452369	0.076201
CGCTTAA	66.3423	0.73457	0.0761758
CTGCGAC	67.3999	0.745341	0.0761597
AAATCAT	66.7591	0.41271	0.076137
AGTTTCC	67.4357	0.398235	0.07605
ATCCAGC	67.923	0.348288	0.0760392
ATGGTCA	72.3105	1.71059	0.0760096
CTTCAAC	66.6993	0.784532	0.0759178
CGTACAC	65.3007	0.822572	0.0759124
CCTAGAC	66.3756	0.848907	0.0758671
AATCTCA	64.2391	-0.782727	0.0757265
CGTACGA	70.154	0.544433	0.0757148
CACAACA	68.121	0.540309	0.0756565
AATGTCT	68.1	1.1065	0.0754095
ACCCACG	68.4104	1.2906	0.075169
CCGTTCA	67.1305	0.181561	0.0750518
ACGTATG	71.9369	-0.0393939	0.0749568
ATGCGCC	68.6434	1.1359	0.074898
ATTGTGA	68.3743	-0.309346	0.0748214
ACATGGG	72.1942	0.318171	0.0746868
CAAGTTA	69	0.847756	0.0746626
AACGCTC	67.0463	1.18657	0.0746186
GGTTCCA	70.1914	0.847008	0.0745963
CGTGTGC	68.0496	0.899212	0.0744604
CGAAACA	69.3062	1.03755	0.074358
CACATGA	71.5301	1.34632	0.0742915
CATGCCG	68.9686	0.771832	0.0742555
CCACCAC	69.462	1.52053	0.0742488
ACTGATA	68.5887	0.551935	0.0742143
ACTCTAA	65.1515	-0.00512074	0.0741187
ATTACAC	69.8296	1.47015	0.0740311
TGCCGCA	68.4407	0.471	0.0740143
CACTATG	65.5384	0.446096	0.0740083
CATACGG	72.1595	0.973938	0.0739864
TATACCA	68.0359	0.698305	0.0739523
CAACTGA	68.8354	1.27821	0.0738585
ACTACAC	68.3277	0.071706	0.0738317
ACACCGT	66.3932	0.16914	0.0738259
ACACATC	70.088	0.713371	0.0738053
GCTTTCA	66.0661	-0.294855	0.0737243
TCTCCAA	66.8216	0.653541	0.0736813
AATCAGT	68.7902	0.485054	0.073529
ATGACTG	67.5711	-0.079426	0.0735217
CACCGTG	67.7394	0.115598	0.0733618
CACACAG	68.3567	-0.165934	0.0733225
CAACGCA	66.1693	0.263399	0.0732067
AATGATC	69.3781	1.16755	0.0730511
ACGTCTC	67.4213	1.16182	0.0729454
ATTTGTG	68.7715	1.1748	0.0729019
CATACTA	63.7336	0.719721	0.0728859
AGCCTCC	67.2661	0.633509	0.0728588
CACGTCC	69.2713	1.05022	0.0728417
GTCCTTA	68.5328	0.729838	0.0728289
CTCCAAG	66.8294	1.14411	0.0726231
CGACCGA	69.9588	1.19656	0.0725903
AGCCTAA	67.2176	1.19782	0.072564
CTGGCCA	67.5174	0.0301486	0.0724874
ATAGTTA	69.3616	0.976241	0.0724636
AATGGGC	70.7811	1.11388	0.0724222
CTCAAAG	67.2022	0.414329	0.0724117
CAAAAGA	69.1399	1.28612	0.0722731
GGTATAC	69.4341	-0.274061	0.0722283
ACTATTC	67.5747	1.2019	0.0721834
CATAGTA	70.0909	-0.25901	0.0721643
CTACACA	69.2095	1.52712	0.0719601
ACGACCC	68.9617	0.500339	0.0719229
CATTAGC	67.483	0.782447	0.0719189
CTGAACC	68.3896	0.63835	0.0718851
GTATATA	73.0606	0.204176	0.0718345
ATTCTGC	69.1125	0.8855	0.071821
ATACAAC	69.942	1.16755	0.0716361
CAGTAGC	66.0818	0.732329	0.0715503
ACCGTAC	69.0857	0.822572	0.071541
ATCTACA	68.5735	0.619423	0.0715096
AACTCTA	69.5298	1.32089	0.0714691
AAGTGAC	68.5033	-0.0188487	0.0711625
ACATTCG	68.3179	1.01125	0.0711595
AGCCGCG	68.6029	0.222667	0.0710493
ACACACT	66.863	-0.357316	0.0710016
CATCCAG	68.902	0.622474	0.0709306
CATGCGG	73.4338	0.700452	0.0708589
GGACCCA	70	0.608715	0.0708452
ACCTTAC	69.4031	1.1287	0.0708172
CTCTCTC	67.1928	0.996086	0.0708151
ACTTGCA	66.4311	1.30339	0.0708041
[truncated: 6,194 more rows]

## Sheet: Assy 13314
Assay 13314						Sequences with Passing E+Z Scores
Sequence	Median	Z-score	E-score			Sequence	Median	Z-Score	E-Score
TGGGGAA	35.7758	19.7209	0.485044			TGGGGAA	35.7758	19.7209	0.485044
ACTGGGG	35.9333	17.4913	0.460464			ACTGGGG	35.9333	17.4913	0.460464
ATTGGGG	36.6554	14.7321	0.443065			Total - 2 sequences
AGTGGGG	38.3875	10.0547	0.424478
CGGGGTC	35.8083	13.4457	0.399877
AATGGGG	36.542	8.95787	0.372038
AGGGGTG	37.2456	8.81883	0.371348
GGGGCCA	36.3188	7.98524	0.359656
GGGGTTA	37.9679	7.42302	0.354911
AAGGGGT	36.788	13.1504	0.354269
GGGGTAA	37.0833	3.79656	0.351308
GTGGGGA	37.3398	7.07759	0.341744
AGGGGTA	36.7428	4.97389	0.341173
GGGGTGA	37.9524	10.8546	0.336682
AGCGGGG	39	7.55642	0.330742
AACGGGG	36.4062	7.90398	0.3192
ATGGGGA	36.0988	7.31799	0.305008
ACCGGGG	33.3585	7.54782	0.296506
CAACACA	36.5821	4.372	0.296012
AGGGGGA	35.8447	10.4522	0.291595
CAGGGGG	37.1711	7.20812	0.291595
GGGGGAA	36.3207	5.53349	0.291595
CACGGGG	37.3777	7.31208	0.278628
AGGGGCC	33.812	4.7348	0.278185
CCGGGGA	37.3017	6.01773	0.27663
ACTCCAT	34.7523	4.56483	0.273272
ACGGGGA	36.4736	5.56734	0.259214
CGCCACC	35.0952	3.18515	0.258816
CCCACCC	43.3087	4.03507	0.258699
AGAGGGG	35.5545	6.49508	0.255894
AAGGGGC	34.998	9.01186	0.255368
GGGGTCA	33.5438	5.2272	0.255355
CAAGGGG	36.2416	9.21217	0.253875
GGGGACA	37.758	8.86791	0.247421
ACACCCT	33.6828	3.37534	0.241847
CGGGGAG	37.168	5.83317	0.240768
CCCGACC	36.626	4.00099	0.239441
GGGGACC	35.832	6.96086	0.238108
CTCAGCC	34.4753	1.86321	0.234335
ATTACCC	37.0746	3.42102	0.233645
CGTGACC	34.8673	2.72663	0.231725
ATACCGC	35.0948	2.93083	0.231403
CCAGGGG	36.096	3.5745	0.230786
GGCCAAC	33.8636	2.46291	0.227893
ACTGTCA	32.5874	1.99543	0.227544
CCGCCCC	40.4405	3.69279	0.226031
CCCCCAC	39.045	3.16567	0.225197
ACCCCCA	39.4402	3.36672	0.220091
GGCCACA	34.7709	2.48667	0.218836
GGATACA	35.6272	2.04663	0.21773
AAGGGGG	35.3879	9.03358	0.217635
AGGGGGC	38.1178	5.78947	0.217635
ACCGTCC	35.186	3.58745	0.215486
CTACCTA	34.691	2.3299	0.211781
ATCCCAT	35.2916	3.00484	0.211239
GAGGGGC	35.7255	3.97545	0.211188
CCCTGTA	33.9701	2.53702	0.210357
CCTCCCG	36.0404	3.3743	0.209986
CTGGGGA	34.9029	4.88569	0.209759
CCCACTC	36.5862	2.53858	0.209182
GGGGGAC	37.0869	7.51514	0.208751
TACTATA	36.52	2.11184	0.208053
CCCGCCC	37.6994	2.52393	0.20683
CGCACCA	33.2476	1.86242	0.206341
AATCTGC	33.3203	2.42148	0.206128
ATTGACC	36.0353	2.51998	0.206021
AATCTTC	34.8623	2.55511	0.205294
GAGGGGA	35.3769	7.04982	0.204938
CCTATAA	34.938	0.485767	0.204923
GGGGCTA	34.743	1.36452	0.204148
CTACTTA	33.609	2.51637	0.203846
ACTTCTG	34.4879	2.32593	0.20302
ACTCATC	33.9597	2.03417	0.202506
AATACCG	35.7339	2.74791	0.202391
CCCTCCC	38.5475	3.30357	0.202025
CGCCCCA	38	2.66592	0.201898
CCATAGC	35.0446	3.21776	0.201839
CACACCC	35.5575	2.48288	0.201307
AACCCCC	38.0859	2.67782	0.200831
ACCCCGC	39.8225	3.58328	0.200208
ACAGGGG	37.4215	4.01431	0.19978
CTATCTC	33.7126	2.27766	0.199414
CTCGACC	33.8559	3.2437	0.199314
CCCAACC	35.6129	2.26967	0.198657
CCACTCC	35.7532	2.30935	0.198518
CGTACCC	35.247	2.32542	0.197833
CCCCCCC	39.0327	3.15942	0.197623
ACACTTC	33.1031	3.23327	0.197375
CCCTGCC	34.2477	2.02822	0.19708
CACCCTC	35.3313	3.15448	0.197007
GTCAACA	36.0798	2.64252	0.196502
AGCCCCA	34.9684	1.09002	0.196499
CCCGTAG	35.7664	2.01057	0.19637
AGATTGG	34.4519	1.43217	0.195341
CCTATCC	33.8484	2.77925	0.195117
CCCTGTC	35.8478	2.277	0.19433
TATCGCA	33.387	2.39903	0.194029
CCCCGAC	37.0079	1.80914	0.193332
GCCGCCC	35.913	2.79519	0.192881
ATGTCTC	33.4	2.44414	0.192713
ACCGTGC	35.1271	2.24989	0.192599
CATACGC	34.0076	1.37632	0.191671
GCTATCC	34.743	2.55005	0.191611
GCCCCCA	37.865	2.5649	0.191374
AAGTCGC	32	1.55125	0.191204
CTGTCCA	34.1185	3.64101	0.190992
TCACTCA	34.6666	2.30617	0.190894
ACCCTAT	34.0263	2.31001	0.190851
GAAACCC	35.9343	2.1945	0.190749
CATAATG	36.3848	1.65349	0.189024
TAATGCA	33.6491	1.91735	0.188187
CTCTTTC	32.1068	0.965378	0.187908
CCGTTAA	33.1893	1.36439	0.187438
CACTACC	34.1136	2.2082	0.187294
ACCCCCC	37.1885	2.22138	0.187026
CGTCACA	33.8288	1.24346	0.186528
CCTTCGC	33.6188	2.10955	0.186363
CCCTTTA	33.6476	2.14419	0.186281
ACCTCCG	32.8487	2.5649	0.186176
ATCGTCG	34.4565	1.6819	0.185858
CTGTATC	35.17	2.7058	0.185724
CACCACC	36.8053	3.25621	0.184649
ATACGGC	34.5641	1.84591	0.184644
CGCCCCC	39.045	3.1029	0.183815
GACCTTA	33.7288	2.08549	0.183804
CTCTGCC	34.1024	3.0087	0.183413
CGTGTCC	35.2302	2.65279	0.183331
CCACCCC	37.3777	2.31759	0.182907
CTTAACC	33.7433	3.36608	0.182396
ACCCTCC	33.6421	1.21114	0.182367
ACGCCCG	33.9839	2.10319	0.181929
CTGGACC	35.3338	2.71938	0.181864
ACCAAGC	35.3085	1.56987	0.181452
CACCGTG	33.7521	2.48224	0.181084
GGGTTAA	38.6599	2.37761	0.181065
CTGCTTC	33.9274	2.23313	0.181003
CCCAGTC	34.2684	1.41879	0.180917
CCATCCC	35.7036	2.29053	0.180832
CCGGATC	34.8049	1.64853	0.180788
CCTATGA	32.2857	1.67818	0.180756
CCCATCC	36.6106	3.18449	0.180324
CCCTGCA	34.3028	3.46359	0.180194
CTACATC	33.4276	1.90662	0.179769
CCTCTGA	34.0241	2.01611	0.179687
CTTATAC	34.0423	2.18809	0.179686
ATCGGGG	35.6605	4.56127	0.179632
CACCTGC	31.7999	2.47914	0.179555
TCCTCAA	33.5955	2.74038	0.17933
CTTACGC	35.9318	2.41383	0.17932
ACCGCCC	35.8928	2.68545	0.178726
CACACTA	35.7403	2.29134	0.178653
CCTCCGC	33.4963	1.8274	0.178624
CCCGTCC	36.2753	2.7823	0.178256
ATCACTC	33.3396	2.16326	0.178142
CTACCAC	34.7105	2.01311	0.178098
CCACCTC	32.9824	2.22285	0.177934
CCCGTTC	33.6071	2.41952	0.177717
ACCCGCC	34.8618	1.96799	0.177674
CGCCTAC	35.4126	2.82874	0.177266
GACCGCC	32.3063	1.654	0.177157
CTCCATC	34.8491	3.07462	0.176884
GTACGTA	34.6146	2.19762	0.176848
CGCTTCC	34.4235	1.75512	0.176832
CTACCCA	35.1073	1.8274	0.176794
CCTGTCC	35.8274	3.11046	0.176743
ACCCCTC	35.8627	1.54698	0.176479
TACGCCA	37.4393	1.99459	0.176198
ACCCTAC	34.3982	2.1389	0.176066
ATCTATC	33.4975	2.15464	0.175699
CCCTCGC	36.5546	2.93744	0.175436
CCGCCAC	33.0183	2.37324	0.17542
AATTCGT	32.9019	1.61219	0.17542
CCCCGCG	37.6061	1.91339	0.175209
ATCTCCC	34.2206	2.49	0.174543
ATCTCTC	32.2239	2.26525	0.174468
AGTTCTG	34.7794	2.48072	0.17436
CCCTATA	36.0964	2.26418	0.174177
CTACCTC	33.5206	2.62533	0.173977
ACACGAC	33.9913	1.33365	0.173759
CGTCGTC	33.0551	1.8774	0.173695
CATTACC	35.5545	2.09274	0.173233
AATCTGT	33.1698	1.65313	0.173196
ATCTTCC	34.3082	2.32614	0.17315
CATCCCC	36.125	1.77974	0.172835
ACCGCAT	34.5	2.117	0.17182
ACTCGCC	33.3125	2.40477	0.171725
ACACACC	35.4781	2.6428	0.171392
CTATCGC	32.1203	2.63413	0.171318
ATGGGGC	36.7368	1.32764	0.171136
ACCCTTC	33.9307	1.87269	0.171083
CCCCTGA	38.1982	2.65407	0.170887
CGCCGAC	34.1801	2.06799	0.170736
ACTCTCC	32.5181	2.28572	0.170623
GCCCACC	34.6482	2.21227	0.170458
GGGGCGA	37.7113	3.97746	0.17041
CCACTAC	36.1283	2.29089	0.169934
CCCGCTC	34.3008	1.54405	0.169797
ACATGGC	32.8849	2.09149	0.169512
TACTCCA	33.7928	2.04195	0.169015
CCATATC	34.4905	2.40574	0.168473
GCCCGCC	34.0723	1.6892	0.168185
CTTACCC	34.2767	2.81096	0.167812
CGGGGAC	35.937	5.14348	0.167786
TACCACA	34.2637	1.44893	0.167584
GGAGGAC	35.6605	1.76031	0.167387
CCTACCC	34.3846	2.04068	0.166924
CTGCCGC	33.3969	2.7914	0.166873
CTTGTGC	34.0271	1.69067	0.166605
CCTGTAC	34.4359	2.42339	0.166522
CCGTCCG	32.4074	2.28282	0.166486
TCCTCCA	36.6576	2.36764	0.166315
CAAACCG	33.4684	2.73469	0.166163
CGCTCCA	33.7279	2.38193	0.166042
CTAGCAA	33.1268	2.15004	0.166006
ACTATTG	35.5521	2.95626	0.165923
ATGTTCC	35.5448	3.65144	0.165915
GGCGGGA	37.8589	3.53796	0.165778
GCCACCC	35.3273	2.94156	0.165769
CTGTAAC	35.0177	2.68848	0.165562
TAGCATA	35.5159	2.44737	0.165474
ATCTCCG	35.8062	2.18282	0.164528
AACTTCT	33.5277	2.08119	0.163986
ACGCCTA	33.7631	1.65888	0.1639
ATTCCAC	34.6771	1.72704	0.163621
ATCTGTA	34.7149	1.96036	0.163588
CACCCCG	39	2.76226	0.163557
CCGCCTC	32.4034	1.3133	0.16351
CCTGATC	33.6737	1.92928	0.163437
AATCCTA	33.0178	2.29089	0.163194
CTGGATC	33.7314	1.63111	0.163089
ACGACGC	33.6238	2.00622	0.16308
ATACCGG	35.079	1.83986	0.163079
CCTCTTA	31.9273	0.95134	0.162942
CCATGGA	36.384	2.21332	0.162626
AGTGTTC	32.4871	2.51851	0.162542
CTCCCAC	34.8455	1.21167	0.162405
CCATCTA	35.1959	2.62085	0.162215
AAACCGC	34.3773	1.63004	0.162111
CAGCCCG	33.5431	1.97562	0.161218
CCCCTCC	37.1101	2.26672	0.161194
TCACTAA	34.9269	2.80244	0.160958
ACCCACT	34.186	1.83233	0.16071
CCGCACC	33.2919	1.66178	0.160329
ACCTACC	33.1653	1.71926	0.160182
GCTACGA	32.9609	1.16467	0.160114
ATATTCC	35.4111	1.34774	0.159582
GCACTGA	33.9144	1.29331	0.159501
CTCCATA	32.8951	2.43941	0.159399
CACCTCA	32.9104	2.60869	0.15937
CTTATCA	33.4151	1.6069	0.159166
GCCTACC	36.849	2.50948	0.158985
CCTTCCC	34.2195	2.65951	0.158923
CTTCCCC	37.7769	2.51439	0.158868
CGTTGTC	34.6675	2.38578	0.158594
CACATAC	34.7402	2.37715	0.158541
ACCTTAC	34.2786	1.85113	0.158442
AACGTAC	36.0029	1.77262	0.158388
CCCCACC	37.4363	2.3474	0.157946
AGCCCGA	33.0489	1.88633	0.157905
CCACGCG	33.0384	2.20617	0.157902
ATGACTA	33.3843	2.23107	0.157701
TTCGCAA	34.1561	1.70156	0.157491
GACTAAC	34.9684	1.85942	0.157444
CACCGTC	30.6846	0.392174	0.157426
AACTATC	35.5904	2.08814	0.157204
ACCACAA	36.1313	2.33555	0.157176
ACCGTCA	34.133	2.40854	0.157061
AGCCCAT	35.2232	1.22169	0.156978
TACGCTA	33.9646	3.09588	0.156754
ACTGCAC	34.25	1.44072	0.156556
CATACCG	33.6062	1.43115	0.156089
CGACCGC	34.7819	2.77487	0.155899
ACCCACC	35.5625	1.42116	0.155737
ATCTTCG	34.7923	2.26291	0.155726
CCGCTCC	34.626	2.63367	0.155352
CCGTTTA	32.4537	1.25755	0.15534
CTTGTCC	33.8899	1.62719	0.155337
GACAACC	34.6346	1.44547	0.155247
GCGCCCC	37.3	2.14564	0.155201
GAACCCC	36.5386	1.76806	0.15508
ATAATTC	34.5909	1.41567	0.154963
ACCTGCT	32.0625	2.48011	0.154884
CCCGACA	35.3043	1.80914	0.154864
GCTCTAC	34.1923	2.28712	0.154805
CTCAGGC	32.0703	0.10575	0.15473
CATCTTC	33.2626	1.18064	0.154702
ACCAATC	33.5635	1.92282	0.154642
ATCTGCC	32.422	1.24875	0.154456
AAACGTA	34.5673	1.20643	0.154148
CACGCCC	36.2599	2.13435	0.154142
CTATCAC	31.8214	1.8921	0.153901
CCCAGCC	32.517	2.53697	0.153881
CCGCGCC	31.7642	1.55183	0.1537
CCCTGAG	34.364	2.15128	0.153693
ACCCCTG	37.0827	1.79912	0.153519
GATACCC	35.373	2.0521	0.153487
AACCGGT	34.2695	1.1311	0.153463
AATCCAG	34.5084	1.36264	0.153424
CCCCCAG	36.8859	2.06743	0.153376
GCATTGA	34.877	2.26978	0.153146
ACCCCGT	37.7445	2.41006	0.153092
TACATCA	34.4826	1.84891	0.153008
CATTGGG	36.4765	1.41012	0.152916
GGGGAAA	35.6335	2.05612	0.152732
ACATTAC	33.7767	2.15861	0.152719
CTACCCC	36.8008	1.92277	0.152319
AATACCT	33.179	2.14312	0.152241
CCACATC	34.0707	1.2897	0.152231
CCTGTAA	32.2407	0.596552	0.151649
CCGGTTA	35.4382	0.981376	0.151366
CACTCTC	31.7343	2.03345	0.15123
GACCGTC	34.4646	1.38334	0.150934
AGCCATC	32.6178	2.29053	0.150885
AACTACC	34.2758	0.901542	0.150542
CGCCCAC	33.615	1.77742	0.150516
CCTCGAC	33.2041	2.40172	0.150401
ACCAGCC	33.4018	2.20912	0.150278
CTCACAC	34.0776	2.28348	0.150097
CACCCAC	34.4128	0.332992	0.150051
CTTAATC	34.1417	1.86529	0.149756
ACAGCCC	36.2132	1.90212	0.149398
CCTTCAC	33.9396	1.47332	0.14939
AATGCAA	35.0073	2.28788	0.149357
CCACACG	32.5175	1.52289	0.149075
ACGCCAC	33.8396	2.24048	0.148982
AAATTAC	32.0868	2.31133	0.148671
ACTACCC	35.6818	1.09727	0.148407
CCAGCCC	35	2.19564	0.148357
CCCCCTA	38.1478	2.70931	0.148203
ATCCCAC	34.7431	2.33921	0.147864
CTTCTCC	34.8531	2.06817	0.147756
CGCGCCC	34.0948	1.98928	0.147325
GACACTC	35.0322	1.70695	0.146952
GCTCCAC	34.8055	1.69479	0.146868
CGAGCCC	33.605	2.26329	0.146828
ACTTCTC	33.9758	2.18964	0.146532
CCATTAC	36.8108	2.46775	0.146277
CCCTATC	34.6535	2.36342	0.146221
ATCGCCC	34.366	2.09617	0.145785
CTCTCTC	33.566	1.74161	0.145632
AAACGTG	33.5178	-0.255295	0.145462
AAGCCCA	34.6831	1.7246	0.145348
ACGCCGA	33.3171	1.38929	0.145188
GCGTACC	34.1127	0.633379	0.14476
ATCCCGC	34.5476	1.57892	0.144715
CACGACC	33.8571	1.48467	0.144693
AACGCCC	35.1339	1.88561	0.14455
CAGGGGC	37.5149	5.25671	0.144513
CCTTACG	32.266	1.56819	0.144485
CTGAATC	32.9729	1.68131	0.144457
CTATCCC	36.0169	2.35421	0.144446
ACCACCA	35.3291	2.12763	0.144364
CTATACC	34.5716	2.68535	0.144339
ACTATCA	33.8218	1.83861	0.144212
ACCGTGA	32.8802	1.70613	0.144156
AATCGCC	33.0408	1.92282	0.144126
TGACCCA	34.4695	2.6768	0.143655
ACCATCC	34.0666	1.61554	0.143601
CAATGCC	32.5098	1.12995	0.143527
CCCGCCG	36.7894	2.23837	0.14346
ATTTGTC	35.4144	2.47014	0.143198
AGAAATG	34.7647	1.51788	0.14309
AACCACG	32.7767	1.33212	0.142834
CCTAGTC	32.4958	2.22596	0.142727
GGGTCAA	35.676	1.24555	0.142678
GAGTCCC	35.7441	2.53639	0.142624
CGTTCCA	35.3138	1.20819	0.142545
AACTGTC	31.8318	1.31508	0.142468
ATGCAAC	33.5115	0.631293	0.142403
CTATTAC	34.554	1.64479	0.142164
CCGTTCC	34.4054	2.09411	0.141804
TAGCAAA	34.2044	1.19895	0.141771
CCAACCC	36.3628	1.87557	0.141719
ACTGTCC	32.8455	1.52103	0.141486
CCCTTCC	34.4684	1.79896	0.141416
CCATGTC	35.691	2.37687	0.141366
ACGACCG	33.9303	1.56758	0.141303
ACCCAAG	33.9729	1.35867	0.141285
CCTCTCA	35.1599	2.97055	0.141133
CTGTACC	35.791	2.39107	0.140921
CCAATTC	34.3703	2.05563	0.140917
AAAGCTT	32.6437	0.637244	0.140901
CCGCATC	31.2575	1.34186	0.140683
ATCCCCG	36.5141	1.64451	0.140679
CGACCCC	36.0707	1.54611	0.140663
AACCTTC	32.8974	2.18402	0.140638
ACAACCA	36.7663	1.72887	0.140143
CTCATTA	33.334	1.20895	0.140008
ATCAACC	33.6545	1.65817	0.139751
AGTACCC	33.4452	1.06881	0.139441
CGCATCC	34.8023	1.8481	0.139396
CACTTGC	34.6362	1.94673	0.139138
CATGCCC	34.35	1.42477	0.139137
TACTTCA	32.2894	1.68302	0.138938
CCTGTTC	32.2407	1.59937	0.138935
CGATTCC	33.8899	1.29847	0.138917
GACTCCA	33.1638	0.788086	0.138677
CAACCAA	34.5041	0.858408	0.138575
AACCACA	34.2156	1.23186	0.138471
CCATCCA	34.1225	2.29892	0.13847
GCCTCAA	33.4866	2.20574	0.138401
CGCAACC	35.619	1.80008	0.138364
CCTCGCC	34.2477	2.67662	0.138255
GACGACC	34.0666	0.997271	0.138194
GGGAGCA	35.1907	2.74038	0.138184
CTCGTTC	31.4254	1.3763	0.138065
CTCATCC	35.3118	2.52362	0.138005
CGCGAAA	34.5983	0.844776	0.137899
CTTAAAA	31.5929	1.35109	0.1378
CACCCTG	32.9504	1.26953	0.137761
CCTGGAC	33.3469	1.25129	0.137664
CCAACTC	35.1812	1.74418	0.13764
CAACCAC	34.3488	1.43154	0.137582
CTTTGTA	34.8545	2.23964	0.137573
ACGACCC	32.7863	1.32925	0.137394
ACCTTTC	32.1199	1.88065	0.137235
AGACCCA	33.0795	1.57462	0.13719
ACCTCAC	33.1741	2.00479	0.137109
CCAACCG	34.4356	1.49631	0.137067
GTATCAC	35.1452	1.19844	0.136941
GACTACC	34.0913	0.64111	0.136839
AGCACCC	32.9594	0.812171	0.13678
AGTCGCG	33.3482	0.50947	0.136763
CCACCAA	34.334	2.53265	0.136555
CCCAAAC	33.5476	2.93998	0.136528
TGCTCCA	35.0412	1.77752	0.136447
ATCTCAT	33.938	1.60542	0.136382
CTTCTTA	34.0403	1.48362	0.136258
GACTTCC	33.7946	1.53202	0.136227
ACTGTAC	32.1619	2.00283	0.136137
CATCTCC	33.1327	1.472	0.136083
CTACGCC	33.9417	1.55308	0.135883
CTGTACA	36.3227	2.09409	0.135827
CCCCTCG	36.5439	1.90675	0.135803
CACGACG	34.3685	0.555936	0.135787
AACCGTG	32.4571	1.83839	0.135774
CTGTCTC	33.4312	1.98178	0.135732
ATCCTCC	36.075	3.16033	0.135718
AACATTC	32.697	0.67697	0.135403
CCGATAG	33.2589	0.873566	0.135343
ACCAACC	34.2869	1.5248	0.13529
CCCCACG	37.9988	2.46619	0.135252
ATGCGCC	33.6897	1.52922	0.135183
CCCCTGC	36.4196	1.66763	0.135138
AGCCGCC	35.4965	2.86419	0.135066
TCAAACA	36.099	1.75985	0.134937
CTGTCCC	36.3448	2.38969	0.134915
CGGATGC	34.4184	1.06523	0.13478
TACCTAA	34.0721	1.32955	0.13473
ATCCAAA	32.4166	1.31538	0.134728
CAGAATC	33.685	0.734499	0.134567
ATCCGAG	34.7762	1.15208	0.134509
ATACGCC	34.7042	1.05154	0.134385
ACCGCCA	34.0348	1.72399	0.134375
CGTTCAC	33.5448	1.02408	0.134294
CTATGTC	33.4361	0.844878	0.134259
CTCCCTA	33.5044	2.03671	0.134069
CCCCCGC	36.7894	1.98844	0.133974
CAATCCC	33.5883	0.821073	0.133712
CAGCTGC	34.094	1.32612	0.13352
CCGAGTC	31.728	0.372972	0.133423
AGTTTCC	35.1834	2.04068	0.133423
ACCTTAT	34.0877	1.07731	0.133348
AACCAGT	33.3492	1.42556	0.133333
CGAGGAG	34.9734	0.704514	0.133307
TAACCCA	34.6612	1.66895	0.133183
GCTACCC	33.6756	1.68625	0.133116
ATCGACG	34.0138	0.542126	0.133113
CCAGCGC	34.8754	2.01975	0.133084
GCAGCCC	34.6727	1.94637	0.132903
CCGCGTC	32.909	1.00343	0.132285
ACACGCC	32.6373	2.04663	0.132263
CCTCCCC	36.2407	1.74759	0.132246
CAATCCA	33.6315	1.18949	0.132199
CCTGCCA	33.1315	1.99737	0.132135
GTCCTCA	34.3385	2.51815	0.1318
GCACCAC	34.768	0.99015	0.13168
CCGTCCC	34.0818	1.78498	0.131556
CCTCAAC	34.0819	1.8231	0.131356
CATATCC	35.2883	2.42802	0.13133
CAGACCC	32.724	1.10465	0.1312
AGTCCCA	36.0029	1.69627	0.131181
CTGCTGC	32.5037	0.885062	0.131168
ACGCTCC	34.3389	1.54301	0.130803
ATCCGAA	31.6347	1.08334	0.130763
ACTACCT	34.2293	1.49825	0.130258
GCGGGGA	37.0833	2.50106	0.130172
CTCCCCC	36.0937	1.65374	0.13009
GCCCTTA	36.0645	0.711203	0.130047
CGACACC	32.6814	1.21871	0.129892
ACCTCTC	32.3908	2.37715	0.129803
CGGACCA	33.4858	1.25745	0.129794
AACCAAC	34.5396	0.92372	0.129734
ACCGAGC	33.3097	1.47037	0.129503
ACGAATC	33.1738	0.106894	0.129447
CTCTGTA	33.7099	1.57343	0.129415
TACTACA	34.1652	1.53273	0.129344
AACCCAA	35.6377	1.79024	0.129341
AACTCTC	34.0985	1.41554	0.129277
CTGCTAA	33.2378	1.04773	0.129176
AATGCGG	35.114	1.67475	0.12914
ATACCCG	33.2477	1.3501	0.129025
CACCTTC	33.2159	1.31635	0.129021
ACACATG	35.3769	1.53787	0.128998
AACCTCC	33.0526	1.76532	0.128831
ATGCCCC	36.0237	1.68492	0.128824
TATCAGA	34.0498	0.771987	0.128779
CAAGATC	34.236	0.71957	0.1287
CTTTAAA	32.1317	0.0758915	0.128689
CCTAACG	32.6021	1.86885	0.128653
GGGGCAA	36.1705	4.38217	0.128653
ATATCTC	33.2752	0.875346	0.128634
CGAACCC	33.2137	2.94497	0.128627
AATGCCC	34.5615	1.89268	0.12861
GGGGCAC	36.8859	5.83869	0.12848
GATTCCC	35.4453	1.37693	0.128274
ATGGGTA	35.5087	1.93518	0.128258
GATACGC	35.3245	1.36025	0.128249
CCCCCTC	36.9274	2.08409	0.128238
CACCAAG	34.3277	1.06421	0.128155
TACCCAA	33.9618	1.25053	0.128123
AATTTAC	33.3449	1.6304	0.127965
ACCTCCA	32.5598	2.06756	0.127916
CTCCAGC	33.6439	1.52584	0.127855
CCTGGCC	33.5162	0.587269	0.127623
CATGTGG	35.6326	1.76755	0.127583
TCGCTCA	33.809	2.01769	0.127581
CTACTGC	32.6334	1.32556	0.127477
CGTGCTA	33.1041	1.86326	0.127457
AGTCTCC	34.5585	2.3474	0.12729
TCTGTAA	33.6322	0.789002	0.127274
CATCATG	33.9202	1.36376	0.127269
AATTCTC	34.0181	1.61534	0.127181
CCGTCCA	34.5603	0.668883	0.127131
ATCCGCC	34.1155	2.02115	0.127072
CAACAGC	34.4323	0.975602	0.126999
CCTTGTA	31.6331	1.77272	0.126941
CTCTTGC	35.1026	2.42138	0.12682
GGACGCC	33.1205	0.152139	0.126819
ATAAGTC	34.3363	1.5648	0.126791
CCTAAGC	33.987	1.06144	0.126781
CGCCCTA	35.8125	1.61842	0.126693
CTGTTCC	32.9453	1.7097	0.126652
CGTCCCC	36.2307	1.63551	0.126558
CCGGCTC	33.1951	0.60408	0.126558
CCATTTA	33.0089	0.721605	0.126468
CCTGCCC	34.2543	1.26309	0.126226
AAGATCA	33.0526	0.0014751	0.126188
TACTGCA	34.0926	1.3251	0.126126
AATATCA	33.9526	0.734499	0.126076
TATCCGA	33.7685	1.84851	0.125933
GCAATGC	32.9069	1.19895	0.125932
AGCTCAA	34.341	1.43828	0.12591
CTCGCTC	34.2388	1.83434	0.125816
CGGATCC	35.2131	1.27599	0.125798
GCTACAC	33.6581	1.34194	0.12575
ATTGATC	33.2612	0.223707	0.125725
AGGGGCG	37.2777	4.44072	0.12568
CGTATCC	33.1909	1.84802	0.125677
ATGTTTA	31.9397	0.621425	0.125652
ACCCGTA	33.9286	2.23793	0.125575
ACACCAG	34.8709	1.873	0.125497
CTTCTTC	31.8543	2.21632	0.125482
ACCATTA	35.4965	1.00238	0.125411
CCCACGC	34.8673	1.9274	0.125324
ACCAAAG	33.4268	1.23787	0.125186
CGCCGCC	33.8273	1.34443	0.125172
ATCCTCG	33.187	1.97013	0.125095
CGTCCTA	34.2654	0.878144	0.125084
TATGTCA	34.6936	1.98554	0.125007
CCGTATC	34.3063	2.06682	0.124988
AAACTGT	32.7204	1.95456	0.124938
CAGTGAC	34.9564	1.7058	0.124934
GTCCGTA	33.6151	1.9465	0.124866
CATCTAG	33.5104	1.25707	0.124832
ATACTGC	33.9393	1.3924	0.124802
GTCCCCA	36.8859	1.85199	0.124741
CGCCGAG	33.0145	1.30445	0.124676
CATCTGC	33.7779	1.03204	0.124522
CGTTCGC	33.9119	1.48965	0.124492
ACCATAG	34.2702	1.16347	0.124464
CATGTTC	35.8732	2.49974	0.12446
CACACAC	34.1459	1.70074	0.124334
CAGCCCA	34.0645	1.67752	0.124324
CCGGACC	33.9306	1.07179	0.124235
CAATCAC	34.2323	2.58967	0.124228
CCTAGCA	33.5785	1.63866	0.124191
ATGTTAC	35.5691	1.75596	0.124059
CCACAAA	34.579	1.62803	0.123938
CCCCCGA	35.3685	1.29562	0.123916
ATTCCCC	36.6238	1.88559	0.123886
CCGTACC	35.0952	1.6143	0.12388
ACCCTCT	34.7931	2.10955	0.123866
AACCATT	33.4821	1.0973	0.123846
CGTCCCA	33.8468	1.95588	0.123599
TATCTCA	33.1969	1.01014	0.123317
CTAACCA	34.7747	1.39021	0.123213
ACTTTAA	33.4	1.1664	0.12312
ACTCTCA	34.4012	1.95789	0.123058
AAGTCTG	35.1145	1.76214	0.122875
CGCTACC	32.6666	1.31668	0.122864
CGCGACA	31.7237	0.649706	0.122702
AATGATA	33.7264	1.55527	0.122615
ACATCCC	33.1114	1.35328	0.122537
CCATACG	33.0057	0.488513	0.122507
AACACAC	34.055	1.15897	0.122492
GTCGTGA	32.9775	1.11253	0.122482
CAGTACC	33.1446	0.803499	0.122228
CTCACCC	36.3674	2.07323	0.122223
ACCATTG	31.281	0.43073	0.122204
CCGCTCA	34.0225	1.25216	0.122146
CCGTGCC	34.8396	1.34537	0.122105
CGTGATC	33.1607	1.45181	0.121924
CGCCTCA	32.6964	0.949203	0.121753
CTATACA	34.7076	1.50692	0.121681
ATGCTAC	35.5086	1.75504	0.121521
CACCATA	32.9828	1.61931	0.121452
GCATCCC	33.2799	1.44321	0.121431
CTTTCCC	33.4102	1.30567	0.121383
ACCCGCG	33.5612	0.786332	0.121321
GCCTCCC	35.8461	2.1051	0.121319
CATAACC	34.2375	1.3282	0.121251
ATAATCC	34.1908	1.55585	0.121139
ATACCTG	33	0.597722	0.121008
AGTCGTC	35.75	1.85085	0.120909
ATCGCGA	34.104	0.0108852	0.120766
ACTTATG	35.7537	2.30503	0.120717
CTATCCA	33.8706	2.48873	0.12043
ACGATTC	33.782	0.435639	0.120412
CCGCGAC	32.6814	0.883052	0.120329
CGACCTC	33.1318	1.88317	0.120218
CTCTACC	34.4132	1.39763	0.120195
AATGCGC	34.2507	0.621425	0.12018
CCTGTCG	33.0672	1.64978	0.120077
CCAGATC	34.7067	1.61681	0.11985
ATCCGTG	34.8567	2.28982	0.119846
CCCCGGC	34.4913	0.429916	0.119805
CCCCCGG	35.9391	1.58584	0.11972
CTTTATA	34.2368	0.691976	0.119714
ACCCTGC	32.4953	2.44033	0.119693
GAATACC	34.4059	2.6765	0.119649
CCATCTC	33.0819	2.11362	0.119603
ACTGCTA	32.5596	0.85383	0.119576
CTTTACC	32.9104	1.48212	0.119531
GCGTCCC	34.5198	1.425	0.119529
AGTCCCC	37.8606	2.57665	0.119416
GCGCGTA	33.5575	0.567406	0.119411
CTTATCC	33.6403	1.5719	0.119284
ACAACCG	33.3816	1.20562	0.119281
ATACGCG	34.0802	0.463716	0.119076
GATCCCA	32.9253	0.450161	0.118969
CCCAAGC	33.2771	0.975959	0.118932
GCGGGAC	35.186	2.11151	0.118911
ATCGTAC	35.1467	2.70549	0.118881
ATATGCG	35.584	1.69184	0.118658
GGTTATA	33.7192	0.183727	0.118646
CAGCCCC	34.2814	0.742638	0.118573
GTATTAA	33.5314	1.39809	0.118514
CTAATCC	34.5891	1.20063	0.118313
AACCGTC	34.739	1.95634	0.118301
CTATCAG	34.3608	1.26228	0.118251
ACGCCCT	34.7723	1.78086	0.118212
ACGCTCG	33.3414	0.526205	0.118172
ACTCTCT	32.5546	0.550341	0.118171
TCCCCCA	36.1418	1.60499	0.118134
GAATTCC	33.3545	1.08308	0.118057
ACCTTAG	33.0448	0.99015	0.118048
ACTAATG	34.5977	1.75064	0.118012
GCACCCC	36.9829	2.11677	0.117923
CTATGCC	33.0934	1.36101	0.117851
CTTCACA	34.0138	1.31088	0.117377
ACCTCCC	33.6357	1.54743	0.117359
CTAGGAC	34.5166	0.751692	0.117328
CACCAGC	34.226	2.06438	0.117293
AACCGCG	32.4289	0.794063	0.11723
TAGAAAA	33.9729	1.34969	0.117216
CGAAACG	33.5688	0.713594	0.117188
CGGGGGA	36.6609	2.59641	0.117048
GGCCCCC	35.6826	1.2664	0.117016
ACGCCAG	34.4508	0.574146	0.116839
CGTCGCC	36.1014	1.52187	0.116816
ACCGACA	32.4628	0.901593	0.116792
ACCTCGA	32.1555	1.31538	0.116664
CGTCCAA	33.9399	1.00343	0.116602
CTTTCTA	34.6956	1.82089	0.11659
ATCTCCA	33.2017	0.153309	0.116458
CGCAACA	33.0879	0.883587	0.116452
CTCTCGC	33.6636	1.39596	0.116426
ATCCTAC	34.7719	1.9965	0.116371
TCCTTCA	31.8256	1.32225	0.116277
ATCCCTC	33.0438	1.4561	0.116253
ACTACCA	32.7679	0.627961	0.116099
CAACTTC	33.5663	1.50265	0.115892
GCTGTCC	33.7404	2.17496	0.115866
TCCGCCA	33.2867	1.57091	0.11584
CCAATGC	32.7304	1.62104	0.115838
CTACTTC	31.6847	0.562828	0.115813
CCCTCCG	34.4054	1.37289	0.115778
AATTACT	31.7232	0.342885	0.115752
CATGGGG	35.2488	1.32764	0.115732
CTGCCCC	36.9955	1.69067	0.115713
ACGCCCC	35.6031	1.27769	0.115666
CGTCATC	33.5211	1.38558	0.115589
CCTCAGG	34.1311	0.704845	0.115571
CTGTGAC	35.6378	1.72114	0.11537
ACTGAAC	34.0458	1.11706	0.115317
AACCCGC	33.5392	0.713873	0.115283
CCTCAAG	33.4312	1.63622	0.115273
ATTGTAC	35.8173	2.49381	0.115257
ACTCTAC	34.0495	1.40295	0.115212
ACTATCC	34.2484	2.50589	0.115212
CGTCTCC	34.024	1.77806	0.115192
ACGGATC	35.6634	1.25028	0.115037
CCCCATC	36.9343	2.08005	0.114909
CAAAACA	36.5045	1.58172	0.114843
CCCTTAC	32.7826	1.00516	0.114797
CACCAAC	34.6464	2.78039	0.114703
CCGTTCA	32.125	1.21106	0.11462
CCCGAAA	35.5555	1.45038	0.114614
CATGGGC	35.6868	1.80181	0.114524
CCCATAA	36.3056	1.33008	0.114513
CTCTCCC	35.2101	1.49082	0.114466
CCTCCGA	33.3938	2.5649	0.114446
CCGAAGA	34.0009	1.05305	0.114422
TCCCTCA	33.224	0.962123	0.114398
ATGCGCA	33.3537	0.466794	0.114385
CCTACTC	34.9886	2.42769	0.114367
ACACTGT	33.492	1.48314	0.114355
CCATTCC	34.4644	2.55422	0.114253
GAACTGA	33.8596	1.23845	0.114245
ACAGACG	36.7461	0.849303	0.114238
CTGGCCC	34.6055	2.11705	0.114208
GTTTGTA	34.4318	1.3223	0.114205
CCGCTTC	32.8315	1.43726	0.114176
ACCTCAG	33.875	1.07797	0.114108
CAAACAG	35.925	1.43291	0.11404
CTTCGTA	32.5663	1.49985	0.113981
ACCGTTA	33.472	1.26254	0.113849
AATTGCG	32.7343	0.381492	0.113832
ATACTTC	34.4158	1.07095	0.1138
ACCTAAT	31.6517	0.97428	0.113799
CGCGCGA	36.1645	1.24463	0.113753
CTCTTCA	33.3303	0.848489	0.113642
GCCATCC	31.8928	2.29053	0.11358
GCCCCAC	36.5	1.90222	0.113562
CCCCGTC	35.8808	1.46061	0.113534
AGGGGCA	36.2416	4.38217	0.113506
TAGGTCA	35.2666	1.22322	0.113333
CTCCGCC	32.4502	1.8274	0.113206
AGATCAT	34.5042	0.855941	0.113074
AACCCCG	36.3254	1.51674	0.11298
CAATACC	33.0526	0.803448	0.112932
ACGCGGG	35.3954	1.1531	0.112783
ATACATG	35.3625	1.8305	0.112749
ACTGTTA	33.2347	1.56681	0.11273
CCAAGCC	33.7117	0.766697	0.112708
ACCCGGC	35.2904	1.52429	0.112707
CATCCCG	32.3973	2.02562	0.112687
ACTTCAA	32.5179	1.37658	0.112612
CGCGCGC	35.9462	1.58947	0.1126
AGAGTAC	33.3303	1.2837	0.112583
GCCCCGA	35.7869	1.44413	0.112323
ACATGCT	33.4742	0.822115	0.11232
ACTACTC	33.4059	1.093	0.112133
AGTAGGG	36.4356	0.95195	0.111973
CGCTAAC	32.491	0.834476	0.111964
CACTTAC	33.7264	1.39484	0.111897
CATTCTA	32.681	1.39687	0.111872
CGCCTAA	32.3363	1.1914	0.11186
CTCCACC	34.5585	1.81082	0.111841
ACTATCG	33.4461	0.589278	0.111798
GCCAGGC	33.2053	0.516311	0.111759
CACCCCC	36.8053	1.97374	0.111749
CCATATA	35.2232	1.22169	0.111745
ATTTACC	33.7818	2.51546	0.111592
ACCTAAA	33.979	1.85293	0.111491
CTCTTCC	34.3391	2.20294	0.111486
CCTCTGC	34.1572	1.43667	0.111485
CCTTTAC	32.4356	0.763544	0.111367
AGCCCAA	33.6261	1.37042	0.111203
GATTATA	32.8428	1.60903	0.111189
TCCCACA	32.8057	0.303515	0.111166
ACTCGGG	34.5	-1.00302	0.111128
GAGCTAA	35.0243	1.4047	0.110887
GGTCATA	34.5825	0.750446	0.110834
AGTCCTC	32.4953	1.23654	0.110821
GACCATC	34.2455	1.05516	0.110739
CTACGAC	33.4774	1.35865	0.11064
ATAACCG	32.3111	0.681803	0.110569
ACCTCGC	33.8071	2.17084	0.110553
GCCAACC	33.1338	0.48658	0.110549
CTCATCA	35.4001	1.95332	0.110347
CCGACCG	33.4519	1.74199	0.11002
GCATCCA	34.2946	0.79887	0.109937
CAATTTC	35.1343	1.9332	0.109821
ATGCGGG	34.8928	1.16495	0.109818
CTTGTAC	33.1523	1.40521	0.109811
TCATGCA	32.8925	0.831093	0.109774
CGATCCC	34.4825	1.21197	0.109702
GGCGCCA	34.477	1.71926	0.109702
CTCATAC	33.4504	0.941675	0.109605
ACCTTCG	32.4159	1.07723	0.109544
CTCGAAC	34.3703	1.71532	0.109534
ACACTCT	32.0967	1.35247	0.109362
CGTTCAA	33.7226	1.3821	0.109353
ACGTTCC	34.2389	1.43751	0.109346
CTTCCTC	34.5137	1.87501	0.109283
ATCTATG	33.7125	0.54121	0.109144
CACACGA	33.6346	0.967617	0.109113
ACGACCT	32.7891	1.59428	0.109071
AGGGGAA	35.3769	5.24547	0.109033
CCATTGC	32.7953	0.222944	0.109032
CCCCATA	35.9548	1.48863	0.108775
TACCCTA	34.2767	1.8686	0.108674
ACATCAA	34.1971	0.802151	0.108669
ACGTGAC	34.2806	0.941726	0.108665
CCCTTGA	30.9677	0.858052	0.108622
AAAAGAT	33.2389	1.42871	0.108614
CCGTCAC	33.8604	1.55277	0.108585
CCTACAA	32.8611	1.00078	0.108582
AGCACTC	31.2352	-0.409061	0.108571
CATAGCA	35.3809	1.01441	0.108559
AATCCGT	34.0263	2.34974	0.10852
AGCCATA	33.0818	0.380933	0.108517
CCGCCTA	33.8195	2.08546	0.108403
TGAACCA	33.9396	1.55036	0.108291
AATCAAC	34.785	1.39484	0.108124
CTCTAAC	33.433	1.67516	0.108113
CGCGACC	33.1123	1.22591	0.107806
CATCCCA	34.5545	2.0611	0.10751
CTGTTTA	34.4259	1.60852	0.107506
AAGACCC	34.2169	1.9801	0.107372
AATCTCA	30.6111	1.52485	0.107116
ACTTCCC	33.2972	1.03908	0.107075
TCTGCCA	34.1229	1.56595	0.107072
CTTCACC	32.7168	0.726666	0.107032
CACCTTA	33.0005	0.713772	0.106992
CATGTCG	34.7803	1.12441	0.106968
CATTTCC	33.491	1.66763	0.10694
CATCCGA	31.3949	0.382052	0.106935
AAAACAT	36.2814	1.27685	0.106933
GCGCACC	34.3583	1.03463	0.106933
GCGAAAC	34.116	0.72425	0.10691
CCTTATC	34.5812	1.60944	0.106809
CCAACCA	33.1338	1.26134	0.106799
CCCTGGA	33.3436	0.260381	0.106648
ATCTTAC	35.3947	1.61394	0.10664
TCACCAA	33.1551	1.16462	0.106489
ACATACA	36.4877	1.97392	0.106343
CTCCCTC	35.7268	1.27121	0.106279
ACTTCGA	33.1533	1.62622	0.106258
CCAACGC	33.2477	1.39428	0.106156
AGATCCC	33.6163	0.404331	0.106147
ACTTTCC	33.3058	1.15249	0.106145
GGGGATA	36.9622	2.04871	0.10614
ACGTCCG	32.4649	0.856017	0.106048
ATTGGCC	33.1335	1.22556	0.106015
GCCGACC	34.4576	1.94177	0.105927
GGACGCA	35.7241	0.249445	0.105924
GGCTAAC	33.7767	0.89142	0.10592
CCCTACA	33.8169	1.02365	0.105741
TGTCCAA	34.2049	0.760797	0.105739
CCGTTAC	34.4014	2.21016	0.105678
GACGCAC	33.9448	0.63549	0.105651
CCTATAC	34.8674	2.14574	0.105647
AACCATC	34.2589	1.76038	0.105564
CATACTC	35.0303	1.54347	0.10549
CCTCACA	32.8198	1.74197	0.105462
TCCATAA	34.1891	1.16958	0.105426
GGTCGCA	33.125	0.883587	0.105416
ATTACAA	34.3989	0.767384	0.105374
ACCTGTA	32.6929	1.62439	0.105324
AATGTCA	34.5947	1.75906	0.105284
CAGCGGG	35.9183	1.16299	0.105274
CCCGGCC	33.0423	0.57824	0.105152
CCCGTGC	35.6386	2.31759	0.10511
CAGACAA	32.5	0.319945	0.104967
GTAACCA	34.4634	1.0843	0.104948
GTTGTGA	35.3248	1.81117	0.104935
ATATGTA	33.734	1.23789	0.104838
GTAGTTA	34.6886	0.719443	0.104821
ACCCGAT	32.2535	0.559242	0.104743
ACTAACC	33.6695	1.17645	0.104657
CCCAGAC	34.3988	1.57645	0.104641
CGCCCGC	32.7644	1.27863	0.104621
ACCATAT	32.2782	0.928069	0.104536
ACAAGCC	34.8907	0.0452704	0.104514
CTGTTTC	32.4556	1.30277	0.104512
GCCATTA	35.1907	1.85242	0.104419
CGACCGA	32.9753	0.940403	0.104358
CGTACCA	35.2099	1.41422	0.104323
ACTACCG	33.418	0.757592	0.104303
CACCAAA	33.5172	0.694112	0.10425
CTACTAC	33.9688	1.22851	0.104147
TGACCAA	33.0303	0.427246	0.104117
CCTCCAC	34.1705	2.49623	0.104097
GGCGTAC	32.8791	0.0653877	0.104097
ACGAACC	35.0741	1.40804	0.104057
CCCTCAC	33.7747	1.08245	0.104047
ACCACTA	33.6363	1.64113	0.104036
AAGAATT	33.8571	0.665983	0.104025
GACGCCA	33.1428	0.50947	0.10398
AACATGC	34.5478	0.612193	0.103974
AACCCGT	34.2912	1.54347	0.103932
CCGCCGA	33.4352	1.33039	0.10393
GCCCAAC	33.5625	0.85383	0.103891
GTCTGCA	34.0795	0.903577	0.103814
AAAGTCT	34.9313	1.3503	0.103597
ATGTCTG	32.8394	1.15124	0.103574
TGACTAA	33.5098	1.69589	0.103562
ATGGTTC	36.3488	2.02923	0.103506
CTTAGTA	33.8951	0.891496	0.103502
CACGGGA	34.0304	0.712449	0.103499
AGGGCCA	34.6284	1.61681	0.103476
CGCGCCG	32.9487	0.323124	0.103471
GGTTACA	35.3793	1.02489	0.103441
GCCACCA	34.4583	1.39428	0.103352
CACTACG	34.3451	1.06574	0.103352
CTTGCGC	34.9203	1.27579	0.103338
GGTTAAC	34.4416	-0.0227369	0.103247
CCGATTA	32.6857	0.89554	0.103237
GACGCCC	34.3941	0.923287	0.103149
CGTATTA	34.2213	0.65782	0.103001
ACAAATC	34.3158	1.22451	0.102991
CACCTAC	32.0727	1.43019	0.102957
ACTTGCT	33.9307	1.89698	0.102812
AACACGG	35.0545	1.91926	0.102702
ACAACTA	34.5478	0.97133	0.102651
CCGTGCA	33.5307	1.62961	0.102529
AACTGAC	31.7431	0.238433	0.102506
GCAACAC	34.1369	1.09638	0.102337
CCCCAAC	35.2713	1.16615	0.102298
CCATCCG	33.1906	0.970134	0.102268
ATTATAC	33.0477	1.00821	0.102268
ACGTCCC	34.8622	1.47526	0.102266
CTATCTA	33.9645	0.801032	0.102119
CCCACAG	34.5486	1.02855	0.102089
CACTGTA	31.4074	0.160863	0.102081
CCTCCAA	34.5075	1.25986	0.102057
CCATTAG	32.8615	0.496143	0.102043
GCACCCA	33.7272	1.0049	0.101954
CACATCG	33.1801	1.15529	0.101928
CATATAA	35.567	1.53884	0.101879
CTAGAGC	34.1428	1.38362	0.101836
CAAGCCG	32.7773	0.391996	0.101824
GTCTCAC	33.4285	1.43876	0.101769
ACCGCGC	32.4851	0.688542	0.101615
CATTGTC	34.0425	1.47777	0.1016
TACAACA	36.2711	1.12787	0.101466
GACCCAC	34.7904	1.75728	0.101372
CCCTTTC	34.6748	1.50875	0.101282
GAATCGC	32.8745	0.3614	0.101253
CGTTTTC	32.4112	1.38049	0.101199
TCCGTCA	33.8604	1.44723	0.101042
GTTTCTA	31.7103	0.622036	0.10101
ACACCCG	32.8301	1.54413	0.100981
CACTCCC	35.4857	1.26605	0.100925
AATCACC	34.1049	2.04106	0.100742
CGCCATC	31.7291	1.85324	0.100711
CCCGCGC	34.4128	1.26167	0.100707
ACGCACG	32.5211	1.31381	0.100597
CATCCAA	34.063	1.31538	0.100488
CTGCCTA	34.2903	1.87114	0.100442
ACAACAC	34.047	1.05434	0.100384
ACCCTGG	33.1278	1.16843	0.100349
TCTTACA	31.8899	1.38123	0.100301
GCTGCCC	33.7027	1.60461	0.100298
CCCATTC	35.5486	1.84988	0.100238
CTTTGTC	33.7692	1.01914	0.100225
GACCCGC	32.9745	0.148833	0.100169
AATCGTA	33.5182	2.41383	0.100144
AACTGAA	33.3055	0.748691	0.10005
CTTCATA	31.0721	1.16154	0.0999089
CCACCAG	33.7192	1.07148	0.0998819
ACTGGAT	34.119	0.375693	0.0997855
AATAATC	33.6875	1.32408	0.0997407
AACTAGG	33.9465	0.756651	0.0997088
GTCATGA	33.616	1.20277	0.0997034
CTTAGTC	33.936	0.253438	0.0996679
ATTACTG	32.5398	0.841597	0.0996138
ACTGGAC	34.5746	0.676665	0.0995366
CAAAAAA	32.9734	0.844725	0.0995105
ACTATAC	34.3469	0.74803	0.0994869
CCACCCG	34.5504	1.33136	0.0994339
ACACGTG	35.1896	0.563693	0.0994259
CCCACCA	33.7999	1.90222	0.0994103
AAGTAGC	32.8899	-0.376609	0.0993866
CACGCTC	35.1663	1.23179	0.0993312
ACATCAG	32.3652	0.583174	0.0992165
AACCTAC	33.8095	1.74805	0.0992033
CCTCACC	33.9971	1.99192	0.0992028
CAGGCCC	31.8248	0.60174	0.0991135
CTAATGC	33.0265	1.24224	0.099108
ACCCCAA	35.7027	1.27535	0.099055
ACAAAGG	36.0056	1.64825	0.0990487
ATTCCGA	34.6106	1.16167	0.0990165
CTGCATA	34.7808	1.31452	0.0989718
ATATAAC	34.3097	1.49489	0.0989547
CCGTCAG	35.3772	1.47492	0.0989327
ATCCATA	33.9306	0.614558	0.0987502
GTTACAA	33.5427	1.06586	0.0987114
AAATCTG	32.08	0.665119	0.0986081
ATGTAGA	33.6059	0.350947	0.0985828
CCTACCG	34.1889	1.34946	0.0985789
ACCTTGC	32.5247	0.765121	0.0985384
CTTGGTC	35.6778	1.94129	0.0984946
GGGCCAA	33.3277	0.401457	0.098313
CGATGCC	32.3978	-0.184693	0.098247
CTCACGA	33.6363	1.16701	0.098234
CCTCGAA	34.9419	1.43189	0.0981252
AGCCGTG	33.5315	0.644162	0.0979925
GACCCAA	33.0397	1.68281	0.0979809
TCTTTCA	32.04	0.878551	0.0979719
GTCTGTA	32.8534	-0.020804	0.097971
ATCGCAT	35.808	1.12311	0.0978944
ACTTCCG	34.8417	1.44036	0.0977597
ACCAACT	34.7848	2.2964	0.0977271
GGCTCTA	35.1784	1.87252	0.0977041
GACCCCC	34.8363	1.02489	0.0976858
AACCAAG	33.4015	0.446905	0.0976236
CGTTTCC	32.407	1.43029	0.0974821
GCTGTAA	34.4786	0.690602	0.0974734
TATACGA	34.4866	0.857365	0.0974389
CATCCAC	32.5436	1.07878	0.0973917
AGCTACC	31.938	0.415776	0.0973764
CCCCCAA	34.1713	0.686635	0.0973244
CAACCTC	33.7881	1.83922	0.0972704
CATCGAC	33.9462	1.46462	0.0972373
ATCCAAC	33.2425	0.214195	0.097206
CTCCGCA	33.2309	1.17449	0.0971443
CGGGGTA	35.8505	2.33402	0.0970974
AACCATA	34.8918	1.3282	0.0970597
CGCGTCC	32.3942	1.00343	0.0970401
GCCCATA	33.2321	-0.271546	0.0969243
CTATTGA	33.104	1.04412	0.0969024
GCACTTA	31.7827	0.270859	0.0968591
CCGTAGC	34.5927	1.7673	0.0967616
CGCGTAC	32.3492	-0.606623	0.0966176
CCACTTA	33.8107	0.988344	0.0966051
AACACAA	33.758	0.410816	0.096585
CCGACAG	33.0672	0.871125	0.0965781
CGCGGGA	34.4404	0.353999	0.0964561
ACCTCTG	34.9952	1.73197	0.0964119
CTAAATA	32.3363	1.01925	0.0964023
GCGCGCC	33.4247	0.457078	0.0963841
ATGCTCC	34.914	1.16019	0.096376
CGGGGCA	35.404	4.96398	0.0963475
ACGTCCT	33.099	0.974382	0.0962112
GGTCAAC	33.4	0.971686	0.0961798
ACATACC	34.6507	1.18741	0.0961694
CTGACTC	33.9669	1.82422	0.0961592
ACCCTTA	33.4916	0.263687	0.0960315
CACCTCC	33.2827	1.00836	0.0959072
ACCCAGC	31.9903	0.988548	0.0957821
GAATTGC	33.109	0.881374	0.095684
ATACTCC	34.8396	1.12357	0.0956717
GTTTCGA	33.1946	0.461555	0.0956529
TGATACA	35.3001	1.38558	0.0956522
CCATGGG	35.2796	1.59708	0.0956463
ACCCAGT	33.4525	1.76936	0.0955783
GTTAAAC	33.56	0.588337	0.0955309
CTTATGC	34.312	1.38558	0.0954169
CGCTCAC	33.5892	2.44287	0.0953837
AACCTCT	34.0397	1.42871	0.0953833
CGCCAGA	33.8119	1.14829	0.0953358
CATTGTA	32.9142	1.48248	0.0952679
CTTCAGC	33.7565	1.91936	0.0952475
GCGATGA	33.5643	-0.908994	0.0951877
CGAGGGA	35.1778	1.63004	0.0951728
GCTCTAA	33.0108	1.18133	0.0950674
TAGGACA	33.4862	0.494083	0.0950194
AGGCGAA	33.5263	0.662906	0.0950005
CTTCGAC	33.3636	1.35885	0.0949043
ACACTCC	33.4017	1.16915	0.0948899
GTCGCGA	32.622	0.214755	0.0947852
AGAACCG	32.7252	0.510233	0.0947718
CCCCGCC	35.9657	1.52882	0.0947322
TACGTAA	32.3839	0.500467	0.0947044
CCACTTC	32.8818	1.64784	0.0946726
AGCCTCC	32.4943	1.73416	0.0946472
ACTTCCT	32.6354	1.15735	0.0946238
CATCCGC	33.5167	1.30394	0.0945202
CCGGCCG	34.1467	1.54413	0.0942349
ACATCCA	35	1.40114	0.0942291
ACAGCCG	34.2215	0.805813	0.0941874
GCCACGC	34.888	1.38805	0.0941761
CATCCTC	34.2637	1.32418	0.0941546
TAACCAA	35.0618	0.745436	0.0941376
CATTCCC	33.1981	1.2691	0.0941265
GAGGCGA	34.6675	0.0698385	0.0940726
GCTTGCC	33.7	1.14051	0.0940128
GCTCCCA	33.9921	1.40262	0.0938996
GGCACCA	34.4208	1.64855	0.0938324
CGATCCA	33.625	-0.66049	0.0937517
CCTTTCA	32.6481	0.681955	0.0937194
ACTGTTC	33.1684	1.65641	0.093648
ATCGTCC	31.4104	0.441895	0.0936315
CTGCAAA	31.3243	-0.063582	0.093614
CCCACTA	32.3628	1.38774	0.0935161
GCGATCC	33.471	1.19206	0.0934748
CGCAGTC	32.1061	0.225843	0.0934485
CACTTCC	33.5446	1.57607	0.0934413
AACCCCA	36.3333	1.75502	0.0934095
ACGCATC	33.8348	1.37584	0.0933915
GATCCCC	34.7067	0.930841	0.0933878
CATTATA	31.5672	-0.188254	0.0932932
AACATCC	34.605	1.9466	0.0932388
TCCCGAA	32.9943	1.27904	0.0932304
AACTACT	32.5181	0.567101	0.0931733
CGGTTTC	32.8105	0.689483	0.0931104
ACCGTCG	32.0982	1.00551	0.093028
AATGTAC	34.0458	0.138151	0.0929589
AAGCGAT	33.9858	0.444693	0.0927624
ACTAGCT	33.3464	0.877788	0.0927601
CAACATG	33.2827	0.865275	0.0927134
CCTTGCC	32.4677	1.56816	0.0927107
AAACCCC	36.2764	1.69889	0.0926899
AACCGCC	32.5898	0.490523	0.0926883
ATAATGC	34.5545	1.5589	0.0925217
GATCGAA	33.9969	0.743986	0.0924039
CCGTCTC	31.9047	1.3044	0.0923509
ACCACCC	34.8805	1.19895	0.0923326
AACTGAT	33.8738	0.883587	0.0923165
ACAACAT	34.3503	1.68653	0.0922067
ATTGGGC	34.1217	1.13934	0.0921923
CTAACTC	33.5405	0.869014	0.0921854
ACGCCCA	32.4198	1.12215	0.0921767
CTGTGCC	34.292	1.43568	0.0921496
ACATCCT	33.9469	1.14254	0.0920988
CGGCTCC	33.1024	0.160227	0.0920861
AAGGGTC	34.5187	0.396904	0.0919789
ACGCCGT	35.4812	1.79347	0.0919507
CTCGCCC	34.3803	1.49008	0.0918787
GGAGCCA	33.7739	0.926237	0.0917981
ACCACAC	33.0099	0.740247	0.0917315
ATTCATA	33.4573	0.787018	0.0917308
AATCGTC	33.348	0.662423	0.0916981
GCGTTCC	34.1851	0.953323	0.0916943
TCCAAAA	31.9198	0.121976	0.0916934
GCAAATA	34.3593	0.369793	0.0916644
AACCCTA	34.4564	1.13245	0.091589
CCGTACG	34.014	1.1814	0.0915481
AACTTGC	34.009	1.40308	0.0915447
GTGACTA	31.6515	0.425338	0.0915411
CGTCCGA	32.4074	0.876516	0.0914763
AAACCCG	33.8067	1.19219	0.0914692
AACAACC	33.7792	1.80573	0.0914153
AAACATC	33.2232	0.633455	0.0913811
AACAGCC	33.2888	0.278693	0.0913744
CGACAAC	35.2351	0.702251	0.0913515
ATCCACC	33.2612	1.8686	0.0913487
ACCGCTA	33.5151	0.392428	0.0912659
CGCTGTA	33.6665	1.93895	0.0912416
CCGGTAC	33.3734	0.600189	0.09124
CTGCGCC	31.5185	1.40262	0.0912345
CCCCCCA	34.7751	0.993736	0.091151
CTTCCGA	33.9701	1.42871	0.0911093
ACCGCAC	33.7272	2.17171	0.0909192
CGCCGTA	35.1683	1.38029	0.0908274
ACTATAT	35.5683	1.39723	0.0908195
CGGCGAA	35.1238	1.22169	0.0907585
ACCTATC	32.7226	0.41748	0.0907578
CCAACAA	32.8845	0.353719	0.0906432
ATTAACC	34.6632	1.35806	0.0906404
ATTCTCA	33.0846	0.608709	0.090607
CTAACCC	34.7846	1.52093	0.0905179
CGTTCCC	34.2389	1.42963	0.0905179
ATCCAGC	32.9732	1.32009	0.0905094
ATTCGCC	34.3161	0.878678	0.0904596
ACATCCG	33.7599	0.694875	0.0904491
ATATCCC	34.6249	1.65593	0.0904195
ATCCTTC	34.5208	1.04559	0.0903137
AATTCCA	34.7798	0.883815	0.0902991
GGGGTAC	37.3349	2.33402	0.0902606
ATCTTCA	33.0953	0.984707	0.0901168
ACCGCCT	32.3886	0.924279	0.0900501
AGGTCTA	33.577	0.335408	0.0900403
ATAAGAT	34.6599	0.748894	0.0899703
TAACTAA	33.1872	0.431391	0.089854
CACAAAA	34.2994	1.15198	0.0897598
CCCGTAA	35.0245	1.03613	0.0897233
CCGCGGA	34.8316	0.987505	0.0896221
ATATTAC	34.0609	1.43039	0.0895884
AGCATCC	35.0299	1.15394	0.0895009
CCTCAGC	33.609	1.13456	0.0894634
GCCATAC	33.5896	0.241205	0.0894471
CCACAGA	34.9038	0.64284	0.0894332
ACCTTCT	34.0701	2.13412	0.0894026
ATCCGCG	33.6737	1.01118	0.0893455
GCCCCCC	35.5555	1.39072	0.0893377
CCCGCGG	35.1272	1.2573	0.0893333
CAATGTC	33.2272	0.951289	0.0893168
CATCCTA	33.9833	1.8437	0.0892305
CCAGTTA	34.0814	0.920006	0.0891876
ATGCTCA	33.0873	0.675343	0.0890373
CTCACCA	34.0884	2.13956	0.0890272
CCAATCA	33.1261	0.598154	0.0890207
ATCTCAC	31.7672	1.12154	0.08896
AAGCCAT	32.7234	0.435359	0.088955
CCTATTC	34.1567	1.44723	0.088903
GCCACAC	33.8153	2.13422	0.0888424
TGCCGCA	33.2828	1.18255	0.0887535
AGACTAG	33.9323	0.970872	0.0886881
ACTCCGA	33.9469	1.71018	0.0886052
GTCTAAC	32.3271	0.86998	0.0885311
ACTTAAC	32.8189	0.52796	0.0884538
GCTTCCA	34.5309	0.838927	0.0884313
CGTGCCC	33.4824	1.09371	0.0883597
ACTACAT	32.7563	-0.126655	0.0882343
CACGCCG	32.4761	1.87684	0.088182
ACCCGCT	33.6746	0.477984	0.0881608
AACCTCG	34.9231	1.93198	0.0880086
CTCCGTC	34.3167	1.19272	0.0879876
CGAACCG	33.9154	1.26498	0.0877859
CTGTAGA	33.7497	0.904645	0.0876793
TGCCCAA	32.2334	0.951289	0.0876292
GTCCGAC	33.3825	0.563693	0.0875228
CACCCTA	33.3544	1.91463	0.0874706
CTTAGCC	32.0554	0.21801	0.0874668
CTCCCGC	36.8364	1.63747	0.087437
CCTAGCC	33.6887	1.63513	0.0873069
CCGTGAC	34.0851	1.05414	0.0871938
CTATATA	34.1127	1.35287	0.0871541
CAACCTG	32.6236	0.891979	0.0871492
ACCCCCG	36.657	1.94347	0.0871257
GAGGCAC	33.2231	-0.0261958	0.0870854
CGCCCAA	34.5114	0.594416	0.0870654
CCGCCCA	35.8845	1.49115	0.0868641
GCTCCTA	32.9679	0.847065	0.0867237
GCCGCGC	32.1202	1.12548	0.0867069
ACATAAT	35.6955	0.325387	0.0866911
AACGACG	32.6071	-0.685974	0.0866754
CATCAAA	34.8967	0.65342	0.0866487
CCAAACG	33.9196	1.50837	0.0866432
ACTTTAC	34.7803	1.46508	0.0866337
GTATTCA	34.6846	0.329914	0.0866265
TTACAAA	34.2068	1.05414	0.0865946
ATACCTA	32.8859	0.824532	0.0864914
ACAATGT	35.1059	1.54347	0.0864887
CCCGGTA	33.047	0.595636	0.0864692
TCCACCA	33.2692	1.07148	0.0863499
TATCCAA	33.5862	0.942692	0.086329
ACTCCCT	34.0767	0.950119	0.0863261
CTCATTC	33.9504	1.44428	0.0862386
TACTTAA	33.3913	0.332051	0.0861408
CTGCCAC	32.9126	1.59138	0.0861151
ATGCACA	33.6491	0.743604	0.0860721
CATCGTC	32.3231	0.427525	0.0860573
ACCTATA	34.3739	1.42709	0.0859875
AAGTATC	33.9701	1.09969	0.0859835
AGCCACC	33.6865	1.29311	0.0858089
ATGTCAC	35.2882	1.63281	0.0857997
CTGCAGC	34.9995	1.43004	0.085779
CTACTCC	33.8605	1.55196	0.0857664
GGACACC	35.4749	0.622188	0.0856797
AGCCGAC	31.4703	0.812756	0.0855687
GGCGAAA	33.9904	1.15897	0.0855201
CCCCACA	36.3252	1.75502	0.0855163
GTTAGCA	34.5891	0.737399	0.085513
CGGCCAC	32.2135	1.17673	0.085482
TAAGCCA	32.3272	0.586353	0.0854804
ATAAATA	32.5451	0.623027	0.0854773
CCTTCCA	33.7319	1.0754	0.085449
CCTTTGC	34.7526	1.59428	0.0853753
ACACCCC	36.1293	1.57093	0.0853542
CCCAAAA	34.2643	1.13357	0.0853391
AGACCCT	32.6024	1.11584	0.08529
ACAGCAA	34.2254	0.604512	0.0852807
CCGACCA	34.2792	1.26009	0.0852263
CGCCCCG	36.7318	1.27769	0.0851429
AGTCAAC	35.3024	1.75512	0.0851189
CCTTACC	32.2944	0.979824	0.0850899
GCGCGAC	32.4425	0.555554	0.0850783
AGATGGG	35.2767	0.90907	0.0850516
ACCCAAA	33.3549	1.2619	0.0850205
CGTATTC	32.6315	0.976009	0.0849726
GCCGCCA	32.5098	0.668654	0.084969
ATTAATC	33.6995	1.04338	0.0849597
TGCACCA	33.7631	1.19941	0.084934
GTCCAAA	32.8455	0.507385	0.0848963
GCACTAA	31.5087	0.441615	0.0848138
CAAGTTA	33.56	0.727022	0.0847793
ATCTAGC	33.5037	1.97333	0.0846489
CATCACC	34.9481	2.05863	0.0846324
TCCTACA	32.5309	1.5454	0.0846025
TCTAACA	32.649	0.172231	0.0844162
GACTCGC	33.965	1.58436	0.0844121
AATCTCC	33.3306	0.397133	0.0844098
CCAATCG	33.7238	0.885799	0.0843708
CGATCGC	33	0.275997	0.0843261
AACCTAA	32.0284	0.242578	0.0842557
AGCAAAG	34.4153	1.44875	0.0842415
ACCTGTG	32.2137	0.928603	0.0842069
ACCGGTG	35.3538	1.89515	0.0840918
CTGCTCC	34.7026	1.62963	0.084052
ATGTACC	32.6633	0.562447	0.0840176
CTGACGA	33.4395	0.531622	0.0839291
ACGCTAT	30.859	1.60272	0.083919
ACCGGCA	34.036	0.617814	0.0838814
CTCTCAC	34.5363	1.93844	0.0838611
ACCACCT	31.5361	1.06996	0.0838428
GAGCTCC	34.8968	1.46086	0.0838422
CTCCGAG	32.9646	0.888164	0.0837838
CATTGCC	33.7999	0.469668	0.0837671
CCGTGTA	33.7999	1.5134	0.0837065
GCGGCAA	35.1785	0.92316	0.0836554
CCGAAAA	33.8863	1.23647	0.0836428
GAATCTC	32.3953	0.837299	0.0835941
CAGCGGA	35.7476	1.34718	0.0835607
CCACCAC	33.7426	0.979494	0.0835602
GTCCTGA	31.3755	0.0953222	0.0835404
ACCATCG	33.379	1.31116	0.0835135
ACGTACG	35.1916	0.953323	0.0834985
CACTTAA	33.109	0.98664	0.083492
CAATCTC	34.1071	1.41457	0.0834823
CCACCGC	33.4867	0.473457	0.0834242
CGGCGTC	32.8571	1.06312	0.0834069
AGACAAC	33.7347	0.705608	0.0833398
GATCTAC	34.1267	1.01624	0.083321
CGCCCGA	33.7678	1.73833	0.083283
GCAGGAA	35.051	0.42221	0.0831945
AACTTAT	33.0956	1.4429	0.0831772
ACCCAAT	35.3648	1.30592	0.0831561
AACGCAT	33.2872	0.821632	0.0830531
ATACTGG	35.4913	1.8187	0.0830488
GACCCGA	34.9363	1.82872	0.0830175
CTCTTAC	31.646	1.23197	0.0830013
AACTGCC	32.9557	1.35226	0.0829076
GTCCCGA	33.5294	0.65932	0.0828717
GCAAGCC	33.2052	0.489785	0.0828115
CGTAAGA	33.8775	1.10269	0.0826446
GCAGAAA	32.5426	0.319334	0.0826295
CACTATC	31.2184	0.160837	0.0826141
ATCCGTA	35.144	2.21103	0.0825465
GATGTGA	35.5733	1.4014	0.0825464
ACTTGCG	33.5092	1.55979	0.0825385
CTTTCTC	32.6315	1.88963	0.0825276
CAATGCG	35.6782	1.46638	0.082521
ACATGCC	33.8175	1.15139	0.0825191
CCTATCG	33.0263	0.769037	0.0824979
CTGGGCC	33.4652	0.658455	0.0824411
GAAATGA	33.3965	-0.120399	0.0823879
CTCCCCA	35.8879	1.53927	0.0822154
AATGTCT	33.8224	1.08967	0.0821376
ACCCCAC	36.8186	1.88065	0.082035
ACATCGG	33.5855	1.10823	0.0820314
CCGGCCA	32.5219	0.874075	0.081915
CCTTTAA	32.1317	0.0432103	0.0818887
CCGACCC	35.2478	0.907493	0.0818799
ACCGCGG	33.9217	0.400618	0.0818453
AGGCCCT	33.4181	0.876262	0.081807
ACCTGAT	32.4051	1.16566	0.0816345
TACCTGA	31.4193	1.68823	0.0816315
ACCTTCC	32.9329	0.763086	0.0816042
ACAGAAT	32.7463	-0.102977	0.081598
ATACGCA	33.3095	0.949534	0.0815892
AAAAAAC	33.3789	0.277981	0.0815667
AACGTGA	34.3272	0.893658	0.0815609
GCTCTCC	33.1465	1.84841	0.0815081
ATTGCCG	34.045	1.07657	0.0815004
ACTCACT	32.6371	0.208625	0.0813764
CTCCACA	35.6388	2.2859	0.0813467
CTCCTCA	33.1111	1.29471	0.0813324
CATCAAC	32.4259	0.952764	0.0813121
AACCACT	33.2792	0.370836	0.0812551
ACCGTCT	31.2212	1.0898	0.0811905
AGAACGC	32.7719	0.416132	0.081108
TACTCGA	33.1517	0.571984	0.0810065
AATTCCC	33.5	1.22807	0.0810044
CACCACA	33.5	0.345174	0.0809949
ATACCTC	31.6964	0.148553	0.0809895
AAGGGCG	34.7281	0.183549	0.0809835
TCAACCA	33.7283	0.646044	0.0809703
ACTCGAC	33.1682	0.496601	0.0808771
ATCTGTC	32.8318	0.833179	0.0808478
CCGCTAA	33.3048	0.846658	0.0808253
ACCATCT	33.6017	1.60588	0.0807926
GTGCGCA	33.7155	0.0407434	0.0807688
GCAATAC	34.7531	1.29311	0.0807319
AGCATAA	35.4604	0.705837	0.0807305
ATCCGTC	32.2542	0.746504	0.080689
CTTGCCC	34.1632	1.16113	0.0806053
ATCACCC	35.3007	2.08775	0.0805408
AGAGCTG	34.5545	0.735695	0.0805349
ATAGCGG	33.0818	0.435817	0.0804418
CACCAGG	32.8165	1.04341	0.0804201
AACCGCT	32.3333	0.627936	0.0803998
TCCCTAA	33.0266	0.981961	0.0803421
GCTTGAC	32.776	0.925067	0.0802854
CGAAGGA	33.5545	0.362901	0.0802492
GTCCGCA	32.8972	0.242934	0.0801767
CCCGAAC	34.0446	1.16615	0.0801667
ATATGAC	34.8653	1.05816	0.0801499
GAACGCC	35.2274	1.12215	0.0800098
AGTCCTA	33.5965	1.74759	0.0799894
GCAACCC	33.1259	0.865733	0.0798722
ACAATCC	33.7286	0.319945	0.0797964
CAGTTTC	33.2347	0.821734	0.0797321
CATAGTC	34.6481	-0.345428	0.0797082
CAAGCCC	34.147	0.370861	0.0796792
ATCTGGG	35.2033	1.33896	0.0795489
ATCTAGG	32.9776	0.992337	0.0794264
CGCGGGC	34.8804	0.874075	0.0794134
ATGGGTG	33.508	0.342148	0.0793882
GATCCTA	35.0384	1.45198	0.0793623
AGCAAGG	33.791	0.832263	0.0793199
GATGTAA	32.0784	0.273403	0.0792172
ATGGGTC	34.2013	0.786332	0.0792098
CGTAAGC	32.6435	0.248021	0.0791007
TATAAAA	32.2772	0.321038	0.0790491
CGGAGCC	33.2956	0.214577	0.079043
ACCAACG	32.7341	0.700013	0.0790052
CATGAAG	32.6771	0.499119	0.0789924
ATCCCCA	35.6666	1.34117	0.0788746
AGTTTCG	33.3428	1.14666	0.0788417
AACTGCT	33.4956	1.21187	0.0788307
CGCCCTC	34.4424	1.58322	0.0788217
ACCCTTG	32.8392	0.928094	0.0787521
GTTAATA	35.2252	1.46516	0.0787316
ACGCGCC	33.9749	1.74996	0.0787047
AACGTCC	32.8321	1.02906	0.0786373
ACACATC	34.6518	1.22886	0.0786191
CTTCGCC	34.0636	1.22027	0.0785807
CCCATGA	34.096	0.446524	0.0785795
CCGTGCG	34.0949	1.17281	0.0785585
CACTTGA	34.0324	1.79095	0.0785296
CCTTAAC	33.2522	1.29158	0.0784681
GCCCGTA	34.6303	1.63777	0.0783813
GGCGAAC	34.6219	-0.0533072	0.0783667
TCTCTAA	32.535	0.542024	0.0782544
CCGATGA	32.9009	-0.0439225	0.0782377
GATGCAC	32.8679	0.146798	0.0782141
AAACCAT	35.1607	1.45445	0.0781459
AGCTAAT	35.3392	0.847777	0.0780762
TAACTGA	32.8507	0.441056	0.0780681
CAAGCCA	33.4708	0.420633	0.0780536
CTCACTA	33.5839	0.849659	0.0780499
CTGCACC	33.0504	0.944905	0.0779926
CCCCGCA	35.2494	1.17449	0.0779439
CTTTCAC	32.098	2.32558	0.0778963
CCTTCCG	34.4747	1.28441	0.0778927
CCGCCCG	33.7858	1.4044	0.0777349
CATAGAC	34.2743	1.52757	0.0777196
GCTATTA	33.4913	0.988726	0.0776642
TCATGAA	32.8737	0.822955	0.0776121
GTGGCCA	33.7142	1.01207	0.0775191
GACCTCA	33.2016	0.583479	0.0774276
GTCTCTA	34.547	1.08196	0.0774204
TCCAAGA	33.3622	0.671045	0.0773742
CTTCTGA	33.6021	1.84881	0.0773644
ATCGAGC	32.2112	0.550798	0.0772391
CGGCGTA	34.7197	-0.0775701	0.0771766
AATATTC	34.3479	0.432561	0.0771743
AGTAACC	32.5602	0.799709	0.0771319
CCCTCTC	33.4343	1.12057	0.0771188
GACGTGA	35.829	-0.119992	0.0771162
GACTGGC	32.7109	1.24099	0.0770391
CCTGCTA	32.928	1.72389	0.0770234
ATTGTCA	33.4513	0.845132	0.0769806
GTATCCA	36.45	0.944498	0.0769404
CGTAAAG	33.72	-0.197638	0.0769322
CCACATA	34.0782	1.11553	0.0769051
CGAAGAC	33.6962	0.116304	0.0768877
AACCCCT	35.6938	1.26737	0.0768532
ATTCTGG	33.153	0.436503	0.0768238
CAGCCGG	33.3928	0.661965	0.0768229
CCCAGTA	34.1335	1.03074	0.0767558
ATCGCAG	34.9171	1.14142	0.0767118
CCGATCG	30.6029	0.3173	0.0767043
TAGTTGA	34.2857	0.216713	0.0766886
AACGCCG	33.9411	1.20638	0.0766129
CTTTGCC	34.8217	1.22731	0.0764394
AAGTACC	33.1981	0.747165	0.0764222
CCACGTC	32.1461	1.20821	0.0764198
ACATTCA	34.7272	0.631064	0.0763935
ACTTTCT	32.75	0.551231	0.0763111
CCCGATA	33.1022	1.21447	0.0762987
AGTTGGC	34.1731	0.17246	0.0762627
GGTCAAA	34.6964	0.95373	0.0762579
GACAGCC	34.7184	0.742384	0.0761569
CCAACAC	34.7404	1.48314	0.0760969
AGCGGGA	34.5657	-0.0174469	0.0759459
GGATACC	33.4792	0.408578	0.0759427
ACTTCGC	31.9363	0.762094	0.0758688
GGTCCAA	32.5326	0.397871	0.0758138
GACACCA	34.2674	1.71702	0.0757643
CTAACAG	33.0866	0.723894	0.0757533
GATCCAA	32.6313	-0.473177	0.0756533
AGAGTAA	34.2792	-0.0681091	0.0755613
TACGGAA	34.9926	0.987378	0.0755381
GTTCAAC	35.2033	1.55262	0.07552
ATTTAAC	32.5081	0.231286	0.0754958
TCTACCA	34.1707	0.592025	0.075492
ACTCAGC	30.8691	0.268265	0.0754184
CAACCTA	33.2756	1.01922	0.0752116
TATGCGA	31.4954	0.429586	0.0751992
ATCGTAG	34.5531	0.563133	0.0751258
CCTATTA	32.1729	0.464683	0.0751179
GTCAATA	35.0872	0.748844	0.0750052
CCTCTCC	34.0397	1.03163	0.0749559
ATGCCCA	32.1201	0.334085	0.0749262
CCTACTA	33.8458	1.04249	0.0748992
ACACTAC	33.9197	0.821174	0.0748721
GAGCTGC	34.9633	1.68314	0.0747797
CGGGTAG	35.5691	0.986589	0.0747752
AAGCTAC	31.0443	0.463386	0.0747113
ATTACTC	32.12	0.451712	0.0747013
CGTACAA	33.8571	1.65372	0.0746454
GCCCGAA	34.1852	1.0429	0.074642
ATCCATG	34.7048	1.10905	0.0746387
CACTCAC	33.2161	2.02951	0.0745317
ATGTATC	35.6272	1.17108	0.0745312
CGGGGCC	33.4198	2.10797	0.0744829
CATGACC	35.0312	0.904645	0.0744627
CTCGTTA	34.5488	2.10055	0.0744222
ATATTCA	32.6872	0.0496703	0.0744072
ATATTGG	31.5846	-0.103969	0.0744035
AACAAAT	35.0137	1.011	0.0743825
AAAGTCG	34.6017	0.774887	0.0742396
GTCAAAC	34.5756	1.20023	0.0741309
CTGTGGC	34.7709	0.97545	0.0740134
ATTTCGC	33.922	-0.226962	0.0739936
CTCTTGA	32.97	0.548509	0.073883
CCGTCGC	34.5412	1.15531	0.0738617
CTACACC	34.5321	1.36956	0.0738574
CTGGATA	33.5625	0.353923	0.0736638
AATCCCT	32.0647	0.090846	0.0735059
ACGTCAC	33.0466	1.25651	0.0734985
CCCATAG	33.6737	1.17093	0.0734551
ACACTCA	34.0434	1.75163	0.0734429
ACGAGGC	34.4017	0.168009	0.0734087
GAGGGAC	34.8034	1.15905	0.0733682
GATGATA	34.6923	0.713492	0.0733595
AGTATGG	35.6246	0.744825	0.0733555
CCGTGAG	32.5942	1.16716	0.0733236
AACTAGC	31.8432	0.564914	0.073316
GTACCAC	31.9831	0.146798	0.0733125
AGCGTCA	32.5552	0.849888	0.0733051
GACTCTC	34.1709	1.03832	0.0732306
CCCCCCG	35.4336	1.32871	0.0732288
AAGATGG	36.0673	1.51824	0.0731873
GACACCC	32.4509	0.556317	0.0731617
AGACCCG	34.129	0.658125	0.0731026
CCTTGGA	33.1559	0.81385	0.0730789
CAACGCC	33.2207	0.734449	0.0730516
GCTCAGC	32.7878	1.07525	0.0730397
GATCTCC	33.4429	1.45023	0.07302
CGAACTC	33.3529	0.821073	0.073007
AAATGTG	34.2982	0.894675	0.0730028
TACAAAA	32.2421	0.00640907	0.0729686
AGTGCCC	33.4423	0.920718	0.0728759
AGTATAT	34.7777	1.77165	0.0726807
AAGTGGC	33.2649	0.191967	0.072649
CCAGAAC	35.3063	1.05711	0.072635
CTCCTTA	33.7818	1.43917	0.0726202
CCCTTAA	35.3606	1.16424	0.0725599
CCCTTCA	34.4659	1.59469	0.0725299
CTCAAAC	33.9279	1.3514	0.0725085
TCCTCGA	33.6083	1.30473	0.0724926
GCTATCA	32.6024	0.904645	0.0721447
AACTGTA	34.4421	1.23624	0.0721106
CCGTTGC	33.9454	1.07853	0.072005
CCTCCTC	33.4789	1.48118	0.0718992
AAGCCCC	34.3571	0.733635	0.0718908
AACGTTC	32.2857	0.973466	0.0718892
CACAACA	33.9242	1.30058	0.0717757
ATGTGGC	35.0838	0.855789	0.0717091
GCAACAA	34.5945	1.17108	0.0716734
GCGGCAC	32.6635	1.22515	0.0716658
TCTTCCA	33.041	1.19005	0.0716089
GCTTACC	33.8461	1.25422	0.0715924
CATATTC	33.2072	0.378288	0.0715122
GCACCAA	32.8074	0.849252	0.0715083
ATATTTG	33.2758	1.152	0.0714819
CAACACG	35.0122	1.35564	0.071453
CTGTCTA	31.798	0.583581	0.0714029
AACTCAC	33.5739	0.293444	0.0713795
ACTGTAT	33.3805	1.17123	0.0713039
ACCTATG	32.2589	1.61898	0.0712815
CCCGATC	33.6909	1.13634	0.0712716
CTTTTTA	33.0239	0.729184	0.0711041
CAAAATG	34.8584	1.03807	0.0710161
GCCCCAA	33.7086	0.199724	0.0710126
AGATATC	35.1875	1.28013	0.0710118
ATGTAAT	32.8684	0.66756	0.0709817
GCGAAAA	35.8047	1.01431	0.0709476
CGACGAC	34.4017	1.01607	0.0709293
CCCATAC	35.1199	0.705811	0.0709081
CCGAACC	33.1803	0.946813	0.0708333
AGATCTA	33.4909	0.958384	0.0708232
CTAGCCA	33.4841	1.43222	0.0706951
TCGTAAA	32.7577	0.62992	0.0706509
AACCTGG	33.8826	1.40061	0.0706007
GAAGCCC	33.6407	0.702886	0.070549
CAGCTCA	35.4892	1.1458	0.0705486
CGTCCTC	35.29	1.64647	0.0705081
CCAATCC	32.0048	1.66402	0.0704973
ACTGTGA	32.5172	0.770258	0.070432
ACTCCCC	35.6459	1.11218	0.0702959
ACTGACG	34.431	1.42363	0.070259
AGCATTG	33.0461	0.326659	0.0702437
CTCCTTC	30.992	1.24509	0.0702374
ACTAATC	33.1557	0.968583	0.0701866
CCAGTAG	33.5399	1.31905	0.0701638
ATGTGCG	33.7262	0.887681	0.0701133
ACCTCGT	31.5488	0.503824	0.0700631
TAGACGA	33.5975	0.645917	0.0700287
AGAATCA	34.2813	0.392937	0.0699576
CCAAGTA	33.9549	0.786332	0.0698877
CAGTATA	34.6172	0.920515	0.0698538
GGTAACC	32.8222	1.30793	0.0698408
CCTACAG	32.9727	0.437266	0.0698354
AGTGCTC	33.0283	1.24743	0.0697688
CGCTGCC	31.7017	1.11976	0.0696537
AGGACCC	32.3482	0.330805	0.0696523
ACCCAAC	34.3318	0.718909	0.0696001
ACGGCTA	32.3985	0.304278	0.0695612
ACCCTCG	34.4014	0.98603	0.0694798
CTACCGC	32.3805	1.06953	0.0694345
ATAGACC	34.2713	1.27769	0.0693511
CCACGCC	33.2515	2.01743	0.0693401
AGGGTGG	35.4159	0.35901	0.0692089
CATCTTA	33.9734	1.08674	0.0691722
CCACGTA	33.3443	0.961004	0.0691617
CCTCATC	33.5087	1.23547	0.0691401
CCACCCA	34.8608	0.880586	0.0691282
CTCTGTC	34.2071	1.64545	0.0690901
CGATAAC	33.2521	0.363765	0.0690037
ACGGCCT	33.5999	1.69042	0.0689121
ATGTCCA	33.1259	0.154886	0.0688366
CCTTGAC	34.2921	1.48863	0.0687969
AGACTTC	33.051	-0.154479	0.0687613
CAACTAC	33.1114	0.826515	0.068744
CGCTTTC	32.9789	1.30803	0.0687166
CACACTC	31.9053	1.45298	0.0687117
ACGCGTC	32.9913	1.30781	0.0687024
AATAGCC	33.5363	0.916853	0.068701
CCAGTCA	34.2796	1.21849	0.0686443
CGTCCAG	32.6224	0.626741	0.068638
ACCCATC	33.6984	0.488513	0.0685336
ACGTGCA	35.1031	1.5191	0.0685162
ACTTACC	33.4504	1.24193	0.0685143
TTAATAA	32.3119	0.393242	0.0684482
CCAGCAC	31.5487	0.502222	0.0684389
CACCTCG	33.6637	1.45822	0.0684357
ACACTTA	32.6785	1.06574	0.068397
ACGCAAC	33.6981	0.844089	0.0683941
ACTGATC	33.2305	0.879568	0.0683876
CTATGAC	34.1907	1.05312	0.0683615
ATATTCG	34.2398	1.25414	0.0683333
CCCGCGA	34.9357	1.79973	0.0682819
ATTCCTC	32.6017	0.526408	0.0682286
GGATGAC	36.1599	0.732312	0.0680901
TCTGACA	34.2173	1.2837	0.0680518
CCCGTTA	33.4599	1.01851	0.0680352
ACTCGTA	32.9557	0.611761	0.0680346
CCAAGCG	33.1228	-0.136879	0.068017
ACATCTC	33.8012	1.20305	0.0679336
ACTAAGA	34.1653	1.06942	0.0678923
CCGTAGA	33.4454	0.894345	0.0678914
CTACCGA	33.1439	1.03812	0.0678589
ATCACCA	33.0483	1.18321	0.0678428
CCATGCC	32.8672	1.1679	0.0678141
GCGCCGC	33.3705	0.389758	0.0677673
AAGATTA	34.3513	0.54884	0.0677268
ATACTAT	33.4155	0.647723	0.0677172
CGCAATA	33.9363	-0.84999	0.0675261
AATCCCG	33.169	0.424067	0.0673193
GGCGTGA	35.4804	0.211754	0.0672087
AGCCCCT	34.776	0.774887	0.0671764
TACCCCA	35.6743	1.34255	0.0671326
CGTTATC	34.1759	0.688975	0.0670738
CGCTGTC	32.4444	-0.037488	0.0669956
CGGGTTA	32.8013	0.192119	0.0669728
ATTGGTA	34.1382	0.568779	0.0669057
ATCCCCC	34.5961	0.902712	0.0668812
GACCAAA	33.1827	-0.591974	0.0667964
ACCTTTG	34.0384	0.626766	0.0667786
CTTTTTC	32.599	1.13016	0.066769
GCCGGTA	34.6108	0.946304	0.0667357
TCCGCGA	33.1508	0.686609	0.0667267
ACACCTC	34.9611	1.08835	0.0665829
GAACAAC	36.2507	1.12632	0.0665789
CCGCATA	33.2931	0.843301	0.0665159
CGTCGAC	33.6055	0.594009	0.0664578
CCCAAGG	33.2972	0.218646	0.0664428
AGTTGGA	33.9399	1.10816	0.0663809
GATCCAC	33.7634	0.984911	0.0662888
CGCAGCC	32.2056	0.423914	0.0662871
ACTCACG	32.5446	0.264298	0.0662688
ACTGTGC	33.4423	0.639635	0.066194
CCACCTA	33.9549	1.55979	0.0661417
CTCGTCA	32.6929	1.51915	0.0661132
AATTCCG	32.4147	0.587193	0.0660515
CATAAGA	35.5426	1.29311	0.0660355
GAACCAC	34.4347	0.384798	0.0660243
GCTATAC	32.6703	0.447414	0.065968
CCGGAGC	34.0153	0.750624	0.0658497
ATCCGAT	31.4867	0.214068	0.0656687
CAACCCC	35.2935	1.18842	0.0656119
AAACCAC	33.081	0.869853	0.0655969
CAGTTGG	35.2799	0.937275	0.0655741
AGGAGCC	34.7184	0.598103	0.0654902
CAGACGC	33.9476	0.634142	0.0654694
ACTTAGC	33.045	0.0825295	0.0654218
GGGAACC	32.9553	0.85617	0.0654162
AGCAAAC	33.7475	1.2103	0.0653477
ATACATA	34.9864	0.865962	0.0652965
CAGTCAA	34.8617	1.22568	0.0652932
ATAGCTC	32.1683	0.827838	0.0652573
ACTAGCG	32.0395	-0.191763	0.0652511
GTGTATA	35.1749	0.900576	0.0651613
ACTCTAT	31.7634	1.54021	0.0651107
AGCCAAC	31.7589	-0.377626	0.0651042
GACGGCC	32.9752	0.0668883	0.0650266
GGAGCAA	34.5794	0.942667	0.0650064
GACCTGC	32.2952	0.689331	0.0649738
GTTATTA	33.3437	1.54804	0.06496
CTCGTAC	32.0625	1.06917	0.0649061
ATGGATC	33.8479	0.761789	0.0649057
CCTTATA	32.3999	0.0484241	0.0648466
AGGCTTG	34.3114	0.454154	0.0648399
CACAACC	33.7208	0.99132	0.0647263
GCGTCCA	32.481	1.00343	0.0646945
AGCCGGA	33.7155	0.321369	0.0646918
CGCTCTA	32.9729	0.696198	0.0646814
TACTCTA	36.5046	1.87348	0.0646657
GTGGTCA	34.419	0.723207	0.0645182
GTTGGCA	34.5999	0.762984	0.0644935
GTAGGAC	35.8969	1.15676	0.0644171
AACCATG	34.9531	0.455908	0.0644097
CCAGTCC	32.8571	0.329762	0.0643933
GAATCAA	33.6516	0.539633	0.0642579
ACAAAAA	34.1279	0.782237	0.0642389
ATAGTTC	35.1542	2.06586	0.0642232
GCTTTCA	32.2314	1.00482	0.0642023
ACACAGC	33.861	0.337214	0.0641575
CCACTGG	33.749	0.351227	0.0641459
ATACATC	33.2249	0.752048	0.0641062
ATTGTCG	33.2673	0.812171	0.0640882
CGTCGTA	32.4014	0.216026	0.0640493
CGACATC	31.4056	0.300336	0.0640297
ACTAAGT	34.0769	0.886842	0.0639795
GATTAAC	33.3789	0.576485	0.0639082
ATGTGAC	34.2595	0.983436	0.063905
AGCCTTC	32.1284	0.711457	0.0638586
CACGATC	33.4566	0.332509	0.0638539
TCCGGCA	33.1839	0.532461	0.0638361
ATACCCA	34.3468	1.222	0.0638312
CACTCAA	34	1.3106	0.0637641
GCCGGCC	33.5535	0.711457	0.0637285
AGAATCG	33.4776	0.400338	0.0636911
CCGACAC	33.3073	1.02337	0.0636628
ATCCTAA	33.6785	1.01502	0.0635723
CCGCTGC	34.0701	0.877457	0.0634938
CTCATGC	32.5761	0.41837	0.0634905
GTACAAA	32.4305	0.180522	0.0634635
GCATCAC	34.6891	1.04158	0.0634427
GGAATTA	33.5714	-0.109005	0.0633735
CGGCACC	33.5757	0.846658	0.0633317
GGCACTA	34.2231	0.232583	0.0633227
CCCCAGA	34.1565	0.184134	0.0632849
TATACCA	32.8534	0.638847	0.0632543
AGCCCCC	34.6446	0.927356	0.0632522
CTAGCCC	33.7978	1.2854	0.0632371
CTGCATC	31.2477	0.145069	0.0632337
ACCCGAC	34.407	1.47999	0.0631903
AGGTATA	33.8818	1.03247	0.063175
GGGCTGA	33.4821	0.0815884	0.0631098
TTCACAA	34.1033	0.0907697	0.0630521
CATTGAA	32.9945	0.188126	0.0629836
CCGAGCC	34.4374	1.17271	0.0628693
AGTTCGC	34.1249	0.417556	0.0627876
CCGTTTC	33.2321	0.846633	0.0627729
GGCGTAA	35.8359	0.599502	0.0627333
ACGCTAC	31.6338	1.3251	0.0626945
TGCCACA	33.896	-0.62758	0.0626066
AATGTGA	34.055	0.679336	0.0625985
TACCCGA	31.3628	0.518677	0.0625451
GGGCTTA	33.2921	0.988471	0.0625246
CTTCAAG	31.44	-0.276785	0.0625113
CGTGCGC	32.7109	0.809475	0.0624913
CATGTAC	32.825	0.79536	0.0624826
ACCGACT	33.4272	0.502374	0.0624491
CATGAGC	35.8728	0.999153	0.0623793
GACCTGA	32.9993	0.0862172	0.0623362
CACCCCA	36.5455	1.78213	0.0622991
CGACAGA	33.2097	0.755965	0.0622464
CATTTCG	32.7999	0.499373	0.061996
ATTTTCC	33.4452	1.30516	0.0619268
CTGGTTA	33.2389	1.16691	0.0618842
GCCCTAC	34.2293	1.82536	0.0617799
GCGGTCC	33.8648	1.02184	0.0617289
CCCTACC	33.1285	0.746097	0.0616863
AATCTCT	31.9096	0.764993	0.0616098
CCAGTTC	33.0984	0.381034	0.0615715
ATTCCGC	34.6409	1.31297	0.0615572
CCATACC	32.2195	0.871303	0.0615394
AACGCTC	32.8618	0.702683	0.0614929
ATTGCAC	32.8872	1.41663	0.0614914
CGGAATC	35.6797	1.80052	0.0614582
AGCGGGC	33.8325	0.407027	0.0614506
ACACCGC	32.4831	0.658455	0.0614232
CCCGGTC	34.9032	0.791952	0.0614161
TCCCCGA	34.9776	1.11716	0.0614106
CCTGCAC	33.0526	0.737221	0.0614084
ATATCGC	32.4642	1.01098	0.0613531
AGCTCAT	35.8938	1.73197	0.0612944
CTCCGGA	32.2599	-0.000686686	0.0612804
CAACCCA	35.0718	1.02815	0.0612642
AAGTCTA	35.6129	0.236144	0.0610791
ACTAGCC	32.7477	0.801083	0.0610291
CCTATCA	32.9674	0.214958	0.0609132
GGGGAGA	36.9494	0.833179	0.0608947
CTATTCC	32.7507	1.11976	0.060792
ATTGTTA	32.9215	0.050891	0.0607241
AACCTTA	34.4684	0.450364	0.0607229
CTGTCAC	32.1133	1.16665	0.0606844
CAAACCC	34.5703	1.05597	0.0606807
ACTGCCG	33.3188	0.68165	0.0606311
AACTTGT	32.7964	0.573637	0.0604669
GCTCCCC	35.2767	1.20137	0.0604295
TCGACGA	32.9554	0.398837	0.0604291
CAGCCGC	31.1415	0.929162	0.0604113
GAAGACC	32.5044	0.694112	0.0603891
GGGATAC	34.8396	-0.105495	0.060324
ATATTAA	34.2949	-0.134234	0.060283
CTTCTGC	32.3982	0.990175	0.0602704
ATCGCTA	31.4156	0.749327	0.060247
CACCAGA	33.7737	1.04399	0.0602397
ACAACCT	33.3804	0.69396	0.0601481
ACCACTC	33.7426	0.468574	0.0600943
GCTAGCC	34.0853	1.2842	0.0600481
AACTCGG	34.9159	1.06538	0.0600263
GGCGCGA	34.0695	0.940251	0.0600218
CATCCAG	33.2054	0.658506	0.0598931
CCCCAAG	34.1859	0.295402	0.0598663
CCGCTTA	34.3344	1.0828	0.0598062
GACAACA	33.5493	0.705608	0.0597414
TAGTTCA	33.1942	0.494439	0.0596907
GCATTAA	33.7254	0.211754	0.0596698
GCTTTGA	32.4117	0.607793	0.0596249
ATTCGTC	33.498	0.768961	0.0595905
ATAGCAT	35.1688	1.2191	0.0595643
ACCTACA	35.0859	1.49148	0.059557
ACCAGTC	32.7722	0.981808	0.0594752
AATAAGG	33.7795	0.100154	0.0594085
AGCAATA	34.5016	-0.227624	0.0594084
GATAACC	33.0104	0.359442	0.0593283
CGGGCTA	33.1338	1.05569	0.0593042
TCAGCCA	33.365	0.629538	0.0592517
CCTTGGC	32.3059	0.802863	0.0592268
CCAGCCA	33.3963	0.57295	0.0592205
AACATTG	32.9397	0.0601486	0.0592114
GTATACA	35.614	0.868886	0.0592025
CGGCAAG	34.9776	0.524679	0.0591582
ATCATGC	32.7163	0.645892	0.0591387
CCAAGCA	33.3793	1.36488	0.0590879
CCCAATC	34.5752	0.894217	0.0590642
ATACAAC	36.0508	1.08148	0.0590597
CGGTAAC	35.5614	1.68945	0.0590518
GCTGCAC	33.826	0.742638	0.0589082
AGTAATG	34.2152	0.31173	0.0588091
GGACCAA	33.7178	-0.086675	0.0588038
CCCAGCG	31.7466	0.849405	0.0587315
CGATTGA	33.1754	0.214551	0.0587028
ATATCAG	31.9382	0.49594	0.0586803
GGAATCC	34.5739	1.85146	0.0586504
ACGCCTG	32.6018	1.89574	0.0585972
GTCCCAC	34.427	0.847625	0.0585818
CCTTTCC	32.6209	0.916827	0.0585639
CACTGAA	35.7983	0.648664	0.0585481
TACCATA	32.2222	-0.00757898	0.058452
ATAGCAA	34.2933	0.714458	0.0584061
AACAACT	33.6548	0.493727	0.0583369
GCTCGAC	32.8064	0.42104	0.0583329
CCTATGC	32.3303	0.620128	0.058325
ACTGAAA	32.5877	0.942692	0.0583059
GTAGCAC	33.1061	-0.161422	0.0582946
CAATTCG	31.8999	0.755304	0.0582171
GCGTGAC	34.6206	0.899151	0.0581366
GAGCCTC	32.9069	0.803829	0.057926
AGCTGCA	33.8865	0.908155	0.0579196
ACTAGAC	33.2	0.704082	0.0578699
CTCGTCC	32.6428	0.921176	0.0578272
ACGGTCA	34.925	0.622417	0.0578208
AATTAGC	33.9897	1.3165	0.0578188
CCCGCTA	33.7611	0.656573	0.0577847
GAGCTCA	35.8578	1.5628	0.0577702
GCACTCA	32.7037	0.683532	0.0577649
ATACGAG	35.2985	0.593932	0.057751
TCTCCCA	33.9385	1.02677	0.0576637
CGCTTAC	32.7295	0.811154	0.0576288
ACCCGTC	33.6877	1.1458	0.0574812
TCCCAGA	33.0803	0.445379	0.057465
ATACGAC	33.758	0.775039	0.0574645
TGGTCAA	34.6555	1.06108	0.0574405
CCATTTC	33.1567	0.782771	0.0574109
ACTGCCT	33.9891	1.87114	0.0573948
AATAATA	31.8913	1.31429	0.0573904
ATGGAAT	34.5851	1.26737	0.0573854
GACGAAC	34.8916	0.835976	0.0573792
ATTACAC	32.8056	0.657642	0.0573501
CGTAAAC	34.212	1.53334	0.0573433
CCCGTCA	33.5135	1.08842	0.0572793
GACCCTA	33.1964	0.86085	0.0572359
ACCACCG	34.8584	1.21376	0.0571586
CTCGTAA	31.9565	0.627885	0.057155
AGCGTGA	32.9385	0.178691	0.0571035
CGTACGC	31.9531	0.552807	0.0570981
ATGAGTA	33.3693	0.19011	0.05708
AACCGCA	32.6697	1.2264	0.057006
GACCACC	33.795	1.58584	0.0569944
CTAACGC	35.8835	2.0891	0.0569877
ACCTACT	32.4124	0.418827	0.0569724
CGGACAA	34.1842	-0.010046	0.056928
CGTGAGC	34.3584	0.540447	0.056873
CTGCCTC	31.3046	0.739688	0.0568709
CGCCTTA	32.495	0.805559	0.0568685
CGGATTC	32.9298	0.742562	0.056865
ACTCCTA	32.1883	0.38874	0.0568385
CTGATCA	33.0421	0.376151	0.0568
AGGACGC	32.7035	-0.0939742	0.056762
CGTTGAC	32.7672	0.378135	0.056664
AGAACCA	34.9174	1.13217	0.0566614
GCACGAC	33.3075	-0.445328	0.0566204
TCAACAA	34.2668	1.44964	0.0566118
ACCGCTC	33.1112	1.23464	0.0565989
CGCTCCC	34.1565	1.20104	0.0564501
AATGCTG	32.4646	0.1998	0.0564455
AATGGGT	34.2269	0.850931	0.0564215
AACACCC	33.8314	1.07062	0.0564056
ACAAACC	33.3653	1.02878	0.0563095
GAGTAAC	33.6782	0.537472	0.056169
TGAACAA	33.0314	-0.26646	0.0561651
ACATACT	33.7737	0.875092	0.0561413
CGCCGGC	32.8275	0.539277	0.0561195
TGGTAAA	33.5074	1.27164	0.0560948
GAAAATA	35.5045	0.999509	0.0560849
CTGATCC	34.36	1.39344	0.0560773
CAACCCG	33.3423	1.42302	0.0560545
GGGCACC	33.7657	0.99076	0.0560517
CCTGTTA	32.2928	0.54121	0.0560333
TAAATAA	32.099	-0.0430323	0.0560116
CGAAATC	33.3257	0.666187	0.0559874
ACGTCAT	33.4113	0.658506	0.055965
ACGCGCG	34.009	-0.0663796	0.0559572
AGGCCTA	34.3828	0.952179	0.0559368
CTTCCAA	33.9218	0.668883	0.0559346
TAATCAA	32.6538	0.881374	0.0558521
ACCCCAT	35.7201	1.4603	0.0558114
CACGGCC	33.1327	-0.626639	0.055764
AGGGGAG	35.9894	3.77107	0.055753
ACAGACA	34.5112	0.252471	0.0557039
AGGTCAT	33.4042	-1.01599	0.0556453
CTCGCGC	33.8222	1.22759	0.0556244
CACTCTG	31.7545	0.372031	0.0555982
CGAGGCG	31.9739	-0.985013	0.0555967
ATGATAG	34.3317	0.821429	0.0555573
CTGTGTC	33.7366	1.131	0.055552
ACCAACA	35.5765	0.825066	0.0555234
CCAGCCG	31.8731	0.988268	0.0555169
CAAGTGC	32.4958	-0.0441514	0.0555084
TCCTGAA	32.5549	0.896201	0.0554089
ACTGAGC	33.2204	0.382204	0.0554058
AGCTCTC	32.3409	-0.168747	0.0553777
GCCGGCA	34.0347	0.463233	0.0553694
TCGTACA	33.2999	0.535793	0.0553276
CAAACAC	33.8545	0.833179	0.055309
AGCCACA	33.9813	1.5898	0.0552949
GCCCAGC	32.2159	0.698537	0.0552857
ACGATAT	33.5733	-0.965633	0.0552759
CTGGACA	34.5346	0.304024	0.0552617
ACCTGTC	32.1607	0.991116	0.0552418
AACAGAC	35.9879	1.61285	0.0551964
CGCTCGA	32.0707	-0.121874	0.0551657
CTGTCGC	31.6259	-0.337748	0.0551569
ATGCCTA	32.1206	1.41147	0.0551376
CTTGACC	32.7259	1.24094	0.0551263
ATGACCC	34.4117	0.86085	0.0550979
AGCTTCC	33.3529	0.338155	0.0550447
AAACTCA	33.3983	0.822955	0.0550371
CGACCAC	33.9666	1.35745	0.0549615
ATCCTAG	33.173	1.25918	0.0549069
CTTTCGA	32.9029	0.624503	0.0547844
CTTACTC	33.2957	0.917921	0.0547155
CAGATCA	34.5486	1.45959	0.0545565
ATCCCGA	32.2072	0.872066	0.0545518
GCTTCTA	33.4076	0.901237	0.0545228
CGAATAA	34.2088	0.500009	0.0545131
CCAAACC	32.6664	1.11386	0.0545036
CAGCCAA	32.1065	0.269613	0.0544883
TGTTTAA	31.9263	0.363282	0.0544128
CCCTGAA	32.2311	0.752074	0.05438
AGCGCAA	32.7999	0.132047	0.0542991
GTTTCCA	32.5528	0.964743	0.054283
ACAATGC	33.7321	0.262339	0.0542783
ACCAAAT	34.8167	0.766189	0.0542521
[truncated: 6,194 more rows]

## Sheet: Assay 13322
Assay 13322						Sequences with Passing E+Z Scores
Sequence	Median	Z-score	E-score			Sequence	Median	Z-Score	E-Score
AGGGGTG	59.0061	12.054	0.479924			AGGGGTG	59.0061	12.054	0.479924
CGGGGGC	59.3856	9.41917	0.477434			CGGGGGC	59.3856	9.41917	0.477434
AAGGGGT	59.2281	9.41166	0.469743			AAGGGGT	59.2281	9.41166	0.469743
ACGGGGC	55.4893	5.7323	0.465892			GAGGGGA	57.7938	9.22678	0.463071
GAGGGGA	57.7938	9.22678	0.463071			Total - 4 sequences
GGGGTAC	60.9567	4.31419	0.451149
CGGGGAA	58.6013	5.58693	0.435901
AAGGGGG	56.8376	9.44202	0.427989
ATAGGGG	61.8301	7.13127	0.424914
CTGGGGA	55.9607	3.44785	0.412011
ACAGGGG	62.2466	5.63414	0.411618
AGCGGGG	60.5723	6.27346	0.409365
GGGGTTA	57.5625	7.95807	0.409312
GGGGAGA	60.1428	5.32558	0.401798
CGGGGCA	55.9025	5.61168	0.396041
ACTGGGG	57.8948	6.03966	0.384301
AATGGGG	61.1371	4.1834	0.382678
GGGGTGA	60.1014	7.31058	0.373676
GGGGACA	61.2147	5.74369	0.36522
TGGGGAA	57.4305	6.01323	0.363942
AGGGGAA	58.9555	5.00385	0.359406
AACGGGG	58.1866	4.57158	0.357608
ATGGGGG	60.8321	7.31058	0.355233
AGGGGAG	58.8041	4.93897	0.353742
ACTGTCC	55.5266	4.86923	0.351373
CCTCGCG	58.2396	3.44423	0.350789
ATTGGGG	59.0718	5.68532	0.349927
GGGGCTA	57.4825	5.53007	0.349622
AGGGGCC	58.6031	4.61795	0.347796
GGGGCAA	57.3873	4.77564	0.345664
TAGGGGA	57.708	4.2319	0.335966
CTGGGGC	56.1112	5.46339	0.330771
CCAGGGG	56.4738	3.18504	0.326015
GGGGCGA	59.9271	4.77364	0.322285
AAAGGGG	56.2051	2.21812	0.322136
AGAGGGG	57.9166	3.91447	0.319864
CGTCTCC	59.1554	4.17082	0.319167
CACCCGC	57.4275	3.21734	0.318632
GTGGGGA	60.6496	4.81086	0.308822
GGGGAAA	56.921	3.41608	0.306215
ATACTAC	58.7028	3.94744	0.297976
ATATTCC	57.5878	3.03756	0.295448
ACCTTTC	58.532	3.13337	0.294365
CTCCCAC	56.2623	3.09162	0.293741
CATGGGG	61.6805	6.08202	0.292883
ATCCCCC	61.7681	2.89314	0.291685
ATCCTCC	56.3847	2.8169	0.290228
CCTGTCA	56.2235	3.94908	0.288977
ACTCCCC	60.5032	2.43283	0.288541
AGGGGAT	58.7915	3.52484	0.288429
ACTCTGC	57.7291	3.32638	0.288259
ATCCCTC	59.1125	3.03802	0.287565
CATATCC	56	3.26154	0.287339
ACCTATA	57.0549	2.48114	0.285761
CGTATCC	56.9517	2.14644	0.283938
ATGCCAC	54.9898	3.21734	0.281905
CCCTATA	57.9782	2.86371	0.281325
GGGGTAA	60.2985	1.64264	0.280037
CAGGGGA	58.1812	2.74716	0.279547
GTCTCCA	55.9195	2.45679	0.278979
ACTCCTC	56.3554	2.53186	0.278555
CCCCCGC	61.5066	2.74859	0.278363
CGTACCC	56.9027	3.08364	0.278137
AGGGGTA	62.2679	3.19105	0.277398
CCTTCGC	56.3541	2.74107	0.276903
ACCCGCC	57.8965	2.66213	0.276502
CAGTATC	56.8158	2.21045	0.27637
ATTCCTC	57.8055	2.72779	0.276264
ACTACCC	57.9797	2.70377	0.276253
CCATTCG	58.5135	2.98745	0.27554
CAAGGGG	58.9798	3.12353	0.274795
CTCTCCC	55.9999	2.77373	0.274356
GGGGCAC	56.886	5.13609	0.273402
CACTTCC	55.875	3.13982	0.272747
CATCCTC	55.6753	2.65424	0.271931
ACTACTA	57.6764	3.06328	0.271825
CCCACGC	57.5637	2.48361	0.271628
CTCCACC	54.7266	2.84509	0.27019
ATGCTCC	55.8543	2.65076	0.270173
GCCACCC	58.7005	2.73066	0.269368
CAGGGGC	57.9512	4.23977	0.269136
TCTCCCA	55.0921	2.05828	0.268156
CTATCCC	56.7581	2.93817	0.267843
CCCCGCG	61.9139	2.93088	0.26644
AATCATC	56.931	2.80356	0.264859
AGGGGCG	57.5384	4.48959	0.264637
CACTATA	57.8676	3.02194	0.264044
CACCTGC	56.4969	3.13509	0.263471
CACCCTC	58.4662	2.32711	0.26344
CTCCCGC	58.3488	2.57031	0.262736
CTGCTAC	55.08	2.06409	0.262541
ACCCTCG	56.4949	1.70892	0.262215
CCCGCGC	60.4667	2.80583	0.261226
CCTGTTA	55.4315	2.62951	0.260388
CGCGCCC	58.0357	2.79318	0.259915
CCTCCTA	55.0734	1.70133	0.259484
CCACTCG	54.72	1.40344	0.259226
ACCCCCG	61.4025	2.63584	0.259195
AACCCTC	56.8236	2.52648	0.258638
ACTGCTA	54.9087	1.9498	0.258341
CCCTGTC	57.8199	3.08103	0.256057
CCTATCA	55.0451	2.65888	0.2558
CTACTAC	55.4249	2.50929	0.255187
ACTTTCC	56.3499	2.21333	0.254766
ATTCTCC	54.6889	1.72663	0.253536
GTCTGCA	54.4539	2.53653	0.252883
CGGGGTC	56.2572	3.20305	0.252532
ATCTCCC	58.6825	2.84149	0.252296
ATTATCC	56.7536	2.19165	0.252248
CTACCTA	56.3248	2.81346	0.252242
ATCCTCA	56.4482	2.1674	0.252165
CCACCCG	58.6388	1.98222	0.252062
CCTATAC	55.7518	2.109	0.251423
ACCCTTC	54.5833	2.64414	0.250669
CACTCGC	54.9185	1.49128	0.250056
ACTCCGC	57.8156	3.11716	0.249957
CCCCCGA	60.4878	2.21594	0.248878
CATTCTC	56.5234	2.36509	0.248836
CACACTC	54.7552	2.50122	0.248699
GCCCACA	57.6589	2.39709	0.24853
CGCTGCA	56.2675	1.97809	0.248089
CACGTCC	56.1662	2.71427	0.246829
CGCTTAC	54.5227	1.86749	0.246502
CTACCCC	60.4642	2.54202	0.245206
CTGCCCA	52.9459	1.52101	0.245204
ACGTCTC	55.0257	1.75541	0.243231
CAGTCTC	54.8186	2.01618	0.242871
CGCATCC	56.3092	1.86646	0.242698
CACCTCC	56.8675	2.88059	0.242015
ACCCTGC	55.3378	1.96818	0.241538
ATTATAC	57.8777	3.09546	0.241375
ATCATAC	56.0671	1.99103	0.241299
ACCGCGC	56.9285	1.76531	0.241013
CCCGCCG	57.4366	2.90913	0.240811
CCTCTAC	55.3335	2.86189	0.240766
ATCGCCC	58.1589	2.61468	0.240012
GTCCCAC	57.0945	1.60502	0.240004
CTCCTAC	55.6267	1.98959	0.239363
AAACTCT	54.9726	1.56502	0.238116
CTCCCAA	55.6381	2.35754	0.238054
CCTACCG	53.4899	1.54462	0.237721
CTACAAC	56.5135	1.45586	0.237609
CGTCGCC	57.4571	2.06546	0.237544
AACACTC	55.7255	2.09289	0.237498
ATGTCCC	58.9465	2.42271	0.236989
ACTCCCG	56.365	2.54093	0.236756
CACCTTC	53.4693	2.91471	0.236702
CGCTGCC	55.2323	1.82187	0.236687
CCCACTA	57.8394	2.53012	0.236665
ACCCGTC	55.5164	2.52862	0.236415
ATATGCC	55.5162	1.90343	0.236189
CCTTCTA	54.5126	2.07117	0.236164
CACCCCC	60.8421	2.52506	0.23593
GCTCACC	55.7818	1.91912	0.235597
CACCCTA	56.6615	2.479	0.235593
ACACTCC	56.4757	2.8609	0.235477
CCGCGCC	56.9604	1.85045	0.235148
CTCGTAC	56.2116	1.58478	0.23513
CCCTCGC	57.7164	1.6242	0.234983
CGACTAC	56.0933	2.64835	0.234753
GCGTCCC	56.4557	1.58731	0.234427
ACTATCC	56.5232	2.17953	0.23441
CCACCCC	60.2836	2.21088	0.233816
TCCTCCA	56.1785	2.43781	0.233499
CGCTCAC	54.9166	2.47284	0.233497
CATAATC	58.8402	2.43312	0.233301
CAACCTG	55.9407	2.33589	0.232429
CGCACCC	58.0517	2.15016	0.232159
CCCTCCG	56.54	2.24686	0.232146
ACCCGCA	59.5971	2.43654	0.231884
CCTCATC	56.49	2.31873	0.23142
CACCATC	55.4625	2.63153	0.229886
CTCCGCC	57.4793	2.54965	0.229593
ACGGGGA	57.2796	3.41608	0.229451
ACCATGC	55.1521	2.68067	0.228712
GCCCGTA	57.0987	2.34154	0.228467
CCTGTAC	57.3303	2.44959	0.228205
CGTTTCC	57.1052	1.58146	0.228083
CATCGCC	55.6233	2.99271	0.227879
ACCTGCA	57.0626	2.99548	0.227419
ATGGGGC	59.9382	3.50916	0.227379
ATTCCCC	59.5816	2.02871	0.227002
CGGCCCC	56.7672	1.19899	0.226905
ATTGTAC	57.8456	2.52318	0.226829
CAACTCC	54.9674	1.51759	0.226366
CGCGGCC	57.748	1.68886	0.226125
CTAATAC	55.8533	1.58913	0.226007
ACCCATC	55.4012	1.65634	0.225748
ACTTTGC	56.4423	2.1653	0.225137
CATCCTA	53.5	1.98305	0.224428
CAACATC	58.816	2.67699	0.224238
GCGGGGA	61.7228	3.37512	0.224052
CTCCCCA	60.5408	2.40792	0.223924
CCTCGTC	55.3385	1.5916	0.223692
ATCGTCA	55.8702	1.80669	0.223645
GCCGCCC	57.1475	1.99515	0.223298
ATTCTAC	57.4975	1.79321	0.223289
GCACCCC	60.2453	2.2911	0.222606
ATATCCC	57.5165	2.32589	0.222507
CGTCCCC	60.1914	2.13116	0.222295
CGCCTAC	56.0979	2.11173	0.22196
CGCTCCC	56.4246	1.88425	0.221936
CGCTTCC	56.1176	1.91343	0.221798
CACCCGA	57.7543	2.27303	0.221784
CCTACTA	54.9722	1.31352	0.221741
CATGTTA	54.7197	1.84806	0.221715
GTCCAAC	55.7838	2.53828	0.221702
ATTACCC	55.5496	1.75041	0.221644
CAACCGC	56.8184	2.22403	0.221428
CTATTCC	54.8638	1.81724	0.220278
CGTCAAA	56.4121	1.75134	0.220001
ACCGTGC	56.5486	2.48474	0.219755
CGACTCC	54.9047	1.92266	0.219751
CATCTAC	56.9653	2.00473	0.219739
CACACGC	57.7681	2.97162	0.219568
CTGTTCC	54.7888	1.93573	0.219386
CCTGTCG	57.5675	2.96863	0.219379
CGTGTCC	55.6972	1.79619	0.219263
CCCAACC	58.2957	2.21923	0.219202
ATACCTC	56.517	2.14988	0.219191
ATCCGCA	55.3821	2.15142	0.218954
ATGCCTC	55.953	2.83584	0.218823
CGCGTCC	55.6442	1.05087	0.218062
CCGCCCC	59.4132	1.86059	0.218052
CTCACCC	54.183	2.00906	0.21729
CCCCATA	60.0839	2.19398	0.217229
CCCACCG	57.0459	2.22937	0.217202
CTATACC	54.7622	1.62614	0.216949
ACTACTC	56.6666	2.45936	0.216782
CCGCAAC	57.7218	1.98686	0.216689
CCCGTAC	56.9677	2.14435	0.216245
ACCTTGC	54.9444	2.21861	0.21604
CCCCGCA	59.7583	1.98856	0.215801
ATCCGCC	55.2348	1.9993	0.215394
CCGTCTA	55.1095	2.33555	0.215361
CCTTGCC	56.1338	2.35317	0.215306
CTTCTCA	55.1041	1.86915	0.215204
CTTCACC	56.5853	1.65626	0.215111
AACTCTC	54.8499	2.19165	0.21508
ATCCTAC	53.6597	1.6406	0.214963
CCATGTC	56.2995	1.59077	0.214752
ATCACCC	55.8687	2.37985	0.214627
ACCTCGC	58.0136	2.16989	0.214387
CACCCCA	60.1852	2.23423	0.214312
CGCCCCA	60.2641	2.33733	0.214205
CCTATCC	54	1.69275	0.213975
ACCCCGC	61.0071	2.00072	0.21386
AATTATC	56.7617	1.61325	0.213802
CTCCTCA	55.8124	2.57863	0.213776
CACGCGC	55.4772	2.28539	0.21361
CTCTTAC	57.7922	2.5644	0.21349
ACTCTCC	54.2294	1.84958	0.213042
GCGGGTA	59.4178	1.2028	0.213027
CTACTCC	53.9104	1.9228	0.212757
CCCATTC	57.0192	2.19412	0.21271
CACGCTC	55.1972	2.58946	0.212387
GCCTCTA	55.5299	2.52496	0.211962
ACCGTAC	56	1.59316	0.211419
ACCCTAT	56.9007	1.532	0.211386
ACGCGCC	56.4094	2.10683	0.211177
CTCCTCC	54.6587	2.4518	0.211015
CCCATGC	56.5986	1.71062	0.210981
CCGCGCG	58.0132	1.61121	0.210974
CCGCCGC	54.2933	1.76731	0.210888
GCTCCCC	59.8741	2.14435	0.210783
CCCGATA	57.7829	2.68695	0.210718
ACATAGC	55.9798	2.2585	0.210514
CTTGCCC	56.274	1.9885	0.210023
CCCCGCC	60.3611	1.96858	0.209776
CCGTATC	53.5228	0.954155	0.209727
CAAACTC	54.5782	1.72246	0.209618
CTGCATC	55.0719	1.30403	0.209561
CACTATC	57.3841	2.3451	0.209441
ATGATCC	56.9251	2.51269	0.209195
CCCCACG	59.2496	1.79036	0.209011
CTCCTTC	52.916	1.03615	0.208909
CCCTTGC	54.276	1.71426	0.20886
CTGTTAC	57.281	2.18194	0.208845
ACATCTA	57.3586	2.17934	0.208446
ATTCCTG	56.6513	1.93879	0.208408
ACCGCTA	56.9224	2.07101	0.208368
GTATCAC	57.7902	1.80368	0.208332
ACGCTCA	55.8702	1.80155	0.208163
ACCCTCT	58.3398	2.16368	0.208158
CAATCTA	56.9928	1.59822	0.207849
CTCCATC	55.258	1.9993	0.207849
CCATCGA	53.2184	0.89266	0.207323
CGCGCTC	57.4188	2.37863	0.207255
CTCCCTA	55.6013	1.51757	0.20725
ACACTAC	56.5226	1.76409	0.207193
CCATGCC	55.5869	1.93492	0.207127
CGCTACA	55.0273	2.87695	0.206996
ACTCGCT	56.4696	1.80669	0.206717
CCCCTGC	59.9014	2.15514	0.206713
ACACCTG	54.4652	2.31577	0.206647
ATCTATA	55.3362	2.04326	0.206489
CCGTGCC	55.1987	0.911656	0.206199
ATCTCGC	57.3223	1.94197	0.205733
ATTCCTA	54.2736	0.759647	0.205647
CGCAACC	56.6713	2.18394	0.205582
ACCCGAC	54.5359	2.13996	0.205481
ACCTTCG	53.971	1.77538	0.205303
CTGTGCC	55.9188	2.34591	0.205175
TGTTAAA	55.0279	1.31494	0.204867
ACCCCTG	59.8738	2.07048	0.204682
CGCTCTA	54.5205	1.59271	0.20453
ACCCCTA	58.9597	1.46288	0.204506
CCACTGC	53.6202	1.84757	0.204474
GGATCCC	57.7285	2.3235	0.204104
CCCATCG	55.4761	1.41787	0.203974
CCATCTA	56.2535	1.58599	0.203962
GCAACCC	56.5305	1.8361	0.203947
ATCGTCC	55.6351	2.08649	0.203618
ACCTGAT	56.2388	1.887	0.203206
CTGTCCC	54.7771	1.70344	0.203045
CTTGTCC	56.2051	2.22741	0.203001
ATAATCA	58.3856	2.25492	0.202719
CCCTGCG	58.0774	2.41769	0.202657
ATACTCC	55.9928	2.31875	0.202571
ACACGCC	55.4968	1.71568	0.20182
CATGTCC	56.7344	1.74304	0.201809
CGCCGCC	57.0185	1.76255	0.201526
ATCCGAC	55.1677	2.27554	0.200933
CCGTCCG	54.953	2.42753	0.200591
CCTTCTC	54.6889	1.61558	0.200452
CCCGCTA	56.4906	1.93569	0.200322
AACCTGC	55.732	2.03693	0.200309
ACGTTCC	56.9774	1.20721	0.200184
ACCCTCA	58.8587	2.38912	0.199612
ATCATCG	57.3727	1.63365	0.199596
CGCCCAC	55.4195	1.73837	0.199534
GTCACAC	55.0402	2.00604	0.199384
CAACTGC	55.5777	1.19695	0.199302
GCTGACC	55.3103	1.96538	0.199241
CATACTA	56.2088	1.57753	0.198778
TATCACA	59.1878	2.64774	0.198714
CCCTCTA	57.8148	1.79754	0.19869
CATGCGC	57.9762	2.32324	0.198558
ACTTCTC	54.619	1.95146	0.198072
ACCCTCC	57.0266	1.70133	0.197931
GCTCCCA	57.4555	2.21577	0.197762
CATCTCC	56.2734	1.78107	0.197716
CCTACCC	55.5741	1.28347	0.197458
CCGACTA	55.6011	2.02697	0.197391
CCCTGCA	56.7	1.92691	0.197352
ATCATCC	54.7393	2.13644	0.197258
AACTCCG	56.0992	1.82894	0.197194
CTGCCCC	59.4966	1.95122	0.197083
CCCTCGA	57.3835	1.97973	0.19697
CCACCGC	56.1942	2.16805	0.196939
CTTCCCC	60.0953	2.07338	0.196802
CCCACTC	56.1167	1.62778	0.196319
CGACCAC	53.1935	1.20674	0.195953
CTCGCCA	53.022	1.33307	0.195925
CATCCCC	58.8521	1.72922	0.195678
ACTGTCG	55.4305	1.41783	0.195674
CTATGCC	55.0813	2.11711	0.195603
ATAGCCC	56.5658	2.36898	0.195584
CATGTTC	55.2905	1.64829	0.195316
CCCATTA	55.9588	1.22026	0.195253
ACTGTAT	58.0324	1.47484	0.195218
CGTTCCC	57	2.26301	0.195202
ACGCGCT	55.0503	1.52078	0.195031
CTCTCCA	53.3059	2.24935	0.194821
CATATTC	57.571	2.33316	0.194779
TACCTGA	55.6979	1.93895	0.194751
ATTTCCC	55.6436	2.09821	0.194683
CCCTATC	57.2636	1.85199	0.194631
CCATGCG	55.7083	1.84618	0.194604
ACCTACC	54.9047	1.84448	0.194527
CCTTTCG	54.2229	1.20203	0.194513
GTTCCCA	55.4258	1.06835	0.194138
ATCCCCA	56.7181	0.896652	0.193813
ACGTCGC	54.298	1.42163	0.193809
ATGACCC	57.0099	1.69471	0.193187
ACATACT	57.5594	2.32844	0.193178
CGACTGC	54.7591	1.88896	0.193051
CCCCTCC	58.3165	1.67308	0.193024
AGTTCCA	56.4493	1.48652	0.19298
ACACCTC	56.2904	2.28513	0.192887
CAACTCG	56.1619	1.87119	0.192712
ACTGCCG	57.7712	1.45964	0.192698
CACCCCG	59.5955	2.01209	0.19264
GTATAAC	57.7908	1.30397	0.192511
ATCTACC	56.7786	2.37764	0.192421
CCGCCTA	54.7123	1.79085	0.192101
AATCCTC	56.1818	1.98103	0.191945
ACTATCG	58.3687	1.86793	0.191615
CTTGCTC	53.8051	1.4253	0.191438
CATTCGC	54.2463	1.47073	0.19125
ATGTTCC	55.3969	1.58186	0.191186
CTCGCTC	56.0671	1.56468	0.191136
ACCCCTC	59.2273	1.84017	0.191021
ACCATTC	56.2891	1.46887	0.190823
CCACCTA	55.4642	1.88255	0.190324
CGTATAC	57.1156	1.95103	0.190202
ACCGCCC	57.5266	1.82875	0.190137
CAACCTC	55.0433	1.73626	0.190121
CTTTGCC	55.5151	1.47721	0.190043
CGTTTCA	54.5814	1.68923	0.190013
ATACCTG	54.7234	1.4117	0.189956
ACCCACC	57.6549	1.43657	0.189489
CTTCGCC	54.8278	1.49846	0.189416
ATTCTGC	57.6986	1.73021	0.189402
GCGCCCA	55.9843	1.48666	0.189356
CGCCCCC	58.7936	1.7109	0.189352
CCCCCTC	59.4914	2.05646	0.189143
CCCCCCG	57.9898	1.38719	0.189136
TACTACA	57.8819	1.90098	0.189025
CCCGCCA	56.3172	0.986869	0.18891
CCCACCC	61.5724	1.98143	0.188765
CGATATC	54.7118	1.80317	0.188744
CCGCCGG	57.541	2.17953	0.188521
CGTACGC	56.9923	1.71074	0.188476
ACCACCC	55.6157	1.56502	0.188328
CGCCCCG	59.3104	1.89431	0.188208
CTGTTAA	55.0403	0.848381	0.188088
CCTGCTC	54.7422	1.45076	0.188074
ACTCTCA	55.8251	2.17554	0.188002
CTACATC	54.6278	1.76818	0.187942
ACCGGGG	56.9929	4.78131	0.187852
ACTCTTC	53.1428	1.5034	0.187819
ATTTGCC	55.0947	1.53412	0.187578
GCCCACC	56.9778	1.98222	0.187403
CTTACCA	55.4104	2.22935	0.187187
ATGTCTG	53.5259	2.06603	0.187152
GCGGCCC	56.071	1.40344	0.18703
CGCGTTC	54.4947	1.48947	0.186841
CTCACCA	54.9668	2.43192	0.186772
ACTTCCC	55.9404	2.2197	0.186753
ACCTCAA	54.7676	1.68045	0.186684
CCTTATC	55.2152	1.83918	0.186647
ATTGTTC	57.026	1.70623	0.186323
CCTTTCC	54.8554	1.92711	0.186311
CTCCCCC	58.5209	1.60939	0.186103
ATCCCGC	58.4425	2.24789	0.186079
GCTTACC	54.0078	1.84071	0.185838
ATTGCTC	56.2484	1.68482	0.185511
CCCGCAA	60.2589	1.1807	0.185426
ACCCCGT	59.5955	2.01276	0.185351
CTACACC	54.6433	1.29168	0.185241
CTGGTAC	58.2882	2.01618	0.185162
GCTCCTA	54.3989	1.74707	0.184919
CACGTAC	56.3466	1.10846	0.184909
ACTCATA	56.3113	1.47966	0.184887
CGACAAC	55.4473	1.33663	0.184845
ACTACTG	56.7042	2.25706	0.184836
ACCCCAC	59.429	1.95537	0.184618
CCTCCGC	55.6158	2.13539	0.184549
GCCCTCC	56.7647	1.58312	0.184522
ATCTACA	54.1494	1.68101	0.184415
GCATCCC	57.9016	1.75476	0.184245
ACCTTCA	54.7266	2.15696	0.184197
CCCCTCG	59.6534	2.0181	0.184069
TACCCTA	56.1549	1.41591	0.183909
GCCCTGA	56.6464	1.51004	0.183382
GCTCTTA	55.9154	1.94154	0.18325
AACATCT	56.2285	2.18333	0.182961
CACAATC	57.2953	1.28298	0.182615
ACCACCA	53.5103	1.729	0.182608
ATACCAC	55.6696	1.77087	0.182591
ACCGCTC	54.7567	1.91501	0.182387
CCCGATC	55.8513	1.24858	0.18228
AAATCTT	53.8618	2.27532	0.182237
ACTTTAC	55.6965	1.44335	0.18215
CTCTCTC	54.382	1.49923	0.182142
CCCGTCC	55.9295	1.49886	0.182119
AACCACC	55.6058	1.69018	0.182047
CACTCCC	57.2063	1.72159	0.181978
ATACACC	57.0495	1.53331	0.181826
CGCCACC	56.7908	2.0129	0.181798
ATATGAC	55.4526	1.78921	0.181702
GCTGCCC	55.4078	1.97577	0.181452
CTTCCCA	55.0972	1.9071	0.181338
AACCCTG	54.4599	1.55448	0.181239
CCTCAAC	53.6573	2.17641	0.181169
ATGTTAC	56.8776	1.35161	0.18115
ATCTAGC	56.566	1.6157	0.181127
ATTGTCC	57.4705	2.10074	0.180841
AACCCCG	59.3434	1.59218	0.180813
TCCCACA	54.8807	1.12057	0.18077
CTGCGCC	56.6357	2.05132	0.180406
ACTTACC	55.3585	1.79461	0.180367
CATTATC	56.4024	1.10966	0.180344
GGGTAAC	60.7	0.925947	0.180202
CCTACGC	54.262	0.841285	0.180193
CTGTCAC	53.4211	1.95	0.180098
CGCATTC	57.7542	1.8433	0.180029
CATTTGC	55.8561	1.49565	0.179966
CGTTACC	54.2585	0.888192	0.17993
CCCTGTA	56.1631	1.81222	0.179754
ACCTATC	55.3866	1.84065	0.179631
CTGCTCC	54.6335	2.27987	0.179483
ATCCCAC	55.9361	1.38276	0.179433
AACCGCT	56.6442	2.19691	0.179429
ACCTGTC	54.8873	1.35505	0.179259
ACTTCGC	53.5399	1.61206	0.179248
ACTGCCC	54.3866	1.86457	0.179232
GCCCTTA	55.6858	1.50253	0.179106
CACACCC	56.1165	1.30876	0.178813
CCAAATA	56.5586	1.97277	0.178797
CCTAATA	56.2769	2.62927	0.17876
GCCTGTA	55.4496	1.25689	0.178516
TACCCCA	58.5611	1.52734	0.178367
CATTCCC	55.4846	1.94533	0.178204
GCTTCCA	54.0923	1.31556	0.178197
ACCTCTC	55.522	1.98661	0.178197
ACTCTAC	54.7755	0.862772	0.17799
CCATAGC	56.4448	1.7475	0.177979
CTGCACC	55.2114	1.45906	0.177763
ATAACCC	56.0126	0.791927	0.177679
AACTACT	56.2439	2.11078	0.177662
CCGCTGC	54.3758	1.72839	0.177481
CTCATCA	55.3192	1.49148	0.177358
ACCTCCC	57.6083	1.64964	0.177238
CGTCTAA	55.9591	2.58327	0.177164
CCCCTTA	58.9862	1.70303	0.177157
ATAAGAC	55.635	1.88156	0.177098
ACTCGCC	52.6895	1.22753	0.176992
ACGCTCC	54.1486	1.75482	0.176988
ACCTCTA	57.1095	1.69237	0.176565
GTACCCA	56.2274	1.52505	0.176538
CCCTGCC	55.8602	1.43428	0.176496
ACTTTAT	55.3566	1.25582	0.176374
TCCCCCA	58.864	1.74503	0.176282
ATTACTG	53.6654	0.779197	0.176229
GCTCTCC	53.2846	1.74511	0.176157
ACATCGC	56.5918	2.00495	0.176148
CAGCCTA	54.5776	1.61815	0.176101
CAACCAC	55.5278	2.34237	0.175945
CACGTTC	56.6125	1.12275	0.175901
GGCCCCC	58.6249	1.5599	0.175872
ATACCGC	54.5684	1.44788	0.175839
TCCGCGA	56.892	1.60979	0.175435
GCGCCCC	58.882	1.79332	0.175403
CGCCTCC	56.0362	1.23095	0.175324
CATACTC	56.176	1.5748	0.175257
ATTGTCG	56.4427	1.7445	0.175128
ATCTTAC	54.0018	2.04389	0.175095
GTCCACA	55.9178	1.79955	0.174908
ACCTTCC	56.0754	1.76533	0.174782
CATCTAA	56.9147	2.15352	0.174734
ATACTCA	55.1208	1.92472	0.174419
ATTCGCG	57.2549	1.74335	0.174145
CCTGGCC	55.6719	1.17804	0.174083
CCACGCG	54.8875	0.900764	0.174017
CATTGTA	56.4863	1.59854	0.173949
CTCTACC	54.4599	1.48549	0.173875
ATGCTAC	57.2605	2.51035	0.173606
CCTCGAG	55.9158	1.77385	0.17341
GCCCCAA	57.8355	1.33819	0.173395
AACGCCT	55.8943	2.16831	0.173281
CCCCAGC	58.3441	1.53948	0.172922
CATTTCC	54.9812	1.07009	0.172915
ACCCCCT	57.382	1.1591	0.172861
CTGTGAC	55.1292	1.69765	0.172654
CCACGCC	53.1666	0.94773	0.172397
CCCATAC	56.9861	1.58213	0.172375
CCTACTC	54.8182	0.970423	0.172151
TACTGCA	57.7898	1.74936	0.172067
ATTCCCA	56.0388	1.31022	0.171969
GCTGTTA	56.0533	1.49623	0.171351
CCTTATA	54.8175	1.5226	0.171304
TCCTCGA	55.4466	1.5412	0.171089
ATCGCTC	54.8695	1.15772	0.171081
CCTAGGC	53.9191	0.954392	0.170956
CACATGC	54.5107	1.76379	0.170892
ACCATCG	53.95	1.52475	0.170779
GTCTAAC	55.5241	1.99495	0.170652
CCCAATA	54.4793	1.39526	0.170182
AGTCTCC	54.9599	1.36525	0.170078
ATGTTCA	56.0814	1.75427	0.170006
CCATCTC	56.4782	1.61902	0.169992
CGCTTAA	54.8755	1.62546	0.16997
AATGCTC	54.6601	1.47998	0.16968
CCCTTCG	54.5	1.67599	0.169477
CTGCAAC	54.399	1.30433	0.169256
CCTCCGA	55.0972	1.64223	0.169245
CATCTTA	50.3669	1.25689	0.169186
ATATGCA	56.2978	1.04431	0.169025
AACCTCT	53.9346	1.77549	0.168967
ATACTTC	55.9827	1.10061	0.168924
ACCTGCC	54.2313	1.56419	0.168754
CGATCGC	57.2572	1.54193	0.168727
CTTACTC	55.3583	1.61949	0.168639
ACTCTCT	53.9178	1.56158	0.168606
CACCATA	56.1666	1.70892	0.168574
ATTTGAC	54.8687	0.901219	0.168354
ACATTCC	56.5729	1.61169	0.168279
CTATATA	56	0.96898	0.168226
CGCACTA	56.627	1.16078	0.168086
GACTCCC	55.9109	1.44376	0.168064
ACCTTCT	54.3194	1.31358	0.168017
GACCCCC	57.7615	1.2543	0.167644
ACTATAT	58.2966	1.59814	0.167529
ATGTACC	57.4804	1.11385	0.167374
CCTCGTA	55.2105	0.827428	0.167258
CACTACC	56.0416	1.28219	0.167034
CTACCGC	55.6382	1.91454	0.16701
CTTCTCC	55.2368	1.00674	0.166889
CACTTAC	57.0855	1.87686	0.166809
CGGGGTA	60.6802	2.26277	0.166795
ATTATCA	54.752	0.811773	0.166793
ACCCAGC	54.2857	1.81467	0.166611
CCTCCCA	57.2605	1.61511	0.166577
CTGCCTC	54.7768	1.89477	0.1664
ACACATA	55.3986	1.3031	0.166201
CGATCTC	56.6732	1.11168	0.166185
ACCGTCC	52.7141	1.49405	0.166025
ACCGCTG	55.8811	1.75765	0.165983
ATCTCTC	55.5869	2.14644	0.165803
ACTCCTG	55.0206	1.33671	0.165796
GCATTCC	52.5971	0.841898	0.165746
CCCGTTC	56.0731	1.45183	0.165687
CCCAGCG	57.5423	2.26979	0.165686
CGGCTCC	55.7651	1.39547	0.165579
CAGCCAC	56.3836	1.76356	0.165465
TATCTGA	55.649	1.4693	0.165265
CCCCGGC	58.0347	1.41716	0.164887
AAGGGGA	59.1712	0.706928	0.164848
ACCATCT	55.7755	1.47978	0.164788
AAAGCTT	54.7361	1.28156	0.164768
ACCCGCT	57.9432	1.50152	0.164561
CCGCCTC	54.1081	1.64258	0.164158
ACGCTGC	55.375	1.54313	0.164155
CACCCAC	56.0993	1.6089	0.164024
CTACCCA	54.8231	1.5645	0.163976
CACCGCG	53.6033	1.32439	0.163944
CTCCGTC	54.3609	1.8748	0.163942
CCACTTC	54.4817	1.71791	0.163813
CCTTCCG	52.2777	1.16673	0.163813
CATGCTC	55.3154	1.38	0.163684
CATCTTC	55.2333	1.81331	0.163617
CGTTCAC	56.4405	2.25951	0.163565
ACCACTC	54.8698	1.7341	0.163449
CATAGCC	57.2928	2.13529	0.163238
CTCGCAA	56.2931	1.0168	0.163071
CGACCCA	54.7629	1.2442	0.163065
ACCTCTG	54.8291	1.95998	0.163011
CATGCCC	57.0591	1.38336	0.163008
CATTATA	54.0778	0.748123	0.162766
CGTCCTC	55.3629	1.55132	0.162744
CCATCGC	55.4012	2.07489	0.162731
CCCGCGG	57.8357	1.55715	0.162699
ACCCCCA	57.8476	1.337	0.162662
TGCTAAA	54.0138	1.32034	0.162536
ACAATGT	54.7105	1.312	0.162529
CGCCCAA	54.4785	0.975819	0.162504
CCCCCTA	58.5389	1.58146	0.162471
CTACCGA	53.1338	1.02628	0.162407
ACTATTC	54.5827	1.18867	0.162397
GCACCAC	57.6844	2.05777	0.162332
CACTGCC	55.6341	1.61562	0.162148
ATCTTCC	56.3767	1.8258	0.162128
CCTCTGC	53.5911	1.10061	0.162105
GTCTACA	56.3726	1.29624	0.162021
GCCTCCC	56.4775	1.35505	0.161874
ACCCATG	54.6176	0.742766	0.161796
CACTTTC	54.4232	1.47618	0.16179
ACCCCAT	59.5319	1.48191	0.16178
CGATATA	58.1931	1.77696	0.161581
AACCTCA	54.8125	1.73416	0.161485
GCCCCGC	59.348	1.89374	0.161433
CATTGCC	57.448	1.93592	0.161177
CCCTCCC	58.2226	1.64084	0.161062
ACACCAT	54.7248	1.36007	0.161022
ATGCCCC	58.0136	1.39609	0.160994
CAGCCTC	55.1933	1.51297	0.160836
ACTCTAT	54.9722	1.15137	0.160702
CCCCGTA	58.1026	1.26179	0.160699
CAGTTCC	54.2227	1.31482	0.160695
CACTCGA	56.6333	1.47452	0.160535
ACTGACT	56.5536	1.2545	0.16052
ATAACAC	53.9932	0.948996	0.160491
CTTTGCA	55.4751	1.51953	0.160189
CTCAATC	54.3028	1.26274	0.160144
CGTCCGC	54.7348	1.76557	0.1601
ACTTGCG	54.8991	0.790938	0.160045
ACGGCTA	57.2198	1.88546	0.159994
CCGTAGC	56.3142	1.3033	0.159992
CCTATGC	54.3443	0.993649	0.159941
ACTACCG	55.9124	1.73197	0.159799
CTCATCC	54.6808	2.11829	0.159584
ATTATCG	56.1785	1.45487	0.159474
CCGAAGC	54.2227	1.38429	0.159382
ATATATC	56.5357	1.87089	0.159361
CGTTGAC	55.1484	1.37071	0.159358
ATACCTA	55.6159	1.73715	0.15925
CCCTTCA	54.6855	1.20773	0.159224
CCTGATA	56.125	1.49866	0.15906
CATCGTC	55.828	1.47978	0.158827
CCTCCAC	54.0273	1.31388	0.158688
CGCCCTC	56.2535	1.30887	0.158665
CTGACCC	55.6344	0.667987	0.158544
CAATCTC	54.3869	1.54964	0.15854
CACGGCA	54.7516	1.53728	0.158537
CGATGCC	56.4428	1.56772	0.158517
CGACCGC	55.7006	1.87617	0.158482
TGCTCAA	55.234	1.85296	0.158479
GCAGCCA	57.7152	1.3933	0.158461
CCGCAGC	55.0851	0.999995	0.15845
CTGCCGC	55.3041	1.01541	0.158352
CGCCATC	55.617	2.14727	0.158311
CGCCGCA	53.2948	0.264068	0.158271
CATATGC	54.7372	0.440864	0.158067
CTCTCGA	56.7253	1.90833	0.158051
CCCACAC	56.6641	2.43923	0.158024
GATCCCC	58.8421	1.62845	0.157976
ACGTCCC	56.4574	1.50985	0.157826
ACCCACT	56.1397	0.917171	0.157582
ATCAACC	55.237	1.94666	0.157501
ACCACGC	54.1517	1.17675	0.157326
ACCCTAC	56.4932	1.58075	0.157291
GTCTCAC	55.1582	1.28887	0.157281
CCTCATA	52.8943	1.62934	0.157114
GGCTACC	55.7248	1.27491	0.156994
CCCTCCA	56.2364	1.52947	0.156959
AGCACCC	57.514	1.81582	0.156691
GTCCCCA	57.9166	1.30609	0.156584
CGGATCC	57.6953	1.36644	0.15651
ATAATAC	55.3496	1.16718	0.15642
CCCTCGG	57.0827	1.22095	0.156314
ACTTATA	53.8764	1.18802	0.156263
GGGGAAC	57.514	2.62311	0.156243
CGGGGCC	55.0341	-2.32858	0.156086
CTCGCCC	54.604	1.0893	0.155938
CATGTAC	55.1024	0.839921	0.15591
AACCCCC	57.1428	1.05228	0.155882
ATGAATG	55.6889	1.64116	0.155879
ACGTTCT	57.2745	1.96508	0.155871
CGCTATC	56.4802	1.81958	0.155835
GGCTCCC	55.1743	1.02455	0.155824
CCTATAG	54.375	0.721596	0.155794
CCGACGC	55.3829	1.05087	0.15573
ACCTCCT	54.1904	1.9276	0.155677
CTCTGCC	53.1513	1.42463	0.155557
ATACTCG	56.3485	1.48132	0.155503
TAATACA	56.7687	1.78795	0.155463
ATGCGGG	60.2054	1.70989	0.155302
GACCACC	52.7448	0.610979	0.155195
ATCTGCA	54.9155	1.95281	0.155181
TATCCAA	55.3489	1.2319	0.155166
TGTCACA	57.2248	1.45076	0.155159
CAATTGC	56.2121	1.05155	0.155034
GTAATAC	57.0927	1.41224	0.154998
CCGCGAC	57.0996	1.61333	0.154998
ATCCCCG	57.7945	1.28723	0.154792
AACCTGT	55.4733	1.05943	0.154783
CACATAC	56.1087	1.0421	0.154767
CTAACTA	54.157	1.00541	0.154732
CCCTTAC	55.9438	1.42161	0.154651
CAACTTC	54.72	0.967339	0.15414
CTCTCGC	54.0958	0.709202	0.153843
CCCATCA	56.1468	1.71714	0.153711
CCCAGCC	56.338	1.52505	0.153659
CACCTTA	55.5222	1.76057	0.153561
CTCGAGC	56.3311	1.32876	0.153414
AACACCT	54.1776	1.67804	0.153383
GCGTACC	54.5827	0.912367	0.153339
CCAACTC	54.8835	1.28383	0.153212
CCTCCTC	54.6673	1.91001	0.153202
ACGGCCC	53.8741	0.460868	0.15315
GCACTCC	54.0133	1.32376	0.153144
CGCTCTC	56	1.5428	0.153128
GGTCACC	56.0164	1.12176	0.153083
ACGCCCC	58.4207	1.70374	0.152701
CACTCTC	55.649	1.78913	0.152635
GCGCTCC	54.4691	0.824918	0.152459
CCATGTA	57.2279	1.50745	0.152397
CTGCCTA	53.1134	0.494986	0.152091
AATACTG	57.2955	1.81639	0.15198
CCTATTC	54.7891	1.44195	0.151969
CGTCCGA	57.5165	2.03134	0.151764
GCGCCAC	57.1842	1.32736	0.151727
ATCTTGC	55.5296	1.74691	0.151484
CACCGCC	55.383	1.37498	0.151418
AATATCT	57.5448	1.95666	0.151325
CCGTACC	51.7612	0.98762	0.151315
AATGTCT	55.3946	0.373399	0.151264
CCGTGCA	55.7397	1.26796	0.15126
CCATATC	54.1013	0.767574	0.151146
ACTTTCG	52.8214	0.218861	0.151101
ATGTCCA	56.1352	1.78712	0.151023
CAGCGCC	53.4859	1.25345	0.150958
ACCCCCC	57.9589	1.38719	0.150721
CCTCTCA	55.1939	1.74938	0.150608
CCGCCAC	56.1466	1.63159	0.150602
ACCTGCG	53.3847	1.40103	0.150577
AACCTAT	54.4599	0.972044	0.150405
ACATTGC	56.8423	1.86077	0.150247
CACACTA	55.2617	1.15036	0.150135
GTCCCAA	56.3594	1.5779	0.149988
ACGCTAC	53.9038	2.13077	0.149827
GTCCGCA	56.51	1.75035	0.14977
CCCTTGA	55.6589	1.20316	0.149756
CGTGCGC	55.2539	1.3046	0.14955
CCATTTA	56.8413	1.92254	0.149529
ACACCTA	55.2913	1.32324	0.149527
TACGATA	56.8547	1.25246	0.149483
CGTTATC	55.7959	1.16626	0.149331
ACCCGAT	54.4442	1.27296	0.149307
ACTATAC	54.2708	1.30397	0.149241
CCGCTAC	54.9857	0.822724	0.149232
CCGACCC	54.6176	1.01945	0.149207
ATACTGC	55.9477	0.890248	0.149102
AACCGCG	57.1024	1.83709	0.148976
CATCCGC	54.1597	1.85664	0.148955
AAACACG	56.1333	1.58933	0.148874
CTATGAC	55.4625	0.930375	0.148752
CGCAATC	55.093	1.0487	0.148689
ATGCGCA	57.8481	1.32663	0.148604
GGCACCC	55.7412	1.18812	0.148563
ATTTTCC	56.4652	2.21865	0.148476
ATGCTCA	54.1399	0.807642	0.148432
GATGCCC	56.8804	1.72216	0.148374
CCGATCG	56.3715	1.00112	0.148354
GCATGTA	58.9933	1.09717	0.148265
CCAAATC	56.0939	1.86725	0.148222
CCCCCGG	57.194	1.0848	0.148182
CGGGCCC	56.25	1.33447	0.148153
ATAGTCC	55.7681	1.15461	0.148101
CCGTTCA	57.1358	1.61483	0.148021
ACACGCT	54.8698	1.5677	0.148019
CCTTAGC	53.2213	0.786728	0.147978
GCTCCAC	55.7086	1.87322	0.147963
GCTATCC	55.1186	1.04659	0.147958
CCACATC	56.3702	1.6406	0.147816
TGCAACA	57.7867	1.79605	0.147715
TACAGTA	58.2176	1.06467	0.147639
CGCCATA	54.4864	0.669925	0.147635
ATATCTG	55.6435	1.4693	0.147446
AACTATC	56.3439	1.10895	0.147254
ATTTTAC	56.1591	1.88156	0.147251
CTTACTA	55.0472	1.62546	0.147132
ACACTCG	55.7933	1.63333	0.147102
CACTCTG	53.6621	1.82215	0.147067
CAACCAG	55.4054	1.61512	0.147064
CCTGCCG	54.3866	0.726439	0.146841
ACGCCTC	55.0387	1.06234	0.146764
GCTCGTA	56.509	1.38415	0.146698
CGTTCTC	54.7449	2.14751	0.146544
CCCCCCC	58.4503	1.58146	0.146466
TCACCCA	53.0318	1.17126	0.146337
CAATCCC	55.676	1.45653	0.14622
ATCTGAC	54.4729	1.6767	0.146137
TATTACA	57.1798	1.43779	0.146107
ACGCGTA	55.4733	1.21559	0.146005
CCACCGA	56.3582	1.43791	0.145803
TGTCCAA	54.9219	1.08495	0.145611
GCTACAC	54.3327	0.510563	0.145498
CACTGCA	56.7838	1.41111	0.145363
CGTCCCA	55.5729	0.914601	0.145346
ACGTTAT	56.3443	1.77277	0.145227
CAGCCGC	56.1628	1.84391	0.145099
AGTGTCC	55.8671	0.814659	0.144892
CCCAAGC	55.585	1.28699	0.14488
ACATGCA	56.6847	1.04684	0.144811
CTGTATC	55.2222	1.13635	0.144752
AACGTTC	56.6523	1.17827	0.144718
CCCACGA	58.0579	1.01605	0.144559
CCGTGTC	54.6242	1.47654	0.144533
GTGTACA	58.4563	1.48136	0.144476
GCGACCC	56.962	1.50291	0.144474
CATCCCA	54.1962	1.75039	0.144401
ATTACTC	56.1044	1.14251	0.144397
CTGTCTC	53.9353	1.29535	0.144312
CAGCCCG	56.721	0.647726	0.144299
CGCATGC	57.02	1.89732	0.144288
ACCGTAA	55.1265	0.39544	0.144285
CCCCCAC	58.1495	1.46254	0.14397
ATCCTCG	54.6054	1.57209	0.143864
CCTTGTA	52.8321	1.27444	0.143757
ACCACCG	55.2539	1.77158	0.143556
CCTTCCC	56.2482	1.53206	0.143532
ATCGGCC	55.9178	1.74339	0.14347
GTAACCA	57.4513	1.32091	0.143409
CCTAACC	54.7983	1.10199	0.143166
CGCTATA	54.7431	0.764371	0.143034
CGCGTAC	57.5244	1.46658	0.142945
CTGGCCA	55.5845	1.23155	0.142845
CTTCATC	55.6978	1.18379	0.142702
ACCTGTA	55.436	1.49508	0.142698
CACCCTG	54.9072	1.48097	0.142574
ACTACGC	55.1041	1.63297	0.142521
CAACTAC	55.9156	2.08445	0.142438
CCGTTAC	55.7961	1.17019	0.142342
CCTGTGC	54.0973	1.71916	0.142286
CACCTAC	54.627	1.15596	0.142086
ATGCCTG	55.9419	1.21038	0.141863
CCCTTTC	54.4963	0.689237	0.141846
CATCATC	57.7318	1.96053	0.141843
GACAACC	56.4459	1.29326	0.141734
CGCGCCA	54.0617	0.644998	0.141676
ATTACAC	56.49	1.40897	0.141615
GACCTCC	53.7974	1.18881	0.141167
TAATGTA	55.898	1.59471	0.141013
CCCCAAC	58.2767	1.45084	0.140944
ATGTCTC	55.6621	0.73737	0.140717
ACATTAT	56.2481	1.84235	0.140715
CGTACTC	55.7886	0.649011	0.140634
CTCCATA	54.6462	1.29316	0.140617
GTTGCCA	55.7963	1.25471	0.140582
ACCTTAT	55.1655	1.08175	0.140487
AACTGCC	54.3591	1.2831	0.140192
CTTCCGC	55.3945	1.34542	0.140102
CTAACCC	53.0416	1.04894	0.140064
TCATCAA	56.9098	1.11998	0.140029
CTCTTCC	54.0256	1.36383	0.139925
CATACAC	56.0939	1.22226	0.139879
CGGGGAG	59.0461	0.372747	0.139826
GATACCA	55.8544	1.69797	0.139794
GCTAATA	57.3946	1.51196	0.139613
CCCGGTA	57.2158	1.92315	0.139556
CTAAGCC	55.4064	2.16305	0.139495
CATTTAC	57.0943	1.57284	0.139428
AGCTTCC	54.9495	1.35276	0.139424
ATGTGCA	54.7261	1.50522	0.13942
ACACAAT	56.5493	0.860163	0.139286
ATCCATC	55.4158	0.747253	0.139054
CGTCGAC	55.1854	0.659567	0.138901
TGCCACA	55.4791	1.61252	0.13875
ACATCTC	57.0544	1.89032	0.13874
ATACGCC	54.3028	0.377175	0.138721
ATCCTTG	53.868	1.32536	0.138717
GATCCCA	53.0522	1.32489	0.138687
GCCCCCA	58.8999	1.74707	0.138671
CGTTGTA	56.2134	0.758797	0.138664
CCATACG	54.3049	1.41538	0.138568
ACACACC	54.5723	1.44586	0.138531
TGCTCCA	55.5761	1.56047	0.138517
AACCACT	54.255	1.4203	0.138452
CACCGTA	54.1399	1.0269	0.138351
ATGTAGA	59.4611	1.37403	0.138032
CACCGTC	54.3587	1.8924	0.13803
ACACGGC	54.398	0.849073	0.138023
AGCCATG	56.4255	1.94276	0.137901
ACAATAC	56.2297	1.04605	0.137877
ACTGTTC	53.7831	1.49128	0.137691
CCACTAG	55.8965	1.53341	0.13761
CGCCCTA	55.081	1.43412	0.137356
ATATTAC	55.7244	1.11741	0.137312
CACTGTC	53.3772	1.17493	0.13729
ATTCGCA	53.0571	1.14255	0.137283
CCTGGTC	54.5238	1.62641	0.137227
CCGGGCC	54.7739	1.23985	0.136868
CAACGTC	55.1279	1.08187	0.136811
ACCCGAA	54.2377	1.20385	0.136513
CTTACAA	55.7439	1.0067	0.136466
ACCTCCA	53.9657	0.940832	0.136132
ATACCCC	59.2484	1.52734	0.136064
AGCCTCC	53.6805	0.926263	0.136012
ACAACCG	56.4637	0.840198	0.135984
CATACGC	54.6513	1.41388	0.13598
GTCAAAA	54.2985	1.10974	0.135914
AACCTAC	54.7151	0.851307	0.135896
GTCCCTA	55.9872	1.64066	0.135868
TGCCCCA	57.1971	1.02781	0.135784
CCATCCC	55.2137	1.24273	0.135593
CCCTGAG	56.0584	1.39893	0.135569
GTCGCAC	56.7928	0.979832	0.135551
CTGAGCC	53.8937	0.781094	0.135512
AACACTG	57.3732	1.24578	0.135323
TGCCCAA	53.8518	0.831085	0.135315
ATGTGTC	56.4789	0.375	0.135191
TTCCCAA	53.5205	1.10488	0.135139
ACGACTC	54.0783	1.28452	0.135045
CCACGAG	56.6992	1.51439	0.13501
ATGGTCC	57.6666	1.60603	0.134968
ACTGTCT	54.6107	1.39296	0.134753
AACTCTG	53.3749	0.718631	0.134746
ACATGCT	55.6863	1.03182	0.134598
CCTCTTA	52.9922	1.3573	0.134569
CTGTACC	55.0523	1.49769	0.134475
CCTGCTA	54.2323	0.227835	0.134396
GACCCCA	57.4164	1.16291	0.134386
ACACCCC	58.2056	1.24459	0.134376
CCGCGGC	56.1776	0.882539	0.13437
CCCCGAG	57.7222	0.913217	0.134358
CTGTGCA	54.7484	1.30876	0.134319
CCCCGAC	57.5343	1.21933	0.134108
ATCATCA	57.8706	1.67626	0.133969
TATTTGA	55.4623	1.63418	0.133961
CCCCTAC	58.3939	1.48591	0.133957
GGTAACC	57.4262	1.25942	0.133942
GTCAACA	55.1369	0.972637	0.133894
GCCCATA	57.1633	1.72734	0.13382
CCCTACG	56.5104	1.35035	0.133712
AACCGTA	56.9042	1.05139	0.133639
GTCGCCA	55.8984	1.30192	0.133635
CATACCC	57.4051	1.48251	0.133554
GCTATAC	55.2368	0.962872	0.133539
CCCCCAG	58.1918	1.46163	0.133532
CATCTCG	55.2547	1.28804	0.133478
CATTGTC	57.5025	1.5379	0.133453
CCGGGGC	55.0512	-1.72003	0.133386
GCATCTA	57.9857	1.84302	0.133367
ATCACTC	56.6825	1.51777	0.133318
ACCCATA	56.6805	1.9519	0.133287
AGATTCC	54.7448	1.40633	0.133249
GGCTCCA	55.527	1.13941	0.133206
CCTCTCG	55.8593	1.54106	0.133164
CCCGGGC	57.8419	1.43127	0.133034
CGACACC	54	1.76976	0.13296
CTTGCAA	55.9576	0.862574	0.13289
CGACCCC	59.1748	1.7358	0.13281
CCCAATC	55.9153	0.965442	0.132719
ATAATCC	55.676	0.840909	0.132657
ACCTCAC	54.9444	0.877775	0.132622
CACCTGG	54.7655	1.26558	0.132622
CTATAAC	55.697	0.807108	0.13261
CTACTAA	55.6054	1.48302	0.132588
CGCCACA	55.8972	1.27029	0.132432
ATTTCTC	53.9646	0.453614	0.132402
CTGTCGA	57.4522	1.78898	0.132333
ACTAGTC	53.3959	0.696966	0.132296
AACCGCC	56.4697	1.73011	0.132041
ACCGCCT	54.6397	1.67597	0.13198
CCCTTTA	55.5384	1.09393	0.13194
CCAATCC	56.1712	1.06681	0.13192
CAACCCC	56.6513	0.866112	0.131789
AGCTCCC	53.791	0.764569	0.131772
GCTTCCC	55.6222	1.58033	0.131606
ACCACGT	53.8802	1.28618	0.131529
CCGATAC	54.4594	1.53357	0.131514
CTAGCAC	55.6418	1.11421	0.131476
CCACAAG	54.1549	1.41388	0.131404
CCTCAGC	54.686	1.40344	0.131397
CCGCGTC	52.8178	0.309255	0.131366
CCAAGCG	56.3905	1.29889	0.131356
ATCCCAA	52.3006	1.00045	0.131346
CGATCCC	56.1041	1.79166	0.131326
CCCACAA	55.1602	0.818691	0.131315
TCTACCA	54.7507	1.00525	0.131297
AACCCGC	57.4525	0.724165	0.131294
ATCGATA	54.6308	0.926184	0.131277
CCTTGTC	54.2677	0.790326	0.131266
TATACCA	55.9659	1.27163	0.131201
CCGTTCC	55.1829	1.11211	0.131192
ACCGGCG	57.0282	0.776924	0.131149
CTATTAC	55.8483	1.1441	0.130991
CCGTACG	55.4054	0.77979	0.13074
AAGCTCT	54.6339	1.35586	0.130728
CTTCCAC	55.0492	1.41388	0.130719
CTATCTA	54.6527	1.75608	0.130607
CTCAACC	55.38	1.80432	0.130606
ATATCCA	53.4685	0.651047	0.130524
CAGTATA	56.5625	0.754864	0.130503
CTGTCCA	54.5547	0.746265	0.130445
ACAATGC	54.6601	0.150229	0.130383
CTTATCC	55.3766	0.832943	0.13033
CCTTACG	57.1225	1.76369	0.130307
CGTTATA	57.0215	1.81673	0.13012
CTACTAG	54.8766	0.605365	0.130104
TCCCAAA	54.538	1.5779	0.130002
GTGAAAC	57.2759	0.695068	0.129989
CGTGCCC	56.5239	1.34003	0.129967
CACTGTA	56.2517	1.47741	0.129793
TCATCCA	56.7077	1.5034	0.129614
ACGTTAC	55.6542	1.25523	0.129591
ATAGCTC	54.8187	0.294746	0.129304
CGTCCTA	53.041	0.909264	0.129273
CCTCTCC	54.5266	1.53058	0.129252
CCTAATC	54.1118	0.936661	0.1292
ACCGATA	56.0309	1.56881	0.129137
ACCACGA	53.301	-0.0352446	0.129132
CCTCGAC	55.438	1.63088	0.129121
CCCGTGC	55.2816	1.04362	0.12903
GAACCCC	58.5551	1.34151	0.129016
CGAACGC	56.6228	0.858897	0.129011
ACCTGGC	53.9993	0.669213	0.128923
AGTCTAA	56.2244	0.981572	0.128848
CCCGTCA	53.6234	1.64756	0.128639
AAAATCT	55.9087	1.06621	0.128444
CCCCTCA	58.388	1.43167	0.128359
CCCATAA	56.8062	1.15635	0.128333
ACACTAT	55.5931	0.960302	0.128244
CCCCATC	57.7615	1.21065	0.1281
ACACTCT	54.6285	0.76026	0.128095
CCTCACC	54.9668	1.46626	0.12809
CTATCCA	54.6066	1.0621	0.128041
GCCTACC	54.5296	0.948165	0.127999
CAAGTCC	55.9017	0.943006	0.127947
CACCAAC	54.5804	1.48358	0.127944
CTCGATC	55.5882	0.869769	0.127852
ACAAACT	56.1787	1.26653	0.127668
AATCCCG	56.4206	1.99295	0.127649
TGGCCAA	56.8471	1.6374	0.127641
CTCTAAC	55.5436	0.59651	0.127626
ATTCGCC	56.2986	1.59763	0.127394
CGCTACC	55.1071	1.54112	0.127373
CCACCGG	53.5448	0.476129	0.127254
ATGCTTA	56.06	0.543613	0.127101
GATCACC	54.3164	0.763739	0.126943
AAACCTG	54.1118	0.811733	0.12684
CACAAGA	55.2426	1.10689	0.126743
CGGCGCC	56.5975	1.4828	0.126604
CCCACCA	56.6266	1.29045	0.126448
CATGTAA	56.9903	1.05965	0.126388
ACTCCCA	55.0697	0.915273	0.126375
CCGCGAG	57.2557	1.39838	0.126373
CCCGCTC	57.2781	1.84883	0.126197
ACTCGAC	55.6531	0.867377	0.126102
GTTCAAC	56.8676	1.45543	0.12601
CTCTTCA	53.3745	1.81859	0.125927
CCAGCGC	55.9632	0.720054	0.125923
CCGCCGA	55.1278	0.941464	0.125875
GCTACTA	55.4686	1.79032	0.125821
GCTACCC	55.0413	1.42174	0.125805
AGAATCC	55.0357	1.76613	0.125784
CATCATA	53.7131	0.286069	0.125588
GTTCCAA	54.4055	0.0146474	0.125507
CCCGTGA	54.2028	0.857356	0.125467
CACCTCG	55.3805	0.845535	0.125332
CTCTAGC	55.5999	0.988609	0.125194
TCCGCCA	55.3288	0.797995	0.125029
CGGTCCC	56.7583	1.25839	0.124942
GACCGGA	56.6079	0.81626	0.124901
TCCTCAA	52.8551	1.07167	0.124862
ACCATAC	55.9865	1.50227	0.124705
GGCCTTA	56.2785	1.06807	0.124594
CTGACCA	54.838	0.721872	0.124387
ATGGCCC	55.952	1.15667	0.124359
GCAACAC	56.9931	1.33058	0.12425
CAATATA	54.8704	0.317004	0.12419
AACTCCT	54.3486	1.49326	0.124167
CGCTTTA	54.5598	2.01513	0.124116
GAATGTC	56.9796	1.11122	0.123962
GACCAAC	55.4791	0.640037	0.123925
CACCGAC	54.7114	0.524261	0.123797
ACTCGCA	54.0637	0.652688	0.123742
GCTGGTA	56.8417	0.945517	0.123496
AACTGCT	55.5136	0.926856	0.123455
GCCCCGA	58.0616	1.3122	0.123316
AACTGTC	54.3288	0.400243	0.123257
CTTTATC	54.2876	0.786234	0.123225
ACACCCG	55.0933	1.08841	0.123071
GTACTAC	56.4043	1.21399	0.123057
ACCATCC	54.6231	1.04597	0.122916
TACCGTA	55.9936	0.151949	0.122873
CCGCTCG	55.5341	1.89374	0.122761
ATGCCTA	53.9133	0.597142	0.122746
ACCGGCA	56.5486	2.13802	0.122736
CGTTCTA	55.1174	1.90066	0.122614
ACTCGAA	54.2431	0.892778	0.122562
AATGCCT	55.985	0.842886	0.122543
CTTATTC	55.015	0.561285	0.122484
GACTACC	55.3334	0.712839	0.122462
CCCGTCG	57.0329	1.16855	0.122429
TCCCTCA	54.016	1.08045	0.122189
AACCCGT	53.0661	0.352466	0.122014
AGCCCAT	54.6623	0.65759	0.121895
ATCGCTA	56.669	1.79048	0.121807
CCGGCTC	55.2966	1.26013	0.121781
GCCCTAC	56.3968	1.3046	0.121771
CTAACCA	54.3892	0.584393	0.12174
GTAACAC	54.204	0.601886	0.121626
ACGATAT	54.5675	0.249045	0.121614
TGAACAA	56.3092	0.947118	0.121531
GACGCCA	55.8462	0.165806	0.121448
GTCCGTA	54.2781	0.852493	0.121446
CACCGCA	56.826	1.8482	0.121425
AACCCCT	57.6986	0.873565	0.12114
ACCTACT	55.0189	0.863424	0.121052
CTCGCTA	56.2649	0.966035	0.120875
AGTTTCC	53.0915	0.706573	0.12085
ATTCCAC	52.6444	0.685224	0.120689
ACCACTG	54.7466	1.32548	0.12054
GTCCTCA	53.5735	0.709518	0.120402
ACGTTCA	54.7191	1.06558	0.120361
CGCCTTA	53.8333	1.66784	0.1203
CCGGCGC	56.0126	0.8943	0.120282
CTGAATC	55.159	1.56929	0.120231
CACGCTG	54.3795	0.718512	0.120224
CTATATC	55.8088	0.542546	0.120215
TATACGA	54.944	1.27705	0.12021
ATATCAC	54.0349	0.526495	0.119934
CTTTCCC	55.2925	1.19166	0.119904
AACACGT	54.5868	0.629442	0.119764
CTAGTCC	52.5681	0.386505	0.119645
CCTTGAC	53.95	0.75433	0.119534
CCCGCGA	57.7343	1.27944	0.119492
TCCCCAA	57.3181	1.08092	0.119485
ATTAGCC	57.3243	1.44214	0.119211
AACTCAT	54.0752	0.848381	0.119126
ACTCTCG	56.0209	0.899538	0.119099
TGCACCA	55.2635	0.792678	0.118981
CTCTCAC	54.4387	1.69095	0.11896
CGTCTCA	55.3602	1.18442	0.118946
AAACTAT	55.4841	1.2318	0.118849
CATGAGC	54.4563	0.891394	0.118841
CCTTTCA	56.2874	1.25914	0.118787
CTTCCTC	53.6133	1.26855	0.118755
CGTTCCA	53.5234	0.487159	0.118744
GCCCCCC	58.1472	1.45062	0.118685
ATAAACC	55.625	1.34026	0.118646
GCACTGC	56.7202	0.997385	0.118562
ACCTAGA	55.2632	1.53119	0.118537
CCTGGAC	55.007	0.903176	0.118373
CAAACGC	56.111	1.15667	0.118343
ATATCGC	55.6736	0.528234	0.118317
TACACTA	55.9691	0.647706	0.118299
CAGCCCA	54.0333	0.920926	0.118295
CCTATTA	55.6917	1.05941	0.118295
CAACATA	55.6752	0.678958	0.118284
CCGTCCC	54.7345	1.36701	0.118247
ATCTTCA	54.3605	0.886453	0.118218
GGGCCCC	58.796	1.22293	0.118188
ACTCATC	54.1006	0.625429	0.118177
GCCCAAC	54.9452	1.09505	0.118133
CAAAATC	55.4105	1.61364	0.118026
CCATTCA	57.3224	0.470989	0.117983
CCCCACC	57.5323	0.874573	0.117975
CGTGCTC	56.2754	1.22915	0.117946
CTCCCGA	56.384	1.27796	0.117945
ACAGCGC	53.9142	0.493701	0.117868
ACTTTTC	52.689	1.18387	0.117776
CAACCCG	55.6066	1.38407	0.117736
ACTCCAC	55.5596	1.53521	0.117624
CCGGCCG	56.8105	1.65254	0.117511
ATCCCTG	55.7032	1.56699	0.117459
CACTCTA	53.4076	0.958365	0.117384
CTAGACC	55.4055	1.27072	0.117269
CCAACCC	55.2333	1.22295	0.11726
CGATCTA	55.988	1.29346	0.11724
CCTGTAG	55.7297	1.29326	0.117222
ACGCTTC	55.8841	1.50878	0.117206
GCCACGC	55.068	1.19326	0.117134
AGTATCC	56.8355	1.5388	0.117013
TACCACA	53.7666	0.466403	0.116944
CCACCTC	53.6878	0.972163	0.116859
ATCCCGA	54.9239	1.42686	0.116831
AGTCCGC	55.428	1.1841	0.116633
ACTACCT	55.3618	0.403524	0.116575
AATCCCC	57.915	1.36628	0.116494
AGTCCAT	56.2362	1.27541	0.11639
AAATATC	57.0065	1.59969	0.116274
GCATACA	56.17	0.568935	0.116165
CCTGCAG	55.179	0.276837	0.115957
ACCGTTC	56.3789	1.43515	0.115936
GGCTGAC	54.4859	0.110201	0.115901
CGAGTCC	54.243	1.5779	0.115897
CCTGTCC	54.9676	1.77415	0.115891
CCCCGTC	57.6351	1.13639	0.115874
GCCCGGC	55.9228	0.748202	0.115862
CCTCGCA	56.1467	1.42686	0.115778
ATACATA	55.295	1.03376	0.115752
AGCCACC	54.4326	1.13344	0.115595
CCACACC	54.5861	1.0249	0.115588
ACTGCTC	53.0117	1.28812	0.115543
ACGCATC	54.2465	1.09284	0.115491
ATCCGTA	55.5779	1.1706	0.115476
CTATACA	56.2517	0.819126	0.115444
TACTCTA	56.1211	0.909956	0.115431
ACTTCTA	54.4817	0.989004	0.115361
CATCGAA	55.7927	0.669648	0.115234
TTCTCAA	55.7812	0.903887	0.115229
GCATCCA	56.0215	0.671051	0.115179
CTCCCTC	54.4468	0.96386	0.115079
AAACCCT	55.7551	1.51196	0.115006
CGAATCC	56.4928	1.04431	0.114973
AACTCGC	53.9971	1.10693	0.11477
CTTACCC	55.5301	0.737706	0.114761
ACACGAC	54.8045	0.989004	0.114725
CCTTTTC	53.2183	-0.180651	0.11472
CGACATA	56.3202	1.07973	0.114607
AATACCG	56.2508	1.03947	0.114584
GTCCATA	54.5547	0.410858	0.11451
CTTCGCA	55.6824	0.976511	0.114398
AAAACTC	54.437	0.868544	0.114157
AAGCATC	55.5612	1.55375	0.114097
CCTATCG	54.2727	0.958424	0.114004
TAGTATA	57.8866	0.680915	0.113939
TCCCCGA	57.6148	1.18683	0.113896
CAGTTAC	56.5211	1.33257	0.113817
AACCTCG	54.9551	0.533334	0.113692
ACTGTAC	56.1564	1.32204	0.113618
AGCCGCC	55.2216	1.18367	0.11358
CGCGATC	56.3049	1.21929	0.113561
GCGCCGC	57.0699	1.15791	0.113557
CCTCTAA	56.0562	1.06888	0.113339
CGCATAC	54.942	0.969217	0.11332
CGTCACC	54.0643	0.258177	0.113285
ACTGGAC	57.0204	1.36126	0.113087
TCCACGA	56.4415	1.17454	0.113077
GCCATCC	53.7306	1.04168	0.113027
CATGCGA	54.5151	0.718868	0.112801
CCCTAGC	54.5704	0.589156	0.112733
CTGCTTC	55.0389	1.08175	0.112727
GATTCCC	54.7377	0.380338	0.11271
AGCCCCC	58.0915	1.43961	0.112662
ATCCTTC	53.6666	1.587	0.112614
CCCCTTC	56.6714	0.870086	0.112514
ATCCAAA	54.4785	0.782597	0.112465
CCGATTA	53.3947	0.845614	0.11244
AGCCCAC	55.5559	0.996555	0.112096
ATGTGAC	55.2999	0.524281	0.11206
CGTAATA	56.8169	1.04475	0.111974
CAATATC	55.8943	1.50469	0.111642
CACCTAA	55.302	1.28683	0.111638
GCCCGCC	54.774	-0.00256971	0.11161
CGGGCAC	55.7452	1.11875	0.111567
CACATAG	55.3312	0.348354	0.11155
CCACCAA	54.8252	1.54624	0.111475
ACCCTGA	55.7583	1.597	0.111395
CACAATA	57.2248	1.31644	0.111343
CCCCACA	57.1843	1.0304	0.111251
CCTAGTC	53.9507	1.27922	0.111226
AATATGT	56.6797	0.757236	0.111217
CCCAAAC	54.9784	0.865974	0.111198
CGATTCC	53.8768	0.690146	0.111162
CCGTTGA	55.7195	1.12326	0.110818
CATCTGC	54.8166	1.25169	0.110796
ATGTAAC	54.9584	0.153096	0.110734
CTCGGCC	55.7381	1.3318	0.110721
ACTGATC	55.7132	1.30994	0.110575
GCGCTTA	55.9417	0.941761	0.110353
CTGCTAA	53.5704	0.768088	0.110282
CCGCGCA	54.7913	1.12065	0.110183
CCTATAA	54.8246	0.609932	0.110097
AAGGCCT	55.0387	1.56047	0.110066
CATCCGA	53.8851	1.00047	0.109908
AGTACCC	56.1866	1.16663	0.109865
CTGTATA	56.3157	1.16291	0.109857
CTTGTCA	55.2491	1.13291	0.109844
ACAAGAT	53.5147	1.35906	0.10974
ATTCACC	55.6319	1.00272	0.109699
GTTCTAA	55.1292	1.51617	0.109685
GCGTCGA	55.3916	0.588524	0.109629
GTGTCCA	56.4791	0.84761	0.109558
ACGCGAT	57.0551	1.1945	0.109552
ATGCCCA	55.8653	1.18298	0.109384
CCCAACG	56.2748	1.11761	0.10938
ACATCCC	54.5474	0.97914	0.109363
ATATAGC	55.8714	1.31223	0.109332
TATGTGA	55.9761	0.995468	0.109282
CCTCCCG	55.3956	0.833596	0.109257
ACGATCG	57.1486	1.16473	0.109167
ATTCTTC	56.2013	1.48472	0.109011
ACTGGCA	56.1367	1.02589	0.108914
AGCTAAC	56.272	0.988846	0.108882
CCGCCCG	56.5719	1.06993	0.108777
CATAAGA	54.9305	1.19395	0.108773
CCCAGTC	55.0413	0.977223	0.108712
AGCTGCA	53.4362	-0.385437	0.108704
ATTCGAC	54.948	0.275315	0.108674
CTATCGC	55.3781	0.936424	0.108581
CCCTTAG	53.7086	0.44549	0.108567
CCCGTTA	55.8649	1.17019	0.108412
CTTTCGA	55.6736	1.58302	0.108399
CATCTAG	58.6486	1.16537	0.108386
AACCGGC	56.6555	1.75177	0.108366
CCCGCCC	57.683	0.149696	0.108364
CGAGTAC	55.5774	1.25376	0.108208
CCGCATA	56.7682	1.52505	0.10813
ACAACCT	55.0844	0.964137	0.107893
ACCACCT	54.5801	1.65199	0.107868
GGCCACC	53.3793	1.03571	0.107858
ACCGTCT	53.4174	1.26867	0.107742
GCAGCCC	54.3071	0.690206	0.107675
CCGCCCA	56.8258	1.02798	0.107538
CGCTCCA	53.617	1.38098	0.107486
TATCCGA	54.3462	1.24807	0.10733
CATAGTC	55.132	0.813275	0.107254
CGCGACC	56.25	1.19782	0.107244
GCATTTA	57.1126	0.631003	0.107124
CCCCCCA	58.0132	1.40866	0.107072
ATTCCGC	55.6897	1.34695	0.107066
AACCATG	55.6169	0.581546	0.107054
CAGTCTA	55.5397	0.560633	0.107012
ACCGCGA	56.243	1.37148	0.107003
GCGGGAC	56.8209	0.760991	0.106985
CGCACGC	56.9923	1.57587	0.106965
CCCTTAA	55.7041	0.994677	0.106777
CTGCATA	56.5359	1.50595	0.106672
CGCTTCA	54.6279	1.01682	0.106664
CGTGCAG	55.5106	1.25618	0.106522
CGAGGCC	56.3623	1.31257	0.106478
CACACCA	53.8764	0.833596	0.106368
GTCCTTA	54.0064	0.751483	0.1063
GCTGGGA	57.635	1.11911	0.10618
ACCAACC	53.9256	1.0467	0.106139
AACCCAT	54.7361	0.677792	0.106135
ACGTACA	56.9455	1.10342	0.106096
GACCCAC	56.1397	0.568836	0.105987
ACCCAGA	55.498	0.956151	0.105982
GGGACCC	56.2803	1.1916	0.105904
AGTGGGG	59.5723	2.14561	0.1059
CTTTGAC	54.9489	0.346536	0.10589
ATATCTA	54.9305	1.7074	0.105663
CCTAAGC	54.4054	1.14402	0.105595
CTTCTAC	53.5696	0.337957	0.105518
TCTCACA	55.2676	0.625646	0.105504
CCTTGCA	53.6644	0.807503	0.105464
AACGTCT	53.863	0.37253	0.105445
GACCATC	54.4376	0.994559	0.105377
GCACTAC	56.5461	0.827112	0.105353
CCTGCGC	54.3261	1.22202	0.105216
ACCCCGA	57.7067	1.25608	0.10518
GTACCAC	53.156	0.91719	0.105103
ACGTATA	55.9574	1.42238	0.105079
ATATCTC	56.1347	0.794477	0.104913
GCCACTA	56.1887	0.840593	0.104895
GTTGCTA	55.4328	0.393601	0.104737
ACCTCGA	55.0333	0.719579	0.104715
TGTTCAA	57.6825	1.49611	0.104688
ACTGCAT	56.3391	0.886453	0.104535
ACGCCTA	55.032	1.29189	0.104436
CACACCG	52.2413	0.220185	0.10443
CCAACCA	54.9063	1.2646	0.104324
TGGCAAA	55.7266	0.69236	0.104284
ATCTGCC	53.2589	1.15354	0.104247
CCGGTGC	54.7739	0.605701	0.104207
ACTATTA	54.9428	0.542823	0.104186
GTCCGAC	55.5804	1.08717	0.103824
CGCTCGC	55.4473	1.27776	0.103782
TACCTCA	54.5434	1.21229	0.103771
CGTGGCC	55.1632	0.739603	0.103757
CACCACC	54.6797	1.54995	0.103746
TGTAACA	56.3021	0.732191	0.103658
CTCTGTC	54.5618	1.20166	0.103548
GACTACA	57.2847	0.919266	0.103517
CTCCAAC	52.2077	0.283281	0.103416
AGCCATC	54.2425	0.355352	0.10335
TATCATA	54.1238	0.147482	0.103155
CTGACTC	56.9513	1.41783	0.103052
ACCCCAG	57.1889	1.07487	0.102809
ACTCTTA	53.6001	1.21929	0.102769
AATACCT	54.7405	0.938321	0.102692
CATAATA	55.0294	0.304373	0.102671
CCACGAC	56.9447	0.991613	0.102661
CCTTGCG	54.5594	1.2113	0.102614
CATGTGC	55.4768	1.53058	0.102551
ACTATCT	54.5434	1.64843	0.102487
ACTTGCT	54.1586	1.24258	0.102481
CCACTCC	53.6827	1.05109	0.102326
CTGGGAC	55.0141	1.25914	0.102305
ATTGCCA	53.7131	1.04151	0.102206
ACCAACA	54.7602	0.777615	0.102162
CGCCCGC	54.98	0.923575	0.102144
CCTTTGC	53.3316	1.42024	0.10211
CGGCATC	56.1105	0.681884	0.102055
ATACAAC	56.338	0.907248	0.101959
CGGCTAA	54.1172	0.195516	0.101921
AGTAACG	57.125	0.512026	0.101896
ACTGCAA	54.4166	1.30433	0.101873
CTTGTAA	56.2811	0.978053	0.101813
CATCGTA	55.4294	0.854727	0.101787
CGACGCC	54.5302	0.612758	0.101776
ACCGGGC	54.7739	0.598862	0.1017
ACAACCC	57.708	1.45847	0.101699
GTATCCA	56.7343	1.19409	0.101543
CCCGCAC	56.7272	1.02929	0.101467
CATGCCA	54.253	0.763225	0.101444
CGATTAC	54.3288	0.971649	0.101353
GTCCGAA	56.8579	1.99507	0.101321
AATACTA	53.9555	1.13655	0.101167
CGCACTC	52.7315	0.902938	0.100959
CGTTGCC	54.526	1.12978	0.100936
AGCCCTG	54.7102	1.35076	0.100927
ATTTGCA	56.0212	0.770341	0.10075
GCCCCAC	57.7659	0.979832	0.100746
TAACACA	54.0986	0.626753	0.100708
ACTACAC	55.5035	0.952732	0.100653
ATCCGTC	56.279	1.12251	0.100488
CCGTGTA	56.4158	1.17513	0.10048
CCTGGCG	53.1879	0.531358	0.100448
GTCAAAC	55.0567	0.87991	0.100407
GCCAGTA	58.3898	1.25376	0.100271
CTCTTGA	54.5789	1.45454	0.100191
CACACTG	53.447	0.294331	0.100004
CGCGTCA	54.0664	0.883527	0.09992
GCCGGCC	56.0137	0.994539	0.0997119
AATAATC	54.0033	1.06738	0.0996928
CCGGGTA	55.9731	0.502458	0.0996572
TCGCCCA	54.9059	1.39547	0.0996359
GTGGCCA	57.1677	0.741046	0.0996147
CTGCCAA	53.6824	1.48021	0.0996096
ACATCCG	54.2953	0.916657	0.0995623
ATTCCCG	55.4851	0.43695	0.0995448
CCTTTAG	54.4782	0.59052	0.0993695
GGACTTA	56.4697	0.707778	0.0990609
CGCGCGC	57.6083	1.47662	0.0990455
AGCATCC	56.7376	1.34695	0.0989509
GATTAAC	57.041	1.93845	0.0988764
AAGGTCT	57.8057	1.00488	0.0988596
ACAACTA	55.1148	0.720113	0.0987357
CTAATAA	55.8513	0.903413	0.0987123
CACCATG	54.5474	0.597083	0.0986493
CGTGCAC	56.4013	1.21591	0.0986475
CCAGCCC	56.5656	0.94441	0.0986391
CATTTTC	55.2473	1.28713	0.0985866
AACCCGA	52.8145	0.620112	0.0985538
ACGTCTA	54.6808	1.69275	0.0984798
CTCAGCC	55.3776	1.12085	0.0984379
CCTCCCC	58.1514	1.42943	0.0983902
CTCGCAC	54.3287	0.528333	0.098296
ACTTACT	55.9146	1.522	0.0981011
ACTGCTG	54.1544	0.512421	0.0980996
CCGCACG	55.0189	0.75686	0.0979785
CAGTGCA	56.8085	0.968486	0.0979639
TGTCGAA	57.1628	1.37982	0.0979556
CAATGCC	55	0.857356	0.0978745
GCCAGAC	55.0324	-0.0532326	0.0978222
GTCTCAA	56.2702	1.15528	0.0977035
GCCTCCA	52.7828	0.666287	0.0974635
CCACTAA	56.5999	1.19549	0.0973446
GGGTTTA	58.0115	0.406252	0.0973251
CCAACCG	54.4265	1.01367	0.097307
CCCGGCG	55.5199	1.03004	0.0972486
CCTTGAG	56.3202	0.971886	0.0972229
ACGACGC	56.0838	1.09792	0.0971721
ATACCGG	56.8321	0.476603	0.0971287
ATACGTC	55.5903	0.504672	0.0970915
CCTGCAA	53.4928	0.942255	0.0970825
CACTCCG	51.9315	1.21834	0.0970572
ACGCCAT	54.1617	0.983509	0.0970245
AGCTCCA	56.4538	1.57703	0.0969778
ATATCAA	55.2534	1.20814	0.096872
GCCCTAA	55.0902	1.06222	0.0968637
GCTAGCC	56.2407	0.806811	0.0968206
AATCTGT	55.4896	1.35861	0.096756
AACTACC	56.5586	0.833596	0.0967551
CCGGTCC	56.1875	0.70596	0.0967254
CGCGACA	57.0964	1.37114	0.0966935
CCGGATC	55.2238	0.669233	0.0966708
ACCTGCT	55.386	0.618174	0.0966612
AACATAC	56.3354	0.543198	0.0965587
CCCTCAG	58.2967	1.55683	0.0964908
TATCCCA	54.3649	1.05202	0.0964453
CAACCGG	56.4579	1.15034	0.0964021
CTAACTC	54.4907	0.852888	0.0963919
CCCTACC	55.4278	0.803313	0.0962323
ATATTTG	56.4843	0.996674	0.0961848
CGTTCGC	56.9113	1.58008	0.0961311
AAGTTAT	55.3571	0.702856	0.09612
CCACATA	56.669	1.01605	0.0960844
TAGCCAA	55.6533	0.63209	0.0960791
ACGACTG	55.5958	0.806574	0.0960144
GACCGTC	54.9489	0.662176	0.095601
ACCTTAC	56.4257	1.3879	0.0954713
CATCTGA	54.5347	0.46071	0.0954347
ACTTCCT	53.8484	0.714064	0.0953271
ACCTCCG	53.6756	1.45082	0.0952573
AGTGTTG	57.4886	1.00537	0.0950545
AGTCCTC	54.482	0.673305	0.0950248
AACCACG	54.3333	1.24732	0.0948285
CTACCAC	53.8998	0.430269	0.0947494
ATCTCAA	55.0177	0.980504	0.0947419
CAAGATC	55.7253	1.09252	0.0947245
CGCATAA	52.8993	-0.158354	0.0945832
GCTGCAC	55.0466	1.24839	0.0941877
AGCCCCA	57.5546	0.955025	0.0941768
ACACCGC	54.6849	1.13386	0.0941703
GTCATCA	55.6971	0.835137	0.0941181
AATATAT	55.8624	0.60586	0.0940216
CTCTGCA	52.5804	0.28427	0.0938981
CCGTTTC	53.5032	0.424734	0.0938883
CGGCCTC	56.1575	1.01338	0.0938828
GACTGCC	54.3855	1.35503	0.0938258
AATTCCT	54.4375	0.768325	0.0936275
ACCGACT	54.1904	0.195199	0.0935849
AATGATC	55.31	0.814441	0.0935534
ATAACTC	55.0067	0.306053	0.093485
CTCGACC	53.9113	0.494907	0.093455
CCCTCAA	55.8909	1.18857	0.0931737
CTTTACC	55.0503	1.05202	0.0931523
AATCTAT	56.5898	0.979002	0.0931154
AAACGCC	56.2606	1.06135	0.0930974
ATCGTTG	54.6343	0.0507815	0.0930862
GCCCCTA	56.0941	0.602677	0.0930717
GCTAACC	54.2565	0.337305	0.0930549
CACGTGC	55.5611	0.484273	0.0930516
CCGGGCG	58.1589	1.14161	0.0929647
ACTAGCG	55.1855	1.10472	0.0929443
ACAGCTA	55.7471	1.07713	0.0928322
CTTAGCC	55.122	1.11464	0.0928265
AACTCCC	54.9597	0.807128	0.0926597
CCACACG	56.2666	0.875858	0.0925658
GCGTTCC	53.6834	1.20051	0.0925529
CCGTGGC	55.6267	0.920571	0.0924961
CTTCATA	54.12	0.718156	0.0924293
TACCCGA	54.6369	0.886888	0.0920932
TGGCCCA	54.5695	0.0132637	0.0920857
ATGACAC	56.6433	0.279921	0.0919853
ATGACTC	55.5741	0.473717	0.0917963
AAACCTC	55.1253	0.939349	0.0917324
CAATTCG	56.2646	1.12447	0.0914763
AACATCC	54.8157	0.702184	0.0913906
CCACGTC	53.6808	0.754191	0.0913133
GACTAAC	55.6663	0.705426	0.0912719
CACACAC	54.7669	1.40767	0.0912635
CTTAAAC	54.4362	1.48381	0.0911933
GTTCTTA	53.9381	1.10446	0.0911013
ACTCGCG	55.3478	0.635767	0.091089
ACCATAT	55.4197	0.723098	0.0910749
CTCTGTA	54.2549	0.676626	0.0910412
AAACCGT	54.7746	0.871193	0.0908616
TCTTACA	53.2957	0.732527	0.090856
GATAACC	54.8985	0.676843	0.0908203
GTCTAAA	54.2748	0.31987	0.0907696
ATGGAAA	58.2182	0.977223	0.0906882
ACTAATA	54.9127	0.43106	0.0905152
CCCCTGA	57.9802	1.23694	0.0905129
CGGTCTC	54.9637	0.355846	0.0904901
ATGGTAC	55.5562	1.25177	0.0904494
CTCTATC	54.4832	0.439896	0.0903882
ACTTGGC	56.6185	1.31927	0.0901412
CGTGTAC	56.2465	0.904638	0.0901048
CCCTCTC	55.4444	1.39273	0.090097
CGCAACA	55.8492	0.749072	0.0900892
GGCGCCC	57.2428	1.16675	0.0899053
ACCGTGA	54.473	0.158551	0.0899025
ACCAGCC	58.3829	1.86595	0.0898913
TACGCGA	56.7718	0.992681	0.0898479
AATCTCT	54.5782	1.28381	0.0895813
ATTGCCC	54.496	1.35576	0.0894367
AGTTACC	56.4489	0.179742	0.0894199
CCCATCC	56.2012	1.01632	0.0893793
ACTAGCC	54.6333	0.680223	0.0893626
CGTACTA	56.1985	1.19885	0.0892073
CGGATAC	57.2721	1.00296	0.0891686
CATCCAC	54.3583	1.44851	0.0890646
ACAACCA	53.3885	0.752788	0.0890439
ACGTATC	55.5571	0.263633	0.0889525
ACAATAT	58.1009	0.905389	0.0889252
AACTTCT	53.435	0.776429	0.0888253
ACCGTGG	56.6613	1.13362	0.0887509
GACTCCA	54.0466	0.839407	0.0886856
ACAACTC	54.8823	1.06657	0.0886017
AGTCCCG	54.7114	0.0154578	0.0884731
CCGTCGC	55.5781	1.69283	0.0883371
GCCGTCC	55.4081	0.394333	0.0882128
CCTACGA	55.36	0.938578	0.0881854
ATCAACA	55.7605	0.754844	0.0881519
CGATTAA	54.1486	1.09426	0.0881068
CGACTCA	54.1108	0.786688	0.0880873
GCCATCA	54.6119	0.641579	0.0880799
ACTGCGC	51.7054	0.864076	0.0880496
CGCGGGA	58.15	0.877202	0.087984
GGCTAAC	56.2976	0.754132	0.0879267
ACCAACT	55.2977	1.25744	0.0878108
GACACCC	54.487	0.646224	0.0878027
CATTTCG	55.7985	0.914364	0.0875275
AGTACTC	56.2803	0.4514	0.0874953
CATCACC	52.7641	0.531951	0.0874786
CTTCCTA	53.1677	-0.082725	0.0874541
CAACCTA	54.0884	0.142935	0.0874483
GTCGACA	57.4033	1.08187	0.0874482
ACGCCGC	53.1555	0.405639	0.0872732
ATCAGCC	55.2554	1.76356	0.0872626
CCACGTA	55.8057	1.0111	0.0872509
AACTGCG	56.0197	0.961251	0.087127
ACCGGTC	56.9583	0.785008	0.0870463
CGTCTAC	52.3617	0.809045	0.0869199
CAACACC	55.0225	0.835137	0.0868897
CAATGTA	56.011	1.25115	0.0867965
CTGCTCA	54.9766	1.35104	0.0866667
CCGTCAG	55.6035	0.835137	0.0866611
CAGACCC	55.2736	0.3767	0.0866603
GAGGGGC	57.9799	1.87223	0.0866048
AACTATT	53.5521	0.413744	0.0865909
ACTGTTA	55.2307	1.50732	0.0865495
AGTTCCG	55.2086	1.29456	0.0865481
GTCACCA	55.507	0.624124	0.086325
CGTCCAC	56.6862	1.48945	0.0862393
TGATACA	57.3535	1.20278	0.0861577
ACTTCCA	52.7302	0.730214	0.0860854
ACCGGAT	55.3229	0.92148	0.0860581
CGCTGAA	57.0689	0.651838	0.0859161
ATACGCA	54.4318	0.655732	0.0858458
ACTGATA	56.9273	1.04475	0.0858028
ACTCCCT	55.7256	1.24615	0.0856999
ATGCGCC	56.281	1.16521	0.0856778
ACCACTA	55.5051	0.970304	0.0855772
TATTCCA	55.281	1.03182	0.0855641
ATCTCGG	54.5669	0.0938736	0.0853517
CAGCATA	56.3379	0.792322	0.085301
CTGCGAC	53.8939	1.34734	0.0852021
ATTAACC	55.9779	0.724739	0.0851857
AGCGGCC	54.4929	0.0474013	0.0851235
AGCTTAC	52.7311	-0.131273	0.0851033
AATATTG	58.0472	0.452428	0.0850277
CACTCCA	54.2168	0.580696	0.0849004
CGTGCCA	54.6641	0.722149	0.0848978
CGTATCA	53.6666	0.946465	0.0848968
CCACACA	54.8071	0.972558	0.0848231
ACCTAGC	55.7446	1.17086	0.0848227
CGCACAC	54.0892	0.135958	0.0846371
ACGTTCG	56.6825	1.59882	0.0846354
CCTCGCC	54.7972	1.19015	0.084583
CGTACAC	54.7713	0.865737	0.0845187
CCAACAC	54.3174	0.3343	0.0844777
ATCACAC	53.3233	0.641519	0.0843513
CACATAA	57.6989	1.01605	0.0841775
AATTGTC	54.6573	0.823752	0.084156
CTGGACC	55.6861	0.714479	0.0840887
CTTTCTA	54.0481	0.456777	0.0840853
CCACTCA	56.4219	0.807622	0.0840294
GATGTCC	55.3115	1.15898	0.0840199
CATTCTA	54.0251	0.669905	0.0839543
CTTTTAC	52.6641	0.42592	0.0838826
CAGCCCC	57.0281	1.10073	0.0838054
ACCCTTA	54.6558	0.671308	0.0838046
GCAATGC	55	0.492772	0.083768
GCCACAA	53.8561	0.572117	0.0837425
CTCGGAC	55.6794	1.0524	0.0837308
CTTGCAC	52.9496	1.2032	0.0836126
CCTGGTA	52.4121	0.324278	0.0836058
ACTACAA	55.1315	0.318229	0.0835912
CAAGTTC	55.0592	1.23985	0.0835845
CCACCCA	56.8849	0.514635	0.0834805
CTTGTAC	53.3214	0.953819	0.0832875
CAGCGCA	55.9738	0.593545	0.083287
ACCGCAG	53.9401	-0.0832785	0.083187
CATCTCA	55.6073	0.98511	0.0831131
AACACGA	56.2715	1.19513	0.0830739
CTAGTAC	54.8627	0.538414	0.0829928
AGCCCCT	55.3309	0.335466	0.0828523
CAATCTG	52.637	0.115677	0.0827535
CCTGTAA	55.343	0.578126	0.082592
AATACTC	56.1354	0.952751	0.0825565
GCACTTA	56.1273	1.42785	0.082394
CCAATAG	55.8491	1.03981	0.0823811
AAGATCG	55.086	0.878348	0.0823101
TCGTCAA	55.3827	0.806357	0.0822793
GGATACC	54.7132	0.546084	0.0822312
AGCGCAT	56.7788	0.0336633	0.082208
CATTGCA	54.611	0.609991	0.0820791
CATCAAC	53.9714	0.445806	0.0820491
CCCAGTA	54.514	0.395953	0.0819973
GTGTTCA	56.376	0.917131	0.0819408
CACGATC	56.2307	1.04052	0.0818947
TAATTGA	55.6716	-0.0549524	0.0816058
ACTTCCG	53.1982	-0.29611	0.0815968
AAATCCT	54.39	0.0963841	0.0815255
CTCATGC	54.183	1.05228	0.0814487
ATTCTCG	55.2105	1.10179	0.0813625
AACCGTG	56.5266	0.871193	0.0813276
ACACGTA	54.9117	-0.0451874	0.0812965
ATGGGGA	61.7101	0.892422	0.0812356
CAGCTGC	54.6335	0.794299	0.0811774
TGCCTAA	53.8358	0.690206	0.0811414
CTAACGA	55.4825	1.07675	0.0810988
CAAAATA	55.0658	0.973111	0.0810361
GGGGTCA	58.5422	0.398484	0.0810332
CGATACC	54.2156	0.496765	0.081008
ATTAATA	55.1319	0.663441	0.0809557
AGTACTG	57.8666	1.37241	0.0808907
GTACGAA	55.54	0.615565	0.0808852
GTTCTCA	54.1091	0.700366	0.0808483
ACCCCAA	56.6989	0.790938	0.0807717
CCTGCCA	52.849	1.48021	0.0806423
ACTGTGC	54.2724	0.698784	0.0806036
GGCCAAC	55.4198	1.09033	0.0805678
CCGCTTA	53.3422	1.13734	0.080527
CGCGAGC	54.619	-0.0657254	0.0804832
TACACCA	54.9208	0.26901	0.0804483
ATCATTC	54.3308	0.540371	0.0804318
CAGCATC	55.5341	0.953127	0.0803891
GCCTTTA	53.1237	-0.142975	0.0803452
CGAACCC	53.9607	0.957654	0.0803419
CGCCGCG	54.1824	0.806515	0.0803288
CCCGTAA	56.8561	0.906595	0.0802862
GCCACAC	55.3323	1.0249	0.0802758
CAATTCC	55.0472	0.63383	0.0800608
CCCGGCC	55.8161	0.784949	0.0800331
ATCACCG	55.4472	1.1779	0.0800287
AACACAT	54.9731	0.57617	0.0800165
CTCGCGC	55.3918	0.874928	0.0799529
ATTGGAC	54.707	0.311113	0.0799277
CTGGTCC	53.1985	0.871746	0.0798796
CCGTAAG	54.6113	0.113838	0.0798648
GCGAGCC	56.0066	0.985169	0.0798446
ATCTCTG	56.1347	1.27444	0.0798398
CCATATA	57.6573	1.21909	0.0798278
CCCGAGC	54.909	0.849449	0.0796184
ATATACC	56.3673	1.19389	0.0794802
CCGTGCG	55.8692	0.978646	0.0794616
GCCGCAA	53.7552	0.0504257	0.0793849
ACTAGCT	55.2152	0.863128	0.0793673
ATGTTAA	54.7724	0.710012	0.0793393
CCATGGC	55.7066	0.392771	0.0792856
ATTTATC	54.2727	-0.400579	0.0792244
CCCCTAG	56.3034	0.61774	0.0792137
GCTCTAA	54.8523	1.42174	0.0791789
CGCTGAC	54.7583	0.824483	0.0791679
ATCGTAC	55.3821	0.845337	0.0790732
AATCGTC	53.5704	0.905389	0.0789122
ACTCCTA	54.5611	1.00367	0.0787637
CATGGTA	55.9143	1.27859	0.0787587
GCCGACC	56.1038	0.763917	0.0786636
ACCCCGG	55.6797	0.16373	0.0786344
ACAACTG	54.0937	0.826756	0.0786275
AAGCGCG	56.8321	0.563064	0.0784964
[truncated: 6,398 more rows]

## Sheet: Assay 13315
Assay 13315						Sequences with Passing E+Z Scores
[truncated: 8,193 more rows]

[truncated: 1 more sheets: Assay 13323]
