# Supplementary material for: A TATA-box-binding protein binds single-stranded DNA in two modes: To poly(G) tracts and to flexible DNA regions
Source: J Biol Chem. 2025 Apr 27;301(6):108552. doi: 10.1016/j.jbc.2025.108552 (PMC12209930; doi:10.1016/j.jbc.2025.108552)
Supplement: File S4b [file mmc4.xlsx]

## Sheet: Motif search summary
PBM logo search of 75 bp upstream of ATG of all genes in GiardiaDB isolate WB 2019 reference genome
Motif	Motif sequence	*Strand	# of genes with motif	Total on both strands
WebLogo	[AC]NNGGGGNN[AC]	(+)	75
		(-)	98	173
MEME	[ACG]N[ACT]GGGGN[ACG][ACG]	(+)	115
		(-)	124	239
GGGG	GGGG	(+)	271
		(-)	280	551
*Same strand as coding strand is (+) or a-strand; same strand as template strand is (-) or b-strand
Total of 5,068 protein encoding (4,968) and non-coding RNA (tRNA: 63, rRNA: 37) genes are in Giardia isolate WB 2019 reference genome
Giardia genes searched
Gene type	Total in GiardiaDB	Used in search for LBSR	Comments
Protein encoding genes	4968	4968
Pseudogenes	320	0
rRNA	40	37	3 rRNA genes in GiardiaDB have corrupted data (00r40050, 00r40022, 00r40002)
tRNA	63	63
	5391	5068

## Sheet: WebLogo (+)
Gene ID	Product Description	Match Count	Matched Regions	Gene Type
GL50803_00102438	Plasma membrane calcium-transporting ATPase 2	1	CM018793:3785747-3785756:f: 3,785,747 - 3,785,756 (+)	protein coding gene
GL50803_0010367	Ribosomal protein S24	1	CM018792:1139327-1139336:f: 1,139,327 - 1,139,336 (+)	protein coding gene
GL50803_00103855	Vacuolar protein sorting 29	1	CM018790:1073505-1073514:f: 1,073,505 - 1,073,514 (+)	protein coding gene
GL50803_00104139	unspecified product	1	CM018789:814830-814839:f: 814,830 - 814,839 (+)	protein coding gene
GL50803_00107659	unspecified product	1	CM018792:231523-231532:f: 231,523 - 231,532 (+)	protein coding gene
GL50803_00112489	unspecified product	1	CM018793:3883612-3883621:f: 3,883,612 - 3,883,621 (+)	protein coding gene
GL50803_0011311	Kinase, NEK	1	CM018792:1427966-1427975:f: 1,427,966 - 1,427,975 (+)	protein coding gene
GL50803_0011384	DNA helicase	1	CM018790:139931-139940:f: 139,931 - 139,940 (+)	protein coding gene
GL50803_00115469	unspecified product	1	CM018789:572213-572222:f: 572,213 - 572,222 (+)	protein coding gene
GL50803_00115479	Ankyrin repeat protein 1	1	CM018792:2001890-2001899:f: 2,001,890 - 2,001,899 (+)	protein coding gene
GL50803_0011649	Alpha-8 giardin	1	CM018791:53720-53729:f: 53,720 - 53,729 (+)	protein coding gene
GL50803_00117437	Ankyrin repeat protein 1	1	CM018789:787664-787673:f: 787,664 - 787,673 (+)	protein coding gene
GL50803_0012035	unspecified product	1	CM018791:1663647-1663656:f: 1,663,647 - 1,663,656 (+)	protein coding gene
GL50803_00121045	Histone H2B	2	CM018793:2978484-2978493:f: 2,978,484 - 2,978,493 (+); CM018793:2978509-2978518:f: 2,978,509 - 2,978,518 (+)	protein coding gene
GL50803_00121046	Histone H2B	2	CM018793:2972210-2972219:f: 2,972,210 - 2,972,219 (+); CM018793:2972235-2972244:f: 2,972,235 - 2,972,244 (+)	protein coding gene
GL50803_00137603	unspecified product	1	CM018793:3713138-3713147:f: 3,713,138 - 3,713,147 (+)	protein coding gene
GL50803_0014321	Ribosomal protein L30	1	CM018793:1730977-1730986:f: 1,730,977 - 1,730,986 (+)	protein coding gene
GL50803_0014471	unspecified product	1	CM018789:867185-867194:f: 867,185 - 867,194 (+)	protein coding gene
GL50803_0014620	Ribosomal protein S6e	1	CM018789:1448446-1448455:f: 1,448,446 - 1,448,455 (+)	protein coding gene
GL50803_0014675	unspecified product	1	CM018793:1433440-1433449:f: 1,433,440 - 1,433,449 (+)	protein coding gene
GL50803_0014696	unspecified product	1	CM018790:1107505-1107514:f: 1,107,505 - 1,107,514 (+)	protein coding gene
GL50803_0014762	unspecified product	1	CM018792:368281-368290:f: 368,281 - 368,290 (+)	protein coding gene
GL50803_0014861	unspecified product	1	CM018790:987940-987949:f: 987,940 - 987,949 (+)	protein coding gene
GL50803_0014905	Nuclear LIM interactor-interacting factor 1	1	CM018793:2937278-2937287:f: 2,937,278 - 2,937,287 (+)	protein coding gene
GL50803_0014933	unspecified product	1	CM018792:1018800-1018809:f: 1,018,800 - 1,018,809 (+)	protein coding gene
GL50803_0014984	unspecified product	1	CM018792:1540710-1540719:f: 1,540,710 - 1,540,719 (+)	protein coding gene
GL50803_0015035	Kinase, NEK	1	CM018792:9614-9623:f: 9,614 - 9,623 (+)	protein coding gene
GL50803_0015513	WD-repeat protein BING4	1	CM018791:1126556-1126565:f: 1,126,556 - 1,126,565 (+)	protein coding gene
GL50803_0015556	unspecified product	1	CM018791:1658966-1658975:f: 1,658,966 - 1,658,975 (+)	protein coding gene
GL50803_0016064	Poly(A) polymerase	1	CM018793:3495541-3495550:f: 3,495,541 - 3,495,550 (+)	protein coding gene
GL50803_0016415	unspecified product	1	CM018791:1538890-1538899:f: 1,538,890 - 1,538,899 (+)	protein coding gene
GL50803_0016701	unspecified product	2	CM018793:2965687-2965696:f: 2,965,687 - 2,965,696 (+); CM018793:2965660-2965669:f: 2,965,660 - 2,965,669 (+)	protein coding gene
GL50803_0016750	unspecified product	1	CM018791:1587184-1587193:f: 1,587,184 - 1,587,193 (+)	protein coding gene
GL50803_0016751	unspecified product	1	CM018791:1591267-1591276:f: 1,591,267 - 1,591,276 (+)	protein coding gene
GL50803_0016821	unspecified product	1	CM018793:3428292-3428301:f: 3,428,292 - 3,428,301 (+)	protein coding gene
GL50803_0016829	Serine/threonine-protein phosphatase 2B regulatory subunit	1	CM018792:21254-21263:f: 21,254 - 21,263 (+)	protein coding gene
GL50803_0017083	unspecified product	1	CM018790:1315219-1315228:f: 1,315,219 - 1,315,228 (+)	protein coding gene
GL50803_0017298	unspecified product	1	CM018790:503191-503200:f: 503,191 - 503,200 (+)	protein coding gene
GL50803_0017352	unspecified product	2	CM018792:2026303-2026312:f: 2,026,303 - 2,026,312 (+); CM018792:2026280-2026289:f: 2,026,280 - 2,026,289 (+)	protein coding gene
GL50803_0017413	Cell division control protein CDC19	1	CM018790:1155424-1155433:f: 1,155,424 - 1,155,433 (+)	protein coding gene
GL50803_0017596	unspecified product	1	CM018792:936573-936582:f: 936,573 - 936,582 (+)	protein coding gene
GL50803_0017612	unspecified product	1	CM018791:874329-874338:f: 874,329 - 874,338 (+)	protein coding gene
GL50803_0021531	unspecified product	1	CM018792:1693443-1693452:f: 1,693,443 - 1,693,452 (+)	protein coding gene
GL50803_002382	unspecified product	1	CM018793:1506261-1506270:f: 1,506,261 - 1,506,270 (+)	protein coding gene
GL50803_0023876	unspecified product	1	CM018792:1528899-1528908:f: 1,528,899 - 1,528,908 (+)	protein coding gene
GL50803_0028831	Pseudouridylate synthase 1	1	CM018791:1440857-1440866:f: 1,440,857 - 1,440,866 (+)	protein coding gene
GL50803_0031391	unspecified product	1	CM018793:1153367-1153376:f: 1,153,367 - 1,153,376 (+)	protein coding gene
GL50803_0032676	Ankyrin repeat protein 1	1	CM018793:2819750-2819759:f: 2,819,750 - 2,819,759 (+)	protein coding gene
GL50803_0036315	Dual specificity protein phosphatase 12	1	CM018793:3948772-3948781:f: 3,948,772 - 3,948,781 (+)	protein coding gene
GL50803_0036943	unspecified product	1	CM018793:1412116-1412125:f: 1,412,116 - 1,412,125 (+)	protein coding gene
GL50803_0041186	Kinase, NEK	1	CM018790:435264-435273:f: 435,264 - 435,273 (+)	protein coding gene
GL50803_0041304	unspecified product	1	CM018793:2693821-2693830:f: 2,693,821 - 2,693,830 (+)	protein coding gene
GL50803_004150	unspecified product	1	CM018792:1479083-1479092:f: 1,479,083 - 1,479,092 (+)	protein coding gene
GL50803_004329	Ankyrin repeat protein 2	1	CM018791:310956-310965:f: 310,956 - 310,965 (+)	protein coding gene
GL50803_0050041	High cysteine membrane protein Group 4	1	CM018793:800774-800783:f: 800,774 - 800,783 (+)	protein coding gene
GL50803_0050057	High cysteine protein	1	CM018793:941299-941308:f: 941,299 - 941,308 (+)	protein coding gene
GL50803_005186	unspecified product	1	CM018792:1141052-1141061:f: 1,141,052 - 1,141,061 (+)	protein coding gene
GL50803_005489	Kinase, NEK	1	CM018791:1289881-1289890:f: 1,289,881 - 1,289,890 (+)	protein coding gene
GL50803_0060618	unspecified product	1	CM018792:786144-786153:f: 786,144 - 786,153 (+)	protein coding gene
GL50803_0061210	IQ calmodulin-binding motif-containing protein	1	CM018791:1951506-1951515:f: 1,951,506 - 1,951,515 (+)	protein coding gene
GL50803_006139	unspecified product	1	CM018793:3662233-3662242:f: 3,662,233 - 3,662,242 (+)	protein coding gene
GL50803_0061419	Ankyrin repeat protein 1	1	CM018790:1502812-1502821:f: 1,502,812 - 1,502,821 (+)	protein coding gene
GL50803_008348	unspecified product	1	CM018790:1360848-1360857:f: 1,360,848 - 1,360,857 (+)	protein coding gene
GL50803_0089050	CPSF A subunit-containing protein	1	CM018790:461277-461286:f: 461,277 - 461,286 (+)	protein coding gene
GL50803_009099	unspecified product	1	CM018790:971787-971796:f: 971,787 - 971,796 (+)	protein coding gene
GL50803_009143	unspecified product	1	CM018793:3732356-3732365:f: 3,732,356 - 3,732,365 (+)	protein coding gene
GL50803_009181	unspecified product	1	CM018793:3052119-3052128:f: 3,052,119 - 3,052,128 (+)	protein coding gene
GL50803_009508	Metalloendopeptidase	1	CM018790:1420620-1420629:f: 1,420,620 - 1,420,629 (+)	protein coding gene
GL50803_009528	Methyltransferase like 2	1	CM018792:791540-791549:f: 791,540 - 791,549 (+)	protein coding gene
GL50803_0095557	Kinase, NEK	1	CM018791:1322273-1322282:f: 1,322,273 - 1,322,282 (+)	protein coding gene
GL50803_009741	ABC transporter, ATP-binding protein	1	CM018793:3313697-3313706:f: 3,313,697 - 3,313,706 (+)	protein coding gene
GL50803_00d23876	unspecified product	1	CM018792:1490599-1490608:f: 1,490,599 - 1,490,608 (+)	protein coding gene
GL50803_00t0042	tRNA-Ile	1	CM018792:1680669-1680678:f: 1,680,669 - 1,680,678 (+)	ncRNA gene
GL50803_00t0059	tRNA-Val	1	CM018793:955037-955046:f: 955,037 - 955,046 (+)	ncRNA gene
GL50803_00t20065	tRNA-Ile	2	AACB03000016:9143-9152:f: 9,143 - 9,152 (+); AACB03000016:9131-9140:f: 9,131 - 9,140 (+)	ncRNA gene

## Sheet: WebLogo (-)
Gene ID	Product Description	Match Count	Matched Regions	Gene Type
GL50803_0010079	unspecified product	1	CM018793:813732-813741:f: 813,732 - 813,741 (+)	protein coding gene
GL50803_00100887	putative Methyltransferase	1	CM018791:1963803-1963812:f: 1,963,803 - 1,963,812 (+)	protein coding gene
GL50803_00102813	Ankyrin repeat protein 1	1	CM018792:314519-314528:f: 314,519 - 314,528 (+)	protein coding gene
GL50803_0010330	Tenascin-like protein	1	CM018791:1019703-1019712:f: 1,019,703 - 1,019,712 (+)	protein coding gene
GL50803_0011039	Actin related protein	1	CM018791:1167058-1167067:f: 1,167,058 - 1,167,067 (+)	protein coding gene
GL50803_00111886	unspecified product	1	CM018792:2475070-2475079:f: 2,475,070 - 2,475,079 (+)	protein coding gene
GL50803_0011196	unspecified product	1	CM018793:2911418-2911427:f: 2,911,418 - 2,911,427 (+)	protein coding gene
GL50803_0011201	unspecified product	1	CM018793:2903762-2903771:f: 2,903,762 - 2,903,771 (+)	protein coding gene
GL50803_00112519	Ankyrin repeat protein 1	1	CM018793:3764822-3764831:f: 3,764,822 - 3,764,831 (+)	protein coding gene
GL50803_00113797	VSP with INR	1	CM018791:1216056-1216065:f: 1,216,056 - 1,216,065 (+)	protein coding gene
GL50803_0011486	20S proteasome alpha subunit 7	1	CM018790:175837-175846:f: 175,837 - 175,846 (+)	protein coding gene
GL50803_00114991	High cysteine membrane protein EGF-like	1	CM018790:1041323-1041332:f: 1,041,323 - 1,041,332 (+)	protein coding gene
GL50803_0011604	unspecified product	1	CM018792:1964692-1964701:f: 1,964,692 - 1,964,701 (+)	protein coding gene
GL50803_00116477	VSP	1	CM018793:702939-702948:f: 702,939 - 702,948 (+)	protein coding gene
GL50803_0011648	unspecified product	1	CM018791:55281-55290:f: 55,281 - 55,290 (+)	protein coding gene
GL50803_0011940	unspecified product	1	CM018792:894140-894149:f: 894,140 - 894,149 (+)	protein coding gene
GL50803_0013330	unspecified product	1	CM018791:422095-422104:f: 422,095 - 422,104 (+)	protein coding gene
GL50803_0013622	unspecified product	1	CM018792:2558031-2558040:f: 2,558,031 - 2,558,040 (+)	protein coding gene
GL50803_00137747	unspecified product	1	CM018791:1117506-1117515:f: 1,117,506 - 1,117,515 (+)	protein coding gene
GL50803_00137754	Ubiquitin-protein ligase E3A	1	CM018791:322828-322837:f: 322,828 - 322,837 (+)	protein coding gene
GL50803_0014236	N-acetylglucosaminylphosphatidylinositol deacetylase	1	CM018793:3371415-3371424:f: 3,371,415 - 3,371,424 (+)	protein coding gene
GL50803_0014456	Low molecular weight protein-tyrosine-phosphatase	1	CM018793:999272-999281:f: 999,272 - 999,281 (+)	protein coding gene
GL50803_0014525	unspecified product	2	CM018793:1165614-1165623:f: 1,165,614 - 1,165,623 (+); CM018793:1165627-1165636:f: 1,165,627 - 1,165,636 (+)	protein coding gene
GL50803_0014669	unspecified product	1	CM018789:1413711-1413720:f: 1,413,711 - 1,413,720 (+)	protein coding gene
GL50803_0014748	p25-alpha family protein	1	CM018790:246310-246319:f: 246,310 - 246,319 (+)	protein coding gene
GL50803_0015023	unspecified product	1	CM018793:1773938-1773947:f: 1,773,938 - 1,773,947 (+)	protein coding gene
GL50803_0015034	unspecified product	1	CM018792:8688-8697:f: 8,688 - 8,697 (+)	protein coding gene
GL50803_0015473	unspecified product	1	CM018793:2410045-2410054:f: 2,410,045 - 2,410,054 (+)	protein coding gene
GL50803_0015987	Lysophosphatidylcholine acyltransferase	1	CM018793:2668312-2668321:f: 2,668,312 - 2,668,321 (+)	protein coding gene
GL50803_0016370	putative Transcriptional activator	1	CM018792:1509052-1509061:f: 1,509,052 - 1,509,061 (+)	protein coding gene
GL50803_0016494	unspecified product	1	CM018789:402249-402258:f: 402,249 - 402,258 (+)	protein coding gene
GL50803_0016504	unspecified product	1	CM018792:475715-475724:f: 475,715 - 475,724 (+)	protein coding gene
GL50803_0016813	unspecified product	1	CM018793:3401777-3401786:f: 3,401,777 - 3,401,786 (+)	protein coding gene
GL50803_0016992	unspecified product	1	CM018793:2073557-2073566:f: 2,073,557 - 2,073,566 (+)	protein coding gene
GL50803_0017063	Pyruvate-flavodoxin oxidoreductase	1	CM018793:2203458-2203467:f: 2,203,458 - 2,203,467 (+)	protein coding gene
GL50803_0017212	High cysteine membrane protein	1	CM018792:1098438-1098447:f: 1,098,438 - 1,098,447 (+)	protein coding gene
GL50803_0017350	unspecified product	1	CM018792:2026303-2026312:f: 2,026,303 - 2,026,312 (+)	protein coding gene
GL50803_0019364	unspecified product	1	CM018793:1901807-1901816:f: 1,901,807 - 1,901,816 (+)	protein coding gene
GL50803_0021512	putative S-adenosylmethionine-dependent methyltransferase	1	CM018793:2671215-2671224:f: 2,671,215 - 2,671,224 (+)	protein coding gene
GL50803_002285	Heat shock protein 70	1	CM018789:191340-191349:f: 191,340 - 191,349 (+)	protein coding gene
GL50803_0024068	Ubiquitin-conjugating enzyme	1	CM018790:1322370-1322379:f: 1,322,370 - 1,322,379 (+)	protein coding gene
GL50803_002549	unspecified product	1	CM018793:3628324-3628333:f: 3,628,324 - 3,628,333 (+)	protein coding gene
GL50803_0028954	unspecified product	1	CM018792:21307-21316:f: 21,307 - 21,316 (+)	protein coding gene
GL50803_0034134	Ribonuclease H	1	CM018790:971787-971796:f: 971,787 - 971,796 (+)	protein coding gene
GL50803_003647	unspecified product	1	CM018793:1053051-1053060:f: 1,053,051 - 1,053,060 (+)	protein coding gene
GL50803_003756	unspecified product	1	CM018793:482885-482894:f: 482,885 - 482,894 (+)	protein coding gene
GL50803_0038104	putative Phospholipid-transporting ATPase IIB	1	CM018791:70977-70986:f: 70,977 - 70,986 (+)	protein coding gene
GL50803_0040521	Shwachman-Bodian-Diamond protein	1	CM018789:147223-147232:f: 147,223 - 147,232 (+)	protein coding gene
GL50803_004465	unspecified product	1	CM018793:921534-921543:f: 921,534 - 921,543 (+)	protein coding gene
GL50803_0050259	VSP	1	CM018792:2444941-2444950:f: 2,444,941 - 2,444,950 (+)	protein coding gene
GL50803_0050317	VSP	1	CM018791:1844781-1844790:f: 1,844,781 - 1,844,790 (+)	protein coding gene
GL50803_005554	Kinase, NEK	1	CM018791:414268-414277:f: 414,268 - 414,277 (+)	protein coding gene
GL50803_005593	Ribosomal protein L11	1	CM018793:2965687-2965696:f: 2,965,687 - 2,965,696 (+)	protein coding gene
GL50803_005629	unspecified product	1	CM018792:630593-630602:f: 630,593 - 630,602 (+)	protein coding gene
GL50803_0061564	Ankyrin repeat protein 3	1	CM018789:277272-277281:f: 277,272 - 277,281 (+)	protein coding gene
GL50803_0061708	Las1-like protein	1	CM018789:1148278-1148287:f: 1,148,278 - 1,148,287 (+)	protein coding gene
GL50803_006452	unspecified product	1	CM018792:566306-566315:f: 566,306 - 566,315 (+)	protein coding gene
GL50803_006471	unspecified product	1	CM018791:1599677-1599686:f: 1,599,677 - 1,599,686 (+)	protein coding gene
GL50803_006685	unspecified product	1	CM018793:2626469-2626478:f: 2,626,469 - 2,626,478 (+)	protein coding gene
GL50803_007130	unspecified product	1	CM018790:1315219-1315228:f: 1,315,219 - 1,315,228 (+)	protein coding gene
GL50803_007236	Reduced folate carrier	1	CM018793:2823508-2823517:f: 2,823,508 - 2,823,517 (+)	protein coding gene
GL50803_007598	putative glycolipid transfer protein	1	CM018792:2055482-2055491:f: 2,055,482 - 2,055,491 (+)	protein coding gene
GL50803_007748	High cysteine membrane protein	1	CM018789:1402200-1402209:f: 1,402,200 - 1,402,209 (+)	protein coding gene
GL50803_007876	unspecified product	1	CM018792:1523557-1523566:f: 1,523,557 - 1,523,566 (+)	protein coding gene
GL50803_008140	putative GTP-binding protein ARD-1	1	CM018793:2755315-2755324:f: 2,755,315 - 2,755,324 (+)	protein coding gene
GL50803_0086520	unspecified product	1	CM018791:1575541-1575550:f: 1,575,541 - 1,575,550 (+)	protein coding gene
GL50803_008805	Kinase, SCY1	1	CM018790:622493-622502:f: 622,493 - 622,502 (+)	protein coding gene
GL50803_0088922	unspecified product	1	CM018793:3313697-3313706:f: 3,313,697 - 3,313,706 (+)	protein coding gene
GL50803_0088945	GARP-like protein 2	1	CM018793:3415096-3415105:f: 3,415,096 - 3,415,105 (+)	protein coding gene
GL50803_0089315	VSP	1	CM018789:1042095-1042104:f: 1,042,095 - 1,042,104 (+)	protein coding gene
GL50803_0091127	TatD related DNase	1	CM018793:3916999-3917008:f: 3,916,999 - 3,917,008 (+)	protein coding gene
GL50803_0091252	GiOR-1	1	CM018792:849338-849347:f: 849,338 - 849,347 (+)	protein coding gene
GL50803_009162	Nuclear LIM interactor-interacting factor 1	1	CM018793:3789897-3789906:f: 3,789,897 - 3,789,906 (+)	protein coding gene
GL50803_0095162	Tenascin-like protein	1	CM018793:358195-358204:f: 358,195 - 358,204 (+)	protein coding gene
GL50803_0095653	Coiled-coil protein	1	CM018793:429688-429697:f: 429,688 - 429,697 (+)	protein coding gene
GL50803_0096460	Alanyl-tRNA synthetase	1	CM018792:1587326-1587335:f: 1,587,326 - 1,587,335 (+)	protein coding gene
GL50803_009909	Pyruvate, phosphate dikinase	1	CM018792:1628051-1628060:f: 1,628,051 - 1,628,060 (+)	protein coding gene
GL50803_00d101765	VSP	1	CM018791:1705414-1705423:f: 1,705,414 - 1,705,423 (+)	protein coding gene
GL50803_00r40001	5.8S ribosomal RNA	1	CM018793:26918-26927:f: 26,918 - 26,927 (+)	ncRNA gene
GL50803_00r40003	18S ribosomal RNA	2	CM018793:341155-341164:f: 341,155 - 341,164 (+); CM018793:341174-341183:f: 341,174 - 341,183 (+)	ncRNA gene
GL50803_00r40027	5.8S ribosomal RNA	1	CM018790:6851-6860:f: 6,851 - 6,860 (+)	ncRNA gene
GL50803_00r40028	18S ribosomal RNA	2	CM018790:8370-8379:f: 8,370 - 8,379 (+); CM018790:8351-8360:f: 8,351 - 8,360 (+)	ncRNA gene
GL50803_00r40029	28S ribosomal RNA	1	CM018790:12210-12219:f: 12,210 - 12,219 (+)	ncRNA gene
GL50803_00r40030	5.8S ribosomal RNA	1	CM018790:12416-12425:f: 12,416 - 12,425 (+)	ncRNA gene
GL50803_00r40031	18S ribosomal RNA	2	CM018790:13935-13944:f: 13,935 - 13,944 (+); CM018790:13916-13925:f: 13,916 - 13,925 (+)	ncRNA gene
GL50803_00r40038	28S ribosomal RNA	1	AACB03000009:1971-1980:f: 1,971 - 1,980 (+)	ncRNA gene
GL50803_00r40039	5.8S ribosomal RNA	1	AACB03000009:2177-2186:f: 2,177 - 2,186 (+)	ncRNA gene
GL50803_00r40040	18S ribosomal RNA	2	AACB03000009:3677-3686:f: 3,677 - 3,686 (+); AACB03000009:3696-3705:f: 3,696 - 3,705 (+)	ncRNA gene
GL50803_00r40041	28S ribosomal RNA	1	AACB03000009:7534-7543:f: 7,534 - 7,543 (+)	ncRNA gene
GL50803_00r40042	5.8S ribosomal RNA	1	AACB03000009:7740-7749:f: 7,740 - 7,749 (+)	ncRNA gene
GL50803_00r40043	18S ribosomal RNA	2	AACB03000009:9259-9268:f: 9,259 - 9,268 (+); AACB03000009:9240-9249:f: 9,240 - 9,249 (+)	ncRNA gene
GL50803_00r40044	28S ribosomal RNA	1	AACB03000031:690-699:f: 690 - 699 (+)	ncRNA gene
GL50803_00r40045	5.8S ribosomal RNA	1	AACB03000031:896-905:f: 896 - 905 (+)	ncRNA gene
GL50803_00r40046	18S ribosomal RNA	2	AACB03000031:2395-2404:f: 2,395 - 2,404 (+); AACB03000031:2414-2423:f: 2,414 - 2,423 (+)	ncRNA gene
GL50803_00r40047	28S ribosomal RNA	1	AACB03000031:6254-6263:f: 6,254 - 6,263 (+)	ncRNA gene
GL50803_00r40048	5.8S ribosomal RNA	1	AACB03000031:6460-6469:f: 6,460 - 6,469 (+)	ncRNA gene
GL50803_00r40049	18S ribosomal RNA	2	AACB03000031:7960-7969:f: 7,960 - 7,969 (+); AACB03000031:7979-7988:f: 7,979 - 7,988 (+)	ncRNA gene
GL50803_00t0006	tRNA-Glu	1	CM018793:1717880-1717889:f: 1,717,880 - 1,717,889 (+)	ncRNA gene

## Sheet: MEME (+)
Gene ID	source_id	Product Description	Match Count	Matched Regions	Gene Type
GL50803_0010370	GL50803_0010370_t1	putative ATP/GTP binding protein	1	CM018792:1134660-1134669:f: 1,134,660 - 1,134,669 (+)	protein coding gene
GL50803_00103855	GL50803_00103855_t1	Vacuolar protein sorting 29	1	CM018790:1073505-1073514:f: 1,073,505 - 1,073,514 (+)	protein coding gene
GL50803_0010400	GL50803_0010400_t1	unspecified product	1	CM018793:2168490-2168499:f: 2,168,490 - 2,168,499 (+)	protein coding gene
GL50803_00104250	GL50803_00104250_t1	Thioredoxin	1	CM018792:685831-685840:f: 685,831 - 685,840 (+)	protein coding gene
GL50803_0010460	GL50803_0010460_t1	unspecified product	1	CM018789:1224071-1224080:f: 1,224,071 - 1,224,080 (+)	protein coding gene
GL50803_00107659	GL50803_00107659_t1	unspecified product	1	CM018792:231523-231532:f: 231,523 - 231,532 (+)	protein coding gene
GL50803_0011139	GL50803_0011139_t1	unspecified product	1	CM018792:2620323-2620332:f: 2,620,323 - 2,620,332 (+)	protein coding gene
GL50803_0011164	GL50803_0011164_t1	Ankyrin repeat protein 1	1	CM018793:2227870-2227879:f: 2,227,870 - 2,227,879 (+)	protein coding gene
GL50803_0011207	GL50803_0011207_t1	unspecified product	1	CM018793:2896035-2896044:f: 2,896,035 - 2,896,044 (+)	protein coding gene
GL50803_00112113	GL50803_00112113_t1	VSP	1	CM018789:199743-199752:f: 199,743 - 199,752 (+)	protein coding gene
GL50803_00112489	GL50803_00112489_t1	unspecified product	1	CM018793:3883612-3883621:f: 3,883,612 - 3,883,621 (+)	protein coding gene
GL50803_00113094	GL50803_00113094_t1	Kinase, NEK	1	CM018789:1474639-1474648:f: 1,474,639 - 1,474,648 (+)	protein coding gene
GL50803_00113242	GL50803_00113242_t1	High cysteine protein	1	CM018793:3636912-3636921:f: 3,636,912 - 3,636,921 (+)	protein coding gene
GL50803_0011384	GL50803_0011384_t1	DNA helicase	1	CM018790:139931-139940:f: 139,931 - 139,940 (+)	protein coding gene
GL50803_00114044	GL50803_00114044_t1	unspecified product	1	CM018792:1268280-1268289:f: 1,268,280 - 1,268,289 (+)	protein coding gene
GL50803_00114497	GL50803_00114497_t1	unspecified product	1	CM018793:2678013-2678022:f: 2,678,013 - 2,678,022 (+)	protein coding gene
GL50803_00114674	GL50803_00114674_t1	VSP	1	CM018791:1851156-1851165:f: 1,851,156 - 1,851,165 (+)	protein coding gene
GL50803_00115464	GL50803_00115464_t1	Endonuclease VIII-like 1	1	CM018789:972384-972393:f: 972,384 - 972,393 (+)	protein coding gene
GL50803_00115469	GL50803_00115469_t1	unspecified product	1	CM018789:572213-572222:f: 572,213 - 572,222 (+)	protein coding gene
GL50803_00115479	GL50803_00115479_t1	Ankyrin repeat protein 1	1	CM018792:2001890-2001899:f: 2,001,890 - 2,001,899 (+)	protein coding gene
GL50803_00115742	GL50803_00115742_t1	VSP	1	CM018793:2467479-2467488:f: 2,467,479 - 2,467,488 (+)	protein coding gene
GL50803_0011649	GL50803_0011649_t1	Alpha-8 giardin	1	CM018791:53720-53729:f: 53,720 - 53,729 (+)	protein coding gene
GL50803_00116712	GL50803_00116712_t1	unspecified product	1	CM018793:838696-838705:f: 838,696 - 838,705 (+)	protein coding gene
GL50803_00117437	GL50803_00117437_t1	Ankyrin repeat protein 1	1	CM018789:787664-787673:f: 787,664 - 787,673 (+)	protein coding gene
GL50803_00121045	GL50803_00121045_t1	Histone H2B	2	CM018793:2978484-2978493:f: 2,978,484 - 2,978,493 (+); CM018793:2978508-2978517:f: 2,978,508 - 2,978,517 (+)	protein coding gene
GL50803_00121046	GL50803_00121046_t1	Histone H2B	2	CM018793:2972234-2972243:f: 2,972,234 - 2,972,243 (+); CM018793:2972210-2972219:f: 2,972,210 - 2,972,219 (+)	protein coding gene
GL50803_0013427	GL50803_0013427_t1	Ankyrin repeat protein 1	1	CM018793:1888953-1888962:f: 1,888,953 - 1,888,962 (+)	protein coding gene
GL50803_00134710	GL50803_00134710_t1	VSP	1	CM018790:1296466-1296475:f: 1,296,466 - 1,296,475 (+)	protein coding gene
GL50803_00135003	GL50803_00135003_t1	Histone H4	1	CM018791:1942529-1942538:f: 1,942,529 - 1,942,538 (+)	protein coding gene
GL50803_00135231	GL50803_00135231_t1	histone H3	1	CM018792:221104-221113:f: 221,104 - 221,113 (+)	protein coding gene
GL50803_0013603	GL50803_0013603_t1	ATP synthase subunit E family protein	1	CM018790:348381-348390:f: 348,381 - 348,390 (+)	protein coding gene
GL50803_00137603	GL50803_00137603_t1	unspecified product	1	CM018793:3713138-3713147:f: 3,713,138 - 3,713,147 (+)	protein coding gene
GL50803_00137620	GL50803_00137620_t1	VSP	2	CM018792:1724321-1724330:f: 1,724,321 - 1,724,330 (+); CM018792:1724339-1724348:f: 1,724,339 - 1,724,348 (+)	protein coding gene
GL50803_0014321	GL50803_0014321_t1	Ribosomal protein L30	1	CM018793:1730977-1730986:f: 1,730,977 - 1,730,986 (+)	protein coding gene
GL50803_0014620	GL50803_0014620_t1	Ribosomal protein S6e	1	CM018789:1448446-1448455:f: 1,448,446 - 1,448,455 (+)	protein coding gene
GL50803_0014855	GL50803_0014855_t1	Phosphatidylinositol-4,5-bisphosphate 3-kinase catalytic subunit alpha/beta/delta	1	CM018793:1792777-1792786:f: 1,792,777 - 1,792,786 (+)	protein coding gene
GL50803_0014861	GL50803_0014861_t1	unspecified product	1	CM018790:987940-987949:f: 987,940 - 987,949 (+)	protein coding gene
GL50803_0014905	GL50803_0014905_t1	Nuclear LIM interactor-interacting factor 1	1	CM018793:2937278-2937287:f: 2,937,278 - 2,937,287 (+)	protein coding gene
GL50803_0014933	GL50803_0014933_t1	unspecified product	1	CM018792:1018800-1018809:f: 1,018,800 - 1,018,809 (+)	protein coding gene
GL50803_0014984	GL50803_0014984_t1	unspecified product	1	CM018792:1540710-1540719:f: 1,540,710 - 1,540,719 (+)	protein coding gene
GL50803_0015035	GL50803_0015035_t1	Kinase, NEK	1	CM018792:9614-9623:f: 9,614 - 9,623 (+)	protein coding gene
GL50803_0015048	GL50803_0015048_t1	ATP-dependent RNA helicase-like protein	1	CM018793:1247334-1247343:f: 1,247,334 - 1,247,343 (+)	protein coding gene
GL50803_0015326	GL50803_0015326_t1	Glutathione S-transferase-like protein	1	CM018790:318964-318973:f: 318,964 - 318,973 (+)	protein coding gene
GL50803_0015412	GL50803_0015412_t1	Ankyrin repeat protein 2	1	CM018790:127448-127457:f: 127,448 - 127,457 (+)	protein coding gene
GL50803_0015513	GL50803_0015513_t1	WD-repeat protein BING4	1	CM018791:1126556-1126565:f: 1,126,556 - 1,126,565 (+)	protein coding gene
GL50803_0015556	GL50803_0015556_t1	unspecified product	1	CM018791:1658966-1658975:f: 1,658,966 - 1,658,975 (+)	protein coding gene
GL50803_0015605	GL50803_0015605_t1	unspecified product	1	CM018792:2098489-2098498:f: 2,098,489 - 2,098,498 (+)	protein coding gene
GL50803_0016064	GL50803_0016064_t1	Poly(A) polymerase	1	CM018793:3495541-3495550:f: 3,495,541 - 3,495,550 (+)	protein coding gene
GL50803_001623	GL50803_001623_t1	unspecified product	1	CM018793:2996608-2996617:f: 2,996,608 - 2,996,617 (+)	protein coding gene
GL50803_0016701	GL50803_0016701_t1	unspecified product	1	CM018793:2965687-2965696:f: 2,965,687 - 2,965,696 (+)	protein coding gene
GL50803_0016751	GL50803_0016751_t1	unspecified product	1	CM018791:1591267-1591276:f: 1,591,267 - 1,591,276 (+)	protein coding gene
GL50803_0016829	GL50803_0016829_t1	Serine/threonine-protein phosphatase 2B regulatory subunit	1	CM018792:21254-21263:f: 21,254 - 21,263 (+)	protein coding gene
GL50803_0016988	GL50803_0016988_t1	Kinase, NEK	1	CM018791:281930-281939:f: 281,930 - 281,939 (+)	protein coding gene
GL50803_0017043	GL50803_0017043_t1	Glyceraldehyde 3-phosphate dehydrogenase	1	CM018789:588497-588506:f: 588,497 - 588,506 (+)	protein coding gene
GL50803_0017062	GL50803_0017062_t1	unspecified product	1	CM018793:2205656-2205665:f: 2,205,656 - 2,205,665 (+)	protein coding gene
GL50803_0017083	GL50803_0017083_t1	unspecified product	1	CM018790:1315219-1315228:f: 1,315,219 - 1,315,228 (+)	protein coding gene
GL50803_0017352	GL50803_0017352_t1	unspecified product	1	CM018792:2026302-2026311:f: 2,026,302 - 2,026,311 (+)	protein coding gene
GL50803_0017472	GL50803_0017472_t1	putative Golgi/cell cycle associated protein	1	CM018793:3896494-3896503:f: 3,896,494 - 3,896,503 (+)	protein coding gene
GL50803_0017608	GL50803_0017608_t1	Ankyrin repeat protein 1	1	CM018791:909853-909862:f: 909,853 - 909,862 (+)	protein coding gene
GL50803_0019509	GL50803_0019509_t1	Qc-SNARE 4	1	CM018793:1264839-1264848:f: 1,264,839 - 1,264,848 (+)	protein coding gene
GL50803_0021365	GL50803_0021365_t1	unspecified product	1	CM018790:695410-695419:f: 695,410 - 695,419 (+)	protein coding gene
GL50803_00221691	GL50803_00221691_t1	Histone methyltransferase HMT2	1	CM018790:243061-243070:f: 243,061 - 243,070 (+)	protein coding gene
GL50803_0023496	GL50803_0023496_t1	DNA-directed RNA polymerase	1	CM018793:2339448-2339457:f: 2,339,448 - 2,339,457 (+)	protein coding gene
GL50803_002382	GL50803_002382_t1	unspecified product	1	CM018793:1506261-1506270:f: 1,506,261 - 1,506,270 (+)	protein coding gene
GL50803_0023876	GL50803_0023876_t1	unspecified product	1	CM018792:1528914-1528923:f: 1,528,914 - 1,528,923 (+)	protein coding gene
GL50803_0027739	GL50803_0027739_t1	unspecified product	1	CM018793:3658639-3658648:f: 3,658,639 - 3,658,648 (+)	protein coding gene
GL50803_0028831	GL50803_0028831_t1	Pseudouridylate synthase 1	1	CM018791:1440856-1440865:f: 1,440,856 - 1,440,865 (+)	protein coding gene
GL50803_0030448	GL50803_0030448_t1	unspecified product	1	CM018793:1987862-1987871:f: 1,987,862 - 1,987,871 (+)	protein coding gene
GL50803_0030474	GL50803_0030474_t1	Ankyrin repeat protein 1	1	CM018789:1220535-1220544:f: 1,220,535 - 1,220,544 (+)	protein coding gene
GL50803_0031391	GL50803_0031391_t1	unspecified product	1	CM018793:1153367-1153376:f: 1,153,367 - 1,153,376 (+)	protein coding gene
GL50803_0032657	GL50803_0032657_t1	unspecified product	1	CM018793:3788085-3788094:f: 3,788,085 - 3,788,094 (+)	protein coding gene
GL50803_0032676	GL50803_0032676_t1	Ankyrin repeat protein 1	1	CM018793:2819750-2819759:f: 2,819,750 - 2,819,759 (+)	protein coding gene
GL50803_0033721	GL50803_0033721_t1	unspecified product	1	CM018793:2224638-2224647:f: 2,224,638 - 2,224,647 (+)	protein coding gene
GL50803_0034094	GL50803_0034094_t1	unspecified product	1	CM018792:596828-596837:f: 596,828 - 596,837 (+)	protein coding gene
GL50803_0036315	GL50803_0036315_t1	Dual specificity protein phosphatase 12	1	CM018793:3948772-3948781:f: 3,948,772 - 3,948,781 (+)	protein coding gene
GL50803_0036943	GL50803_0036943_t1	unspecified product	1	CM018793:1412116-1412125:f: 1,412,116 - 1,412,125 (+)	protein coding gene
GL50803_0041186	GL50803_0041186_t1	Kinase, NEK	1	CM018790:435264-435273:f: 435,264 - 435,273 (+)	protein coding gene
GL50803_0041304	GL50803_0041304_t1	unspecified product	1	CM018793:2693821-2693830:f: 2,693,821 - 2,693,830 (+)	protein coding gene
GL50803_004288	GL50803_004288_t1	putative Ser/Thr phosphatase 2C	1	CM018791:385418-385427:f: 385,418 - 385,427 (+)	protein coding gene
GL50803_004329	GL50803_004329_t1	Ankyrin repeat protein 2	1	CM018791:310956-310965:f: 310,956 - 310,965 (+)	protein coding gene
GL50803_004852	GL50803_004852_t1	unspecified product	1	CM018792:2383362-2383371:f: 2,383,362 - 2,383,371 (+)	protein coding gene
GL50803_0050041	GL50803_0050041_t1	High cysteine membrane protein Group 4	1	CM018793:800774-800783:f: 800,774 - 800,783 (+)	protein coding gene
GL50803_0050057	GL50803_0050057_t1	High cysteine protein	1	CM018793:941299-941308:f: 941,299 - 941,308 (+)	protein coding gene
GL50803_0050101	GL50803_0050101_t1	VSP	1	CM018793:2508106-2508115:f: 2,508,106 - 2,508,115 (+)	protein coding gene
GL50803_005183	GL50803_005183_t1	unspecified product	1	CM018793:2982420-2982429:f: 2,982,420 - 2,982,429 (+)	protein coding gene
GL50803_005489	GL50803_005489_t1	Kinase, NEK	1	CM018791:1289881-1289890:f: 1,289,881 - 1,289,890 (+)	protein coding gene
GL50803_005806	GL50803_005806_t1	Ankyrin repeat protein 1	1	CM018790:668662-668671:f: 668,662 - 668,671 (+)	protein coding gene
GL50803_005910	GL50803_005910_t1	Helicase-related protein	1	CM018789:1297016-1297025:f: 1,297,016 - 1,297,025 (+)	protein coding gene
GL50803_006038	GL50803_006038_t1	unspecified product	1	CM018792:2247784-2247793:f: 2,247,784 - 2,247,793 (+)	protein coding gene
GL50803_0060618	GL50803_0060618_t1	unspecified product	1	CM018792:786144-786153:f: 786,144 - 786,153 (+)	protein coding gene
GL50803_0061210	GL50803_0061210_t1	IQ calmodulin-binding motif-containing protein	1	CM018791:1951506-1951515:f: 1,951,506 - 1,951,515 (+)	protein coding gene
GL50803_006139	GL50803_006139_t1	unspecified product	1	CM018793:3662233-3662242:f: 3,662,233 - 3,662,242 (+)	protein coding gene
GL50803_007799	GL50803_007799_t1	Alpha-4 giardin	1	CM018791:119172-119181:f: 119,172 - 119,181 (+)	protein coding gene
GL50803_008182	GL50803_008182_t1	putative Phospholipid-transporting ATPase IA	1	CM018793:1307051-1307060:f: 1,307,051 - 1,307,060 (+)	protein coding gene
GL50803_008423	GL50803_008423_t1	Calmodulin-binding protein	1	CM018793:1465664-1465673:f: 1,465,664 - 1,465,673 (+)	protein coding gene
GL50803_0087205	GL50803_0087205_t1	DNA repair and recombination protein Rhp26p	1	CM018789:761639-761648:f: 761,639 - 761,648 (+)	protein coding gene
GL50803_0088556	GL50803_0088556_t1	putative OTU-like cysteine protease	1	CM018793:2281638-2281647:f: 2,281,638 - 2,281,647 (+)	protein coding gene
GL50803_009099	GL50803_009099_t1	unspecified product	1	CM018790:971787-971796:f: 971,787 - 971,796 (+)	protein coding gene
GL50803_009143	GL50803_009143_t1	unspecified product	2	CM018793:3732392-3732401:f: 3,732,392 - 3,732,401 (+); CM018793:3732356-3732365:f: 3,732,356 - 3,732,365 (+)	protein coding gene
GL50803_009483	GL50803_009483_t1	unspecified product	1	CM018789:981087-981096:f: 981,087 - 981,096 (+)	protein coding gene
GL50803_009528	GL50803_009528_t1	Methyltransferase like 2	1	CM018792:791540-791549:f: 791,540 - 791,549 (+)	protein coding gene
GL50803_0096732	GL50803_0096732_t1	unspecified product	1	CM018792:1391773-1391782:f: 1,391,773 - 1,391,782 (+)	protein coding gene
GL50803_009741	GL50803_009741_t1	ABC transporter, ATP-binding protein	1	CM018793:3313673-3313682:f: 3,313,673 - 3,313,682 (+)	protein coding gene
GL50803_009824	GL50803_009824_t1	Proteasome subunit beta type 9	1	CM018790:693473-693482:f: 693,473 - 693,482 (+)	protein coding gene
GL50803_00d23876	GL50803_00d23876_t1	unspecified product	1	CM018792:1490614-1490623:f: 1,490,614 - 1,490,623 (+)	protein coding gene
GL50803_00r40014	GL50803_00r40014_t1	18S ribosomal RNA	1	CM018792:2758853-2758862:f: 2,758,853 - 2,758,862 (+)	ncRNA gene
GL50803_00r40016	GL50803_00r40016_t1	28S ribosomal RNA	1	CM018792:2760590-2760599:f: 2,760,590 - 2,760,599 (+)	ncRNA gene
GL50803_00r40023	GL50803_00r40023_t1	18S ribosomal RNA	1	CM018790:3007-3016:f: 3,007 - 3,016 (+)	ncRNA gene
GL50803_00r40035	GL50803_00r40035_t1	18S ribosomal RNA	1	CM018789:1480396-1480405:f: 1,480,396 - 1,480,405 (+)	ncRNA gene
GL50803_00r40037	GL50803_00r40037_t1	28S ribosomal RNA	1	CM018789:1482134-1482143:f: 1,482,134 - 1,482,143 (+)	ncRNA gene
GL50803_00t0004	GL50803_00t0004_t1	tRNA-Thr	1	CM018791:1394482-1394491:f: 1,394,482 - 1,394,491 (+)	ncRNA gene
GL50803_00t0022	GL50803_00t0022_t1	tRNA-Ser	1	CM018792:1839470-1839479:f: 1,839,470 - 1,839,479 (+)	ncRNA gene
GL50803_00t0026	GL50803_00t0026_t1	tRNA-Arg	1	CM018792:15285-15294:f: 15,285 - 15,294 (+)	ncRNA gene
GL50803_00t0042	GL50803_00t0042_t1	tRNA-Ile	1	CM018792:1680681-1680690:f: 1,680,681 - 1,680,690 (+)	ncRNA gene
GL50803_00t20065	GL50803_00t20065_t1	tRNA-Ile	1	AACB03000016:9143-9152:f: 9,143 - 9,152 (+)	ncRNA gene

## Sheet: MEME (-)
Gene ID	source_id	Product Description	Match Count	Matched Regions	Gene Type
GL50803_0010079	GL50803_0010079_t1	unspecified product	1	CM018793:813732-813741:f: 813,732 - 813,741 (+)	protein coding gene
GL50803_00101011	GL50803_00101011_t1	Zinc finger protein	1	CM018790:627231-627240:f: 627,231 - 627,240 (+)	protein coding gene
GL50803_00101397	GL50803_00101397_t1	Ankyrin repeat protein 1	1	CM018790:1130016-1130025:f: 1,130,016 - 1,130,025 (+)	protein coding gene
GL50803_00103838	GL50803_00103838_t1	Kinase, ULK	1	CM018790:994904-994913:f: 994,904 - 994,913 (+)	protein coding gene
GL50803_0010428	GL50803_0010428_t1	Ribosomal protein L10	1	CM018792:1382218-1382227:f: 1,382,218 - 1,382,227 (+)	protein coding gene
GL50803_00106320	GL50803_00106320_t1	Zinc finger domain-containing protein	1	CM018792:1997547-1997556:f: 1,997,547 - 1,997,556 (+)	protein coding gene
GL50803_0010911	GL50803_0010911_t1	Ankyrin repeat protein 1	1	CM018793:2256318-2256327:f: 2,256,318 - 2,256,327 (+)	protein coding gene
GL50803_0011039	GL50803_0011039_t1	Actin related protein	1	CM018791:1167058-1167067:f: 1,167,058 - 1,167,067 (+)	protein coding gene
GL50803_00111886	GL50803_00111886_t1	unspecified product	1	CM018792:2475070-2475079:f: 2,475,070 - 2,475,079 (+)	protein coding gene
GL50803_0011196	GL50803_0011196_t1	unspecified product	1	CM018793:2911418-2911427:f: 2,911,418 - 2,911,427 (+)	protein coding gene
GL50803_0011200	GL50803_0011200_t1	unspecified product	1	CM018793:2904746-2904755:f: 2,904,746 - 2,904,755 (+)	protein coding gene
GL50803_00112519	GL50803_00112519_t1	Ankyrin repeat protein 1	1	CM018793:3764822-3764831:f: 3,764,822 - 3,764,831 (+)	protein coding gene
GL50803_00113439	GL50803_00113439_t1	VSP with INR	1	CM018790:474699-474708:f: 474,699 - 474,708 (+)	protein coding gene
GL50803_00113450	GL50803_00113450_t1	VSP with INR	1	CM018790:502791-502800:f: 502,791 - 502,800 (+)	protein coding gene
GL50803_00113797	GL50803_00113797_t1	VSP with INR	1	CM018791:1216056-1216065:f: 1,216,056 - 1,216,065 (+)	protein coding gene
GL50803_0011604	GL50803_0011604_t1	unspecified product	1	CM018792:1964692-1964701:f: 1,964,692 - 1,964,701 (+)	protein coding gene
GL50803_00116477	GL50803_00116477_t1	VSP	1	CM018793:702939-702948:f: 702,939 - 702,948 (+)	protein coding gene
GL50803_00116713	GL50803_00116713_t1	unspecified product	1	CM018793:777671-777680:f: 777,671 - 777,680 (+)	protein coding gene
GL50803_0012230	GL50803_0012230_t1	unspecified product	1	CM018792:2107129-2107138:f: 2,107,129 - 2,107,138 (+)	protein coding gene
GL50803_0013075	GL50803_0013075_t1	putative replication factor-a protein	1	CM018793:3129355-3129364:f: 3,129,355 - 3,129,364 (+)	protein coding gene
GL50803_0013310	GL50803_0013310_t1	unspecified product	1	CM018789:1461402-1461411:f: 1,461,402 - 1,461,411 (+)	protein coding gene
GL50803_0013330	GL50803_0013330_t1	unspecified product	1	CM018791:422095-422104:f: 422,095 - 422,104 (+)	protein coding gene
GL50803_00137673	GL50803_00137673_t1	putative Reverse transcriptase/endonuclease	1	CM018793:4013634-4013643:f: 4,013,634 - 4,013,643 (+)	protein coding gene
GL50803_00137702	GL50803_00137702_t1	Kinase	1	CM018793:2312132-2312141:f: 2,312,132 - 2,312,141 (+)	protein coding gene
GL50803_00137747	GL50803_00137747_t1	unspecified product	1	CM018791:1117506-1117515:f: 1,117,506 - 1,117,515 (+)	protein coding gene
GL50803_0014236	GL50803_0014236_t1	N-acetylglucosaminylphosphatidylinositol deacetylase	1	CM018793:3371415-3371424:f: 3,371,415 - 3,371,424 (+)	protein coding gene
GL50803_0014456	GL50803_0014456_t1	Low molecular weight protein-tyrosine-phosphatase	1	CM018793:999272-999281:f: 999,272 - 999,281 (+)	protein coding gene
GL50803_0014525	GL50803_0014525_t1	unspecified product	1	CM018793:1165614-1165623:f: 1,165,614 - 1,165,623 (+)	protein coding gene
GL50803_0014569	GL50803_0014569_t1	Ankyrin repeat protein 1	1	CM018792:942228-942237:f: 942,228 - 942,237 (+)	protein coding gene
GL50803_0014748	GL50803_0014748_t1	p25-alpha family protein	1	CM018790:246310-246319:f: 246,310 - 246,319 (+)	protein coding gene
GL50803_0014917	GL50803_0014917_t1	unspecified product	1	CM018792:274763-274772:f: 274,763 - 274,772 (+)	protein coding gene
GL50803_0015023	GL50803_0015023_t1	unspecified product	1	CM018793:1773938-1773947:f: 1,773,938 - 1,773,947 (+)	protein coding gene
GL50803_0015473	GL50803_0015473_t1	unspecified product	1	CM018793:2410045-2410054:f: 2,410,045 - 2,410,054 (+)	protein coding gene
GL50803_0015987	GL50803_0015987_t1	Lysophosphatidylcholine acyltransferase	1	CM018793:2668312-2668321:f: 2,668,312 - 2,668,321 (+)	protein coding gene
GL50803_0016232	GL50803_0016232_t1	PHD-zinc-finger like domain-containing protein	1	CM018793:3649840-3649849:f: 3,649,840 - 3,649,849 (+)	protein coding gene
GL50803_0016370	GL50803_0016370_t1	putative Transcriptional activator	1	CM018792:1509052-1509061:f: 1,509,052 - 1,509,061 (+)	protein coding gene
GL50803_0016479	GL50803_0016479_t1	Kinase, NEK	1	CM018793:3249361-3249370:f: 3,249,361 - 3,249,370 (+)	protein coding gene
GL50803_0016494	GL50803_0016494_t1	unspecified product	1	CM018789:402249-402258:f: 402,249 - 402,258 (+)	protein coding gene
GL50803_0016504	GL50803_0016504_t1	unspecified product	1	CM018792:475715-475724:f: 475,715 - 475,724 (+)	protein coding gene
GL50803_0016570	GL50803_0016570_t1	Ser/Thr protein phosphatase 2B catalytic subunit, alpha isoform	1	CM018792:1230069-1230078:f: 1,230,069 - 1,230,078 (+)	protein coding gene
GL50803_0016603	GL50803_0016603_t1	unspecified product	1	CM018790:689700-689709:f: 689,700 - 689,709 (+)	protein coding gene
GL50803_0016709	GL50803_0016709_t1	WD40 repeat protein	1	CM018790:197084-197093:f: 197,084 - 197,093 (+)	protein coding gene
GL50803_0016813	GL50803_0016813_t1	unspecified product	1	CM018793:3401777-3401786:f: 3,401,777 - 3,401,786 (+)	protein coding gene
GL50803_0016820	GL50803_0016820_t1	Ankyrin repeat protein 1	1	CM018793:3426681-3426690:f: 3,426,681 - 3,426,690 (+)	protein coding gene
GL50803_0016834	GL50803_0016834_t1	Kinase, STE STE11	1	CM018789:1167240-1167249:f: 1,167,240 - 1,167,249 (+)	protein coding gene
GL50803_0017063	GL50803_0017063_t1	Pyruvate-flavodoxin oxidoreductase	1	CM018793:2203458-2203467:f: 2,203,458 - 2,203,467 (+)	protein coding gene
GL50803_0017068	GL50803_0017068_t1	WD40 repeat protein	1	CM018793:2168490-2168499:f: 2,168,490 - 2,168,499 (+)	protein coding gene
GL50803_0017212	GL50803_0017212_t1	High cysteine membrane protein	1	CM018792:1098438-1098447:f: 1,098,438 - 1,098,447 (+)	protein coding gene
GL50803_0017350	GL50803_0017350_t1	unspecified product	1	CM018792:2026302-2026311:f: 2,026,302 - 2,026,311 (+)	protein coding gene
GL50803_0017465	GL50803_0017465_t1	SMC4-like protein	1	CM018793:3843578-3843587:f: 3,843,578 - 3,843,587 (+)	protein coding gene
GL50803_0017622	GL50803_0017622_t1	Kinase, NEK	1	CM018791:660445-660454:f: 660,445 - 660,454 (+)	protein coding gene
GL50803_0019364	GL50803_0019364_t1	unspecified product	1	CM018793:1901807-1901816:f: 1,901,807 - 1,901,816 (+)	protein coding gene
GL50803_0021088	GL50803_0021088_t1	unspecified product	1	CM018792:330827-330836:f: 330,827 - 330,836 (+)	protein coding gene
GL50803_0021435	GL50803_0021435_t1	Kinase	1	CM018793:3732392-3732401:f: 3,732,392 - 3,732,401 (+)	protein coding gene
GL50803_0021512	GL50803_0021512_t1	putative S-adenosylmethionine-dependent methyltransferase	1	CM018793:2671215-2671224:f: 2,671,215 - 2,671,224 (+)	protein coding gene
GL50803_002285	GL50803_002285_t1	Heat shock protein 70	1	CM018789:191340-191349:f: 191,340 - 191,349 (+)	protein coding gene
GL50803_002549	GL50803_002549_t1	unspecified product	1	CM018793:3628324-3628333:f: 3,628,324 - 3,628,333 (+)	protein coding gene
GL50803_0027657	GL50803_0027657_t1	unspecified product	2	CM018789:1296293-1296302:f: 1,296,293 - 1,296,302 (+); CM018789:1296306-1296315:f: 1,296,306 - 1,296,315 (+)	protein coding gene
GL50803_0027658	GL50803_0027658_t1	unspecified product	1	CM018789:1295626-1295635:f: 1,295,626 - 1,295,635 (+)	protein coding gene
GL50803_0028433	GL50803_0028433_t1	unspecified product	1	CM018793:2740679-2740688:f: 2,740,679 - 2,740,688 (+)	protein coding gene
GL50803_0028954	GL50803_0028954_t1	unspecified product	1	CM018792:21307-21316:f: 21,307 - 21,316 (+)	protein coding gene
GL50803_0032041	GL50803_0032041_t1	unspecified product	1	CM018793:2218801-2218810:f: 2,218,801 - 2,218,810 (+)	protein coding gene
GL50803_0032312	GL50803_0032312_t1	Protein phosphatase 2C	1	CM018790:1200821-1200830:f: 1,200,821 - 1,200,830 (+)	protein coding gene
GL50803_0033685	GL50803_0033685_t1	unspecified product	1	CM018792:1518232-1518241:f: 1,518,232 - 1,518,241 (+)	protein coding gene
GL50803_0033866	GL50803_0033866_t1	unspecified product	1	CM018789:597544-597553:f: 597,544 - 597,553 (+)	protein coding gene
GL50803_0034134	GL50803_0034134_t1	Ribonuclease H	1	CM018790:971787-971796:f: 971,787 - 971,796 (+)	protein coding gene
GL50803_003647	GL50803_003647_t1	unspecified product	1	CM018793:1053051-1053060:f: 1,053,051 - 1,053,060 (+)	protein coding gene
GL50803_0037449	GL50803_0037449_t1	unspecified product	1	CM018790:733640-733649:f: 733,640 - 733,649 (+)	protein coding gene
GL50803_0038517	GL50803_0038517_t1	putative Spindle pole protein	1	CM018792:1960804-1960813:f: 1,960,804 - 1,960,813 (+)	protein coding gene
GL50803_0040521	GL50803_0040521_t1	Shwachman-Bodian-Diamond protein	1	CM018789:147223-147232:f: 147,223 - 147,232 (+)	protein coding gene
GL50803_0042000	GL50803_0042000_t1	Coiled-coil protein	1	CM018793:3341734-3341743:f: 3,341,734 - 3,341,743 (+)	protein coding gene
GL50803_0042357	GL50803_0042357_t1	PX domain-containing protein	1	CM018791:1254853-1254862:f: 1,254,853 - 1,254,862 (+)	protein coding gene
GL50803_004465	GL50803_004465_t1	unspecified product	2	CM018793:921513-921522:f: 921,513 - 921,522 (+); CM018793:921534-921543:f: 921,534 - 921,543 (+)	protein coding gene
GL50803_0050259	GL50803_0050259_t1	VSP	1	CM018792:2444941-2444950:f: 2,444,941 - 2,444,950 (+)	protein coding gene
GL50803_0050317	GL50803_0050317_t1	VSP	1	CM018791:1844781-1844790:f: 1,844,781 - 1,844,790 (+)	protein coding gene
GL50803_005248	GL50803_005248_t1	Myb-like DNA-binding domain-containing protein	1	CM018792:2069326-2069335:f: 2,069,326 - 2,069,335 (+)	protein coding gene
GL50803_005593	GL50803_005593_t1	Ribosomal protein L11	1	CM018793:2965687-2965696:f: 2,965,687 - 2,965,696 (+)	protein coding gene
GL50803_005629	GL50803_005629_t1	unspecified product	1	CM018792:630593-630602:f: 630,593 - 630,602 (+)	protein coding gene
GL50803_0060001	GL50803_0060001_t1	putative Reverse transcriptase/endonuclease	1	CM018793:5350-5359:f: 5,350 - 5,359 (+)	protein coding gene
GL50803_0060004	GL50803_0060004_t1	putative Reverse transcriptase/endonuclease	1	CM018793:10825-10834:f: 10,825 - 10,834 (+)	protein coding gene
GL50803_0060783	GL50803_0060783_t1	Ankyrin repeat protein 2	1	CM018792:2168501-2168510:f: 2,168,501 - 2,168,510 (+)	protein coding gene
GL50803_006133	GL50803_006133_t1	Ribosomal protein L29	1	CM018793:3658639-3658648:f: 3,658,639 - 3,658,648 (+)	protein coding gene
GL50803_0061443	GL50803_0061443_t1	putative Reverse transcriptase/endonuclease	1	CM018790:1538084-1538093:f: 1,538,084 - 1,538,093 (+)	protein coding gene
GL50803_0061564	GL50803_0061564_t1	Ankyrin repeat protein 3	1	CM018789:277272-277281:f: 277,272 - 277,281 (+)	protein coding gene
GL50803_006685	GL50803_006685_t1	unspecified product	1	CM018793:2626469-2626478:f: 2,626,469 - 2,626,478 (+)	protein coding gene
GL50803_007130	GL50803_007130_t1	unspecified product	1	CM018790:1315219-1315228:f: 1,315,219 - 1,315,228 (+)	protein coding gene
GL50803_007236	GL50803_007236_t1	Reduced folate carrier	1	CM018793:2823508-2823517:f: 2,823,508 - 2,823,517 (+)	protein coding gene
GL50803_007598	GL50803_007598_t1	putative glycolipid transfer protein	1	CM018792:2055482-2055491:f: 2,055,482 - 2,055,491 (+)	protein coding gene
GL50803_007748	GL50803_007748_t1	High cysteine membrane protein	1	CM018789:1402200-1402209:f: 1,402,200 - 1,402,209 (+)	protein coding gene
GL50803_007876	GL50803_007876_t1	unspecified product	1	CM018792:1523557-1523566:f: 1,523,557 - 1,523,566 (+)	protein coding gene
GL50803_008140	GL50803_008140_t1	putative GTP-binding protein ARD-1	1	CM018793:2755315-2755324:f: 2,755,315 - 2,755,324 (+)	protein coding gene
GL50803_008253	GL50803_008253_t1	OST3 / OST6 family, transporter family protein	1	CM018793:1441341-1441350:f: 1,441,341 - 1,441,350 (+)	protein coding gene
GL50803_0086520	GL50803_0086520_t1	unspecified product	1	CM018791:1575541-1575550:f: 1,575,541 - 1,575,550 (+)	protein coding gene
GL50803_008805	GL50803_008805_t1	Kinase, SCY1	1	CM018790:622493-622502:f: 622,493 - 622,502 (+)	protein coding gene
GL50803_0088945	GL50803_0088945_t1	GARP-like protein 2	1	CM018793:3415096-3415105:f: 3,415,096 - 3,415,105 (+)	protein coding gene
GL50803_0090343	GL50803_0090343_t1	Kinase, WNK	1	CM018792:1473534-1473543:f: 1,473,534 - 1,473,543 (+)	protein coding gene
GL50803_0091127	GL50803_0091127_t1	TatD related DNase	1	CM018793:3916999-3917008:f: 3,916,999 - 3,917,008 (+)	protein coding gene
GL50803_0091252	GL50803_0091252_t1	GiOR-1	1	CM018792:849338-849347:f: 849,338 - 849,347 (+)	protein coding gene
GL50803_009162	GL50803_009162_t1	Nuclear LIM interactor-interacting factor 1	1	CM018793:3789897-3789906:f: 3,789,897 - 3,789,906 (+)	protein coding gene
GL50803_009266	GL50803_009266_t1	putative Sgs1 DNA helicase	1	CM018792:276805-276814:f: 276,805 - 276,814 (+)	protein coding gene
GL50803_0093002	GL50803_0093002_t1	unspecified product	1	CM018791:185043-185052:f: 185,043 - 185,052 (+)	protein coding gene
GL50803_0095162	GL50803_0095162_t1	Tenascin-like protein	1	CM018793:358195-358204:f: 358,195 - 358,204 (+)	protein coding gene
GL50803_0096460	GL50803_0096460_t1	Alanyl-tRNA synthetase	1	CM018792:1587326-1587335:f: 1,587,326 - 1,587,335 (+)	protein coding gene
GL50803_009823	GL50803_009823_t1	unspecified product	1	CM018790:695138-695147:f: 695,138 - 695,147 (+)	protein coding gene
GL50803_00d101765	GL50803_00d101765_t1	VSP	1	CM018791:1705414-1705423:f: 1,705,414 - 1,705,423 (+)	protein coding gene
GL50803_00r40001	GL50803_00r40001_t1	5.8S ribosomal RNA	2	CM018793:26918-26927:f: 26,918 - 26,927 (+); CM018793:26930-26939:f: 26,930 - 26,939 (+)	ncRNA gene
GL50803_00r40003	GL50803_00r40003_t1	18S ribosomal RNA	2	CM018793:341174-341183:f: 341,174 - 341,183 (+); CM018793:341155-341164:f: 341,155 - 341,164 (+)	ncRNA gene
GL50803_00r40027	GL50803_00r40027_t1	5.8S ribosomal RNA	2	CM018790:6838-6847:f: 6,838 - 6,847 (+); CM018790:6851-6860:f: 6,851 - 6,860 (+)	ncRNA gene
GL50803_00r40028	GL50803_00r40028_t1	18S ribosomal RNA	2	CM018790:8351-8360:f: 8,351 - 8,360 (+); CM018790:8370-8379:f: 8,370 - 8,379 (+)	ncRNA gene
GL50803_00r40029	GL50803_00r40029_t1	28S ribosomal RNA	1	CM018790:12210-12219:f: 12,210 - 12,219 (+)	ncRNA gene
GL50803_00r40030	GL50803_00r40030_t1	5.8S ribosomal RNA	2	CM018790:12416-12425:f: 12,416 - 12,425 (+); CM018790:12403-12412:f: 12,403 - 12,412 (+)	ncRNA gene
GL50803_00r40031	GL50803_00r40031_t1	18S ribosomal RNA	2	CM018790:13916-13925:f: 13,916 - 13,925 (+); CM018790:13935-13944:f: 13,935 - 13,944 (+)	ncRNA gene
GL50803_00r40038	GL50803_00r40038_t1	28S ribosomal RNA	1	AACB03000009:1971-1980:f: 1,971 - 1,980 (+)	ncRNA gene
GL50803_00r40039	GL50803_00r40039_t1	5.8S ribosomal RNA	2	AACB03000009:2177-2186:f: 2,177 - 2,186 (+); AACB03000009:2164-2173:f: 2,164 - 2,173 (+)	ncRNA gene
GL50803_00r40040	GL50803_00r40040_t1	18S ribosomal RNA	2	AACB03000009:3677-3686:f: 3,677 - 3,686 (+); AACB03000009:3696-3705:f: 3,696 - 3,705 (+)	ncRNA gene
GL50803_00r40041	GL50803_00r40041_t1	28S ribosomal RNA	1	AACB03000009:7534-7543:f: 7,534 - 7,543 (+)	ncRNA gene
GL50803_00r40042	GL50803_00r40042_t1	5.8S ribosomal RNA	2	AACB03000009:7727-7736:f: 7,727 - 7,736 (+); AACB03000009:7740-7749:f: 7,740 - 7,749 (+)	ncRNA gene
GL50803_00r40043	GL50803_00r40043_t1	18S ribosomal RNA	2	AACB03000009:9259-9268:f: 9,259 - 9,268 (+); AACB03000009:9240-9249:f: 9,240 - 9,249 (+)	ncRNA gene
GL50803_00r40044	GL50803_00r40044_t1	28S ribosomal RNA	1	AACB03000031:690-699:f: 690 - 699 (+)	ncRNA gene
GL50803_00r40045	GL50803_00r40045_t1	5.8S ribosomal RNA	2	AACB03000031:896-905:f: 896 - 905 (+); AACB03000031:883-892:f: 883 - 892 (+)	ncRNA gene
GL50803_00r40046	GL50803_00r40046_t1	18S ribosomal RNA	2	AACB03000031:2395-2404:f: 2,395 - 2,404 (+); AACB03000031:2414-2423:f: 2,414 - 2,423 (+)	ncRNA gene
GL50803_00r40047	GL50803_00r40047_t1	28S ribosomal RNA	1	AACB03000031:6254-6263:f: 6,254 - 6,263 (+)	ncRNA gene
GL50803_00r40048	GL50803_00r40048_t1	5.8S ribosomal RNA	2	AACB03000031:6460-6469:f: 6,460 - 6,469 (+); AACB03000031:6447-6456:f: 6,447 - 6,456 (+)	ncRNA gene
GL50803_00r40049	GL50803_00r40049_t1	18S ribosomal RNA	2	AACB03000031:7960-7969:f: 7,960 - 7,969 (+); AACB03000031:7979-7988:f: 7,979 - 7,988 (+)	ncRNA gene

## Sheet: GGGG (+)
Gene ID	Product Description	Match Count	Matched Regions	Gene Strand
GL50803_0010014	unspecified product	1	CM018791:1217461-1217464:f: 1,217,461 - 1,217,464 (+)	protein coding gene
GL50803_00100864	Vacuolar protein sorting 26	1	CM018793:967352-967355:f: 967,352 - 967,355 (+)	protein coding gene
GL50803_00100955	Mitotic spindle checkpoint protein MAD2	1	CM018792:1711556-1711559:f: 1,711,556 - 1,711,559 (+)	protein coding gene
GL50803_00101594	CCAAT-box-binding transcription factor	1	CM018790:597790-597793:f: 597,790 - 597,793 (+)	protein coding gene
GL50803_0010229	unspecified product	1	CM018791:1895567-1895570:f: 1,895,567 - 1,895,570 (+)	protein coding gene
GL50803_00102438	Plasma membrane calcium-transporting ATPase 2	1	CM018793:3785749-3785752:f: 3,785,749 - 3,785,752 (+)	protein coding gene
GL50803_00102710	Ubiquitin carboxyl-terminal hydrolase 14	1	CM018791:1287265-1287268:f: 1,287,265 - 1,287,268 (+)	protein coding gene
GL50803_0010367	Ribosomal protein S24	1	CM018792:1139330-1139333:f: 1,139,330 - 1,139,333 (+)	protein coding gene
GL50803_0010370	putative ATP/GTP binding protein	1	CM018792:1134663-1134666:f: 1,134,663 - 1,134,666 (+)	protein coding gene
GL50803_00103855	Vacuolar protein sorting 29	1	CM018790:1073508-1073511:f: 1,073,508 - 1,073,511 (+)	protein coding gene
GL50803_0010400	unspecified product	2	CM018793:2168493-2168496:f: 2,168,493 - 2,168,496 (+); CM018793:2168469-2168472:f: 2,168,469 - 2,168,472 (+)	protein coding gene
GL50803_00104139	unspecified product	1	CM018789:814833-814836:f: 814,833 - 814,836 (+)	protein coding gene
GL50803_00104250	Thioredoxin	1	CM018792:685834-685837:f: 685,834 - 685,837 (+)	protein coding gene
GL50803_0010460	unspecified product	1	CM018789:1224074-1224077:f: 1,224,074 - 1,224,077 (+)	protein coding gene
GL50803_0010569	KRI1-like family protein	1	CM018789:753216-753219:f: 753,216 - 753,219 (+)	protein coding gene
GL50803_0010686	Ankyrin repeat protein 1	1	CM018790:996806-996809:f: 996,806 - 996,809 (+)	protein coding gene
GL50803_00107659	unspecified product	1	CM018792:231526-231529:f: 231,526 - 231,529 (+)	protein coding gene
GL50803_0010780	Ribosomal protein S27	1	CM018792:1257979-1257982:f: 1,257,979 - 1,257,982 (+)	protein coding gene
GL50803_0010840	DNA-directed RNA polymerases I and III 16 kDa polypeptide	1	CM018789:1167199-1167202:f: 1,167,199 - 1,167,202 (+)	protein coding gene
GL50803_0010943	Transmembrane domain-containing protein	1	CM018792:2506907-2506910:f: 2,506,907 - 2,506,910 (+)	protein coding gene
GL50803_0011052	Zinc finger domain-containing protein	1	CM018791:788264-788267:f: 788,264 - 788,267 (+)	protein coding gene
GL50803_0011139	unspecified product	1	CM018792:2620326-2620329:f: 2,620,326 - 2,620,329 (+)	protein coding gene
GL50803_0011164	Ankyrin repeat protein 1	1	CM018793:2227873-2227876:f: 2,227,873 - 2,227,876 (+)	protein coding gene
GL50803_00111967	Kinase, NEK	1	CM018793:2381514-2381517:f: 2,381,514 - 2,381,517 (+)	protein coding gene
GL50803_0011207	unspecified product	2	CM018793:2896038-2896041:f: 2,896,038 - 2,896,041 (+); CM018793:2896028-2896031:f: 2,896,028 - 2,896,031 (+)	protein coding gene
GL50803_00112113	VSP	1	CM018789:199746-199749:f: 199,746 - 199,749 (+)	protein coding gene
GL50803_00112489	unspecified product	1	CM018793:3883615-3883618:f: 3,883,615 - 3,883,618 (+)	protein coding gene
GL50803_00112550	unspecified product	1	CM018793:2161649-2161652:f: 2,161,649 - 2,161,652 (+)	protein coding gene
GL50803_00112695	unspecified product	1	CM018793:1981311-1981314:f: 1,981,311 - 1,981,314 (+)	protein coding gene
GL50803_00112962	unspecified product	1	CM018792:242306-242309:f: 242,306 - 242,309 (+)	protein coding gene
GL50803_0011299	putative Amino acid transporter	1	CM018792:1442146-1442149:f: 1,442,146 - 1,442,149 (+)	protein coding gene
GL50803_00113094	Kinase, NEK	1	CM018789:1474642-1474645:f: 1,474,642 - 1,474,645 (+)	protein coding gene
GL50803_0011311	Kinase, NEK	1	CM018792:1427969-1427972:f: 1,427,969 - 1,427,972 (+)	protein coding gene
GL50803_00113242	High cysteine protein	1	CM018793:3636915-3636918:f: 3,636,915 - 3,636,918 (+)	protein coding gene
GL50803_0011384	DNA helicase	1	CM018790:139934-139937:f: 139,934 - 139,937 (+)	protein coding gene
GL50803_00114044	unspecified product	2	CM018792:1268330-1268333:f: 1,268,330 - 1,268,333 (+); CM018792:1268283-1268286:f: 1,268,283 - 1,268,286 (+)	protein coding gene
GL50803_00114120	Kinase, NEK	1	CM018793:887471-887474:f: 887,471 - 887,474 (+)	protein coding gene
GL50803_00114497	unspecified product	1	CM018793:2678016-2678019:f: 2,678,016 - 2,678,019 (+)	protein coding gene
GL50803_00114674	VSP	2	CM018791:1851165-1851168:f: 1,851,165 - 1,851,168 (+); CM018791:1851159-1851162:f: 1,851,159 - 1,851,162 (+)	protein coding gene
GL50803_0011499	Ankyrin repeat protein 1	1	CM018790:190279-190282:f: 190,279 - 190,282 (+)	protein coding gene
GL50803_00115464	Endonuclease VIII-like 1	2	CM018789:972409-972412:f: 972,409 - 972,412 (+); CM018789:972387-972390:f: 972,387 - 972,390 (+)	protein coding gene
GL50803_00115469	unspecified product	1	CM018789:572216-572219:f: 572,216 - 572,219 (+)	protein coding gene
GL50803_00115479	Ankyrin repeat protein 1	1	CM018792:2001893-2001896:f: 2,001,893 - 2,001,896 (+)	protein coding gene
GL50803_0011548	unspecified product	1	CM018791:957287-957290:f: 957,287 - 957,290 (+)	protein coding gene
GL50803_00115742	VSP	1	CM018793:2467482-2467485:f: 2,467,482 - 2,467,485 (+)	protein coding gene
GL50803_0011638	Topoisomerase I-related protein	1	CM018791:63083-63086:f: 63,083 - 63,086 (+)	protein coding gene
GL50803_0011649	Alpha-8 giardin	1	CM018791:53723-53726:f: 53,723 - 53,726 (+)	protein coding gene
GL50803_00116712	unspecified product	1	CM018793:838699-838702:f: 838,699 - 838,702 (+)	protein coding gene
GL50803_00117437	Ankyrin repeat protein 1	1	CM018789:787667-787670:f: 787,667 - 787,670 (+)	protein coding gene
GL50803_00117440	High cysteine protein	1	CM018793:977751-977754:f: 977,751 - 977,754 (+)	protein coding gene
GL50803_0011772	High cysteine membrane protein	1	CM018790:1159950-1159953:f: 1,159,950 - 1,159,953 (+)	protein coding gene
GL50803_0011990	Myb-like DNA-binding domain-containing protein	1	CM018789:1062700-1062703:f: 1,062,700 - 1,062,703 (+)	protein coding gene
GL50803_0012035	unspecified product	1	CM018791:1663649-1663652:f: 1,663,649 - 1,663,652 (+)	protein coding gene
GL50803_00121045	Histone H2B	2	CM018793:2978511-2978514:f: 2,978,511 - 2,978,514 (+); CM018793:2978487-2978490:f: 2,978,487 - 2,978,490 (+)	protein coding gene
GL50803_00121046	Histone H2B	2	CM018793:2972213-2972216:f: 2,972,213 - 2,972,216 (+); CM018793:2972237-2972240:f: 2,972,237 - 2,972,240 (+)	protein coding gene
GL50803_0012820	ABC transporter family protein	1	CM018790:705108-705111:f: 705,108 - 705,111 (+)	protein coding gene
GL50803_0012949	Proteasome subunit beta type 5	1	CM018793:849914-849917:f: 849,914 - 849,917 (+)	protein coding gene
GL50803_0012999	unspecified product	1	CM018790:631688-631691:f: 631,688 - 631,691 (+)	protein coding gene
GL50803_0013164	unspecified product	1	CM018792:1078662-1078665:f: 1,078,662 - 1,078,665 (+)	protein coding gene
GL50803_0013427	Ankyrin repeat protein 1	1	CM018793:1888956-1888959:f: 1,888,956 - 1,888,959 (+)	protein coding gene
GL50803_00134710	VSP	1	CM018790:1296469-1296472:f: 1,296,469 - 1,296,472 (+)	protein coding gene
GL50803_00135003	Histone H4	2	CM018791:1942532-1942535:f: 1,942,532 - 1,942,535 (+); CM018791:1942473-1942476:f: 1,942,473 - 1,942,476 (+)	protein coding gene
GL50803_00135231	histone H3	1	CM018792:221107-221110:f: 221,107 - 221,110 (+)	protein coding gene
GL50803_0013575	Tctex-1 family protein	1	CM018792:2549969-2549972:f: 2,549,969 - 2,549,972 (+)	protein coding gene
GL50803_0013603	ATP synthase subunit E family protein	1	CM018790:348384-348387:f: 348,384 - 348,387 (+)	protein coding gene
GL50803_0013694	unspecified product	1	CM018790:287518-287521:f: 287,518 - 287,521 (+)	protein coding gene
GL50803_00137603	unspecified product	1	CM018793:3713141-3713144:f: 3,713,141 - 3,713,144 (+)	protein coding gene
GL50803_00137604	VSP S8	1	CM018793:3704343-3704346:f: 3,704,343 - 3,704,346 (+)	protein coding gene
GL50803_00137620	VSP	3	CM018792:1724324-1724327:f: 1,724,324 - 1,724,327 (+); CM018792:1724330-1724333:f: 1,724,330 - 1,724,333 (+); CM018792:1724342-1724345:f: 1,724,342 - 1,724,345 (+)	protein coding gene
GL50803_00137685	Dolichyl-diphosphooligosaccharide--protein glycosyltransferase	1	CM018793:3100147-3100150:f: 3,100,147 - 3,100,150 (+)	protein coding gene
GL50803_00137706	Kinase, NEK	1	CM018793:2480894-2480897:f: 2,480,894 - 2,480,897 (+)	protein coding gene
GL50803_00137720	unspecified product	1	CM018793:1483805-1483808:f: 1,483,805 - 1,483,808 (+)	protein coding gene
GL50803_0014003	unspecified product	1	CM018789:1098830-1098833:f: 1,098,830 - 1,098,833 (+)	protein coding gene
GL50803_0014223	Kinase, NEK	1	CM018793:1810498-1810501:f: 1,810,498 - 1,810,501 (+)	protein coding gene
GL50803_0014321	Ribosomal protein L30	1	CM018793:1730980-1730983:f: 1,730,980 - 1,730,983 (+)	protein coding gene
GL50803_0014326	unspecified product	1	CM018793:3506815-3506818:f: 3,506,815 - 3,506,818 (+)	protein coding gene
GL50803_0014403	Lysophosphatidic acid acyltransferase/Glycerol-3-phosphate 1-O-acyltransferase	1	CM018790:166933-166936:f: 166,933 - 166,936 (+)	protein coding gene
GL50803_0014408	unspecified product	1	CM018791:1528674-1528677:f: 1,528,674 - 1,528,677 (+)	protein coding gene
GL50803_0014434	Ankyrin repeat protein 1	1	CM018790:1070332-1070335:f: 1,070,332 - 1,070,335 (+)	protein coding gene
GL50803_0014471	unspecified product	1	CM018789:867187-867190:f: 867,187 - 867,190 (+)	protein coding gene
GL50803_0014620	Ribosomal protein S6e	1	CM018789:1448449-1448452:f: 1,448,449 - 1,448,452 (+)	protein coding gene
GL50803_0014675	unspecified product	1	CM018793:1433443-1433446:f: 1,433,443 - 1,433,446 (+)	protein coding gene
GL50803_0014696	unspecified product	1	CM018790:1107507-1107510:f: 1,107,507 - 1,107,510 (+)	protein coding gene
GL50803_0014759	6-phosphogluconate dehydrogenase, decarboxylating	1	CM018792:1577735-1577738:f: 1,577,735 - 1,577,738 (+)	protein coding gene
GL50803_0014762	unspecified product	1	CM018792:368284-368287:f: 368,284 - 368,287 (+)	protein coding gene
GL50803_0014855	Phosphatidylinositol-4,5-bisphosphate 3-kinase catalytic subunit alpha/beta/delta	1	CM018793:1792780-1792783:f: 1,792,780 - 1,792,783 (+)	protein coding gene
GL50803_0014861	unspecified product	1	CM018790:987943-987946:f: 987,943 - 987,946 (+)	protein coding gene
GL50803_0014905	Nuclear LIM interactor-interacting factor 1	1	CM018793:2937281-2937284:f: 2,937,281 - 2,937,284 (+)	protein coding gene
GL50803_0014933	unspecified product	1	CM018792:1018803-1018806:f: 1,018,803 - 1,018,806 (+)	protein coding gene
GL50803_0014984	unspecified product	1	CM018792:1540713-1540716:f: 1,540,713 - 1,540,716 (+)	protein coding gene
GL50803_0014999	unspecified product	1	CM018790:553114-553117:f: 553,114 - 553,117 (+)	protein coding gene
GL50803_0015035	Kinase, NEK	1	CM018792:9617-9620:f: 9,617 - 9,620 (+)	protein coding gene
GL50803_0015048	ATP-dependent RNA helicase-like protein	1	CM018793:1247337-1247340:f: 1,247,337 - 1,247,340 (+)	protein coding gene
GL50803_0015190	DNA topoisomerase III	1	CM018792:1120872-1120875:f: 1,120,872 - 1,120,875 (+)	protein coding gene
GL50803_0015326	Glutathione S-transferase-like protein	2	CM018790:318926-318929:f: 318,926 - 318,929 (+); CM018790:318967-318970:f: 318,967 - 318,970 (+)	protein coding gene
GL50803_0015386	Phosphatase similar to the C-terminal domain of histone macroH2A1	1	CM018792:1462705-1462708:f: 1,462,705 - 1,462,708 (+)	protein coding gene
GL50803_0015409	Kinase, NEK	1	CM018790:132605-132608:f: 132,605 - 132,608 (+)	protein coding gene
GL50803_0015412	Ankyrin repeat protein 2	1	CM018790:127451-127454:f: 127,451 - 127,454 (+)	protein coding gene
GL50803_0015464	Ankyrin repeat protein 1	1	CM018791:49733-49736:f: 49,733 - 49,736 (+)	protein coding gene
GL50803_0015513	WD-repeat protein BING4	1	CM018791:1126559-1126562:f: 1,126,559 - 1,126,562 (+)	protein coding gene
GL50803_0015522	unspecified product	1	CM018791:1094083-1094086:f: 1,094,083 - 1,094,086 (+)	protein coding gene
GL50803_0015556	unspecified product	1	CM018791:1658969-1658972:f: 1,658,969 - 1,658,972 (+)	protein coding gene
GL50803_0015605	unspecified product	1	CM018792:2098492-2098495:f: 2,098,492 - 2,098,495 (+)	protein coding gene
GL50803_0016064	Poly(A) polymerase	1	CM018793:3495544-3495547:f: 3,495,544 - 3,495,547 (+)	protein coding gene
GL50803_0016225	Telomerase reverse transcriptase	1	CM018792:704857-704860:f: 704,857 - 704,860 (+)	protein coding gene
GL50803_001623	unspecified product	1	CM018793:2996611-2996614:f: 2,996,611 - 2,996,614 (+)	protein coding gene
GL50803_0016246	Ribonuclease Z	1	CM018792:2342818-2342821:f: 2,342,818 - 2,342,821 (+)	protein coding gene
GL50803_0016310	Ribosomal protein L27a	1	CM018793:371427-371430:f: 371,427 - 371,430 (+)	protein coding gene
GL50803_0016415	unspecified product	1	CM018791:1538893-1538896:f: 1,538,893 - 1,538,896 (+)	protein coding gene
GL50803_0016519	AstB/chuR-related protein	1	CM018792:2487870-2487873:f: 2,487,870 - 2,487,873 (+)	protein coding gene
GL50803_0016572	N-terminal acetyltransferase B complex catalytic subunit	1	CM018793:1244738-1244741:f: 1,244,738 - 1,244,741 (+)	protein coding gene
GL50803_0016602	unspecified product	1	CM018790:1032687-1032690:f: 1,032,687 - 1,032,690 (+)	protein coding gene
GL50803_0016701	unspecified product	2	CM018793:2965690-2965693:f: 2,965,690 - 2,965,693 (+); CM018793:2965663-2965666:f: 2,965,663 - 2,965,666 (+)	protein coding gene
GL50803_0016750	unspecified product	1	CM018791:1587186-1587189:f: 1,587,186 - 1,587,189 (+)	protein coding gene
GL50803_0016751	unspecified product	2	CM018791:1591325-1591328:f: 1,591,325 - 1,591,328 (+); CM018791:1591270-1591273:f: 1,591,270 - 1,591,273 (+)	protein coding gene
GL50803_0016818	Glycine-, glutamate-, thienylcyclohexylpiperidine-binding protein	1	CM018793:3408513-3408516:f: 3,408,513 - 3,408,516 (+)	protein coding gene
GL50803_0016821	unspecified product	1	CM018793:3428295-3428298:f: 3,428,295 - 3,428,298 (+)	protein coding gene
GL50803_0016829	Serine/threonine-protein phosphatase 2B regulatory subunit	1	CM018792:21257-21260:f: 21,257 - 21,260 (+)	protein coding gene
GL50803_0016879	Kinase, NEK	1	CM018790:415128-415131:f: 415,128 - 415,131 (+)	protein coding gene
GL50803_0016880	Multidrug resistance protein B	1	CM018790:426349-426352:f: 426,349 - 426,352 (+)	protein coding gene
GL50803_0016929	unspecified product	1	CM018789:924889-924892:f: 924,889 - 924,892 (+)	protein coding gene
GL50803_0016988	Kinase, NEK	1	CM018791:281933-281936:f: 281,933 - 281,936 (+)	protein coding gene
GL50803_0017023	Ankyrin repeat protein 1	1	CM018793:424820-424823:f: 424,820 - 424,823 (+)	protein coding gene
GL50803_0017043	Glyceraldehyde 3-phosphate dehydrogenase	1	CM018789:588500-588503:f: 588,500 - 588,503 (+)	protein coding gene
GL50803_0017046	Ankyrin repeat protein 1	1	CM018789:593313-593316:f: 593,313 - 593,316 (+)	protein coding gene
GL50803_0017062	unspecified product	1	CM018793:2205659-2205662:f: 2,205,659 - 2,205,662 (+)	protein coding gene
GL50803_0017083	unspecified product	1	CM018790:1315222-1315225:f: 1,315,222 - 1,315,225 (+)	protein coding gene
GL50803_0017198	Leucine-rich repeat protein	1	CM018793:2883705-2883708:f: 2,883,705 - 2,883,708 (+)	protein coding gene
GL50803_0017200	unspecified product	1	CM018793:2889496-2889499:f: 2,889,496 - 2,889,499 (+)	protein coding gene
GL50803_0017291	Orc4	1	CM018793:1731289-1731292:f: 1,731,289 - 1,731,292 (+)	protein coding gene
GL50803_0017298	unspecified product	1	CM018790:503193-503196:f: 503,193 - 503,196 (+)	protein coding gene
GL50803_0017352	unspecified product	2	CM018792:2026305-2026308:f: 2,026,305 - 2,026,308 (+); CM018792:2026282-2026285:f: 2,026,282 - 2,026,285 (+)	protein coding gene
GL50803_0017413	Cell division control protein CDC19	1	CM018790:1155427-1155430:f: 1,155,427 - 1,155,430 (+)	protein coding gene
GL50803_0017471	unspecified product	1	CM018793:3892840-3892843:f: 3,892,840 - 3,892,843 (+)	protein coding gene
GL50803_0017472	putative Golgi/cell cycle associated protein	1	CM018793:3896497-3896500:f: 3,896,497 - 3,896,500 (+)	protein coding gene
GL50803_0017518	WD40 repeat protein	1	CM018789:1433942-1433945:f: 1,433,942 - 1,433,945 (+)	protein coding gene
GL50803_0017546	unspecified product	1	CM018793:2431099-2431102:f: 2,431,099 - 2,431,102 (+)	protein coding gene
GL50803_0017596	unspecified product	1	CM018792:936576-936579:f: 936,576 - 936,579 (+)	protein coding gene
GL50803_0017608	Ankyrin repeat protein 1	1	CM018791:909856-909859:f: 909,856 - 909,859 (+)	protein coding gene
GL50803_0017612	unspecified product	1	CM018791:874332-874335:f: 874,332 - 874,335 (+)	protein coding gene
GL50803_0019271	unspecified product	2	CM018791:1570512-1570515:f: 1,570,512 - 1,570,515 (+); CM018791:1570529-1570532:f: 1,570,529 - 1,570,532 (+)	protein coding gene
GL50803_0019509	Qc-SNARE 4	1	CM018793:1264842-1264845:f: 1,264,842 - 1,264,845 (+)	protein coding gene
GL50803_0021365	unspecified product	1	CM018790:695413-695416:f: 695,413 - 695,416 (+)	protein coding gene
GL50803_0021527	unspecified product	1	CM018792:1687243-1687246:f: 1,687,243 - 1,687,246 (+)	protein coding gene
GL50803_0021531	unspecified product	1	CM018792:1693446-1693449:f: 1,693,446 - 1,693,449 (+)	protein coding gene
GL50803_0022084	DGTP triphosphohydrolase	1	CM018791:364761-364764:f: 364,761 - 364,764 (+)	protein coding gene
GL50803_00221691	Histone methyltransferase HMT2	1	CM018790:243064-243067:f: 243,064 - 243,067 (+)	protein coding gene
GL50803_0023004	unspecified product	1	CM018790:597207-597210:f: 597,207 - 597,210 (+)	protein coding gene
GL50803_0023420	Diphosphomevalonate decarboxylase	1	CM018789:665791-665794:f: 665,791 - 665,794 (+)	protein coding gene
GL50803_0023496	DNA-directed RNA polymerase	1	CM018793:2339451-2339454:f: 2,339,451 - 2,339,454 (+)	protein coding gene
GL50803_002382	unspecified product	1	CM018793:1506264-1506267:f: 1,506,264 - 1,506,267 (+)	protein coding gene
GL50803_0023876	unspecified product	2	CM018792:1528902-1528905:f: 1,528,902 - 1,528,905 (+); CM018792:1528917-1528920:f: 1,528,917 - 1,528,920 (+)	protein coding gene
GL50803_0023897	unspecified product	1	CM018789:822783-822786:f: 822,783 - 822,786 (+)	protein coding gene
GL50803_0024279	unspecified product	1	CM018789:54461-54464:f: 54,461 - 54,464 (+)	protein coding gene
GL50803_0027739	unspecified product	1	CM018793:3658642-3658645:f: 3,658,642 - 3,658,645 (+)	protein coding gene
GL50803_002812	Metal ion transporter CorA-like divalent cation transporter family protein	1	CM018792:1671586-1671589:f: 1,671,586 - 1,671,589 (+)	protein coding gene
GL50803_0028831	Pseudouridylate synthase 1	1	CM018791:1440859-1440862:f: 1,440,859 - 1,440,862 (+)	protein coding gene
GL50803_0029630	unspecified product	1	CM018790:1126051-1126054:f: 1,126,051 - 1,126,054 (+)	protein coding gene
GL50803_0030448	unspecified product	1	CM018793:1987865-1987868:f: 1,987,865 - 1,987,868 (+)	protein coding gene
GL50803_0030474	Ankyrin repeat protein 1	1	CM018789:1220538-1220541:f: 1,220,538 - 1,220,541 (+)	protein coding gene
GL50803_003114	unspecified product	1	CM018789:1388736-1388739:f: 1,388,736 - 1,388,739 (+)	protein coding gene
GL50803_0031391	unspecified product	1	CM018793:1153370-1153373:f: 1,153,370 - 1,153,373 (+)	protein coding gene
GL50803_0031439	unspecified product	1	CM018790:649932-649935:f: 649,932 - 649,935 (+)	protein coding gene
GL50803_0032657	unspecified product	1	CM018793:3788088-3788091:f: 3,788,088 - 3,788,091 (+)	protein coding gene
GL50803_0032676	Ankyrin repeat protein 1	1	CM018793:2819753-2819756:f: 2,819,753 - 2,819,756 (+)	protein coding gene
GL50803_0033083	Mlh2-like protein	1	CM018790:31963-31966:f: 31,963 - 31,966 (+)	protein coding gene
GL50803_0033721	unspecified product	1	CM018793:2224641-2224644:f: 2,224,641 - 2,224,644 (+)	protein coding gene
GL50803_0034094	unspecified product	1	CM018792:596831-596834:f: 596,831 - 596,834 (+)	protein coding gene
GL50803_0036315	Dual specificity protein phosphatase 12	1	CM018793:3948775-3948778:f: 3,948,775 - 3,948,778 (+)	protein coding gene
GL50803_0036943	unspecified product	1	CM018793:1412119-1412122:f: 1,412,119 - 1,412,122 (+)	protein coding gene
GL50803_003958	unspecified product	1	CM018793:2193745-2193748:f: 2,193,745 - 2,193,748 (+)	protein coding gene
GL50803_004016	unspecified product	1	CM018793:3142376-3142379:f: 3,142,376 - 3,142,379 (+)	protein coding gene
GL50803_0040283	unspecified product	1	CM018792:891495-891498:f: 891,495 - 891,498 (+)	protein coding gene
GL50803_004081	4Fe-4S binding domain-containing protein	1	CM018792:1789565-1789568:f: 1,789,565 - 1,789,568 (+)	protein coding gene
GL50803_0040920	Smr domain-containing protein	1	CM018789:165073-165076:f: 165,073 - 165,076 (+)	protein coding gene
GL50803_0041186	Kinase, NEK	2	CM018790:435267-435270:f: 435,267 - 435,270 (+); CM018790:435315-435318:f: 435,315 - 435,318 (+)	protein coding gene
GL50803_0041304	unspecified product	1	CM018793:2693824-2693827:f: 2,693,824 - 2,693,827 (+)	protein coding gene
GL50803_004150	unspecified product	1	CM018792:1479086-1479089:f: 1,479,086 - 1,479,089 (+)	protein coding gene
GL50803_0042196	Coiled-coil protein	2	CM018791:1613666-1613669:f: 1,613,666 - 1,613,669 (+); CM018791:1613679-1613682:f: 1,613,679 - 1,613,682 (+)	protein coding gene
GL50803_004288	putative Ser/Thr phosphatase 2C	1	CM018791:385421-385424:f: 385,421 - 385,424 (+)	protein coding gene
GL50803_004329	Ankyrin repeat protein 2	1	CM018791:310959-310962:f: 310,959 - 310,962 (+)	protein coding gene
GL50803_004852	unspecified product	1	CM018792:2383365-2383368:f: 2,383,365 - 2,383,368 (+)	protein coding gene
GL50803_0050041	High cysteine membrane protein Group 4	1	CM018793:800777-800780:f: 800,777 - 800,780 (+)	protein coding gene
GL50803_0050057	High cysteine protein	1	CM018793:941302-941305:f: 941,302 - 941,305 (+)	protein coding gene
GL50803_0050101	VSP	1	CM018793:2508109-2508112:f: 2,508,109 - 2,508,112 (+)	protein coding gene
GL50803_005167	unspecified product	1	CM018791:107915-107918:f: 107,915 - 107,918 (+)	protein coding gene
GL50803_005183	unspecified product	1	CM018793:2982423-2982426:f: 2,982,423 - 2,982,426 (+)	protein coding gene
GL50803_005186	unspecified product	1	CM018792:1141055-1141058:f: 1,141,055 - 1,141,058 (+)	protein coding gene
GL50803_005272	Methyltransferase domain-containing protein	1	CM018792:1644218-1644221:f: 1,644,218 - 1,644,221 (+)	protein coding gene
GL50803_005489	Kinase, NEK	1	CM018791:1289884-1289887:f: 1,289,884 - 1,289,887 (+)	protein coding gene
GL50803_005804	unspecified product	1	CM018790:668299-668302:f: 668,299 - 668,302 (+)	protein coding gene
GL50803_005806	Ankyrin repeat protein 1	1	CM018790:668665-668668:f: 668,665 - 668,668 (+)	protein coding gene
GL50803_005910	Helicase-related protein	1	CM018789:1297019-1297022:f: 1,297,019 - 1,297,022 (+)	protein coding gene
GL50803_005911	unspecified product	1	CM018789:1296706-1296709:f: 1,296,706 - 1,296,709 (+)	protein coding gene
GL50803_0060225	Glutathione S-transferase-like protein	1	CM018793:1349822-1349825:f: 1,349,822 - 1,349,825 (+)	protein coding gene
GL50803_006038	unspecified product	1	CM018792:2247787-2247790:f: 2,247,787 - 2,247,790 (+)	protein coding gene
GL50803_006056	unspecified product	1	CM018791:1386910-1386913:f: 1,386,910 - 1,386,913 (+)	protein coding gene
GL50803_0060618	unspecified product	1	CM018792:786147-786150:f: 786,147 - 786,150 (+)	protein coding gene
GL50803_0060704	unspecified product	1	CM018792:1530075-1530078:f: 1,530,075 - 1,530,078 (+)	protein coding gene
GL50803_0060750	unspecified product	1	CM018792:1786371-1786374:f: 1,786,371 - 1,786,374 (+)	protein coding gene
GL50803_0061210	IQ calmodulin-binding motif-containing protein	1	CM018791:1951509-1951512:f: 1,951,509 - 1,951,512 (+)	protein coding gene
GL50803_0061304	unspecified product	1	CM018790:410193-410196:f: 410,193 - 410,196 (+)	protein coding gene
GL50803_006139	unspecified product	1	CM018793:3662236-3662239:f: 3,662,236 - 3,662,239 (+)	protein coding gene
GL50803_0061419	Ankyrin repeat protein 1	1	CM018790:1502815-1502818:f: 1,502,815 - 1,502,818 (+)	protein coding gene
GL50803_006317	Ubiquitin carboxyl-terminal hydrolase	1	CM018789:671116-671119:f: 671,116 - 671,119 (+)	protein coding gene
GL50803_006377	unspecified product	1	CM018793:1365489-1365492:f: 1,365,489 - 1,365,492 (+)	protein coding gene
GL50803_007046	unspecified product	1	CM018793:2819273-2819276:f: 2,819,273 - 2,819,276 (+)	protein coding gene
GL50803_007521	unspecified product	1	CM018789:862765-862768:f: 862,765 - 862,768 (+)	protein coding gene
GL50803_007556	Acid phosphatase	1	CM018793:3111180-3111183:f: 3,111,180 - 3,111,183 (+)	protein coding gene
GL50803_007579	Kinase, NEK	1	CM018793:768039-768042:f: 768,039 - 768,042 (+)	protein coding gene
GL50803_007797	Alpha-5 giardin	1	CM018791:121303-121306:f: 121,303 - 121,306 (+)	protein coding gene
GL50803_007799	Alpha-4 giardin	1	CM018791:119175-119178:f: 119,175 - 119,178 (+)	protein coding gene
GL50803_007865	L-asparaginase	1	CM018792:1513223-1513226:f: 1,513,223 - 1,513,226 (+)	protein coding gene
GL50803_008049	unspecified product	1	CM018789:1449799-1449802:f: 1,449,799 - 1,449,802 (+)	protein coding gene
GL50803_008074	putative Manganese-dependent inorganic pyrophosphatase	1	CM018793:1673856-1673859:f: 1,673,856 - 1,673,859 (+)	protein coding gene
GL50803_008078	unspecified product	1	CM018793:1678892-1678895:f: 1,678,892 - 1,678,895 (+)	protein coding gene
GL50803_008182	putative Phospholipid-transporting ATPase IA	1	CM018793:1307054-1307057:f: 1,307,054 - 1,307,057 (+)	protein coding gene
GL50803_008191	unspecified product	1	CM018791:512479-512482:f: 512,479 - 512,482 (+)	protein coding gene
GL50803_008348	unspecified product	1	CM018790:1360850-1360853:f: 1,360,850 - 1,360,853 (+)	protein coding gene
GL50803_008423	Calmodulin-binding protein	1	CM018793:1465667-1465670:f: 1,465,667 - 1,465,670 (+)	protein coding gene
GL50803_008497	Rab28/RabF	1	CM018791:1725703-1725706:f: 1,725,703 - 1,725,706 (+)	protein coding gene
GL50803_008505	TM2 domain-containing protein	1	CM018790:366887-366890:f: 366,887 - 366,890 (+)	protein coding gene
GL50803_0086431	unspecified product	1	CM018791:307629-307632:f: 307,629 - 307,632 (+)	protein coding gene
GL50803_0087205	DNA repair and recombination protein Rhp26p	1	CM018789:761642-761645:f: 761,642 - 761,645 (+)	protein coding gene
GL50803_0087208	putative tRNA pseudouridine synthase 10	1	CM018789:758910-758913:f: 758,910 - 758,913 (+)	protein coding gene
GL50803_0088556	putative OTU-like cysteine protease	1	CM018793:2281641-2281644:f: 2,281,641 - 2,281,644 (+)	protein coding gene
GL50803_008862	unspecified product	1	CM018789:459766-459769:f: 459,766 - 459,769 (+)	protein coding gene
GL50803_0089050	CPSF A subunit-containing protein	1	CM018790:461279-461282:f: 461,279 - 461,282 (+)	protein coding gene
GL50803_008980	unspecified product	1	CM018791:892153-892156:f: 892,153 - 892,156 (+)	protein coding gene
GL50803_0090425	unspecified product	1	CM018789:1318386-1318389:f: 1,318,386 - 1,318,389 (+)	protein coding gene
GL50803_0090950	ATP-dependent RNA helicase	1	CM018793:1286136-1286139:f: 1,286,136 - 1,286,139 (+)	protein coding gene
GL50803_009098	MT associated TRAF3 interacting protein	1	CM018790:973247-973250:f: 973,247 - 973,250 (+)	protein coding gene
GL50803_009099	unspecified product	1	CM018790:971790-971793:f: 971,790 - 971,793 (+)	protein coding gene
GL50803_0091056	Aspartate aminotransferase	1	CM018791:825620-825623:f: 825,620 - 825,623 (+)	protein coding gene
GL50803_009143	unspecified product	2	CM018793:3732395-3732398:f: 3,732,395 - 3,732,398 (+); CM018793:3732359-3732362:f: 3,732,359 - 3,732,362 (+)	protein coding gene
GL50803_009181	unspecified product	1	CM018793:3052122-3052125:f: 3,052,122 - 3,052,125 (+)	protein coding gene
GL50803_009262	unspecified product	1	CM018792:267666-267669:f: 267,666 - 267,669 (+)	protein coding gene
GL50803_009307	Ankyrin repeat protein 1	1	CM018791:1827607-1827610:f: 1,827,607 - 1,827,610 (+)	protein coding gene
GL50803_0093221	Kinase, NEK	1	CM018791:843035-843038:f: 843,035 - 843,038 (+)	protein coding gene
GL50803_0093550	unspecified product	1	CM018792:2328473-2328476:f: 2,328,473 - 2,328,476 (+)	protein coding gene
GL50803_009359	unspecified product	1	CM018792:1026934-1026937:f: 1,026,934 - 1,026,937 (+)	protein coding gene
GL50803_009365	Kinase, NEK	1	CM018792:1015680-1015683:f: 1,015,680 - 1,015,683 (+)	protein coding gene
GL50803_009376	Sec23	1	CM018790:1269501-1269504:f: 1,269,501 - 1,269,504 (+)	protein coding gene
GL50803_009483	unspecified product	1	CM018789:981090-981093:f: 981,090 - 981,093 (+)	protein coding gene
GL50803_0095003	Kinase, NEK	1	CM018793:3144307-3144310:f: 3,144,307 - 3,144,310 (+)	protein coding gene
GL50803_009508	Metalloendopeptidase	1	CM018790:1420622-1420625:f: 1,420,622 - 1,420,625 (+)	protein coding gene
GL50803_009528	Methyltransferase like 2	1	CM018792:791543-791546:f: 791,543 - 791,546 (+)	protein coding gene
GL50803_0095530	unspecified product	1	CM018791:1345817-1345820:f: 1,345,817 - 1,345,820 (+)	protein coding gene
GL50803_0095557	Kinase, NEK	1	CM018791:1322274-1322277:f: 1,322,274 - 1,322,277 (+)	protein coding gene
GL50803_009565	unspecified product	1	CM018792:1549342-1549345:f: 1,549,342 - 1,549,345 (+)	protein coding gene
GL50803_0096732	unspecified product	1	CM018792:1391776-1391779:f: 1,391,776 - 1,391,779 (+)	protein coding gene
GL50803_0096779	unspecified product	1	CM018790:1427324-1427327:f: 1,427,324 - 1,427,327 (+)	protein coding gene
GL50803_009741	ABC transporter, ATP-binding protein	2	CM018793:3313700-3313703:f: 3,313,700 - 3,313,703 (+); CM018793:3313676-3313679:f: 3,313,676 - 3,313,679 (+)	protein coding gene
GL50803_0098056	Ribosomal protein L17	1	CM018793:3309475-3309478:f: 3,309,475 - 3,309,478 (+)	protein coding gene
GL50803_009824	Proteasome subunit beta type 9	1	CM018790:693476-693479:f: 693,476 - 693,479 (+)	protein coding gene
GL50803_009912	putative Ribonuclease	1	CM018792:1622163-1622166:f: 1,622,163 - 1,622,166 (+)	protein coding gene
GL50803_00d23876	unspecified product	2	CM018792:1490617-1490620:f: 1,490,617 - 1,490,620 (+); CM018792:1490602-1490605:f: 1,490,602 - 1,490,605 (+)	protein coding gene
GL50803_00d60704	unspecified product	1	CM018792:1491775-1491778:f: 1,491,775 - 1,491,778 (+)	protein coding gene
GL50803_00r40014	18S ribosomal RNA	1	CM018792:2758856-2758859:f: 2,758,856 - 2,758,859 (+)	ncRNA gene
GL50803_00r40016	28S ribosomal RNA	1	CM018792:2760593-2760596:f: 2,760,593 - 2,760,596 (+)	ncRNA gene
GL50803_00r40023	18S ribosomal RNA	1	CM018790:3010-3013:f: 3,010 - 3,013 (+)	ncRNA gene
GL50803_00r40035	18S ribosomal RNA	1	CM018789:1480399-1480402:f: 1,480,399 - 1,480,402 (+)	ncRNA gene
GL50803_00r40037	28S ribosomal RNA	1	CM018789:1482137-1482140:f: 1,482,137 - 1,482,140 (+)	ncRNA gene
GL50803_00t0004	tRNA-Thr	1	CM018791:1394485-1394488:f: 1,394,485 - 1,394,488 (+)	ncRNA gene
GL50803_00t0016	tRNA-Arg	1	CM018793:3843860-3843863:f: 3,843,860 - 3,843,863 (+)	ncRNA gene
GL50803_00t0022	tRNA-Ser	1	CM018792:1839473-1839476:f: 1,839,473 - 1,839,476 (+)	ncRNA gene
GL50803_00t0026	tRNA-Arg	1	CM018792:15288-15291:f: 15,288 - 15,291 (+)	ncRNA gene
GL50803_00t0042	tRNA-Ile	2	CM018792:1680670-1680673:f: 1,680,670 - 1,680,673 (+); CM018792:1680684-1680687:f: 1,680,684 - 1,680,687 (+)	ncRNA gene
GL50803_00t0045	tRNA-Thr	1	CM018792:2287082-2287085:f: 2,287,082 - 2,287,085 (+)	ncRNA gene
GL50803_00t0059	tRNA-Val	1	CM018793:955039-955042:f: 955,039 - 955,042 (+)	ncRNA gene
GL50803_00t20065	tRNA-Ile	2	AACB03000016:9132-9135:f: 9,132 - 9,135 (+); AACB03000016:9146-9149:f: 9,146 - 9,149 (+)	ncRNA gene

## Sheet: GGGG (-)
Gene ID	Product Description	Match Count	Matched Regions	Gene Strand
GL50803_0010079	unspecified product	1	CM018793:813735-813738:f: 813,735 - 813,738 (+)	protein coding gene
GL50803_00100887	putative Methyltransferase	3	CM018791:1963831-1963834:f: 1,963,831 - 1,963,834 (+); CM018791:1963772-1963775:f: 1,963,772 - 1,963,775 (+); CM018791:1963806-1963809:f: 1,963,806 - 1,963,809 (+)	protein coding gene
GL50803_00101011	Zinc finger protein	1	CM018790:627234-627237:f: 627,234 - 627,237 (+)	protein coding gene
GL50803_00101189	unspecified product	1	CM018792:554147-554150:f: 554,147 - 554,150 (+)	protein coding gene
GL50803_00101307	Kinase, NEK	1	CM018792:1495319-1495322:f: 1,495,319 - 1,495,322 (+)	protein coding gene
GL50803_00101397	Ankyrin repeat protein 1	1	CM018790:1130019-1130022:f: 1,130,019 - 1,130,022 (+)	protein coding gene
GL50803_00101699	Ankyrin repeat protein 1	1	CM018792:801044-801047:f: 801,044 - 801,047 (+)	protein coding gene
GL50803_00101955	unspecified product	1	CM018793:3050361-3050364:f: 3,050,361 - 3,050,364 (+)	protein coding gene
GL50803_00102647	Sodium/hydrogen exchanger 3	1	CM018792:2176050-2176053:f: 2,176,050 - 2,176,053 (+)	protein coding gene
GL50803_00102728	unspecified product	1	CM018791:1345817-1345820:f: 1,345,817 - 1,345,820 (+)	protein coding gene
GL50803_00102813	Ankyrin repeat protein 1	1	CM018792:314522-314525:f: 314,522 - 314,525 (+)	protein coding gene
GL50803_00103059	Dynein heavy chain	1	CM018790:31963-31966:f: 31,963 - 31,966 (+)	protein coding gene
GL50803_0010330	Tenascin-like protein	1	CM018791:1019706-1019709:f: 1,019,706 - 1,019,709 (+)	protein coding gene
GL50803_00103838	Kinase, ULK	1	CM018790:994907-994910:f: 994,907 - 994,910 (+)	protein coding gene
GL50803_00104150	Kinase, PLK	1	CM018791:1723475-1723478:f: 1,723,475 - 1,723,478 (+)	protein coding gene
GL50803_0010428	Ribosomal protein L10	1	CM018792:1382221-1382224:f: 1,382,221 - 1,382,224 (+)	protein coding gene
GL50803_0010450	FKBP-type peptidyl-prolyl cis-trans isomerase	1	CM018789:1240734-1240737:f: 1,240,734 - 1,240,737 (+)	protein coding gene
GL50803_0010527	unspecified product	1	CM018793:3854668-3854671:f: 3,854,668 - 3,854,671 (+)	protein coding gene
GL50803_00106320	Zinc finger domain-containing protein	1	CM018792:1997550-1997553:f: 1,997,550 - 1,997,553 (+)	protein coding gene
GL50803_0010911	Ankyrin repeat protein 1	1	CM018793:2256321-2256324:f: 2,256,321 - 2,256,324 (+)	protein coding gene
GL50803_0011039	Actin related protein	1	CM018791:1167061-1167064:f: 1,167,061 - 1,167,064 (+)	protein coding gene
GL50803_0011153	unspecified product	1	CM018792:2612798-2612801:f: 2,612,798 - 2,612,801 (+)	protein coding gene
GL50803_00111886	unspecified product	1	CM018792:2475073-2475076:f: 2,475,073 - 2,475,076 (+)	protein coding gene
GL50803_0011196	unspecified product	1	CM018793:2911421-2911424:f: 2,911,421 - 2,911,424 (+)	protein coding gene
GL50803_0011200	unspecified product	1	CM018793:2904749-2904752:f: 2,904,749 - 2,904,752 (+)	protein coding gene
GL50803_0011201	unspecified product	1	CM018793:2903765-2903768:f: 2,903,765 - 2,903,768 (+)	protein coding gene
GL50803_0011214	Kinase, AGC PKA	1	CM018793:2889496-2889499:f: 2,889,496 - 2,889,499 (+)	protein coding gene
GL50803_0011237	unspecified product	1	CM018792:2690353-2690356:f: 2,690,353 - 2,690,356 (+)	protein coding gene
GL50803_00112519	Ankyrin repeat protein 1	1	CM018793:3764825-3764828:f: 3,764,825 - 3,764,828 (+)	protein coding gene
GL50803_00112553	Kinase, NEK	1	CM018793:2173333-2173336:f: 2,173,333 - 2,173,336 (+)	protein coding gene
GL50803_00112893	unspecified product	1	CM018789:1106439-1106442:f: 1,106,439 - 1,106,442 (+)	protein coding gene
GL50803_00113133	unspecified product	1	CM018789:1359033-1359036:f: 1,359,033 - 1,359,036 (+)	protein coding gene
GL50803_00113439	VSP with INR	1	CM018790:474702-474705:f: 474,702 - 474,705 (+)	protein coding gene
GL50803_00113450	VSP with INR	1	CM018790:502794-502797:f: 502,794 - 502,797 (+)	protein coding gene
GL50803_00113797	VSP with INR	1	CM018791:1216059-1216062:f: 1,216,059 - 1,216,062 (+)	protein coding gene
GL50803_0011486	20S proteasome alpha subunit 7	1	CM018790:175840-175843:f: 175,840 - 175,843 (+)	protein coding gene
GL50803_00114991	High cysteine membrane protein EGF-like	1	CM018790:1041326-1041329:f: 1,041,326 - 1,041,329 (+)	protein coding gene
GL50803_0011604	unspecified product	1	CM018792:1964695-1964698:f: 1,964,695 - 1,964,698 (+)	protein coding gene
GL50803_00116477	VSP	1	CM018793:702942-702945:f: 702,942 - 702,945 (+)	protein coding gene
GL50803_0011648	unspecified product	1	CM018791:55284-55287:f: 55,284 - 55,287 (+)	protein coding gene
GL50803_00116713	unspecified product	1	CM018793:777674-777677:f: 777,674 - 777,677 (+)	protein coding gene
GL50803_0011940	unspecified product	1	CM018792:894143-894146:f: 894,143 - 894,146 (+)	protein coding gene
GL50803_0012102	Elongation factor 1-gamma	1	CM018792:59028-59031:f: 59,028 - 59,031 (+)	protein coding gene
GL50803_00121517	Kinase, NEK	1	CM018791:1945490-1945493:f: 1,945,490 - 1,945,493 (+)	protein coding gene
GL50803_0012160	putative Yip interacting protein	1	CM018791:1951599-1951602:f: 1,951,599 - 1,951,602 (+)	protein coding gene
GL50803_0012230	unspecified product	1	CM018792:2107132-2107135:f: 2,107,132 - 2,107,135 (+)	protein coding gene
GL50803_0013075	putative replication factor-a protein	1	CM018793:3129358-3129361:f: 3,129,358 - 3,129,361 (+)	protein coding gene
GL50803_0013201	putative Nudix hydrolase	1	CM018793:3782377-3782380:f: 3,782,377 - 3,782,380 (+)	protein coding gene
GL50803_0013210	unspecified product	1	CM018793:3427941-3427944:f: 3,427,941 - 3,427,944 (+)	protein coding gene
GL50803_0013310	unspecified product	2	CM018789:1461405-1461408:f: 1,461,405 - 1,461,408 (+); CM018789:1461399-1461402:f: 1,461,399 - 1,461,402 (+)	protein coding gene
GL50803_0013330	unspecified product	1	CM018791:422098-422101:f: 422,098 - 422,101 (+)	protein coding gene
GL50803_00134442	LisH domain-containing protein [Source:UniProtKB/TrEMBL;Acc:V6T716]	2	CM018793:778227-778230:f: 778,227 - 778,230 (+); CM018793:778202-778205:f: 778,202 - 778,205 (+)	protein coding gene
GL50803_0013622	unspecified product	1	CM018792:2558033-2558036:f: 2,558,033 - 2,558,036 (+)	protein coding gene
GL50803_0013653	ERCC4 domain-containing protein	1	CM018793:2499381-2499384:f: 2,499,381 - 2,499,384 (+)	protein coding gene
GL50803_0013667	Notchless	1	CM018792:406825-406828:f: 406,825 - 406,828 (+)	protein coding gene
GL50803_0013690	unspecified product	1	CM018790:293888-293891:f: 293,888 - 293,891 (+)	protein coding gene
GL50803_0013699	unspecified product	1	CM018792:2239304-2239307:f: 2,239,304 - 2,239,307 (+)	protein coding gene
GL50803_00137672	High cysteine membrane protein VSP-like	1	CM018793:3191485-3191488:f: 3,191,485 - 3,191,488 (+)	protein coding gene
GL50803_00137673	putative Reverse transcriptase/endonuclease	2	CM018793:4013637-4013640:f: 4,013,637 - 4,013,640 (+); CM018793:4013589-4013592:f: 4,013,589 - 4,013,592 (+)	protein coding gene
GL50803_00137679	unspecified product	2	CM018793:3570751-3570754:f: 3,570,751 - 3,570,754 (+); CM018793:3570778-3570781:f: 3,570,778 - 3,570,781 (+)	protein coding gene
GL50803_00137684	Ankyrin repeat protein 1	1	CM018793:3180603-3180606:f: 3,180,603 - 3,180,606 (+)	protein coding gene
GL50803_00137699	unspecified product	1	CM018793:2673614-2673617:f: 2,673,614 - 2,673,617 (+)	protein coding gene
GL50803_00137702	Kinase	1	CM018793:2312135-2312138:f: 2,312,135 - 2,312,138 (+)	protein coding gene
GL50803_00137721	VSP	1	CM018793:1400832-1400835:f: 1,400,832 - 1,400,835 (+)	protein coding gene
GL50803_00137722	VSP	1	CM018793:1337507-1337510:f: 1,337,507 - 1,337,510 (+)	protein coding gene
GL50803_00137747	unspecified product	1	CM018791:1117509-1117512:f: 1,117,509 - 1,117,512 (+)	protein coding gene
GL50803_00137754	Ubiquitin-protein ligase E3A	1	CM018791:322831-322834:f: 322,831 - 322,834 (+)	protein coding gene
GL50803_0014236	N-acetylglucosaminylphosphatidylinositol deacetylase	1	CM018793:3371418-3371421:f: 3,371,418 - 3,371,421 (+)	protein coding gene
GL50803_0014317	unspecified product	1	CM018792:805007-805010:f: 805,007 - 805,010 (+)	protein coding gene
GL50803_0014362	unspecified product	1	CM018793:1121793-1121796:f: 1,121,793 - 1,121,796 (+)	protein coding gene
GL50803_0014456	Low molecular weight protein-tyrosine-phosphatase	1	CM018793:999275-999278:f: 999,275 - 999,278 (+)	protein coding gene
GL50803_0014507	unspecified product	1	CM018792:472949-472952:f: 472,949 - 472,952 (+)	protein coding gene
GL50803_0014525	unspecified product	2	CM018793:1165630-1165633:f: 1,165,630 - 1,165,633 (+); CM018793:1165617-1165620:f: 1,165,617 - 1,165,620 (+)	protein coding gene
GL50803_0014569	Ankyrin repeat protein 1	1	CM018792:942231-942234:f: 942,231 - 942,234 (+)	protein coding gene
GL50803_0014669	unspecified product	1	CM018789:1413714-1413717:f: 1,413,714 - 1,413,717 (+)	protein coding gene
GL50803_0014670	Protein disulfide isomerase PDI3	1	CM018789:1410966-1410969:f: 1,410,966 - 1,410,969 (+)	protein coding gene
GL50803_0014731	unspecified product	1	CM018793:3874131-3874134:f: 3,874,131 - 3,874,134 (+)	protein coding gene
GL50803_0014748	p25-alpha family protein	1	CM018790:246313-246316:f: 246,313 - 246,316 (+)	protein coding gene
GL50803_0014850	unspecified product	1	CM018790:1465073-1465076:f: 1,465,073 - 1,465,076 (+)	protein coding gene
GL50803_0014858	unspecified product	1	CM018793:1785874-1785877:f: 1,785,874 - 1,785,877 (+)	protein coding gene
GL50803_0014877	unspecified product	1	CM018790:93210-93213:f: 93,210 - 93,213 (+)	protein coding gene
GL50803_0014915	unspecified product	1	CM018792:267666-267669:f: 267,666 - 267,669 (+)	protein coding gene
GL50803_0014917	unspecified product	1	CM018792:274766-274769:f: 274,766 - 274,769 (+)	protein coding gene
GL50803_0014937	unspecified product	1	CM018790:1268775-1268778:f: 1,268,775 - 1,268,778 (+)	protein coding gene
GL50803_0014947	EF-hand domain pair-containing protein	1	CM018792:1908250-1908253:f: 1,908,250 - 1,908,253 (+)	protein coding gene
GL50803_0015023	unspecified product	1	CM018793:1773941-1773944:f: 1,773,941 - 1,773,944 (+)	protein coding gene
GL50803_0015034	unspecified product	1	CM018792:8690-8693:f: 8,690 - 8,693 (+)	protein coding gene
GL50803_0015106	Importin beta-3 subunit	1	CM018793:3987493-3987496:f: 3,987,493 - 3,987,496 (+)	protein coding gene
GL50803_0015145	putative AAA family protein	1	CM018789:896906-896909:f: 896,906 - 896,909 (+)	protein coding gene
GL50803_0015285	unspecified product	1	CM018792:1262112-1262115:f: 1,262,112 - 1,262,115 (+)	protein coding gene
GL50803_0015473	unspecified product	1	CM018793:2410048-2410051:f: 2,410,048 - 2,410,051 (+)	protein coding gene
GL50803_0015564	Cathepsin B	1	CM018792:125294-125297:f: 125,294 - 125,297 (+)	protein coding gene
GL50803_0015573	unspecified product	1	CM018792:84395-84398:f: 84,395 - 84,398 (+)	protein coding gene
GL50803_0015906	Tubulin specific chaperone D	1	CM018793:3034002-3034005:f: 3,034,002 - 3,034,005 (+)	protein coding gene
GL50803_0015954	unspecified product	1	CM018790:593562-593565:f: 593,562 - 593,565 (+)	protein coding gene
GL50803_0015987	Lysophosphatidylcholine acyltransferase	1	CM018793:2668315-2668318:f: 2,668,315 - 2,668,318 (+)	protein coding gene
GL50803_0016226	unspecified product	1	CM018792:704857-704860:f: 704,857 - 704,860 (+)	protein coding gene
GL50803_0016232	PHD-zinc-finger like domain-containing protein	1	CM018793:3649843-3649846:f: 3,649,843 - 3,649,846 (+)	protein coding gene
GL50803_0016245	unspecified product	1	CM018792:2342818-2342821:f: 2,342,818 - 2,342,821 (+)	protein coding gene
GL50803_0016271	unspecified product	1	CM018790:649932-649935:f: 649,932 - 649,935 (+)	protein coding gene
GL50803_0016350	unspecified product	1	CM018790:784606-784609:f: 784,606 - 784,609 (+)	protein coding gene
GL50803_0016370	putative Transcriptional activator	1	CM018792:1509055-1509058:f: 1,509,055 - 1,509,058 (+)	protein coding gene
GL50803_0016479	Kinase, NEK	3	CM018793:3249364-3249367:f: 3,249,364 - 3,249,367 (+); CM018793:3249356-3249359:f: 3,249,356 - 3,249,359 (+); CM018793:3249351-3249354:f: 3,249,351 - 3,249,354 (+)	protein coding gene
GL50803_0016493	unspecified product	1	CM018789:405239-405242:f: 405,239 - 405,242 (+)	protein coding gene
GL50803_0016494	unspecified product	1	CM018789:402252-402255:f: 402,252 - 402,255 (+)	protein coding gene
GL50803_0016504	unspecified product	1	CM018792:475718-475721:f: 475,718 - 475,721 (+)	protein coding gene
GL50803_0016516	EXS family protein	1	CM018792:1431387-1431390:f: 1,431,387 - 1,431,390 (+)	protein coding gene
GL50803_0016570	Ser/Thr protein phosphatase 2B catalytic subunit, alpha isoform	1	CM018792:1230072-1230075:f: 1,230,072 - 1,230,075 (+)	protein coding gene
GL50803_0016603	unspecified product	1	CM018790:689703-689706:f: 689,703 - 689,706 (+)	protein coding gene
GL50803_0016606	unspecified product	1	CM018790:668299-668302:f: 668,299 - 668,302 (+)	protein coding gene
GL50803_0016641	unspecified product	1	CM018789:1265989-1265992:f: 1,265,989 - 1,265,992 (+)	protein coding gene
GL50803_0016709	WD40 repeat protein	1	CM018790:197087-197090:f: 197,087 - 197,090 (+)	protein coding gene
GL50803_0016715	unspecified product	1	CM018793:3301259-3301262:f: 3,301,259 - 3,301,262 (+)	protein coding gene
GL50803_0016804B	Outer-arm dynein gamma	1	CM018789:803660-803663:f: 803,660 - 803,663 (+)	protein coding gene
GL50803_0016813	unspecified product	1	CM018793:3401780-3401783:f: 3,401,780 - 3,401,783 (+)	protein coding gene
GL50803_0016820	Ankyrin repeat protein 1	1	CM018793:3426684-3426687:f: 3,426,684 - 3,426,687 (+)	protein coding gene
GL50803_0016824	Kinase, NEK	1	CM018792:13788-13791:f: 13,788 - 13,791 (+)	protein coding gene
GL50803_0016834	Kinase, STE STE11	1	CM018789:1167243-1167246:f: 1,167,243 - 1,167,246 (+)	protein coding gene
GL50803_0016980	unspecified product	1	CM018793:2269330-2269333:f: 2,269,330 - 2,269,333 (+)	protein coding gene
GL50803_0016985	unspecified product	1	CM018791:1961799-1961802:f: 1,961,799 - 1,961,802 (+)	protein coding gene
GL50803_0016992	unspecified product	1	CM018793:2073560-2073563:f: 2,073,560 - 2,073,563 (+)	protein coding gene
GL50803_0017045	unspecified product	1	CM018789:593313-593316:f: 593,313 - 593,316 (+)	protein coding gene
GL50803_0017063	Pyruvate-flavodoxin oxidoreductase	1	CM018793:2203461-2203464:f: 2,203,461 - 2,203,464 (+)	protein coding gene
GL50803_0017068	WD40 repeat protein	2	CM018793:2168493-2168496:f: 2,168,493 - 2,168,496 (+); CM018793:2168469-2168472:f: 2,168,469 - 2,168,472 (+)	protein coding gene
GL50803_0017146	Helicase	1	CM018792:619804-619807:f: 619,804 - 619,807 (+)	protein coding gene
GL50803_0017212	High cysteine membrane protein	2	CM018792:1098441-1098444:f: 1,098,441 - 1,098,444 (+); CM018792:1098383-1098386:f: 1,098,383 - 1,098,386 (+)	protein coding gene
GL50803_0017260	unspecified product	1	CM018789:833479-833482:f: 833,479 - 833,482 (+)	protein coding gene
GL50803_0017273	unspecified product	2	CM018789:757723-757726:f: 757,723 - 757,726 (+); CM018789:757704-757707:f: 757,704 - 757,707 (+)	protein coding gene
GL50803_0017313	unspecified product	1	CM018791:1367986-1367989:f: 1,367,986 - 1,367,989 (+)	protein coding gene
GL50803_0017350	unspecified product	2	CM018792:2026305-2026308:f: 2,026,305 - 2,026,308 (+); CM018792:2026371-2026374:f: 2,026,371 - 2,026,374 (+)	protein coding gene
GL50803_0017402	Ankyrin repeat protein 1	1	CM018790:1229668-1229671:f: 1,229,668 - 1,229,671 (+)	protein coding gene
GL50803_0017465	SMC4-like protein	1	CM018793:3843581-3843584:f: 3,843,581 - 3,843,584 (+)	protein coding gene
GL50803_0017566	Kinase, CAMK CAMKL	1	CM018792:2709644-2709647:f: 2,709,644 - 2,709,647 (+)	protein coding gene
GL50803_0017571	unspecified product	1	CM018792:2688547-2688550:f: 2,688,547 - 2,688,550 (+)	protein coding gene
GL50803_0017622	Kinase, NEK	1	CM018791:660448-660451:f: 660,448 - 660,451 (+)	protein coding gene
GL50803_0019259	unspecified product	1	CM018791:1316719-1316722:f: 1,316,719 - 1,316,722 (+)	protein coding gene
GL50803_0019364	unspecified product	1	CM018793:1901810-1901813:f: 1,901,810 - 1,901,813 (+)	protein coding gene
GL50803_0019834	unspecified product	1	CM018792:1963451-1963454:f: 1,963,451 - 1,963,454 (+)	protein coding gene
GL50803_0021088	unspecified product	1	CM018792:330830-330833:f: 330,830 - 330,833 (+)	protein coding gene
GL50803_0021435	Kinase	1	CM018793:3732395-3732398:f: 3,732,395 - 3,732,398 (+)	protein coding gene
GL50803_0021512	putative S-adenosylmethionine-dependent methyltransferase	1	CM018793:2671218-2671221:f: 2,671,218 - 2,671,221 (+)	protein coding gene
GL50803_0021942	NADP-specific glutamate dehydrogenase	1	CM018792:172821-172824:f: 172,821 - 172,824 (+)	protein coding gene
GL50803_0022165	Kinase, STE STE7	1	CM018793:373111-373114:f: 373,111 - 373,114 (+)	protein coding gene
GL50803_002285	Heat shock protein 70	1	CM018789:191343-191346:f: 191,343 - 191,346 (+)	protein coding gene
GL50803_0023602	tRNA-splicing ligase RtcB	1	CM018792:1004047-1004050:f: 1,004,047 - 1,004,050 (+)	protein coding gene
GL50803_0024068	Ubiquitin-conjugating enzyme	1	CM018790:1322373-1322376:f: 1,322,373 - 1,322,376 (+)	protein coding gene
GL50803_0024330	unspecified product	1	CM018793:2757542-2757545:f: 2,757,542 - 2,757,545 (+)	protein coding gene
GL50803_002549	unspecified product	1	CM018793:3628327-3628330:f: 3,628,327 - 3,628,330 (+)	protein coding gene
GL50803_002622	putative Phosphatidylinositol-4-phosphate 5-kinase	1	CM018792:1685375-1685378:f: 1,685,375 - 1,685,378 (+)	protein coding gene
GL50803_0026988	unspecified product	1	CM018792:1476636-1476639:f: 1,476,636 - 1,476,639 (+)	protein coding gene
GL50803_0027657	unspecified product	2	CM018789:1296309-1296312:f: 1,296,309 - 1,296,312 (+); CM018789:1296296-1296299:f: 1,296,296 - 1,296,299 (+)	protein coding gene
GL50803_0027658	unspecified product	1	CM018789:1295629-1295632:f: 1,295,629 - 1,295,632 (+)	protein coding gene
GL50803_0027735	Mre11	1	CM018791:489495-489498:f: 489,495 - 489,498 (+)	protein coding gene
GL50803_0028433	unspecified product	1	CM018793:2740682-2740685:f: 2,740,682 - 2,740,685 (+)	protein coding gene
GL50803_0028477	unspecified product	2	CM018793:1426909-1426912:f: 1,426,909 - 1,426,912 (+); CM018793:1426899-1426902:f: 1,426,899 - 1,426,902 (+)	protein coding gene
GL50803_0028626	VSP	1	CM018792:977923-977926:f: 977,923 - 977,926 (+)	protein coding gene
GL50803_0028954	unspecified product	1	CM018792:21310-21313:f: 21,310 - 21,313 (+)	protein coding gene
GL50803_0029277	LSM domain-containing protein	1	CM018790:1012949-1012952:f: 1,012,949 - 1,012,952 (+)	protein coding gene
GL50803_0031144	unspecified product	1	CM018791:391583-391586:f: 391,583 - 391,586 (+)	protein coding gene
GL50803_003146	unspecified product	1	CM018790:379441-379444:f: 379,441 - 379,444 (+)	protein coding gene
GL50803_0032041	unspecified product	1	CM018793:2218804-2218807:f: 2,218,804 - 2,218,807 (+)	protein coding gene
GL50803_0032312	Protein phosphatase 2C	1	CM018790:1200824-1200827:f: 1,200,824 - 1,200,827 (+)	protein coding gene
GL50803_0033685	unspecified product	2	CM018792:1518247-1518250:f: 1,518,247 - 1,518,250 (+); CM018792:1518235-1518238:f: 1,518,235 - 1,518,238 (+)	protein coding gene
GL50803_0033866	unspecified product	1	CM018789:597547-597550:f: 597,547 - 597,550 (+)	protein coding gene
GL50803_0033989	unspecified product	1	CM018791:1445358-1445361:f: 1,445,358 - 1,445,361 (+)	protein coding gene
GL50803_0034134	Ribonuclease H	1	CM018790:971790-971793:f: 971,790 - 971,793 (+)	protein coding gene
GL50803_003647	unspecified product	1	CM018793:1053054-1053057:f: 1,053,054 - 1,053,057 (+)	protein coding gene
GL50803_003705	unspecified product	1	CM018793:2563327-2563330:f: 2,563,327 - 2,563,330 (+)	protein coding gene
GL50803_0037449	unspecified product	1	CM018790:733643-733646:f: 733,643 - 733,646 (+)	protein coding gene
GL50803_0037452	unspecified product	1	CM018790:754093-754096:f: 754,093 - 754,096 (+)	protein coding gene
GL50803_0037488	unspecified product	1	CM018789:665791-665794:f: 665,791 - 665,794 (+)	protein coding gene
GL50803_003756	unspecified product	1	CM018793:482887-482890:f: 482,887 - 482,890 (+)	protein coding gene
GL50803_0038104	putative Phospholipid-transporting ATPase IIB	1	CM018791:70980-70983:f: 70,980 - 70,983 (+)	protein coding gene
GL50803_0038517	putative Spindle pole protein	1	CM018792:1960807-1960810:f: 1,960,807 - 1,960,810 (+)	protein coding gene
GL50803_0039843	Copper-transporting P-type ATPase	1	CM018792:1078662-1078665:f: 1,078,662 - 1,078,665 (+)	protein coding gene
GL50803_0040521	Shwachman-Bodian-Diamond protein	1	CM018789:147226-147229:f: 147,226 - 147,229 (+)	protein coding gene
GL50803_0042000	Coiled-coil protein	1	CM018793:3341737-3341740:f: 3,341,737 - 3,341,740 (+)	protein coding gene
GL50803_0042357	PX domain-containing protein	1	CM018791:1254856-1254859:f: 1,254,856 - 1,254,859 (+)	protein coding gene
GL50803_004239	unspecified product	1	CM018792:2550834-2550837:f: 2,550,834 - 2,550,837 (+)	protein coding gene
GL50803_0042657	Kinase, NEK	1	CM018793:2684447-2684450:f: 2,684,447 - 2,684,450 (+)	protein coding gene
GL50803_004465	unspecified product	2	CM018793:921516-921519:f: 921,516 - 921,519 (+); CM018793:921537-921540:f: 921,537 - 921,540 (+)	protein coding gene
GL50803_004502	ER lumen protein retaining receptor	1	CM018789:1433942-1433945:f: 1,433,942 - 1,433,945 (+)	protein coding gene
GL50803_004547	Ribosomal protein S9	1	CM018789:950732-950735:f: 950,732 - 950,735 (+)	protein coding gene
GL50803_0050259	VSP	1	CM018792:2444944-2444947:f: 2,444,944 - 2,444,947 (+)	protein coding gene
GL50803_0050317	VSP	1	CM018791:1844784-1844787:f: 1,844,784 - 1,844,787 (+)	protein coding gene
GL50803_005248	Myb-like DNA-binding domain-containing protein	1	CM018792:2069329-2069332:f: 2,069,329 - 2,069,332 (+)	protein coding gene
GL50803_005554	Kinase, NEK	1	CM018791:414271-414274:f: 414,271 - 414,274 (+)	protein coding gene
GL50803_005593	Ribosomal protein L11	1	CM018793:2965690-2965693:f: 2,965,690 - 2,965,693 (+)	protein coding gene
GL50803_005629	unspecified product	1	CM018792:630596-630599:f: 630,596 - 630,599 (+)	protein coding gene
GL50803_005949	Tetratricopeptide repeat protein	1	CM018789:632486-632489:f: 632,486 - 632,489 (+)	protein coding gene
GL50803_0060001	putative Reverse transcriptase/endonuclease	1	CM018793:5353-5356:f: 5,353 - 5,356 (+)	protein coding gene
GL50803_0060004	putative Reverse transcriptase/endonuclease	1	CM018793:10828-10831:f: 10,828 - 10,831 (+)	protein coding gene
GL50803_0060027	Kinase, NEK	1	CM018793:346837-346840:f: 346,837 - 346,840 (+)	protein coding gene
GL50803_0060191	Ribosomal protein L39	1	CM018789:631178-631181:f: 631,178 - 631,181 (+)	protein coding gene
GL50803_0060783	Ankyrin repeat protein 2	1	CM018792:2168504-2168507:f: 2,168,504 - 2,168,507 (+)	protein coding gene
GL50803_006133	Ribosomal protein L29	1	CM018793:3658642-3658645:f: 3,658,642 - 3,658,645 (+)	protein coding gene
GL50803_0061443	putative Reverse transcriptase/endonuclease	1	CM018790:1538087-1538090:f: 1,538,087 - 1,538,090 (+)	protein coding gene
GL50803_0061490	Kinase, NEK	1	CM018789:128939-128942:f: 128,939 - 128,942 (+)	protein coding gene
GL50803_0061564	Ankyrin repeat protein 3	1	CM018789:277275-277278:f: 277,275 - 277,278 (+)	protein coding gene
GL50803_0061593	unspecified product	1	CM018789:482534-482537:f: 482,534 - 482,537 (+)	protein coding gene
GL50803_0061708	Las1-like protein	1	CM018789:1148280-1148283:f: 1,148,280 - 1,148,283 (+)	protein coding gene
GL50803_006452	unspecified product	1	CM018792:566309-566312:f: 566,309 - 566,312 (+)	protein coding gene
GL50803_006469	unspecified product	1	CM018791:1596357-1596360:f: 1,596,357 - 1,596,360 (+)	protein coding gene
GL50803_006471	unspecified product	1	CM018791:1599680-1599683:f: 1,599,680 - 1,599,683 (+)	protein coding gene
GL50803_006519	unspecified product	1	CM018790:970748-970751:f: 970,748 - 970,751 (+)	protein coding gene
GL50803_006626	Mnd1	1	CM018793:2142210-2142213:f: 2,142,210 - 2,142,213 (+)	protein coding gene
GL50803_006685	unspecified product	1	CM018793:2626472-2626475:f: 2,626,472 - 2,626,475 (+)	protein coding gene
GL50803_006887	unspecified product	1	CM018790:919332-919335:f: 919,332 - 919,335 (+)	protein coding gene
GL50803_006933	unspecified product	1	CM018793:3511186-3511189:f: 3,511,186 - 3,511,189 (+)	protein coding gene
GL50803_006980	DNA pol/primase, large sub	1	CM018793:1659383-1659386:f: 1,659,383 - 1,659,386 (+)	protein coding gene
GL50803_007130	unspecified product	1	CM018790:1315222-1315225:f: 1,315,222 - 1,315,225 (+)	protein coding gene
GL50803_007137	unspecified product	1	CM018791:745320-745323:f: 745,320 - 745,323 (+)	protein coding gene
GL50803_007236	Reduced folate carrier	1	CM018793:2823511-2823514:f: 2,823,511 - 2,823,514 (+)	protein coding gene
GL50803_007598	putative glycolipid transfer protein	2	CM018792:2055504-2055507:f: 2,055,504 - 2,055,507 (+); CM018792:2055485-2055488:f: 2,055,485 - 2,055,488 (+)	protein coding gene
GL50803_007616	Ankyrin repeat protein 1	1	CM018792:1154894-1154897:f: 1,154,894 - 1,154,897 (+)	protein coding gene
GL50803_007649	DNA ligase (ATP)	1	CM018789:48148-48151:f: 48,148 - 48,151 (+)	protein coding gene
GL50803_007748	High cysteine membrane protein	1	CM018789:1402203-1402206:f: 1,402,203 - 1,402,206 (+)	protein coding gene
GL50803_007876	unspecified product	1	CM018792:1523560-1523563:f: 1,523,560 - 1,523,563 (+)	protein coding gene
GL50803_008023	unspecified product	1	CM018793:1185942-1185945:f: 1,185,942 - 1,185,945 (+)	protein coding gene
GL50803_008102	ARID2 protein	1	CM018789:837886-837889:f: 837,886 - 837,889 (+)	protein coding gene
GL50803_008140	putative GTP-binding protein ARD-1	1	CM018793:2755318-2755321:f: 2,755,318 - 2,755,321 (+)	protein coding gene
GL50803_008200	unspecified product	1	CM018791:504260-504263:f: 504,260 - 504,263 (+)	protein coding gene
GL50803_008253	OST3 / OST6 family, transporter family protein	2	CM018793:1441302-1441305:f: 1,441,302 - 1,441,305 (+); CM018793:1441344-1441347:f: 1,441,344 - 1,441,347 (+)	protein coding gene
GL50803_0086520	unspecified product	1	CM018791:1575544-1575547:f: 1,575,544 - 1,575,547 (+)	protein coding gene
GL50803_0086934	Kinase, NEK	1	CM018792:1363910-1363913:f: 1,363,910 - 1,363,913 (+)	protein coding gene
GL50803_008805	Kinase, SCY1	1	CM018790:622496-622499:f: 622,496 - 622,499 (+)	protein coding gene
GL50803_0088922	unspecified product	1	CM018793:3313700-3313703:f: 3,313,700 - 3,313,703 (+)	protein coding gene
GL50803_0088945	GARP-like protein 2	1	CM018793:3415099-3415102:f: 3,415,099 - 3,415,102 (+)	protein coding gene
GL50803_0089315	VSP	1	CM018789:1042098-1042101:f: 1,042,098 - 1,042,101 (+)	protein coding gene
GL50803_0090343	Kinase, WNK	1	CM018792:1473537-1473540:f: 1,473,537 - 1,473,540 (+)	protein coding gene
GL50803_009062	Long chain fatty acid CoA ligase 5	1	CM018790:1460190-1460193:f: 1,460,190 - 1,460,193 (+)	protein coding gene
GL50803_0091099	High cysteine membrane protein Group 2	1	CM018791:738388-738391:f: 738,388 - 738,391 (+)	protein coding gene
GL50803_0091127	TatD related DNase	1	CM018793:3917002-3917005:f: 3,917,002 - 3,917,005 (+)	protein coding gene
GL50803_0091252	GiOR-1	1	CM018792:849341-849344:f: 849,341 - 849,344 (+)	protein coding gene
GL50803_0091295	Solute carrier family protein	1	CM018792:1051801-1051804:f: 1,051,801 - 1,051,804 (+)	protein coding gene
GL50803_009162	Nuclear LIM interactor-interacting factor 1	1	CM018793:3789900-3789903:f: 3,789,900 - 3,789,903 (+)	protein coding gene
GL50803_009175	unspecified product	1	CM018793:3048080-3048083:f: 3,048,080 - 3,048,083 (+)	protein coding gene
GL50803_009266	putative Sgs1 DNA helicase	1	CM018792:276808-276811:f: 276,808 - 276,811 (+)	protein coding gene
GL50803_0093002	unspecified product	1	CM018791:185046-185049:f: 185,046 - 185,049 (+)	protein coding gene
GL50803_0093463	RNA recognition motif-containing protein	1	CM018789:924889-924892:f: 924,889 - 924,892 (+)	protein coding gene
GL50803_009422	Kinase, CMGC CDK	1	CM018792:1928826-1928829:f: 1,928,826 - 1,928,829 (+)	protein coding gene
GL50803_0094646	unspecified product	1	CM018792:139451-139454:f: 139,451 - 139,454 (+)	protein coding gene
GL50803_009477	unspecified product	1	CM018789:975782-975785:f: 975,782 - 975,785 (+)	protein coding gene
GL50803_0095162	Tenascin-like protein	1	CM018793:358198-358201:f: 358,198 - 358,201 (+)	protein coding gene
GL50803_0095192	Ankyrin repeat protein 1	1	CM018791:1608921-1608924:f: 1,608,921 - 1,608,924 (+)	protein coding gene
GL50803_0095653	Coiled-coil protein	1	CM018793:429691-429694:f: 429,691 - 429,694 (+)	protein coding gene
GL50803_009620	High cysteine membrane protein Group 2	1	CM018790:569993-569996:f: 569,993 - 569,996 (+)	protein coding gene
GL50803_0096460	Alanyl-tRNA synthetase	1	CM018792:1587329-1587332:f: 1,587,329 - 1,587,332 (+)	protein coding gene
GL50803_009823	unspecified product	1	CM018790:695141-695144:f: 695,141 - 695,144 (+)	protein coding gene
GL50803_009909	Pyruvate, phosphate dikinase	1	CM018792:1628054-1628057:f: 1,628,054 - 1,628,057 (+)	protein coding gene
GL50803_00d101765	VSP	1	CM018791:1705417-1705420:f: 1,705,417 - 1,705,420 (+)	protein coding gene
GL50803_00d112801	VSP	1	CM018792:2521467-2521470:f: 2,521,467 - 2,521,470 (+)	protein coding gene
GL50803_00d14586	VSP with INR	2	CM018793:1035016-1035019:f: 1,035,016 - 1,035,019 (+); CM018793:1035039-1035042:f: 1,035,039 - 1,035,042 (+)	protein coding gene
GL50803_00r0005	5S ribosomal RNA	1	CM018793:3485753-3485756:f: 3,485,753 - 3,485,756 (+)	ncRNA gene
GL50803_00r0008	5S ribosomal RNA	1	CM018792:2193538-2193541:f: 2,193,538 - 2,193,541 (+)	ncRNA gene
GL50803_00r40001	5.8S ribosomal RNA	2	CM018793:26933-26936:f: 26,933 - 26,936 (+); CM018793:26921-26924:f: 26,921 - 26,924 (+)	ncRNA gene
GL50803_00r40003	18S ribosomal RNA	2	CM018793:341177-341180:f: 341,177 - 341,180 (+); CM018793:341158-341161:f: 341,158 - 341,161 (+)	ncRNA gene
GL50803_00r40027	5.8S ribosomal RNA	2	CM018790:6841-6844:f: 6,841 - 6,844 (+); CM018790:6854-6857:f: 6,854 - 6,857 (+)	ncRNA gene
GL50803_00r40028	18S ribosomal RNA	2	CM018790:8373-8376:f: 8,373 - 8,376 (+); CM018790:8354-8357:f: 8,354 - 8,357 (+)	ncRNA gene
GL50803_00r40029	28S ribosomal RNA	1	CM018790:12213-12216:f: 12,213 - 12,216 (+)	ncRNA gene
GL50803_00r40030	5.8S ribosomal RNA	2	CM018790:12406-12409:f: 12,406 - 12,409 (+); CM018790:12419-12422:f: 12,419 - 12,422 (+)	ncRNA gene
GL50803_00r40031	18S ribosomal RNA	2	CM018790:13919-13922:f: 13,919 - 13,922 (+); CM018790:13938-13941:f: 13,938 - 13,941 (+)	ncRNA gene
GL50803_00r40038	28S ribosomal RNA	1	AACB03000009:1974-1977:f: 1,974 - 1,977 (+)	ncRNA gene
GL50803_00r40039	5.8S ribosomal RNA	2	AACB03000009:2180-2183:f: 2,180 - 2,183 (+); AACB03000009:2167-2170:f: 2,167 - 2,170 (+)	ncRNA gene
GL50803_00r40040	18S ribosomal RNA	2	AACB03000009:3699-3702:f: 3,699 - 3,702 (+); AACB03000009:3680-3683:f: 3,680 - 3,683 (+)	ncRNA gene
GL50803_00r40041	28S ribosomal RNA	1	AACB03000009:7537-7540:f: 7,537 - 7,540 (+)	ncRNA gene
GL50803_00r40042	5.8S ribosomal RNA	2	AACB03000009:7730-7733:f: 7,730 - 7,733 (+); AACB03000009:7743-7746:f: 7,743 - 7,746 (+)	ncRNA gene
GL50803_00r40043	18S ribosomal RNA	2	AACB03000009:9262-9265:f: 9,262 - 9,265 (+); AACB03000009:9243-9246:f: 9,243 - 9,246 (+)	ncRNA gene
GL50803_00r40044	28S ribosomal RNA	1	AACB03000031:693-696:f: 693 - 696 (+)	ncRNA gene
GL50803_00r40045	5.8S ribosomal RNA	2	AACB03000031:899-902:f: 899 - 902 (+); AACB03000031:886-889:f: 886 - 889 (+)	ncRNA gene
GL50803_00r40046	18S ribosomal RNA	2	AACB03000031:2417-2420:f: 2,417 - 2,420 (+); AACB03000031:2398-2401:f: 2,398 - 2,401 (+)	ncRNA gene
GL50803_00r40047	28S ribosomal RNA	1	AACB03000031:6257-6260:f: 6,257 - 6,260 (+)	ncRNA gene
GL50803_00r40048	5.8S ribosomal RNA	2	AACB03000031:6463-6466:f: 6,463 - 6,466 (+); AACB03000031:6450-6453:f: 6,450 - 6,453 (+)	ncRNA gene
GL50803_00r40049	18S ribosomal RNA	2	AACB03000031:7982-7985:f: 7,982 - 7,985 (+); AACB03000031:7963-7966:f: 7,963 - 7,966 (+)	ncRNA gene
GL50803_00t0005	tRNA-Thr	1	CM018791:1439790-1439793:f: 1,439,790 - 1,439,793 (+)	ncRNA gene
GL50803_00t0006	tRNA-Glu	1	CM018793:1717882-1717885:f: 1,717,882 - 1,717,885 (+)	ncRNA gene
GL50803_00t0015	tRNA-Gln	1	CM018793:3901239-3901242:f: 3,901,239 - 3,901,242 (+)	ncRNA gene
GL50803_00t0021	tRNA-Phe	1	CM018792:1824393-1824396:f: 1,824,393 - 1,824,396 (+)	ncRNA gene
GL50803_00t0029	tRNA-Ala	1	CM018790:597207-597210:f: 597,207 - 597,210 (+)	ncRNA gene
GL50803_00t0032	tRNA-Met	1	CM018793:1133527-1133530:f: 1,133,527 - 1,133,530 (+)	ncRNA gene
