# Supplementary material for: A TATA-box-binding protein binds single-stranded DNA in two modes: To poly(G) tracts and to flexible DNA regions
Source: J Biol Chem. 2025 Apr 27;301(6):108552. doi: 10.1016/j.jbc.2025.108552 (PMC12209930; doi:10.1016/j.jbc.2025.108552)
Supplement: File S5b [file mmc5.xlsx]

## Sheet: S5 Legend
Legend for S5: Summary of proteins and DNA analyzed by AlphaFold 3
Column name	Data
Protein	The short name of the TBP protein used in analysis: gTBP for Giardia, hTBP for human, and drTBP for Danio rerio (Zebrafish)
Oligo name	Name of sequence referred to in this study
Sequence	Nucleotide sequence of oligo in the 5’ to 3’ direction
Length	Length of sequence in nt for ssDNA or bp for dsDNA
ipTM*	Interface predicted template modeling score, which is associated with the accuracy of the predicted relative positions of the subunits within the complex
pTM*	Predicted template modeling score, which is associated with the overall accuracy of the structure of the complex
Comment	Comment about the model
	*Both ipTM and pTM can vary between 0 and 1; high-quality models have ipTM scores above 0.8, while pTM scores above 0.5 indicate the model may resemble the actual structure.

## Sheet: Table of AlphaFold3 analysis
AlphaFold3 analysis summary
Protein	Oligo Name	Sequence	Length (nt or bp)	ipTM	pTM	Comment
gTBP	L H2B-a Right-11ntd	5'-AAGGGGGGAAA-3'	11	0.76	0.79	Models 0 & 3 differ most
gTBP	L H2B-a Right-11ntd -complement	5'-TTTCCCCCCTT-3'	11	0.82	0.85
gTBP	L H2B-a Right-11ntd-double-stranded	5'-AAGGGGGGAAA-3' 3'-TTCCCCCCTTT-5'	11	0.07	0.76	dsDNA does not bind
gTBP	L H2B-a Right-13ntd	5'-GAAGGGGGGAAAA-3'	13	0.6	0.83	Minimal differences between the five models
gTBP	L H2B-a Right-15ntd	5'-GGAAGGGGGGAAAAA-3'	15	0.65	0.79	Modells 0 and 2 differ most
gTBP	H4 C-11ntd	5'-TCTTCTTTTTT-3'	11	0.8	0.84	Models 0 & 3 differ most
gTBP	H4 C-11ntd-complement	5'-AAAAAAGAAGA-3'	11	0.81	0.84
gTBP	H4 C-11ntd-double-stranded	5'-TCTTCTTTTTT-3' 3'-AGAAGAAAAAA-5'	11	0.08	0.76	dsDNA does not bind
gTBP	H4 C-13ntd	5'-GTCTTCTTTTTTA-3'	13	0.7	0.86	Models 1 & 2 differ most
gTBP	H4 C-15ntd	5'-CGTCTTCTTTTTTAG-3'	15	0.63	0.83	Models 1 & 3 differ most
gTBP	H4 C-17ntd	5'-GCGTCTTCTTTTTTAGC-3'	17	0.58	0.83	Models 3 & 4 differ most
gTBP	H4 C-19ntd	5'-CGCGTCTTCTTTTTTAGCC-3'	19	0.56	0.83	Models 3 & 4 differ most
gTBP	E1B TATA-8ntd	5'-TATATAAT-3'	8	0.84	0.83	Models 0 and 2 differ most
gTBP	E1B TATA-8ntd-complement	5'-ATTATATA-3'	8	0.87	0.84
gTBP	E1B TATA-8ntd-double- stranded	5'-TATATAAT-3' 3'-ATATATTA-5'	8	0.07	0.77	dsDNA does not bind
gTBP	PolyT-9ntd	5'-TTTTTTTTT-3'	9	0.83	0.81	Models (0,3) and 1 differ most
gTBP	PolyA-9ntd	5'-AAAAAAAAA-3'	9	0.81	0.84
gTBP	PolyT/PolyA-9ntd-double- stranded	5'-TTTTTTTTT-3' 3'-AAAAAAAAA-5'	9	0.07	0.76	dsDNA does not bind
gTBP	PolyG-9ntd	5'-GGGGGGGGG-3'	9	0.85	0.83	Models 0 and 2 differ most
gTBP	PolyG-11ntd	5'-GGGGGGGGGGG-3'	11	0.81	0.83	Models 1 & 2 differ most
gTBP	PolyG-13ntd	5'-GGGGGGGGGGGGG-3'	13	0.71	0.83	Minimal differences between the five models
gTBP	PolyG-15ntd	5'-GGGGGGGGGGGGGGG-3'	15	0.74	0.85	Models 3 & 4 differ most
gTBP	PolyG-17ntd	5'-GGGGGGGGGGGGGGGGG-3'	17	0.64	0.81	Model 4 does not bind DNA, which forms a curl
gTBP	PolyG-19ntd	5'-GGGGGGGGGGGGGGGGGGG-3'	19	0.5	0.83	DNA forms a hairpin and Models don't bind
gTBP	PolyC-9ntd	5'-CCCCCCCCC-3'	9	0.83	0.84	Minimal differences between the five models
gTBP	PolyC-11ntd	5'-CCCCCCCCCCC-3'	11	0.77	0.85	Minimal differences between the five models
gTBP	PolyC-13ntd	5'-CCCCCCCCCCCCC-3'	13	0.64	0.85	Models 0 and 2 differ most
gTBP	PolyC-15ntd	5'-CCCCCCCCCCCCCCC-3'	15	0.58	0.83	Minimal differences between the five models
gTBP	PolyC-17ntd	5'-CCCCCCCCCCCCCCCCC-3'	17	0.55	0.83	Models 1 & 4 differ most
hTBP	L H2B-a Right-11ntd	5'-AAGGGGGGAAA-3'	11	0.81	0.91
hTBP	L H2B-a Right-11ntd -complement	5'-TTTCCCCCCTT-3'	11	0.78	0.92
hTBP	L H2B-a Right-11ntd-double-stranded	5'-AAGGGGGGAAA-3' 3'-TTCCCCCCTTT-5'	11	0.68	0.91
hTBP	H4 C-11ntd	5'-TCTTCTTTTTT-3'	11	0.6	0.92
hTBP	H4 C-11ntd-complement	5'-AAAAAAGAAGA-3'	11	0.78	0.93
hTBP	H4 C-11ntd-double-stranded	5'-TCTTCTTTTTT-3' 3'-AGAAGAAAAAA-5'	11	0.95	0.96
hTBP	H4 C-28ntd	5'-CCTTCCCGCGTCTTCTTTTTTAGCCCAA-3'	28	0.77	0.91
hTBP	H4 C-28ntd-complement	5'-TTGGGCTAAAAAAGAAGACGCGGGAAGG-3'	28	0.38	0.87
hTBP	H4 C-28ntd-double-stranded	5'-CCTTCCCGCGTCTTCTTTTTTAGCCCAA-3' 3'-GGAAGGGCGCAGAAGAAAAAATCGGGTT-5'	28	0.92	0.93
hTBP	E1B TATA-8ntd	5'-TATATAAT-3'	8	0.83	0.95	Minimal differences between the five models
hTBP	E1B TATA-8ntd-complement	5'-ATTATATA-3'	8	0.76	0.94
hTBP	E1B TATA--8ntd-double- stranded	5'-TATATAAT-3' 3'-ATATATTA-5'	8	0.92	0.95	Minimal differences between the five models
hTBP	E1B TATA-18ntd	5’-AGGGTATATAATGCGCCA-3’	18	0.59	0.91
hTBP	E1B TATA-18ntd-complement	5'-TGGCGCATTATATACCCT-3'	18	0.66	0.92
hTBP	E1B TATA-18ntd-double- stranded	5’-AGGGTATATAATGCGCCA-3’ 3'-TCCCATATATTACGCGGT-5'	18	0.95	0.96	Minimal differences between the five models
hTBP	PolyT 25ntd	5'-TTTTTTTTTTTTTTTTTTTTTTTTT-3'	25	0.36	0.87
HTBP	PolyT 25ntd/PolyA 25ntd	5'-TTTTTTTTTTTTTTTTTTTTTTTTT-3' 3'-AAAAAAAAAAAAAAAAAAAAAAAAA-5'	25	0.64	0.87
hTBP	PolyT 9ntd	5'-TTTTTTTTT-3'	9	0.78	0.92	Minimal differences between the five models
drTBP	E1B TATA-18ntd	5’-AGGGTATATAATGCGCCA-3’	18	0.62	0.91	Danio rerio (Zebrafish) model
drTBP	E1B TATA-18ntd-double- stranded	5’-AGGGTATATAATGCGCCA-3’ 3'-TCCCATATATTACGCGGT-5'	18	0.95	0.96	Danio rerio (Zebrafish) model
