# Supplementary material for: A TATA-box-binding protein binds single-stranded DNA in two modes: To poly(G) tracts and to flexible DNA regions
Source: J Biol Chem. 2025 Apr 27;301(6):108552. doi: 10.1016/j.jbc.2025.108552 (PMC12209930; doi:10.1016/j.jbc.2025.108552)
Supplement: File S6d [file mmc6.xlsx]

## Sheet: S6 Legend and Summary
Search of low base stacking energy region (LBSR) within of 75 bp upstream of ATG in GiardiaDB isolate WB 2019 reference genome
Legend for S6
Column	Heading	Description
A	GeneID	The GiardiaDB gene ID of the promotor
B	Name	The GiardiaDB gene name of the promotor
C	Strand	(+) strand = a-strand = coding strand; (-) strand = b-strand = template strand
D	Sequence	Nucleotide sequence in the 5’ to 3’ direction; Square brackets in blue indicate the longest low base stacking region (LBSR) with the allowable number of high energy points (HEPs) in golden round brackets
E	Length	Length (nt) of the low base stacking region (LBSR) in blue, surrounded by square brackets
F	Avg. Energy	The average base stacking energy of the LBSR; total energy/# ntd
G	# HEPs	The number of high energy points (HEPs) in the longest LBSR for each promotor sequence
Summary of search results
# HEPs	Median LBSR length	Mode LBSR lengh	# of total entries	# matches ≥16	% matches ≥16	# matches ≥22	% matches ≥22
0	9	8	10136	703	6.93567	111	1.09511
0 - 1	13	11	10136	2555	25.2072	468	4.61721
0 - 2	16	14	10136	5154	50.8485	1436	14.1673
0 - 3	18	16	10136	7112	70.1657	2820	27.8216
Giardia genes searched
Gene type	Total in GiardiaDB	Used in search for LBSR	Comments
Protein encoding genes	4968	4968
Pseudogenes	320	0
rRNA	40	37	3 rRNA genes in GiardiaDB have corrupted data (00r40050, 00r40022, 00r40002)
tRNA	63	63
	5391	5068

## Sheet: 0 HEPs
GeneID	Name	Strand	Sequence	Length	Avg Energy	# HEPs
GL50803_0016037_t1	unspecified product	+	AAGCAG[ACATCTTCTTCTTTTCTCTCTTCTTTCCCTCCTCCTATTCTCTCTTCTTTTCCTTATC]AATTAATTAAA	58	-4.18743	0
GL50803_0015089_t1	unspecified product	-	[CTTCTTCTTTTCTCTCTTCTTTCCCTCCTCCTATTCTCTCTTCTTTTCCTTATC]AATTAATTAAAATGGCCGATG	54	-4.18356	0
GL50803_00113554_t1	putative 26S proteasome ATPase subunit S4	+	ACTACTTATTG[CACCTACCCATTTTCTTTTTTACCCTACTACATCTT]GCCCGTCTACTCTTTATAGCAAAAAAAG	36	-4.20926	0
GL50803_0086821_t1	Ankyrin repeat protein 1	-	TTCGTTTTTAAACCGGGCTTTGAGAAAGCCGTGTGAAG[TATCCATTCCCTACTATTCTCTTACCACCCTAT]GCTT	33	-4.21105	0
GL50803_0092892_t1	TatD related DNase	-	CTGTGCG[TTTTTCTTCTCACTTATCTCCCTTATATCTTA]GGGATACTTCTTTCTGGAGGACTTAGAAGCTACCAA	32	-4.20362	0
GL50803_00480_t1	Translation initiation inhibitor	-	[TTTTTCATTTTTCTCCTTTTCTCTTTTTTTT]GACGATGATTCCTCACTCCATCACACAGCCCACACATCCTGTAA	31	-4.18848	0
GL50803_003073_t1	unspecified product	-	[CTATTTTACTTTTTCACCCCCATCCCACTT]GTGCTCAGGAAGCGCTGAAGCGCCTCTCGAAGCTCACGATTTTCC	30	-4.20287	0
GL50803_0014621_t1	unspecified product	-	GGCGCCCACAACGCCGGAGACTATG[TTTACTTTTATTACTATACTATCTTACTAT]AAATCGCTTATGAAAAAGTT	30	-4.22145	0
GL50803_009952_t1	unspecified product	-	[TTATTCCCTCTCCATCTCCCCTCCCTCCT]GGAGGCCCAGAAGAGCGGCGAGGACGTCGTCGAAGGCGAGGCGTGT	29	-4.18476	0
GL50803_0013636_t1	Bromodomain-containing protein	+	TTAGTCTTCTGATTTCAG[TTTTCATATTCTTTTTCATATTCTTTTT]GCAAGCAAAAGGATCGCTCTCGGAGTCCG	28	-4.20407	0
GL50803_0024372_t1	ENC6 protein	-	GTTTTTAGTCTTCTGATTTCAG[TTTTCATATTCTTTTTCATATTCTTTTT]GCAAGCAAAAGGATCGCTCTCGGAG	28	-4.20407	0
GL50803_00137688_t1	putative DNA polymerase	+	G[TTCATTATTTATTTTCCCCACTCACACC]AACCATTTGAAAGTGGAATCTGTTCTGAGAAAATAAAATGACGTAA	28	-4.21236	0
GL50803_0017482_t1	TCP-1 chaperonin subunit delta	-	[TTTATTTTTTATATTTCATCATTTCATC]AAATCTTAGGAGGAGGAAGGAAGCGTGACCAGGAGTTTACATTATCC	28	-4.21523	0
GL50803_0010871_t1	unspecified product	-	GGCAA[TTTATTTCTTTCTATCTTTCTTTCTACC]GAGCAACTCTGAGGAGATACTAGAACTTCTAGTGGCTTTTGC	28	-4.19789	0
GL50803_0029772_t1	unspecified product	+	AAA[TTCTTCCACTACTATTTTTCCACTACTT]GTGTATCGCCTTCGCCTTGGGTCCTCGTACGGCCTTTTGTCTTT	28	-4.20679	0
GL50803_0035341_t1	unspecified product	-	ATAGAACAATGATTTTG[TTATTTACTTTCACCCCCTTCACTTCTA]GCTCCTTCACCTCTAGCTCCCCTCGTGCCC	28	-4.20729	0
GL50803_0031144_t1	unspecified product	+	CCGTATG[TATTCTATCTCATTTTTCTTTACACCCC]GTGCGTTTCTTGTTATTCGGATCTTAAAAAACTGGCAAAA	28	-4.20904	0
GL50803_0010232_t1	unspecified product	+	AATTCAAATATGGATGACCAACCG[ACTTCCATTCCATCTTACACTTTTTTAT]GATTTCTGGTTTTTCATTTCTGC	28	-4.20932	0
GL50803_0061304_t1	unspecified product	-	CCCCAAAGAGTCTTTAAAAAGAGATGTACAATTGGATGCATAATTAA[TACTATACACTACACTACACTACTATAC]	28	-4.24141	0
GL50803_003417_t1	Preimplantation protein 3	-	TTTG[ATTTTTCACTTTTCATCTTTCATTTTA]GATTTAGTATCTTCCCTTTTTAATTAAAATTGCAAAAACAAAAA	27	-4.20683	0
GL50803_00103849_t1	unspecified product	-	ACCAAAAAGAGATTTTATAAACCGCAGGCCTTG[ATTTCTTCTACCCACTCTCCACCTCAT]GTTTGCTCACTACAT	27	-4.20096	0
GL50803_0016677_t1	unspecified product	+	GAGCCATCGTG[CTTCTCATCACATTTCCATTTCATTCT]GGGCTCTCGTGGCTACTAATTTAAAACTTGATCCGCA	27	-4.20348	0
GL50803_0061272_t1	unspecified product	+	TCCACAG[TTTCCATACACTTTCCATATCTTTATT]GCCAAATATCCAATCACATTAAAATTTTATCGGATTCTAAA	27	-4.21333	0
GL50803_0086600_t1	Methionine aminopeptidase	+	GTAATGGTCTTGTGGAAAAATAATTGTACTGGG[TTTTTCATTTTTCTTTTATTTCATCT]GTCATTTACTTTGTGG	26	-4.19942	0
GL50803_0027364_t1	putative Diphthamide-ammonia ligase	-	TTTTGAAGAGATCTGGTTTAACCTG[TTCTCCACACCATTCACTCTACTTCA]GAATGCTAAGTTGGAACACCTCAT	26	-4.21225	0
GL50803_006724_t1	putative Nuclear transport factor 2	-	GATTTTTATGGAGGTATTTCAATTTAATGTCCATCATTTGTG[CCATCACATCTTACATTTCATTTTTT]AACGGAG	26	-4.21358	0
GL50803_0031998_t1	unspecified product	-	TAATGGCCAGAGGGCAACCAAGAGAAAACTAAA[TTTTTACCCTCTTCACCTTCATTTTT]GCTAACTGTATTTCTG	26	-4.19854	0
GL50803_0015419_t1	unspecified product	-	GTGTAA[TTTTTTACATTCACTTTCCATTTTCC]GCGGCGACCTGATACCCGACCCTCTCACCTGCAGCAGCCTCCG	26	-4.20581	0
GL50803_0011896_t1	unspecified product	-	TAG[TTCTTTATTTTCTATTTACATATATA]GGATTCGCAGCCACTATACCTCTCATGGCTCGTACTATCTTAGTAA	26	-4.223	0
GL50803_004266_t1	unspecified product	-	TTAACTCAATTTAATGCGAATTTATGACAA[TACCCTACCATACCATACACTACATT]GGCTGCATTTTTAATTTTC	26	-4.23192	0
GL50803_0021505_t1	Ankyrin repeat protein 1	+	AAGCGCATAGTTATGCTATCATACATGGAATG[ACATTATATCATTTACTCTATTTTA]GCTTTGATGGAATAAAAA	25	-4.22586	0
GL50803_005919_t1	Cation efflux family protein	-	[TTTATTCTACTCACTTTTCACCCAT]AACCCTTTTCTGGCTTCTAATTTTCTGGCTGAAAATTACCTAGATAAGAA	25	-4.20998	0
GL50803_0015148_t1	Chaperone protein DnaJ	-	[TTCACTTTTCTATTTCTCATCTATC]GCAATAAATTTGAATCAATTATTAAAATCAATTTCCATTGTAATTACTAA	25	-4.20462	0
GL50803_0015190_t1	DNA topoisomerase III	+	CACCATCTCGCATAGTTG[TCACTCTTACTACTTTTCTTCCTAT]GGGGCTGAGGGCTGGGATGCTAAAAATAATTC	25	-4.2038	0
GL50803_003209_t1	Proteasome subunit beta type 2	-	TG[TTTCTTATTTCTCTTCACTCCCTTT]AATGTAAATTGCCAAAGTGGGTCAAAACAAAAACCGAACAAAAAGTGC	25	-4.192	0
GL50803_0032297_t1	putative Small nuclear ribonucleoprotein Sm D2	-	TGTGGTGACTATCGTGATTTTTTGTGTCTGGAAG[TTCACTTTCCCACTTTCATCCACTT]GGGCTGCACTAGAGTC	25	-4.20288	0
GL50803_007696_t1	Serine/threonine protein kinase [Source:UniProtKB/TrEMBL;Acc:V6TAH1]	+	AATAAAAAACG[TTCCCTACCCTACCATACATCATCT]GCTCGATTTTTATACGCAGCAACTAATCTGCGCCCTCGA	25	-4.21168	0
GL50803_0040920_t1	Smr domain-containing protein	+	CTGGGGTAGTAAACGTACGGTAGATTATTCACGG[TCACCTTCCTTCCTCTCTTCCCTCA]GCCCAAGCAAAAATTG	25	-4.1886	0
GL50803_006583_t1	unspecified product	-	TTTTG[TCTTCCCCTCTTATTTTTATCACCT]AATCTTCTCTCATCACCAGATACAAATAAGCGAAAAGGCGGAGAC	25	-4.1963	0
GL50803_0014230_t1	unspecified product	+	AGCCTTAGCTCTGCCATACCAAAAAGAGATTTTATAAACCGCAGGCCTTG[ATTTCTTCTACCCACTCTCCACCTC]	25	-4.19804	0
GL50803_0017569_t1	unspecified product	-	GG[ATTTACTTCTTACTTTTTTCTACTT]GTACCTCGACAAAAACTCGTACATCTCTGGGTTCTTCTCCTTCTTGAC	25	-4.20218	0
GL50803_0017011_t1	unspecified product	-	AACTCGGCTGCACTCCTCAGCTGCAGAATTTGTTCAATAAA[CTTACTTTTATCTTTTATATTTTAT]GACAATATG	25	-4.2113	0
GL50803_002549_t1	unspecified product	+	AATAAA[CTTACTTTTATCTTTTATATTTTAT]GACAATATGGCATATTAGAGTAAAAGTCGCCCCGTTGCCTTGCC	25	-4.2113	0
GL50803_0031978_t1	unspecified product	-	TGATTGAACAACAGCTCTAAAATAAAAAACG[TTCCCTACCCTACCATACATCATCT]GCTCGATTTTTATACGCAG	25	-4.21168	0
GL50803_006330_t1	unspecified product	-	[TTATTTTATTACTATATTTATTTTC]GCTACAATTTTTGAATTGTGCCCAGAAATTCCAGGGGCTCACCGGTTGTG	25	-4.22066	0
GL50803_006617_t1	unspecified product	+	AGATTCGAGCAGGAGCCCGCAGAATAG[TATCCCTACCATACACTACATTTTT]AAGTATTAGCATTTTCACATTGG	25	-4.22344	0
GL50803_0014636_t1	Ankyrin repeat protein 1	-	TAAGGTCG[ATTTATTTTTTCCTTTCCCCTCCT]GAGGACCGGAAACGGAGTGAGTTACGATAGGCCTTGCAGAAAG	24	-4.18756	0
GL50803_0015340_t1	Ankyrin repeat protein 1	-	TGACAGAACAAAATTTACCTGTTTTG[CCTTTACCTTTTCTTTTATATTCA]GTACCAATGGGTAAGAGCGTCAGCC	24	-4.20544	0
GL50803_0017586_t1	Ankyrin repeat protein 1	-	GCCCTCTCTTTATAATTTATAAAAAG[CATTTACCTTCTTCTTTCATACCC]GGACATGTAATCAAAGAGTGCGTCG	24	-4.20573	0
GL50803_006509_t1	High cysteine membrane protein	-	TAAAAAACTAATG[TCATTTTTTCCTATCATTTTTCCT]GTTCTTTTCGTGCGCTCATCTCTCTTCGGCTCAACACT	24	-4.19894	0
GL50803_008587_t1	Kinase, AGC NDR	-	GGGGCCCGTATTAATTTTTGGG[CATTCATTTCACTTCATATTTACT]GCCTATTACTACGAGTAATGGCCGACGCG	24	-4.21694	0
GL50803_00111967_t1	Kinase, NEK	-	TTTTAG[TCATTTATTTTACATCTTACTCTT]GCTGTGTGTCTTGGTGCAATCTCACTAGCCCTAGTCGCCCCCCTC	24	-4.21231	0
GL50803_0016834_t1	Kinase, STE STE11	+	TCCCTAGCGTGTGGTCCTCGTTGACAATGACAAAGGTGGCG[TTCCTCCCCTCCATCCTTTTATTA]GCATAAAAAA	24	-4.19783	0
GL50803_0016425_t1	Kinesin-5	-	TAAAATTTTGAAATCTTTAGCCG[TACCTCTTCCTTCTTATATCTTTT]GTCATTTCAATTTACTCATCCACCGTCG	24	-4.20067	0
GL50803_0089622_t1	Mu Adaptin	+	AACTAATG[TCATTTTTTCCTATCATTTTTCCT]GTTCTTTTCGTGCGCTCATCTCTCTTCGGCTCAACACTGTCTA	24	-4.19894	0
GL50803_0031530_t1	NH3-dependent NAD+ synthetase	-	TTTCCTCAAACGGATTTTTTGTCTTTGTCAACAGTCACACCCTACTG[CCCTCATCTCTCTCCTCTACTATA]GGTT	24	-4.19992	0
GL50803_0017025_t1	Nuclear ATP/GTP-binding protein	-	GTGCTCTTAATAG[TTTTCTTATTACTCTTATTTACTA]GCTCCAGCTCCCAGCTCTGTTCCCAGGCCAACGAGCGG	24	-4.21429	0
GL50803_0012081_t1	O-linked GlcNAc transferase	+	GAAAATGCAACTGTTGGAATTATACAGCCAAATACGCCTTTAACAG[ATTTACACTCCACCATTTATCACA]GTTAA	24	-4.22458	0
GL50803_009259_t1	putative PRP38 family protein	-	CTAATGCCTTTTAAAAATGAGCTCACTGACTAGAGCCTTAATAGAG[ATCCACACTTTATTTTTTCCTCAT]GAGCG	24	-4.20708	0
GL50803_0016404_t1	Thioredoxin-like domain-containing protein	-	[TCTATTTTATTTTCATTTCTCTTA]GTACCCTATCTGGCACGTCTCTGGCATCTGTAGCTCAAACAGATTATCAAG	24	-4.20785	0
GL50803_008433_t1	unspecified product	-	TTTTAG[CTTTTTCATTCTCTCACCCTTTCC]GCGCCCCCAGGAATATGGTTAAGTATTCACTTGTGTTGTTGACAG	24	-4.19042	0
GL50803_0028954_t1	unspecified product	+	CTCGTCGAATGTCTCGTTGCTCCACGCGG[CCCCCATTTTCCCTTTCCTTTATT]GTTTCCTTTATTGTTTTTTGTC	24	-4.19075	0
GL50803_00104248_t1	unspecified product	+	GAGATCG[CTCTATCATTCTATTCTCCTATCC]GCACCTAGTAAATCCGCCAACTCTGTTATAAAAGAAATTATAAC	24	-4.2005	0
GL50803_0015553_t1	unspecified product	-	ATCCTTAATTATAAACG[ACCACTCATCTATCTTTCTCTTTA]GCAACTCGGCTAGGGGAGCCTTGACCAGCCCTCT	24	-4.2066	0
GL50803_0016577_t1	unspecified product	+	GAAAGTAAAATTTTACAG[CTCTTTTATTATTTATTCATTTTC]GGTCAATCGCTTGGCACTGGTTCGTTGGCGGTG	24	-4.20673	0
GL50803_0010804_t1	unspecified product	-	AGCAAAAA[CCCTTTATTATATTTCCTTCATTA]GGCCAACACATTAATAGCAAGGTTAATAGAAACACAAAGATTG	24	-4.21121	0
GL50803_008896_t1	unspecified product	+	TGGCAGCGCAAAGGGCAAGAGACAGGAGAGCGGCAAA[CACCATACACATTTCTCATTTTTT]GAAAGGATTCAGGC	24	-4.21835	0
GL50803_0010885_t1	Amylo-alpha-1,6-glucosidase	+	TAAATCTACAGCGCCACAAAATATTCCACTGTAG[ATATACTTTTTACATATTTTTTA]GTTTACAGGACAAAAAGA	23	-4.22524	0
GL50803_0015184_t1	Ankyrin repeat protein 1	-	AGGAAAAAGTAAGAGCGGCGAAGAAAACAAGAATTTACTGCGAGTTCTGGG[TCTTACTTCCTCATCCTCTTCAT]G	23	-4.19726	0
GL50803_006439_t1	EF-hand domain pair-containing protein	+	[TCCTCTATTCTCCTTTCTTCCTT]GCGTCTGTGTTGAGCCAGCTCTCGCTGTTGGAGAGCTCATTTTTAATTTCCG	23	-4.1848	0
GL50803_0015897_t1	GiOR-2	+	CCAGGTTCAGGGTTACATTCCCAGAGTTACGTTCAGCCGGCG[CTCCACCCATTTTATATATCCAT]AAAATCGCAG	23	-4.21528	0
GL50803_0017420_t1	putative tRNA N6-adenosine threonylcarbamoyladenine synthase	+	TACACTCTGTACTCTGTGCTTGTAAATCTTTAG[CTTACCCTACCATACACTACACT]GCCTGGACAGATAAAGTGA	23	-4.22052	0
GL50803_0014545_t1	Serine/threonine protein phosphatase PP1 isozyme 7	-	TGTCAATTTCTTTTTAGAGTAGGAATGGAGG[ACCTTCACACTCTCTATACCCAC]GCCAAGGTCTTTGCAGAGAAG	23	-4.2143	0
GL50803_0092664_t1	SMC family protein	+	TTGAGAGTAG[CCATTTACACCATTTTATTTTCC]GAAACGAGATTCTGATTCTAAATGGTTGCGAAATTAAAATAG	23	-4.21317	0
GL50803_0091480_t1	STU2-like protein	+	TCG[TTATCACCATCTTCTTTTTCATT]GCTCGCAATTTAGATGAAGAAAATTTAAAAAACAAAAACAGAGTGGCCA	23	-4.20622	0
GL50803_006288_t1	Ubiquitin-activating enzyme E1	-	[TTATCACATTTACACTCATACTT]AATCAGAGACTGTTGAGCTTCGAAAGGTGCTCTTCGCATTCGTTGGATGCAG	23	-4.22526	0
GL50803_0024068_t1	Ubiquitin-conjugating enzyme	+	GGATTCTTGTGATTCTTGTGATTCTTGTACTAGTTAAAAAAGAGCACACCTG[TACATTACTATCCCCTTTCCTTT]	23	-4.20783	0
GL50803_005183_t1	unspecified product	-	AATTTGATTTTTAGATTTTTCTGAGCAGGCGCCCAGATGCTTG[CTTTCTTCCCCTTCTCTCCTTAC]GCCGTGCAG	23	-4.1848	0
GL50803_006901_t1	unspecified product	+	ACGTATCCAAGAGGTAAATTAGCATCTACGTG[CTCATTCTTTATTCTCCATCCTT]GGTGTCCAGAAAAAGAAAAG	23	-4.19574	0
GL50803_0015191_t1	unspecified product	+	CGAGGATTTAGAAGTCATTCGTTAGGTTGTCTCTTCTGTCTCAGG[CTACCTTCTTTTCCTCTACCTCA]GCAATCC	23	-4.19585	0
GL50803_008623_t1	unspecified product	+	AAA[CTTTTTTACCACTACTCATCCCT]GTCTGTCGTTTACTCAGTTGAGAATTCAAAAAGCTAAGGCTCAGAGGAC	23	-4.20226	0
GL50803_0016690_t1	unspecified product	-	G[ATTTTTTTTTTTCATTCACTTAT]GCGTGACCGAGACGCCGAACACGCTTGACACGTTTGCTGCATGGCTCTCCT	23	-4.20543	0
GL50803_0016902_t1	unspecified product	-	[TTATTCTTTTATTTCTATTCCCA]GGTCGCCTGCACTGTCATCAGAAGGTCCATAGGAGTCAGATAGTTGCATCTG	23	-4.2075	0
GL50803_0016686_t1	unspecified product	-	[TATTTATTTTCCCCACTCACACC]AACCATTTGAAAGTGGAATCTGTTCTGAGAAAATAAAATGACGTAAATGGCA	23	-4.21513	0
GL50803_0013576_t1	unspecified product	-	GAGTGAATTTTTTGATGCAAG[ACTATTTACATTCCACCACCTTC]GCCCACCGAGGTAAATCACCTGACAGTATTG	23	-4.21543	0
GL50803_0016888_t1	unspecified product	+	TTTAATTGAAATGTCCAGTAAGTGGCTAGTTTACGGCTG[CTATTATATTACACACACTCCTA]GAGATCTTTAAAA	23	-4.22983	0
GL50803_00101011_t1	Zinc finger protein	+	GCACTACAAGGCTAAGCAGCGCAGTGG[TCTCCCCTCCTCTTTTTCCTTTT]AATTTACCTGGGACATTTCAGATAG	23	-4.17915	0
GL50803_0011164_t1	Ankyrin repeat protein 1	-	ATGAATTTTTGATTACACGCCTTCGCGCACATCCTCCCCTGTG[ACCCTCACCCTCTCTATTTACT]GAAGCAGTCC	22	-4.1992	0
GL50803_00115054_t1	Ankyrin repeat protein 2	+	ACATTGTAAATTG[ATTCATATCCATCTATTCCTTT]GCTTGCTGTTGGGTTGCTCTTCTGATTTTCGATTTGGAAA	22	-4.20743	0
GL50803_0029500_t1	Chaperonin 10	-	GAAAGAAATTATTAGAACAACATATTGAGGCAACAGGTGTGTTTGG[TCATCTTCTACCTCCCACTATA]GCACCTC	22	-4.21211	0
GL50803_007718_t1	DDI1-like DNA-damage inducible protein	-	GGCGGTGTCCGAAAAATACGAAAGGGACAGAAA[TTCACTACACCACTTACTTCTT]GAACGTCTTGGAGAAGTACT	22	-4.21355	0
GL50803_001908_t1	DHHC palmitoyltransferase	+	AAGAAAAGCG[ACTACTCTATACTTTTATCTAT]GCTTGACAAAAGGATAGGAGAGTCAACAAAGGTTTAAATCTTA	22	-4.2165	0
GL50803_0011364_t1	Kinase, AGC Akt	-	GTCCCTAGAATCTTCTATGTGATGATTAGAAATTTTTGGATTTCAGCCGAA[TTTTCATTATACATTCACCTTT]GC	22	-4.21518	0
GL50803_00112846_t1	Kinesin-3	+	TAGAGGTAAGTG[TTTACCCTACCCTACCCTACAT]GACCTATACACCATCCTATACTAGAACCAGTAAAAAAAGAA	22	-4.21257	0
GL50803_0014748_t1	p25-alpha family protein	-	GAGCTTAGCTTTTTAATTGGGGACACGAAAAACCTGTAATTTTATATTTAG[ATTATCCTACCCATTCCCCTTC]GA	22	-4.20118	0
GL50803_0017387_t1	putative ATP-dependent RNA helicase DHR1	+	CAGTTGCTCCTTTGCGTTTCAGATGGAGATTTGGCCTAACGATGAAAAATTG[CACTTATTTCTCTCCCTCTCTT]G	22	-4.19198	0
GL50803_0015549_t1	putative Dynein binding protein	+	[CTTATTACTTATTACCATCTTT]GCTGTTCTTTTAAGGTCTTTTTTGCAAATTTCTCGCAAATTTGTGAGAGTCTG	22	-4.21286	0
GL50803_0016110_t1	putative tRNA-ribosyltransferase	-	ACTTG[TCTATTTACTTTTCACTTATAC]GCTCTATTTTTCCTAGCCCCACAGATCTGTTGTCGCTGCGGAGAATCA	22	-4.218	0
GL50803_00102890_t1	putative WD-repeat family protein	-	TTGGATACGCAGCTACACGCAGAGCAGACCGAAG[CTCTATCTCTTTTTCATTTTCA]GTTGATGCAAAAGCCCTTG	22	-4.19857	0
GL50803_0014171_t1	Ribosomal protein L37	+	[CCTCACTCCTCCATACCTCCAT]GCCGGACATAGCATTTTAAATTGGAATTAGTCGCTGTTAAAAACGGGAACTCG	22	-4.20111	0
GL50803_008705_t1	tRNA-dihydrouridine synthase 1	+	[CTCTCTCCTCCATCTACCTACA]GTCTGGGCAGGGTTTTTTAAATCTGTGCTCCAGTAATTTTATTTTGAAGGCGT	22	-4.2008	0
GL50803_0094117_t1	unspecified product	-	CG[CTATCCTTTCCTTTTTTATTCT]AAATTTGAAACTCATCTATTTACATGGAGAAGCGACTGGGAGGTCCTCCTC	22	-4.19141	0
GL50803_004985_t1	unspecified product	+	GCG[CTCATTTTATTTTCCCTTCCTC]GCATGCCTCTGCGTCTACTATGGGTGCGACCCTAATAAAAAACTCCCTCC	22	-4.19275	0
GL50803_0016215_t1	unspecified product	+	TCAGATATTCTAGTGTTCTACCGTCTTG[TTTTCTTATTATCTTTATCTCC]AAATAAATTCTTGTACTTCGCATAG	22	-4.20209	0
GL50803_004690_t1	unspecified product	-	[TTTACTCCTATCACTCACCCCT]GTTTCAAGCTTCCTTTGGGCCTCCAAATGGCCAAAACCCATTTTGGACTCCGT	22	-4.2035	0
GL50803_0017396_t1	unspecified product	+	ATGGCCTTTAATTGTTCGTCAGCTGTCATCGCTCAGTAAA[CCCTACCCACTTCACCCACTTC]AAAAATTAAAAGC	22	-4.20407	0
GL50803_007285_t1	unspecified product	-	TTG[TTTTTATACATCTTCCATCTCT]AATGAAACTCCGCAGTTTACTTCTGCTCCGCCGCACGGGCCTGTCTTGCC	22	-4.20555	0
GL50803_007969_t1	unspecified product	+	AGTTCAGTGAAG[ACTATTATTCTTATCATTCCCT]GCTTAACTGATTCCCTGCGCGGTTGCGGATTTTAGAAAATT	22	-4.2077	0
GL50803_0039938_t1	unspecified product	+	CGTGAGGTCGGTCGGTCCAAATAAA[TCATTTACATTTCATTTCTCTT]GTAAAGGCGCAGGTTCGCTCTCTCCGTA	22	-4.20802	0
GL50803_00137603_t1	unspecified product	+	AGCAAATGGGGAAATCTTATTTTAGGTCAATAATTTTCAAAAG[CATATTTTTCATTTCTTTATTT]GCAAATGAGC	22	-4.21061	0
GL50803_0094224_t1	unspecified product	-	TCCTTCATTTAAAGTAAAGAGTAG[TTTATTATACTCCCCACACATT]GACCTCGCCAGAGTCGTTACCTGTTACGC	22	-4.22027	0
GL50803_007728_t1	Ankyrin repeat protein 1	+	TTCTGTTGTGTTTACCAGTGTTTTTAGTCCTTTGCAGTCCTTTGTAA[CTCATCCTATCCACTTATTTC]AAGATTT	21	-4.20569	0
GL50803_0017587_t1	CTP synthase	-	GAAATAGCAA[TTATTTTATTCCCTTTACTCC]GCAATACCATTACCTTTCAATAAGGCGTCTAACCCGGCTGTGAA	21	-4.20352	0
GL50803_0015247_t1	Glucose regulated protein 94 / Heat shock protein 90	-	CTAAGCACGG[ATTCCCTACCTTTTTCTCTCT]GTCTTTTTAGAAAGGTTTTTTGAAAGTTTATCGCATCATAACTC	21	-4.18679	0
GL50803_0010858_t1	MYG1 protein	-	TTTTTAAGTCGGTG[TATCTTTTTACTCTATCATAT]AAATTCGTCCGTTCTCATGCATGTCTGCCGGTGGCATTTG	21	-4.2184	0
GL50803_0023357_t1	NYD-SP28 protein	-	TTTTTGGGACCGTTTTTTGTTCTCACG[ACTTTCACTATCCTATACTCT]GTTAATAAGACTGATTCGTTGACGAGA	21	-4.20826	0
GL50803_0014521_t1	Peroxiredoxin 1	+	TG[TCATCTTTTTTCTATTTCCAC]AAGCTCGAGTTCTGGTTATTACAATATATCACAGGACTCGGTAAAAATTAAA	21	-4.20481	0
GL50803_0040692_t1	RWD domain-containing protein	-	TGGCAGGTTTTTCCCTACTGTTACCACTTGCTCCGAAATAAATCTTTATTTTAA[CCTACCTTTCTTTTATCTCCT]	21	-4.19067	0
GL50803_004410_t1	SALP-1	-	TTTTAACTCCCCCCGAAAAAGGCGGAAGCGGATTTTAATGTAATTTGCAAATCG[TTATACTTATCATTCTACTTA]	21	-4.22424	0
GL50803_0016245_t1	unspecified product	-	TTTCAATTTATCGCCAGGGGTATGGATGTCTACATCCTTTCTGTTG[CCCCCCTATCCCTCCTTATCC]GTGCCCTG	21	-4.18881	0
GL50803_006306_t1	unspecified product	-	[CCTTTTTTATTTCCCATTTCC]GCGAGAGAAACAATCAGATAGAGAGTCTTTGTCCAGTAATTCACATATTATCTT	21	-4.1951	0
GL50803_0010460_t1	unspecified product	+	TATTTGACTTACTGTTGCTATCGCCAGGGGAAGTGAAATTCG[TATTTTTTATTTCTCTCCCCT]GAAGAGCTTTCT	21	-4.19638	0
GL50803_0016803_t1	unspecified product	+	AACAATGTTCTGCCCG[TTCTCTCCTCTACACTTACTC]GATCGCTTCCCTGTTCAAAAAAATCTGAGTCTTTAATA	21	-4.2005	0
GL50803_0016077_t1	unspecified product	-	CCCTCCTGAGTTTTTGATTTTAAGTAGATAAGTAGAAATCGCGCAAGATACTGG[TCCCTTATTTACTCACTCTTT]	21	-4.20126	0
GL50803_004578_t1	unspecified product	-	TTTAAAATCATCTCCATGCGAGTCGCTGCGCTCCCAGCAG[ATACTATTCCCTATTCCTTTC]GGTTAATAGAAGCC	21	-4.20386	0
GL50803_0027035_t1	unspecified product	-	GCGGACGGTGTCCGTGCGGTCAATTTTCGTTGG[TCCATTCACTCCTATATCTCC]GGACGCTTCACCGCGCCAGGA	21	-4.20598	0
GL50803_0017189_t1	unspecified product	-	CAAAAGGGCGATTTTTGAA[TTTTTACCATTCACTCCTACT]GAACGATAGTCGATAACGACCGGCGGTCGCCTTCG	21	-4.20743	0
GL50803_009826_t1	unspecified product	+	GAAACAGTGACATGAAAAGGTAGATTTCTGGTAGGATGAAAAG[CTTCTTTCCATTTACATTATC]AAATTACAGAA	21	-4.20812	0
GL50803_0014647_t1	unspecified product	-	TTCTCGAGCACGGATCTTTAGTAACAAACTTCAAATTCTAA[CCTATCTTTTTCATATTTTAT]GTCCTTTCCATTG	21	-4.2085	0
GL50803_008148_t1	unspecified product	+	TTAGTAACAAACTTCAAATTCTAA[CCTATCTTTTTCATATTTTAT]GTCCTTTCCATTGTGAAATGTCGTTAGTAA	21	-4.2085	0
GL50803_0060084_t1	unspecified product	-	TTGTTGTCAA[CTACTATTACACCCTCATCTT]GCTCAATGCATCAAAGCAAAAATAAGGTTGTCTGAGCAGCTCCC	21	-4.21138	0
GL50803_009755_t1	unspecified product	-	TAGAACTTTGCATGGTTACTCAGTGAACATTTAGTACAAA[CTTATACATTCACATATTCAT]GAGCCCTATACCCA	21	-4.22702	0
GL50803_0019834_t1	unspecified product	+	ATGCTG[TATATTTCACTATACCCCATA]GTCGGTTCCGGGCGTACTTTCAGCAGTATTGGTCATCTGTTTTCAAAA	21	-4.23233	0
GL50803_0032933_t1	VSP	+	CTGTGAGGTG[CACATTATCCTCACTCACCAC]GTGGCAGCGTCGCCTGGTGTTGCGTGCTCTATGGGCTGCCGGCA	21	-4.22267	0
GL50803_0013194_t1	VSP AS8	+	CTGTAGGGTG[CACATTATCCTCACTCACCAC]GTGGCAGCGTCGCCTGGTGTTGCGTGCTCTATGGGCTGCCGGCA	21	-4.22267	0
GL50803_0040591_t1	VSP AS8	+	TCGTAGGGTG[CACATTATCCTCACTTACCAC]GTGGCAGCGTCGCCTGGTGTTGCGTGCTCTATGGGCTGCCGGCA	21	-4.22381	0
GL50803_00137604_t1	VSP S8	+	CTGTGGGGTG[CACATTATCCTCACTCACCAC]GTGGCAGCGTCACCTGGTGTTGCGTGCTCTATGGGCTGCCGGCA	21	-4.22267	0
GL50803_008978_t1	4-alpha-glucanotransferase	+	AGCTTAAATGCTTTTTAATGTAAAATG[TCATTTATTTTTCCACTACA]GCTACTCTACAAAGCTGGAAGAAAAACA	20	-4.219	0
GL50803_006000_t1	Amino acid transporter family	-	TTTAATCGGTTAA[TTATTTACCTCACCCTATTC]AAAGACAGCACTCCCCAAAAGCTCTTTGTACCAGTCGTCACT	20	-4.21112	0
GL50803_0015048_t1	ATP-dependent RNA helicase-like protein	-	TG[TATTTATTTCTCTCCCCTCC]AAATCTTATGACCAAGTAGTAGATATGCTATTAGCAATTTTTACTTGCAATTT	20	-4.197	0
GL50803_0011895_t1	BBSome complex subunit PTHB1	+	GTGACATTTTTACACATTGGGGTACAGATGTG[ATATTTTTTCATCTTTTCTC]GTTTTGGCCCTGGGCAGAGAACT	20	-4.2003	0
GL50803_009493_t1	Coiled-coil protein	-	[TACACTCTTTTATCTTTATA]GAACTCGGTCAACGAATATTATATGTTATCGAGAAGGTCTTTCGTGACAACACCA	20	-4.22235	0
GL50803_0017390_t1	DNA replication licensing factor MCM6	+	AAGAGCTTCCAGAGAGAGCTTTTCGTAAGCTGGAGTATCAAG[TACACATCTATCATACCTTT]AATGTCTATAAAA	20	-4.2262	0
GL50803_0022454_t1	GTPase activating protein for ARF	-	TTTAAAATAAATGGCTAATAGTGCCGATGGAACGTTAACAAAGACGATAACG[TCATCTATCTATCTCTCCTT]AAC	20	-4.19897	0
GL50803_00104173_t1	Isoleucyl-tRNA synthetase	-	TTTAAAA[TTACTCCATTCTTTTTATCA]GGCCGAAACACCAATGCAGGTGGCTGATTTTACCAAGCGAGAGTACTT	20	-4.21087	0
GL50803_0016034_t1	Kinase, CAMK CAMKL	-	ACGGACAAGCCAATTCTATCG[ATTTTTCTACCTTATTTTTT]GTTTTGTAGTGCAGCTTTTAATGGTGGATATTTT	20	-4.20082	0
GL50803_008428_t1	Kinase, NEK	+	ATCAAAAAATTCAAAAAAAATTGACGCCG[ACTTCTTTTTCACATCCTCA]GTCCTGCAACACGCATCGATCTGACG	20	-4.2048	0
GL50803_00101866_t1	Kinase, NEK	-	TCTGTCAACCGCTGAGTGAATGGGAGCAAAAAATGATTAAAA[TTCCCATCTTTTACATTTCA]GAGGAGCGTTCCT	20	-4.21042	0
GL50803_0033030_t1	Nar1	-	CACCAGGTCGCGAATTTGTAGTGCTAAGTTTAAGTG[CACTTTTTACCTTCATTTAC]GTTCAAGTCATCATTGCGT	20	-4.21505	0
GL50803_0014833_t1	Oxysterol-binding protein	-	TAAAAATTTCCAGTTAGGGCCCTTCCTCAG[CATCCTTCATATACCTCATA]GAGTTGGCAACGAGCGTCGCATGCT	20	-4.22368	0
GL50803_0017000_t1	Peptidyl-prolyl cis-trans isomerase B	-	CTCCCCCCAGCCTAAATTTATTACGAAAG[ACCTCTCTATATCATTTTTT]GATTTTGTACAGTTTTGTAGATACTT	20	-4.20512	0
GL50803_0090872_t1	Phosphoglycerate kinase	+	AATCACAG[ATCTCCTTTTACTTTACTCT]GGGGCTAATCCTACGCTCCGAACTTTTCAATTAGATTTTAGCAAAAA	20	-4.19583	0
GL50803_00102438_t1	Plasma membrane calcium-transporting ATPase 2	+	GCATTTAGAGTAAAGG[ACTTTCTTTTATATTATATT]GTTAGTGAGAGTTGACAAAGAAGGGGGTTATGTAAAAAA	20	-4.21522	0
GL50803_0013749_t1	Poly(A) polymerase	-	TTCTTGCTCAAAACTTGAGCAATTATTTAATTTCTGTCGCTGCATCGTATAAATG[CATCTTTTCCTTCTTTCTAC]	20	-4.19815	0
GL50803_0016363_t1	putative Alanine aminotransferase	-	TTCTCGAGATGACGATTCTTGATCAATTTG[ATTTTATTCTTTCATTTTAT]AACGGAAGAATAAGTCTGACCATGC	20	-4.2079	0
GL50803_0012116_t1	putative Lecithin-cholesterol acyl transferase	+	[TTTTACCTACCTCACTACTA]GAGTATGGCTACTAACGTATACTTAGTCTCGCAGGCCGAAATTAAATTTCAGACC	20	-4.21825	0
GL50803_008382_t1	putative Short-chain dehydrogenase	+	TTGCTTCTTAGGAATGCGTATCCCGGG[TCTTTTACTTTCTACTCATT]GCTGCCAGCCCCAAATATAAACTAAAAG	20	-4.20362	0
GL50803_0010013_t1	Qc-SNARE 3	-	TTTTATG[TTTTTTATTTTCTTCTACTC]GTCCTTTCACTCTTTCTCTGCGATCTAACAGAAGACCTATGCCCATTC	20	-4.19962	0
GL50803_0017395_t1	Ribosomal protein L5	+	CTTTTGGAGCCCTCTGGTGAAATACAAACCATTTTAAA[TTCACTTTACTTTTATTCCA]GAATGGAGAGATGAGAG	20	-4.21192	0
GL50803_0011984_t1	Ribosome biogenesis regulatory protein (RRS1)	-	G[ATATTTATTTCTTCTTTTTA]GACCTTTCCCCCCAACGTTGCAGTGACCCCCAGCGGCCGCACCAATGGCTGTAA	20	-4.20892	0
GL50803_0010843_t1	Serine carboxypeptidase	+	GCCAGACATGGAAATCTGCTGTCTTCTGCTTAA[TTCTTCTTCCTTCTCCTTTC]AAAAAATAAAATTCAGCGATAA	20	-4.18077	0
GL50803_008429_t1	Signal peptide peptidase	-	CCTTAAAAATCAAAAAATTCAAAAAAAATTGACGCCG[ACTTCTTTTTCACATCCTCA]GTCCTGCAACACGCATCG	20	-4.2048	0
GL50803_0016429_t1	Translation machinery-associated protein 16	-	TGAATG[TTTTATTTCATTTACTCCTC]GAAAGTGTCCCCCGCTCCAATCTCATTTGAACTGACGTCCCATCTTTTC	20	-4.20552	0
GL50803_0015303_t1	Transmembrane domain-containing protein	-	GGAAATCTGCTGTCTTCTGCTTAA[TTCTTCTTCCTTCTCCTTTC]AAAAAATAAAATTCAGCGATAAATGATTTCG	20	-4.18077	0
GL50803_00t0028_t1	tRNA-Val	-	GCGCCCGTCGCCCACACCAGGCGATAG[ATTTCCTATCTCTATTTTCC]GTGTGTTTACTCACGGGTCTTCAGCCGT	20	-4.19732	0
GL50803_007982_t1	UDP-glucose 4-epimerase	-	GTGTACTCCG[CCTTTTTATTTTTCTCTCTA]GGGCTACGTCTGTAGTCGTATGAACATTACTAACATTACTAACTC	20	-4.1961	0
GL50803_0016801_t1	unspecified product	+	GGGTTCTTTGGCACAAATCTAAGCAGGACCAAAAAATAGTCAGG[TCTCTCCTTTCTTTTCTATC]GACCTCAGGTC	20	-4.1883	0
GL50803_003538_t1	unspecified product	+	TAGAGGTTTCATGGGG[CATCCCTCTCTTTCATTTTC]AATTCGTATAATTTCAGGTCAAAAATTGATCAAATTCTC	20	-4.1957	0
GL50803_0026739_t1	unspecified product	-	CTGATTTCTTTGGCAAAAGCACAGGGCCGCGCCCAACAAATTTACTGTG[ATTCTCCACCTTCCCCATCA]GCTAGA	20	-4.201	0
GL50803_0032938_t1	unspecified product	-	CGAGCCAATTAATTGAAAAACACTCTGCAATTCAGTGTAAAATGG[CCTTTTTCACACTTCATTTT]GTTTGTCTAG	20	-4.20235	0
GL50803_0015993_t1	unspecified product	-	CCTCTTCTTTAAAAATTTGTG[CTACTCTACTCTACCCTATC]GTTCTCAGGTAATTAATGATATCATAAAAAACAG	20	-4.20602	0
GL50803_00112787_t1	unspecified product	+	CAAAAAATGATTAAAA[TTCCCATCTTTTACATTTCA]GAGGAGCGTTCCTGGCTGAAATAAGAGCTTTCTAGAAAC	20	-4.21042	0
GL50803_005450_t1	unspecified product	+	AGCACGCTCGGTGGCACATACGGGGTGAAGGCCATTTTAAAA[TTACTCCATTCTTTTTATCA]GGCCGAAACACCA	20	-4.21087	0
GL50803_005911_t1	unspecified product	-	AGATTTGGCTGGTTCGTCAGCTTTTCAAAAATG[TACACCCCCATTTACTCTCA]GCCCAGTTTACTCTTCGTTTCA	20	-4.21817	0
GL50803_0019667_t1	unspecified product	-	[TTTCTTATTTACACTATATT]GACGAGTATAGGGATAATAAACGTCGGAGAAGCATTTTAAATTGAAATTGCAAAT	20	-4.21935	0
GL50803_0015094_t1	unspecified product	+	GATGCGGAG[ACCTTCTTTATATACCCACA]GTTGAACCCTTGCGCCCGATATTCTAGTAATTTGCTCGCGCAAAAA	20	-4.2196	0
GL50803_006887_t1	unspecified product	-	ACTTTAAAATTTGGTTCACAAATAATCATCGTAAGGGGAAGCATCGTACGCG[CCATCATCCACATCATCATC]GTA	20	-4.21997	0
GL50803_008367_t1	V-type H-transporting ATPase subunit F	+	TCTGTTAAGTCTTTGCG[TCCACTTTCTATATTTATAT]GGCAAATTAACGTTTATCATAAGCACCGGCATCCTTTT	20	-4.2181	0
GL50803_0011521_t1	VSP	+	ATTAGCATAGTGTAGTCAGGTCTTTAGTCTTAAG[TATCTTATTCTTACTTATAC]GACAAGCTGAGAAGGACCTCA	20	-4.22342	0
GL50803_00d11521_t1	VSP	+	ATTAGCATAGTGTAGTCAGGTCTTTAGTCTTAAG[TATCTTATTCTTACTTATAC]GACAAGCTGAGAAGGACCTCA	20	-4.22342	0
GL50803_004365_t1	26S protease regulatory subunit 6A	-	CCACTCCGGCCCTCTATTTTTATTTTGAAAGAGTCATCGGCTCACG[CTACTCCTTTCATCCACAT]GTAATTTACT	19	-4.20676	0
GL50803_0014759_t1	6-phosphogluconate dehydrogenase, decarboxylating	-	GGCTCCTG[TTTTATTTTTCACACTACA]GGGCCGCAAACCCCTGTAGACCAACTTCTGGTGACAATAAAAAAAGTC	19	-4.22229	0
GL50803_0017174_t1	AMP-binding enzyme	+	CATCTAAGAGCATAGAA[CCCTTTTCTTTTACCCCAT]GAAAAAATACTTATCCTCAAACTACCCTTTACCTGACAG	19	-4.19439	0
GL50803_0017152_t1	Ankyrin repeat protein 1	-	GCTTGTGATGTGAAG[TTTTTATCTCTTCTCTTCC]GAAGCAGATAAAACAACTTTCTTATCCGCATCACATCAGGA	19	-4.18889	0
GL50803_0030474_t1	Ankyrin repeat protein 1	-	TGCATTACATTTTTTGAACCCG[ATATCCCTCCCCACTTCAT]GACACGTGCTGAGGCCGCTCTGCCATTTCTGTAA	19	-4.20221	0
GL50803_0013735_t1	Ankyrin repeat protein 1	-	GGGCTCCAAGAGGACGATAAGGTTATCAAGCCAATGTGTAGAA[TTTATTCCTCATCTCATTT]GTCTCCTTTGGAC	19	-4.20311	0
GL50803_0017604_t1	Ankyrin repeat protein 1	-	[TTTTTATTTCCTATATCAC]AAAGGAAATACGTGTAACAGAAACTTGCGATTCACGGTATTATTTACAAATCATCC	19	-4.21576	0
GL50803_0016227_t1	Ankyrin repeat protein 2	-	TACGATTTTTTGGGTTTATGTGGAAA[TTTACATTTTTTACTATTT]GGAGAGCAGTAAATTTATCCGACAATCGTC	19	-4.21595	0
GL50803_008513_t1	ATP-binding protein	+	CATATATTCTGTAAAGGGGGAAGCTGAGATTTAAAGTCATG[CACTCACTTTTTTACTCCT]GAATCCCTAAAAGAA	19	-4.20318	0
GL50803_0016882_t1	Bystin	+	GCACGGTTTTCAAATACATTTTCTTTATACCTTAATCTATG[ATTTCATTTATTTACACTT]GTTTTGCTAAGTAGC	19	-4.21603	0
GL50803_0087358_t1	Chorein	+	ACCTATTACGATCTAG[ATTACTACTATTATACTTA]GTCACTTGTAAACAGATTACGAATAAATTTTAGTTCCAGG	19	-4.23155	0
GL50803_0031671_t1	DNA-directed RNA polymerase II subunit RPB7	+	AAAGTGAATTTAAAATACAATCTATTTTTAAAG[TATCTTTTCATCACATTAT]GGCGTAATACATTTCCTCGCCAG	19	-4.22234	0
GL50803_0094440_t1	Dynein heavy chain	-	GACCGAGTCCATTTTTTACTTTCAA[TATTTACTTTCCACTTCCA]GCACTTGGGCTTCATGGTAAACCCAGAGCTG	19	-4.21503	0
GL50803_0012055_t1	Elongation factor 2	+	CAATCAACTCTCAGTCAAACATACCGGTGTGACAAGGCTATAAATTTG[ATTCTTTCACATCTTACCT]GTTGAGCA	19	-4.20376	0
GL50803_00115464_t1	Endonuclease VIII-like 1	-	AAAAATGGATAGCAACCCCCTCCTGGACTTTTTTGCTG[CCCCACCACCTACCTCTCA]GGAACTAGAAACACAACA	19	-4.20539	0
GL50803_00115465_t1	Endonuclease VIII-like 1	-	AAAAATGGATAGCAACCCCCTCCTGGACTTTTTTGCTG[CCCCACCACCTACCTCTCA]GGAACTAGAAACACAACA	19	-4.20539	0
GL50803_0017146_t1	Helicase	+	GGAAGGACAAAGACCATTCAGAGGGTGTTCGAGGCCCCGACTCCTCCATTTTAA[TTTTTCTTTTCATTTCTCT]AA	19	-4.18905	0
GL50803_0094003_t1	High cysteine membrane protein	-	AG[ATCTTTTTATTTTCTATCT]AAAAAGAGTATGCGAAACACAGGTTTGCACTTGTATTAGTGCATTCGCATTAGT	19	-4.19834	0
GL50803_0011309_t1	High cysteine membrane protein Group 1	-	[TTTATTTTCATCTTTTCAT]AAAATTAGCAATAGCTGTTGCATAGTGTAACCGGAGTTGTAAGCAGTGATTCACTA	19	-4.20624	0
GL50803_0012223_t1	Kinase, NAK	-	[ATCCTTTTACTTTTTCTTC]GACTTCTTCTGTGCAATAAAAGTTAAAATTAATGCGGCTAATTGAAAGTAATACTG	19	-4.19384	0
GL50803_0095717_t1	Kinase, NEK	-	[ATATTTTTCACTATTTACA]GATCAAGGAATTCCGCGAGTATATCAAAGTGACTGGCCGGTTGGCTATCCGCCACG	19	-4.22379	0
GL50803_0016272_t1	Kinase, NEK	-	TTTTTTGATTTAGCG[CATTTACTTCATTTTACAC]GAGCCAGCGGAGGCAGGGACACCCTTGCGCTTCCACTTATG	19	-4.22447	0
GL50803_0014456_t1	Low molecular weight protein-tyrosine-phosphatase	+	AATTTGATTTACATTGTTGAAGTGTGATAAATTCACATCTTTGTGTG[ATATTTTCCCTTTCCCCCC]AAGCAGACC	19	-4.18976	0
GL50803_0014730_t1	Macro domain-containing protein	+	ACTTTTAA[TTTTCCACCTTTCCACTAT]GCGTTGTCACATATTCCATTTTACGATGCGTAACTGGTGCTTGGCAAA	19	-4.20387	0
GL50803_0014200_t1	Molybdenum cofactor sulfurase	+	TTGCTCTCCGCCACTCTTGGCGATTACTAAGGGTTGCTGGGGTG[ATCACACATTTTCCTTCCT]AATTTGCGTTCT	19	-4.20329	0
GL50803_008722_t1	Myb 1-like protein	+	CAATAGAACGCTTTATGGCTATG[TATTTTTTCTTCTTCTACA]GCTTACTAAAATAATAATTACTCTGTACTGCTA	19	-4.20866	0
GL50803_0015566_t1	Peter pan protein	+	ACTGACTGCCAAGAAAGCTTAATAAATAGATGCCTTG[TTTACTCTTATCACATTCT]GGGAACATGAATTAAATAA	19	-4.21005	0
GL50803_003763_t1	Protein 21.4	-	TTGAAGCTTGAGTTTTTTG[ATTTCATTTATTCTACTCA]GGCGTCCTACGAGGCAGGGATCTTGGAATATTCAGCC	19	-4.21426	0
GL50803_0096264_t1	putative Eukaryotic initiation factor 4E	-	TTTAA[TTTTTCTTTTCATTTCTCT]AAATGATTGCATTACTGGGTCGGGACGAGAATAGCAGCCCTGAGGGGGGTT	19	-4.18905	0
GL50803_0092031_t1	putative RNA binding protein	+	TTAGAGCTAAATTCCG[ATTTCTTCACTTTCTTTAT]AATGCAATTTTAAGCTGCATGCAAAAAGCAGTTCATTTAA	19	-4.19979	0
GL50803_0022112_t1	putative U6 snRNA-associated Sm-like protein LSm3	+	CGGAGAAGG[ACCATTTACTTACCCATTT]GAAAACCAAAGAAACAAGAGAGCCTTAATTTATAAAATAACAGCACA	19	-4.21513	0
GL50803_004631_t1	putative undecaprenyl diphosphate synthase	-	TTCAGCAAGTCGCGTGTCCAGTCCAGAACGGGTTTTTCATAAA[TATTTCCCCATCATCTCCT]GCAACATAGGGTC	19	-4.202	0
GL50803_009698_t1	Riboflavin kinase	+	AATTAAAATTGG[ACATTTTACTTTATATTAC]AAATACATAACAGAATACAACAGAAGCGAGTAAAGGATAGAATT	19	-4.22779	0
GL50803_0016086_t1	Ribosomal protein L8	-	CTTCACAGAGCCAGAAACAAAAAAGGCCAATACGAATTCAAAATCAA[TTTATTTTTTTATCACACA]GCGGATCAA	19	-4.22292	0
GL50803_004652_t1	Ribosomal protein S16	-	CGGGGAGCCGCTTTTTATGGGACCGGAAGTGGAATTAAAATAAAA[TCCTCCTTCTTATCTATTC]GCCATTTCAGA	19	-4.19568	0
GL50803_0014998_t1	RNA polymerase III transcription factor subunit	-	TTTCTGCGGCTTGGGCAGCCCAAGGCCGAGGACATGAAAAACG[CCCACTCTTATTTACACTC]AACAAGCATGCCA	19	-4.21024	0
GL50803_002261_t1	Ser/Thr protein phosphatase 2A	+	GCATCCAGACGCGCCGG[CACTCCCTCCACCTCCACA]GTAGATTCACTTAGTAAACTACGCGAGCCAAAATTTCCA	19	-4.20753	0
GL50803_0011992_t1	TCP-1 chaperonin subunit epsilon	-	AAAG[TTATTTTATCTATCATTTT]AATCTGCTCTAAAATTTGTAAATTTCCCATATCTTTTGTGGAAAAACACATA	19	-4.21374	0
GL50803_0010943_t1	Transmembrane domain-containing protein	-	CCTTCGCCATGGCTTTTTCTGCGGTAGCAGTAAGTAGCTACAGCTAGCTGG[TCATTCTACACTTACCCCC]GCAAA	19	-4.21066	0
GL50803_00t0003_t1	tRNA-Leu	-	GCGCCCGCGCACACACACCAGACACGCACTTTCTGGCG[TACTCTTATTTTTCACTCT]GTCAGAGATTGTGTGTTT	19	-4.20579	0
GL50803_0010801_t1	Tubulin tyrosine ligase-like 6	+	GCCGATCCCACCATGGGAGCTGATGGCGTTTGTGATAAATTTCTTCCTG[CCTTTATCACATTATTTCC]GGTTTTG	19	-4.21074	0
GL50803_0014509_t1	Ubiquitin binding protein, PLAA family protein	+	GCATCCATTCCTTCTCTGGCTAGAAGATCAAGAACATCCGTTTCAATAA[TATACTTATCACTCTCCAT]AAATTTA	19	-4.22029	0
GL50803_0060176_t1	unspecified product	-	TAAAAACTTGTATCCTCAAGGATTCACATGAGGG[TTCTCATCCTTCTTCTTCT]GCACGGTATTTTCTCAGAGTGC	19	-4.18463	0
GL50803_00d60176_t1	unspecified product	-	TAAAAACTTGTATCCTCAGGGATTCACATGAGGG[TTCTCATCCTTCTTCTTCT]GCACGGTATTTTCTCAGAGTGC	19	-4.18463	0
GL50803_0060307_t1	unspecified product	+	GTTAGAATCCCCATATATGAGGAGGATGTTCTG[TCCTTCTTTCTTCATCTCT]AAATTTAAAAGATTCACAGCGCC	19	-4.18492	0
GL50803_0095290_t1	unspecified product	-	GTAGACGTGAAAGAATTTACTTTGGGAATCAAGCGCGTTCTATGGTGG[CTCCTCTCTCTACCTCATC]GAGCACAT	19	-4.19003	0
GL50803_008963_t1	unspecified product	+	AACTTGCCTCTCCG[CTTTCCTTATCTTTTACCT]GAACCTTTCCTACGTTTTGCGACACGTCTCGTATCATAACAT	19	-4.19274	0
GL50803_0017175_t1	unspecified product	-	AGAA[CCCTTTTCTTTTACCCCAT]GAAAAAATACTTATCCTCAAACTACCCTTTACCTGACAGATGCCGGGAGATG	19	-4.19439	0
GL50803_003307_t1	unspecified product	+	ACTATTGCTG[ATCTACCACTTCCTTCTCC]GCGAGATTGGTAAAAAACACGCGGCATTTCCTTTCCTCCAGACTCT	19	-4.19597	0
GL50803_0013940_t1	unspecified product	-	TTTTAGGCTAACTTTTACTCTTCTCATTAGACCTGCGTGCAAGCAGACTG[CTCCACTTCATCTCCTCTA]GCTCTT	19	-4.19832	0
GL50803_004711_t1	unspecified product	-	TAGAGCTAAATTCCG[ATTTCTTCACTTTCTTTAT]AATGCAATTTTAAGCTGCATGCAAAAAGCAGTTCATTTAAA	19	-4.19979	0
GL50803_0060401_t1	unspecified product	+	CCACGCGGCGATGGTTTACTTGGGCTGGTGCG[CCTTCTCCCATCACTTTAT]AAAAAAGCCCTTTAGCACATAGTA	19	-4.19997	0
GL50803_0017385_t1	unspecified product	-	CTAG[CTTTTATTTCTCATTCACT]GGTTAATTTCGAGCTAAGTTCCACCCGTGCAGCGGACCAGCCCTTCCCGCGC	19	-4.20053	0
GL50803_0033898_t1	unspecified product	-	AAGAA[CTCTATCTTTACTATCTTT]AAAACGCCATGGACTAACTTTACTACTACTCCATTTGTGTACATGAAAAGA	19	-4.20074	0
GL50803_008512_t1	unspecified product	-	G[CACTCACTTTTTTACTCCT]GAATCCCTAAAAGAAATGGGCAAGTTCTGCCAGATTGTCGTGGGACCGGCAGGAT	19	-4.20318	0
GL50803_0032730_t1	unspecified product	-	CTCAGCGCAGCCAATTGTTTCCAATTTTAAGAAGAGCTGTTATTTTTTGTATTTTG[CTTTACACTTTACTTTCCC]	19	-4.20337	0
GL50803_005474_t1	unspecified product	+	CGCTATGGGCTCGCTGGGACTTGTGGCGTACTCATAAAGAATATTACTGAGCTG[CTCCATTTATCTTTTTTAC]GA	19	-4.20561	0
GL50803_0028620_t1	unspecified product	+	TAAAAAATCAAAAAAGGTATAATTTGTGTAATTTTTACATGTTTGCAG[TTTCACACTTTCTTTTCTA]GGAAGCAG	19	-4.20653	0
GL50803_0016601_t1	unspecified product	+	ACAGTCCATTAATGAATCACAGAAGCTCG[ATCATCTATATTTTCTTTC]AAAACCACTCGATCTATCGTAAAAATT	19	-4.20753	0
GL50803_0021527_t1	unspecified product	-	TGAAATCTAAATTTTTATAGATG[CATCCTCTCATATCTCACC]AACTCTATGACCTCATGTGGCAAAAAATCCCCG	19	-4.20845	0
GL50803_0014318_t1	unspecified product	+	CCGATTCCTGAAATGCCGAGGCAG[CACACTCTACCCATTTTCT]GTACCTCAGGGCAATCTCTCATAAAAATTAAA	19	-4.20939	0
GL50803_007534_t1	unspecified product	-	GAAAAAGAGTGTTGACCGAATTTTTTGATTTATAA[TTATTACATTCACTTTTCT]GGATGGAGGATTAACAATTAT	19	-4.21179	0
GL50803_00114210_t1	unspecified product	-	TTGCTTTTTTAATTTGTTTAATTTGTTTAAATCATTG[TATCTTCCACCACTATTTT]GGAAATATTAATACTTGTG	19	-4.21395	0
GL50803_0092663_t1	unspecified product	-	[TTACACCATTTTATTTTCC]GAAACGAGATTCTGATTCTAAATGGTTGCGAAATTAAAATAGATGAACAACCTCAT	19	-4.21463	0
GL50803_0034179_t1	unspecified product	-	AAAGTTATAATTAATTGCAAAGCAGAATAAATGATGCCTCAAGCTGGGCCACAGAG[CCACCCATTCATCTACACC]	19	-4.21521	0
GL50803_0014677_t1	unspecified product	-	[ATACTTTTCTTTCTACATA]GGTGCGCACCACTGCGAAGGTTGCGAACTGCGACCTTAGTAAGATTGCAGGTTCAA	19	-4.21582	0
GL50803_003786_t1	unspecified product	-	TAGCAGACGGTTGCTTCCGCACGTCCCGTGCTTTGTTTTAACTTAATTTTATGAG[CACTCATCATACCTATCCC]G	19	-4.21703	0
GL50803_0014127_t1	unspecified product	+	ACTTTGATGAAACAGAGTAAACAATTTTATCACAAGGTTTGGGCAGAAAAGATTTG[TACACACATTCCTCTTACT]	19	-4.21963	0
GL50803_00101948_t1	unspecified product	+	TCGG[ACATATCTCTCTACACCTA]GAGCACCTTCTGGCAACTTTTTTTTCAATCGCTCGGGCCAGTTGAACTTCTT	19	-4.2205	0
GL50803_0022504_t1	unspecified product	+	[TTTCATATTTTCATACATT]GTTTCATTAGAAATTGCACAATAAAAACGCACTTTGCTAAAGATTTACAAGAGGAC	19	-4.22074	0
GL50803_005784_t1	unspecified product	-	CTGTGGATGGGACAGAACTGCCCAGAATTTTG[CATTCCATATTTCCATTTA]GTATTTGCCATTTGACTTATAATT	19	-4.22113	0
GL50803_0015769_t1	unspecified product	-	GGACAGTTTCAGATAAAACTGTAACCAAA[TATCTATACATTACTTTTT]GGCTTATTACTTTGGCTTGATTTTTCA	19	-4.22379	0
GL50803_0016369_t1	unspecified product	+	GGCATCGTTCTCTAGCCGGTCGG[CCTACCATCTATACCACTA]GTGTCCTGCAGTAGTCTGATTGGTACTGGGTGT	19	-4.22379	0
GL50803_009697_t1	unspecified product	-	GGTTTTCATGAAGGGTCAAGTTAAATTAAAATTGG[ACATTTTACTTTATATTAC]AAATACATAACAGAATACAAC	19	-4.22779	0
GL50803_008559_t1	Vacuolar ATP synthase 16 kDa proteolipid subunit	-	CGACTTTTAA[TTTTCCACCTTTCCACTAT]GCGTTGTCACATATTCCATTTTACGATGCGTAACTGGTGCTTGGCA	19	-4.20387	0
GL50803_0013914_t1	VID27 cytoplasmic protein	-	CGCAGGTCG[ACTTTTTTCTTTCATTATT]GAGTCTGCGTCTGTGGGCACGCGATCGGATATGCTCCTGATACACCT	19	-4.20192	0
GL50803_00112867_t1	VSP	+	[ACCATCTTCATCATTTCAT]GGCGTAATTCTCAAGAAACTTGCTTTCTAAATGGCTATTGCCCGAGCGCTGGCCCA	19	-4.21274	0
GL50803_004313_t1	VSP	+	[ACCATCTTCATCATTTCAT]GGCGTAATTCTCAAGAAACTTGCTTTCTAAATGGCTATTGCCCGAGCGCTGGCCCA	19	-4.21274	0
GL50803_0050143_t1	VSP AS8	+	CTGTGGGGTG[CACATTATCCTCACTCACC]GTGTAACTACGTCGCCTGGTGTTGCGTGCTCTATGGGCTGCCGGCA	19	-4.21782	0
GL50803_0013996_t1	Alpha-15 giardin	-	AGAGTTTTTTGCTTGACTGGAGACTGTG[ACTTCCCACACATTTACT]GACTGCTGACTACTTTTACTAGATTACTA	18	-4.21431	0
GL50803_0015101_t1	Alpha-17 giardin	-	AATTTTATGGAATAGCAATACCGCCAATCAACGTCAAAACTACAGTCG[CCTTTACTATATCTTCCA]GACTGTTGC	18	-4.21058	0
GL50803_008523_t1	Amino acid transporter family	+	GAATCTTTAATAAAAAGGTAAATAGTTTCTTAG[TTCCACTTTCCACCTATC]AATTCCCTGCGGCGTTGGCGCACA	18	-4.20508	0
GL50803_0040014_t1	Ankyrin repeat protein 1	+	GTCCATCAACGATGCGGCAG[CCACCCTTCCTACCCTTT]GCTTCCCGAGAGAAAATTCAAAAATACAACAATTCGC	18	-4.1925	0
GL50803_0016326_t1	Ankyrin repeat protein 1	+	ACACGCTCGTCCTCGCAGTTTCATCTTCTGAGTGAATGGGTG[CATCTCTCTCCTCTCTTA]GTTTTAAAAACCGAC	18	-4.19436	0
GL50803_0016820_t1	Ankyrin repeat protein 1	+	CGTATTCGATTTAACCGAATAAAATCCAAAAATTCAAACTCAGTAAA[CATTTTCCCCTACCTCTT]AAACTTTCTC	18	-4.19592	0
GL50803_004264_t1	Ankyrin repeat protein 1	-	CCCTTTTTTTGTGACAGGGAAA[TCTTTATTTATTTACTCT]AAGAAGGATGTTGCCGCTATTTTCTGCCCAGAAAC	18	-4.20592	0
GL50803_0092134_t1	Ankyrin repeat protein 1	-	TCACGATAGATATTTTATCGCTTTGAGACTTAAAAGCCACTAAA[TTCACTATCTATCCTCAT]AAAGTATTTTGCA	18	-4.21069	0
GL50803_0012028_t1	Ankyrin repeat protein 1	-	[TTTCATATATCTCCACTT]GGACTTGCAGATTTACTTTGTGCTAACAGGATGTCATCATCAGGCACTGAAGAGACC	18	-4.21206	0
GL50803_0014164_t1	Ankyrin repeat protein 1	-	[ACTTTTATTTTCCACTAC]GATCGAGTTACAGTTACTGTAGACCTAAGAACTTGGGCGCTTGAGGTAACCAAGACA	18	-4.21294	0
GL50803_0027925_t1	Ankyrin repeat protein 1	-	AGGGTTTTTGTTTGGTCGGTAAAAAAGGCG[CACTTTACATTATTTTTT]GATTCCGCGCTCTAGAGTGAATTCGCC	18	-4.21753	0
GL50803_00101699_t1	Ankyrin repeat protein 1	+	ATGTTATATTGCATTTTTTCTAATCTTTCAA[TTTATTTTTCCATTATTA]GGTGAAATAAAACAAGCTGAGCCCCG	18	-4.218	0
GL50803_00102444_t1	Ankyrin repeat protein 1	-	[TTTTATCTCACATATTAT]AAAGGAAACGCATGTACTGGTAAACTTGCGATTCATGGTAATGTTTACAGTTCATCC	18	-4.22242	0
GL50803_0017568_t1	Ankyrin repeat protein 1	+	CAGTGTGTAAATTATAGGAAGCAGAGATGGAAG[CCACACTACATATTTATC]AAAATTACAACCTCTTCAAAAATA	18	-4.22881	0
GL50803_0097072_t1	Ankyrin repeat protein 1	+	TGAGG[TACATACCATTTATCACC]AAGAGAGAAGCTTTGGACCTCGTCTCTTGCCCCCTGAAAAAACAACTAACTT	18	-4.233	0
GL50803_0017120_t1	CEGP1 protein	-	TGAGTTTTTTACTGGATCTTTAACACAATTAACTG[TTCATATTTATTTTTACA]GTAAGGCTAATCTACATATCTG	18	-4.22492	0
GL50803_0014843_t1	Chaperone protein dnaJ	-	CAGCGGAGGGCAGTGAATTATGAGTTGTTTTTAAGATAAAAATGACGTTAGAAGACG[ACATTTACTCCTTATCTA]	18	-4.21714	0
GL50803_0091374_t1	Coiled-coil protein	-	CTAATAAAATTTGAATTGCGAAAGTTTATTCG[TCCACTTATTATTCCTAC]GAACCGTACAGACCAGTCGAGGCAC	18	-4.21583	0
GL50803_0015127_t1	Deoxyribose-phosphate aldolase	-	TAATTGGCTTTTATTTATTATAAAACCCTTTAGCAATGATACAGAA[CCTTACCTACTTCTTTTC]GGGCGGTGGCG	18	-4.19692	0
GL50803_00112312_t1	Elongation factor 1-alpha	+	TTTGAGGACGAGAATAAAATGCAATAATAATCTATTTTAAATTG[ACTTTACATTTCACTTTT]AAAAGGTCCCCGA	18	-4.21064	0
GL50803_00101339_t1	FKBP-type peptidyl-prolyl cis-trans isomerase	-	[CTATACTTTCTCCACTTT]GTTTGCTGTCTTTTCATTTATTCTGTCCATTAACCCAATTCAAACAAGTCGGTGCAC	18	-4.202	0
GL50803_009154_t1	GARP-like protein 3	+	ACCAAACTAGTATCTAG[CTCCTCTACTCTTTTCAT]GAAGATTTGCAATCAAAACATAAACTAGCTTGTCAATAAA	18	-4.19242	0
GL50803_0091252_t1	GiOR-1	-	TTCAATACAGGGGTCACCAATTTACTTAA[TCACATTCCCCTCTTTTT]GGCTAAAGCAGCGCCAATAAGACCTACA	18	-4.19625	0
GL50803_007195_t1	Glutamate synthase	-	GGAGGCCTGTGATAA[TTTTTATATTCTACTATA]GTTTATTAAATACTGTCAATATTGTTGATTATCAAGACTGGT	18	-4.22489	0
GL50803_001903_t1	Glutamine methyltransferase	-	TTTGATTCATACCAG[CCCATCTCATATCTTTTC]AAGTCTTGGTGGATTGCTAACTGGCACCTGAGCACCACCTAG	18	-4.20264	0
GL50803_0025238_t1	High cysteine membrane protein	-	TTTTCAGACTGTAAAGATTAAGAATACACTGGCATTAATTTACTGG[TCTTTATTTTCTACTACC]GCGGAGGTGCT	18	-4.20742	0
GL50803_00112633_t1	High cysteine membrane protein EGF-like	+	AAACTTACAAG[TTTCCTTCTTATATTCAT]GGTATGCTAGCACATAATAACCCGGAGCCATCTTTAAAATCACTGT	18	-4.20564	0
GL50803_00114991_t1	High cysteine membrane protein EGF-like	+	TGACGTAGATACTTGTAGTTCTTTAACCCCGTTTAA[TATACTATACACTACACC]AAGACCTGTAAATCACTGTCT	18	-4.24106	0
GL50803_00113987_t1	High cysteine membrane protein Group 3	-	GAGACTCCTGGAGAAAGCAAGTTTTTAATGCATCCATATTTAATAGAGAA[TCCTATCACACTACTTTT]GTTATAG	18	-4.21286	0
GL50803_00115066_t1	High cysteine membrane protein VSP-like	+	TAGCCTGTAAACAAAACCTCTACGCCTGTATTTTGTTAA[TTTTTATCCTATTATTTC]GCAGGTTCATATATTTAA	18	-4.20925	0
GL50803_0050028_t1	High cysteine protein	-	GACCCCGTTTCTATCTGTCGTATCAGAGCACAGTATG[CACTCACTACCCTTCTCT]GGTGTTGCAGCCGGGTTCTT	18	-4.20108	0
GL50803_006624_t1	Kinase	+	AAGGCAGTCGTTACAAATCTTCTGTTTCATTAATAAAAA[TTACTCTACTTTTATCCT]GAATTCGGTACTACAACC	18	-4.20394	0
GL50803_007653_t1	Kinase, NEK	-	CCG[CTTCTTTCTCTTCTCTCT]AAAGTCTTCTCTCTAAAGCGTTTTTAAAATTCCAATACTTCGTTTGACGATTAA	18	-4.17411	0
GL50803_0017216_t1	Kinase, NEK	-	TTTTTTTCGATACGAGGATTTAGAAGTCATTCGTTAGGTTGTCTCTTCTGTCTCAGG[CTACCTTCTTTTCCTCTA]	18	-4.19439	0
GL50803_0011355_t1	Kinase, NEK	+	[CATTTTATTTTCCTATCT]GAGGCTGTCTCCTAGAATTTCCTTGACTTGGAATAAGAGCCTTGTGCACGTATAGAT	18	-4.20542	0
GL50803_007579_t1	Kinase, NEK	-	GCCGTGG[TCTCTATTTTTTATATCA]GCCCCGCAGTTATTTTGGCATCAATCTCGTCCCTCATTGCCTGTGCTCTG	18	-4.21467	0
GL50803_0036783_t1	Kinase, NEK	-	AAAGGCTTTTTCAATCTTAAAACAGGTTGCACTACAGCGCTTG[TATACATTCACTCCACTC]GCCGCACTATTACG	18	-4.22408	0
GL50803_0017368_t1	Kinase, ULK	-	AGAGGTGAAGGAGGCTGGCCTGCCCCGTCTTTGCCCAATTAA[TTTCCATTTATTTTTCCT]GCCCTCTATGAATTT	18	-4.19772	0
GL50803_009062_t1	Long chain fatty acid CoA ligase 5	-	GCCTCAATTAATTTTTGGCACTTAACATAAG[TTTATACCTTTACTTATT]AATTTCTGACTTCTAGATCTCGGGGT	18	-4.21589	0
GL50803_004954_t1	LSM domain-containing protein	-	CTGACGGTTTTCTTATTTTATCGAGGACGTACATGAGGGGG[CTTTTTCCTCCATATCTA]GCTTTGTATACCAGCC	18	-4.20261	0
GL50803_006626_t1	Mnd1	-	[TTATTTCTCCTTTCTACT]GCTTCTAGTAGAGCAAAGGATCGAAGAAGGGCAAGAGGGGCTGACTGTACACAGGTA	18	-4.19572	0
GL50803_0015307_t1	Nitroreductase family protein	-	AGACCTTTGAAATTTCCAGTTTTTCACG[TCTTTTTACATTTCTCAC]AAGGACTGAGGATTTGCATCTATATCTAT	18	-4.20944	0
GL50803_0014604_t1	Nucleotide-binding protein 35	+	TAAAATTATACCGATGTG[TTATATTATACATTCCCT]GCCACAAAACAACAATACGGTGGCAGGGCCGGGCTGAAA	18	-4.22006	0
GL50803_0015429_t1	putative Glutathione synthetase	-	ATCCACTTGAAATACATTGAGTAATGAACTTTAAGTGCCAATCACTCAG[TTTATCACCTCTATTACA]GAATGTAA	18	-4.22142	0
GL50803_0016412_t1	putative Heat-shock protein	-	GCTAGG[CTTTATTTTTTATTTTTT]AAATATTGATCGATTTAATCTCTCAGGAATCTATTATGATCACAAATGAAA	18	-4.20044	0
GL50803_009803_t1	putative La ribonucleoprotein	-	CTACCTTTCTATTAA[TTTCATTCTTTTTCATCC]GGATGAGTGTTGTGAGCCAACAACTCCAGGCCGCAGAGGATC	18	-4.19872	0
GL50803_0017366_t1	putative NAD(P)H-hydrate epimerase	+	CTAAACTGTGTGGCTCAGGCGGTTCAAAATCAAACGGTTCAAAATATAA[TTATCCTCTTTACTACCC]GTTGCTAC	18	-4.20511	0
GL50803_0013075_t1	putative replication factor-a protein	+	GACCAATAGTGTACGTGGTTGGATCAACACAGTCATCG[CCCCTCCTCTCACATCCT]GTTATGAGGATTGCAAAAA	18	-4.18794	0
GL50803_0061443_t1	putative Reverse transcriptase/endonuclease	-	GG[TTTTTTTTTTTTTTTACA]GAGGCGGTTTACTACGTAATATGCGCGCAAGGCGGTAAGGACATTGGAGGGGAGG	18	-4.20508	0
GL50803_009274_t1	putative U3 small nucleolar ribonucleoprotein MPP10	+	CTAGCGAACTGTCGCTGGACACAAGGAGCACTCTTGAGACG[CTATTCCCCTCCACTACC]AAAAGAAAATAAATAA	18	-4.19994	0
GL50803_0042357_t1	PX domain-containing protein	-	TTTTTTAAGATACAGAGGCAAAAGGCATCGAGGGGCGGCACTGCGGTCGTG[TTTCACTTATTTTCCCCC]GGCTGT	18	-4.19822	0
GL50803_0016548_t1	PX domain-containing protein	-	GAGTACG[TTTTTTATCATTCACACC]AAGAAACCTAGACCCCCACAGACTTCGCAGCGTGGAGAGTGGAGCACCAA	18	-4.21567	0
GL50803_0032879_t1	RecF/RecN/SMC N terminal domain-containing protein	+	CGATGGACGATTAGCGATCGGATTGG[CCTTTTTCATTATTCATT]AAAAGCTTTTGACACTGAAGCCACGGCTCTC	18	-4.20456	0
GL50803_0013452_t1	Regulator of nonsense transcripts 1-like protein	-	AGTGATTTACTTTTAAAATGCAATTAGATGGATGCG[TACCCTACACTACCCTAC]GCGATGGGAATTCCGCGGACC	18	-4.22531	0
GL50803_0017395_t1	Ribosomal protein L5	-	[CTCTCATCTCTCCATTCT]GGAATAAAAGTAAAGTGAATTTAAAATGGTTTGTATTTCACCAGAGGGCTCCAAAAG	18	-4.18822	0
GL50803_008361_t1	SOF1 protein	-	GATTTAATTCCACCCTAATTATGCAATTTCAAAGAAAG[TTCATTTCCTTCATTTAC]GGATTTCGTAGACCGGTTC	18	-4.20881	0
GL50803_0013512_t1	TFIIH P34	+	AAAGAAGAACATAGGGATTTTTTCGCATCTTTG[CTACTCTATTTCCTCTTT]GAATCCTGCGTCTCTTTCGACGTC	18	-4.19328	0
GL50803_0027880_t1	Torus domain-containing protein	+	AGTTGTCATATGCAAGATCTAAAATGCACAA[CTTCCTCTTCTTCCTCTT]AATTTTTGAAAAGCACTCTGGGAGAA	18	-4.17517	0
GL50803_005158_t1	Transcription factor TFIIS	+	CGAACCAAGTAATTCCTGGCTCTGCTCGTCCATAGCTTTG[TCTTCCTTCCTCCTTCCC]GCTAATAAATTAATTTT	18	-4.17808	0
GL50803_0014606_t1	Translation initiation factor 6	+	[ACATTTTTTTATTTTTCT]GAGTATTGCGCATGAACTTATAGTTTCCATGTCTATTTTTCTTAGGAATAATAATTG	18	-4.20319	0
GL50803_007390_t1	tRNA-dihydrouridine synthase 2	+	AACTAGCTGGTGCTTTTAAGCAGTCCACGTGG[CTCATTACTCCTTACTAT]GTCGAGAGACCCAAAACACAAATAA	18	-4.20953	0
GL50803_007655_t1	Tubulin binding cofactor C	+	TCTCCCTGTGACCGCGCGTGGCTCCTGCAGTGAATGCCTCTGTCTG[TTTTCCATTTTTTACTCT]GCGCTCGTCCG	18	-4.19806	0
GL50803_006317_t1	Ubiquitin carboxyl-terminal hydrolase	+	GAATTTGCAGACACAGAGTAAACGCCTTAAGGGGAACGCGACCG[TACACCCACCTACTCATA]GCCGAAAGGATCA	18	-4.2315	0
GL50803_00103082_t1	unspecified product	+	TCCG[CTTCTTTCTCTTCTCTCT]AAAGTCTTCTCTCTAAAGCGTTTTTAAAATTCCAATACTTCGTTTGACGATTA	18	-4.17411	0
GL50803_0017280_t1	unspecified product	-	ATGCAAGATCTAAAATGCACAA[CTTCCTCTTCTTCCTCTT]AATTTTTGAAAAGCACTCTGGGAGAAATGGCAAAG	18	-4.17517	0
GL50803_009336_t1	unspecified product	-	AAAGAG[TCTCTACTTCTCTTTTTT]GGCTCTAAATTCTTTTCATTTTCGTAACCATCGGCGTGTTCATGAAGTGTA	18	-4.18936	0
GL50803_0036515_t1	unspecified product	+	GTTGTCTTCTTGCTTGCGTGTGTGCTCCAGG[CATCCCTCTCCACTTCCT]GCAACTATGGAATAAGTGAGCTGACA	18	-4.19153	0
GL50803_0016875_t1	unspecified product	-	TAACTCTTACCCTGCTTATTTACTTCCTCG[CCTTACCTCCTTACCTCC]GGCCTGTGAACAGCTCAGAAATCGAAC	18	-4.19311	0
GL50803_004064_t1	unspecified product	-	CGG[ATTCTTCTTTATTTTTCC]GATGCCCTACTAGCAGCTCTGCTAGTGCCGTCACAACCTGCTCTACTGTCTCTC	18	-4.19392	0
GL50803_0096580_t1	unspecified product	+	TACTCGTCTAGCTGCTTTTGTAGTAAGATTGCACTCTAGTAAAAAACTCGG[CTTTACTCTTTCTTCACC]AAGAAA	18	-4.19506	0
GL50803_007046_t1	unspecified product	-	TGGATCTTGTAGTGTTGTATTTTTAAAA[TCCCCTTCTCATCATTTT]AATGCCACTTTCAATTTTAATTTCAACTT	18	-4.19508	0
GL50803_0017369_t1	unspecified product	+	CGATGCATAGAGGTGAAGGAGGCTGGCCTGCCCCGTCTTTGCCCAATTAA[TTTCCATTTATTTTTCCT]GCCCTCT	18	-4.19772	0
GL50803_0016574_t1	unspecified product	+	GCTGCGTGAGAGCGTTGCGCGGCGCGTTTCCAATGTCCATCTACCTTTCTATTAA[TTTCATTCTTTTTCATCC]GG	18	-4.19872	0
GL50803_0090434_t1	unspecified product	-	TCCTTAGAGTGTAA[TTATTCTTCCTTTTATTT]GTATGCAATTTTAAATTAAAACTCATATTAATATTCCAGATGT	18	-4.19944	0
GL50803_00137705_t1	unspecified product	+	CTGACCATACCAGTGATGGAAAG[TCCTCCCATTTCATATCT]GCGGCATCAGAAGTCATCTGACATAAAATCAAAA	18	-4.20092	0
GL50803_0025071_t1	unspecified product	+	GAG[ACCCTTTCCTATATTTTT]AATTGTTATAACACCTGTCTGCTTTGTCTCGAGTCTCAGCATTATTTTTTAATT	18	-4.20092	0
GL50803_005497_t1	unspecified product	+	CTCCTTGCGCAACAGCGTGGAACCACGCTGCCTCGGAAGGTGATTGAAA[CATCCCTATCTCTTTACT]AAAATTTT	18	-4.20192	0
GL50803_0017134_t1	unspecified product	-	GATTTTTGCACAGAGCCGCCGCCGGCGTATTTACTCCGAGTCGTTGACATATTG[CACCTCCACCTTATCCTT]GCA	18	-4.20281	0
GL50803_0011632_t1	unspecified product	-	TAGTTTTTATG[CCATTACTTTTTACTTTT]GCATAAAGCAGCAGCTTATTACAGCATCAGTAGTCTTGGACCAATT	18	-4.20639	0
GL50803_0016077_t1	unspecified product	+	AAAGAGTGAGTAAATAAGGGACCAGTATCTTGCGCG[ATTTCTACTTATCTACTT]AAAATCAAAAACTCAGGAGGG	18	-4.20758	0
GL50803_0092957_t1	unspecified product	-	TAGTTTTTATG[TCATTACTTTTTACTTTT]GCATAAAGCAGCAGCTTATTGCAGCATCAGTAGTCTTGCGCCAATT	18	-4.20881	0
GL50803_0012231_t1	unspecified product	+	TAATGCCATCCAAGGCCTCCTTCTTGG[CCTCTATTATTCTATTCA]GCAGATCTTCCATTAGAATCGATTTTTTCA	18	-4.21042	0
GL50803_0015016_t1	unspecified product	+	CGCCAAATTCTTCGAACTCGTCATACATCAGGACCTCTGCACGGACATCATCTTTTG[CTTCTATCATACTTTTTA]	18	-4.21283	0
GL50803_006060_t1	unspecified product	-	AAGGAAGG[CTTTTTATTTCACTATAT]GATGTACTCTGTGTTGACGCGCATACATTTGAGAGCAGCAATCTGTTGA	18	-4.21303	0
GL50803_0034151_t1	unspecified product	-	[TTTTATTCCATTCACTCA]GTCAGACCCAGGAATGCGGCCCTCCTGGAGGGGCAGGAGCGTGTCGGACACGTTCAG	18	-4.21369	0
GL50803_0019667_t1	unspecified product	+	ATTTGCAATTTCAATTTAAAATGCTTCTCCGACG[TTTATTATCCCTATACTC]GTCAATATAGTGTAAATAAGAAA	18	-4.21464	0
GL50803_002338_t1	unspecified product	-	TTTTCAAAA[TTTATTCTTTACATCACC]GCGCACAACGCCGAGTCTCTGCCGCTCTCTGTTTGATACATAGACTAT	18	-4.21517	0
GL50803_0038462_t1	unspecified product	-	CGCGTAGTCGGCCTTAGCTGGCAAGCTTTTTCG[TTATTCACTTTTACATTT]AAGGTTGGCATGGATTGAGGCTTG	18	-4.21606	0
GL50803_0013691_t1	unspecified product	-	CGTTAGAGCAGAAAGCCAAAGTGGCCGTCTTTTTATCAA[CTCTATACATTTTATTCA]GCAAAAGTTTCTATCTAA	18	-4.21942	0
GL50803_0013495_t1	unspecified product	-	GGCACCACTGACACCGCTAGATGTCAGATCTGTCGCCTTAAATTGGAGGTTTTTG[TTATACATTTTACATCCT]GA	18	-4.22089	0
GL50803_0032668_t1	unspecified product	+	TTAGATCAGCTATTAAAATTAGTTAAAAGTAG[TTCATCTACACTTCTATA]GATTGAGCATTTGGTCGTTGAGATC	18	-4.22156	0
GL50803_007244_t1	unspecified product	-	CCTTTTTTAACTACCGAAACCTTAAATTAATTTTTTAA[TCATTATATTATTTCTAT]GGTCAGTTTTATGGGAAGC	18	-4.22289	0
GL50803_0017079_t1	unspecified product	-	GTGCAAATGTTACGTCGCCGTAAAA[TTTTATCTACTTATACTA]GCAATTATTAACCAAGAGAGGAAGGTGAAACA	18	-4.22422	0
GL50803_0015529_t1	unspecified product	-	CACTACAGGGAAATACCCTGGCAGAAAAGTCAAGTTTAGTATACCTACCCTACAG[TACACTACATTCTATTTC]GG	18	-4.22642	0
GL50803_0017367_t1	unspecified product	-	CTCCTGCATCTCTAGGTGATGTTATCAAATTTAAATCTTG[TCCTACACTACTATACAT]GCAAAGACTAGTAGTGA	18	-4.22861	0
GL50803_0013272_t1	Uridine nucleosidase	-	CTTTTTACTTCTTATTTAAA[CCCTTTATTTTTATCATT]AATTGGACAGCTTTTTTTGTTTTTCAATCCGAACCCT	18	-4.20489	0
GL50803_00136003_t1	VSP	+	ACAGTATATAGTAAGTCAGGTCTTTAGTCTTAAG[TATTTTATTCTTACTCAT]GCGATAAGCTGAGAAGGACCTCA	18	-4.21792	0
GL50803_00136004_t1	VSP	+	ACAGTATATAGTAAGTCAGGTCTTTAGTCTTAAG[TATTTTATTCTTACTCAT]GCGATAAGCTGAGAAGGACCTCA	18	-4.21792	0
GL50803_004078_t1	Zinc finger domain-containing protein	-	CGAAAAGGGCTGCGCCG[TTTACTACCTTTTTTATT]AAAGCACGGCAAATACCCCGTTCCCTGCGCCCCTGCGAGT	18	-4.20883	0
GL50803_0016687_t1	Zinc finger, C3HC4 type (RING finger) domain-containing protein	-	CTGAACGGGACTTTTTCTCTATTTGCAATTTCAATTTAAAATGCTTCTCCGACG[TTTATTATCCCTATACTC]GTC	18	-4.21464	0
GL50803_0011599_t1	Acid phosphatase	+	TCTGG[CCCTACCTCATCTATTA]GGGAAGCAATCCTATCCAAGCTCTCTCTCAGTTGATCAGATGCCATTTTTAAA	17	-4.21176	0
GL50803_008716_t1	Acid phosphatase surE	+	AAGTAGCCGACTGTGTAAATTATGTGTAAGAGG[ATACCCTCTTCCTCCAC]AAATTTGCATTTCAACAAAAGCAGG	17	-4.19953	0
GL50803_0015339_t1	Adaptor protein complex large chain subunit BetaA	+	GCGGCATGTCTGCGAATTCTTTGCGCCAGAGTTTAAAAACG[CACCTATTTTATATTTT]AATATATTTTGCAGGAA	17	-4.21826	0
GL50803_008523_t1	Amino acid transporter family	-	TGTGCGCCAACGCCGCAGGGAATTGATAGGTGGAAAGTGGAACTAAGAAA[CTATTTACCTTTTTATT]AAAGATTC	17	-4.20676	0
GL50803_0017219_t1	Ankyrin repeat protein 1	+	TAATATATTCCCCTTTTTCTG[TTCTTTCTCCTCTCTTC]GATGCTTTCTTCAATCTAAATAAAAACTTGCGATTTA	17	-4.18021	0
GL50803_005926_t1	Ankyrin repeat protein 1	+	TG[CTTTTTCTTTCTCTTTT]GCAAGTATGTTCAAATATTTATTGCACATTGCCATTATTCCATTTTCTAAATTGAA	17	-4.18029	0
GL50803_0061420_t1	Ankyrin repeat protein 1	-	TTTTATTTTCTCTCCTGGCCAAGTGCAA[TTTTCATTTTCTCTCCT]GGCCAAGTGCATAAGACCGCAATTATTTCG	17	-4.18788	0
GL50803_0060434_t1	Ankyrin repeat protein 1	-	[ATTTTATTTTCCTCCCC]GCCCTGAATCAATTAATCAGATCAGAATCAATTCGTCAGAATGGTTTGCACTTCCTGA	17	-4.19291	0
GL50803_0017053_t1	Ankyrin repeat protein 1	-	CTATGTGCCTCCTTTATTTTCTGCGTGCG[TCACCTTTTTTTATTTT]GGCGCAATTTTCAAAAACCGATACCCAGA	17	-4.20209	0
GL50803_0040390_t1	Ankyrin repeat protein 1	-	CCACTGATTTGCTAATATAATAAAACTAAAACG[CCTTTCATTTACCTCTA]GAGAAGGAGACCTACACTCTCCAAA	17	-4.20535	0
GL50803_0086855_t1	Ankyrin repeat protein 1	+	AAAGTGGCTTCGCAGACCACTCTTCGTTCAATATTAAAATTCTGAG[ATTTACTACCACCCTTT]GTTTGTCACTCC	17	-4.20915	0
GL50803_0027836_t1	Ankyrin repeat protein 1	-	CCACTTTTTAAAATGCAACACCCTCCATTCGCTGTCGATACCCACTGCTCTG[CATACCTTCTTCTATAC]GTGCAC	17	-4.21771	0
GL50803_009802_t1	Ankyrin repeat protein 1	+	ATACGTTGGCTTTTACG[CATTACACTATCCACAT]GAGACGATACACTAAGGCGCTCCTCCAAAAAACGTGAGATC	17	-4.23194	0
GL50803_004320_t1	Ankyrin repeat protein 2	+	TGGATGGTTTGTTGATTTTCTGAGAACATAAAGTAAGGAA[CATCACTTTTCTTTTTT]AAACATCGCGGCGGTTAA	17	-4.20103	0
GL50803_005249_t1	Biglycan	-	CTACGAAAAATGAATGCAAAATGCAA[TTTTCTATTTCTTTTAT]GGTGACACGGTCTCTAAAAATGTGTCGACAAT	17	-4.20156	0
GL50803_0016453_t1	Carbamate kinase	-	CTGGAATTTATTTTCCGCCTCAAGGGCGTCTGAGGCTTTTAACGATCAAAAACTTTAG[ATCATTCTTTACTCTAC]	17	-4.21124	0
GL50803_001770_t1	Chromatin associated protein KTI12	+	GTGCAA[TTCCCATCACACATCCC]GGAGGTCAACAAGGCCGCTCTCATGGAGCTGCTGCCGCCAAATTAAGTAAAA	17	-4.21259	0
GL50803_0042285_t1	Ciliary dynein heavy chain 11	-	ATAATCTTATTAAAATGTGAATTATCTTTTTCTTATTG[TACTTTTTTCACATTTT]GCCATCCTCCCTCCAATGAT	17	-4.21335	0
GL50803_002972_t1	Cytochrome b5-like Heme/Steroid binding domain-containing protein	-	TTTTTATGAGACCGGAAGCGCACTTACTCTGCCGCCCGG[CCCTCTTTATACCTTTT]GTAGGCGCTACTGGAGAAG	17	-4.196	0
GL50803_0011449_t1	Cytoplasmic tRNA 2-thiolation protein	-	GGCTTTAAAAAATCTACTCGAAGACGTACCACTCAATCAGTGGAAGCTTTTGGAAGCG[CTTTTATTCCTTTCCTT]	17	-4.18759	0
GL50803_0095789_t1	Deoxyribonuclease, TatD family	-	GCTTAAGCTGCG[CTTTTATTTCTATTTCT]AAGGGCTTAAAATCTAAAGATCAGAAATTAAAAAACTTAAGACAGA	17	-4.19588	0
GL50803_0096562_t1	DHHC palmitoyltransferase	+	GGCCTGCTGCAAAAGCTTTGTGATCATGCTCGGATCTGGAGG[CATTCTCTACTTTTTAT]AAATGTATAAAATTCG	17	-4.20847	0
GL50803_008711_t1	DHHC palmitoyltransferase	+	CACTTACCTTGGTTCCAGATAGGCTCTAACGACTG[CCTACTTACCACCCATT]AAATGTTAAAGAATGGTAGTAAA	17	-4.21147	0
GL50803_003822_t1	Dipeptidyl-peptidase III	-	GGAAA[TTTATATTCCCCCCTCA]GAGGCTTTTTAGTCTTTTTTGAAATGGCACTAAGAGACTCAAGCACATGACTC	17	-4.20497	0
GL50803_0095787_t1	Dpy-30 motif-containing protein	+	CTTAAGCTGCG[CTTTTATTTCTATTTCT]AAGGGCTTAAAATCTAAAGATCAGAAATTAAAAAACTTAAGACAGAA	17	-4.19588	0
GL50803_0060667_t1	E3 Ubiquitin-protein ligase	+	TGTCGCTGGGGACACTCTGATATGCTTCTTGGTTTGAATGTAAATG[CACTTCTTTCTTTTACC]AAAAATGATCAA	17	-4.20079	0
GL50803_009922_t1	Exonuclease 1	+	TGCCCTAGACTCTAG[ACACTTCTTTTACATTT]GCTAATCCAATTAAAAAACGTTCTGCACATCGTCCATTAATAG	17	-4.21185	0
GL50803_0010329_t1	Ferredoxin Fd3	-	GG[ATTTTATTTTCTCCTAC]GCGTGGAGATAACGCATTTCTTGTTGCCTAGTTGAACGGGCTGCGACCTGCAGATG	17	-4.20482	0
GL50803_0015311_t1	GDSL-like Lipase/Acylhydrolase family protein	-	CTCTAAATTTAAAAGATTCACAGCGCCATGCAGCCGTGGAACCCCG[ATTACCTCCCCCTCTAT]AAGGCTGTGAAT	17	-4.19706	0
GL50803_0014651_t1	Glucosamine 6-phosphate N-acetyltransferase	+	CTGAGACGAGGCGGGAAAAGGTAATATGTCTG[CACATTTTTTATCCTTC]GCCTTTGGAGAATTTTGCAGAGAGGG	17	-4.21035	0
GL50803_0014651_t1	Glucosamine 6-phosphate N-acetyltransferase	-	CCCTCTCTGCAAAATTCTCCAAAGGCGAAGGATAAAAAATGTGCAG[ACATATTACCTTTTCCC]GCCTCGTCTCAG	17	-4.21091	0
GL50803_005772_t1	Glycylpeptide N-tetradecanoyltransferase	-	GAATTACTGG[CTTTTTTATTCTATCAT]GATACCTGTGGAGAAGAAACAGTGAAAATTTGAAGCCAACCCATTTCG	17	-4.20568	0
GL50803_008944_t1	GTPase SAR1 family protein	-	G[ATCTTATTTTTTCTCAC]GTGCTTTTTCTTTGCATATCTTTACTGAACTCTGAAAACTGCTTGCTCTGTTCACCA	17	-4.20447	0
GL50803_007351_t1	Heat shock factor binding protein	+	TTTTTCGTTCGCTTCGG[CCACTTTCACCATTCCT]GTCCTGCTATTTTTAATAAAGATACGCTAAAGCAAAATTTA	17	-4.20112	0
GL50803_0016454_t1	High cysteine membrane protein	+	TTATTTTCCGCCTCAAGGGCGTCTGAGGCTTTTAACGATCAAAAACTTTAG[ATCATTCTTTACTCTAC]AAGTGTT	17	-4.21124	0
GL50803_0016842_t1	High cysteine membrane protein Group 2	+	GAGCATAGAGCGGTTAGAAACGTTAACGTTGTAA[CCTATTCTACTCTACAT]GCGGAACAAAAATTTAAAGATTAA	17	-4.21144	0
GL50803_00112305_t1	High cysteine membrane protein VSP-like	-	GCAG[ATTATTATTCTCTATCA]GATAATTATAGAATTTACATGCAATGAAGTAAGAAAGTTGTTGGCAAACTAATT	17	-4.21729	0
GL50803_0017263_t1	Histone acetyltransferase MYST1	+	AA[TCTACCCTTTCATTTAC]AATTCTAAGGGGTTTGTCTGAAACCTCAAAGACAGTTCCTTTGAACATTAAATGAA	17	-4.20988	0
GL50803_003042_t1	Hybrid cluster protein	-	TATTAAAACAA[TTTACCCCCTATTTACT]GTTCACCTGTAAACATTTTTGTAGAACGGTAGTATGTTTAACACGAC	17	-4.20547	0
GL50803_00100906_t1	IAD-1alpha dynein heavy chain	-	[TTTTATTTCCCTTTCCA]GTGAAACGGAGTAAATCGGTGAAAATTCGTCTTATGCCAGAACCTTCTGAAAACAGAA	17	-4.19962	0
GL50803_0016547_t1	Intraflagellar transport protein IFT122	+	TTGTG[TATATTTCTATTTCTAT]GCCATGGAGAGTAGTAAGGCATACGCTTAGCTGCTCCTAACCAAAAATCAGAG	17	-4.21974	0
GL50803_0060760_t1	IQ calmodulin-binding motif-containing protein	-	TAAGATTTAAAAAG[CTTTTCACTTACCTTCT]GTGGTTACATCTTTAGGCCACGGCCTGTCGAACCAACACGCAGC	17	-4.19394	0
GL50803_008789_t1	Kelch motif-containing protein	-	[ATTTTTTTACACTCCAC]AAGCGCAAAGGTTGCTGAATTCCATTGAGATGCTAACACAACGAATGAGGAGTAGGGC	17	-4.21388	0
GL50803_0017299_t1	Kinase, NEK	+	GTGCTTTCCGACTTAACGAG[TCTTCTTTTACATTACC]AAAAATAAGAAACCTGTTTCTGATCTGTTTTAGCGACA	17	-4.20897	0
GL50803_009665_t1	Kinase, NEK	+	GTTTTATATTACTGTAGCCAGTAACTGCATACGTTAATCTAAATTTAATATCGAAGG[ACTCATACTACCCTACT]G	17	-4.21468	0
GL50803_008860_t1	Kinase, NEK	-	TAATTTATTTTGATTGGACAAAGCAACTACCGTAGAGTCTTTAGTCCAAACGG[TCATACCTTTTTCTATA]GAGTG	17	-4.21732	0
GL50803_0090343_t1	Kinase, WNK	+	CGAAAAATTAAGTTGGTACAAAAGAGCGGACATCCGTACAGCCTACCTCTTTAGTAAG[ACTACTACTACCCCATC]	17	-4.21782	0
GL50803_0017264_t1	Kinesin like protein	+	GTGTGCAATTTTTAAATAACCTG[TCACACACTTCATTCCA]GGATTTAGTTCTTTAGTCAAGTTTGGCTCGAAACC	17	-4.22253	0
GL50803_004039_t1	Leucine-rich repeat protein	-	GAAG[TCCTTTATTATTCCACC]GCTTGTGTAATTTTTAATGAAATATTTCGCTAAAATGTGCGTCTATTGTAACAT	17	-4.20756	0
GL50803_0012109_t1	Lysophosphatidylcholine acyltransferase/Lyso-PAF acetyltransferase	-	TACAATTATGAA[TCTTTTTATTCACCTTA]GATTGTTCGTGCAGGCTAATTAGAAGAGCAATCGTAGCTTTTAACG	17	-4.20985	0
GL50803_0017342_t1	Major Facilitator Superfamily protein	-	AATGGTGCCTTACAATAAATATTGCAAAAGG[ATTATTACTTCATTCCT]GTTTTGATATTCCAAAGTTTAAAATTT	17	-4.2075	0
GL50803_0017296_t1	Major facilitator superfamily transporter	+	ATTCCAGTTAACGACTCG[CATCCCTTTCTCTTTCC]AATAACAATTCTCCGGCATCTCAAAGGTTAAAAAGGCACT	17	-4.18874	0
GL50803_0013897_t1	MCT-1 protein-like protein	+	TGGCAGAGCGGG[ATATACCCTTACCCTTC]GAGTGCATGCGGCCCATGGCTTTGTCACGTGCCCGCTAAAATTGCT	17	-4.20924	0
GL50803_0034058_t1	Mismatch repair protein	+	CTTCAACGGCTCTTGCCCCACTTGTCCTGCTACAGTGTAAATAGAG[CCTTATTATCCCTTTCA]GTAAAAAGCCCG	17	-4.20397	0
GL50803_0011044_t1	Mob1-like protein	-	GTGGTTTTTTGATTTTTATTCGATTTCCCGTGTTTTCCCATTTGATTTCGG[CCATATTTACTTTATTA]GAGCGTG	17	-4.22524	0
GL50803_0011436_t1	Molybdopterin biosynthesis MoeB protein	-	TTTTCTTTACGAGAAAAGATCCCG[CATCATTCACTTCACTT]GCCTGGCATAAGTGTTGATCTCATCCGCGGCTAG	17	-4.21438	0
GL50803_005248_t1	Myb-like DNA-binding domain-containing protein	+	TATTCAGAGTACAAAGGCGGATCATTCTTAAAGG[TCATTCTCCCCTTCTCA]GCTTCGTTCTGGCTTACATCTTAT	17	-4.19465	0
GL50803_005857_t1	Pantothenate kinase 4	-	TACTTATTTTTTGTGTTCCATATCTCCACTAAACTTATCAACCTTCGACGTCATAAAG[CACCTTATATATATTTT]	17	-4.22574	0
GL50803_0093548_t1	Phospholipase B	-	TTTTGTTTAG[CCTATATCCATACACTC]GTCACAACGCTTATGTGCGTGTAGTGGTTTTGCGCGCGCCAAGGCACC	17	-4.22079	0
GL50803_0024425_t1	PPPDE putative peptidase domain-containing protein	-	TTTTAAATTATGTGTGACTACAGCTACGAAG[TCTCCACTCATCTTACT]GCTTGGTAAGCTCCAGGTCATCAGAGC	17	-4.20226	0
GL50803_0032312_t1	Protein phosphatase 2C	+	CG[TCACCACCTTCCCCTTT]AACTTCCAGTCCATTAAAAAAACTGCAGACGTAATTAGATTTTGTCTGAGCGTAAA	17	-4.19574	0
GL50803_004596_t1	putative Ethanolamine kinase	-	TTTTCTTCGAGTAGTGTCGATTTACTGAGTGTCCAAAGTGTCTTTTG[ACTTCTCTATCTCTTCA]GCTAAGTGCTC	17	-4.19871	0
GL50803_0017472_t1	putative Golgi/cell cycle associated protein	-	CCGGCTGCTCAGTGATTTTTTAGTTTTCAAGTGACTTGTCATCGAGAAGGTTTAACCG[CCATATCTTCCCCTCCA]	17	-4.20044	0
GL50803_002622_t1	putative Phosphatidylinositol-4-phosphate 5-kinase	+	AAGGAAGGCGATCCG[CCCCTCATTACCCTACA]GCACTCCGATTTAGTTAAAAATTGATAACTTGAATTTCTAAAA	17	-4.21038	0
GL50803_00137673_t1	putative Reverse transcriptase/endonuclease	-	GG[TTTTTTTTTTTTTTTTA]GGGGCGGTTTACTACGTAATATGCGCGCAAGGCGGTAAGGACATTGGAGGGGAGGC	17	-4.19971	0
GL50803_0060547_t1	putative Reverse transcriptase/endonuclease	-	GG[TTTTTTTTTTTTTTTTA]GGGGCGGTTTACTACGTAATATGCGCGCAAGGCGGTAAGGACATTGGAGGGGAGGC	17	-4.19971	0
GL50803_0061815_t1	putative Reverse transcriptase/endonuclease	-	GG[TTTTTTTTTTTTTTTTA]GGGGCGGTTTACTACGTAATATGCGCGCAAGGCGGTAAGGACATTGGAGGGGAGGC	17	-4.19971	0
GL50803_0061818_t1	putative Reverse transcriptase/endonuclease	-	GG[TTTTTTTTTTTTTTTTA]GGGGCGGTTTACTACGTAATATGCGCGCAAGGCGGTAAGGACATTGGAGGGGAGGC	17	-4.19971	0
GL50803_005811_t1	putative RIO kinase 2	-	TGCAATTAATGAAATGAA[TTTACTCATTCCACATC]AATTCTTGATGCGCCAGGCGACATCCTCGATCTCGGCCAC	17	-4.21609	0
GL50803_0011186_t1	putative RNA binding protein	-	TTTTAA[TTCACATTTACTTTCTT]GCCTCTAAACCAGATTAGATTCTTGTACTTCTTTGGTTGATAAATTCATGTA	17	-4.20818	0
GL50803_0015930_t1	putative RNA helicase	-	CTTTTATTTTTAAATAAACTTTACTCTCCAAGGG[ATTTACTCTTCTTCATC]AAGGTCGGCTTGCTAGCTCCTGTC	17	-4.20141	0
GL50803_0061270_t1	putative SUN domain protein	-	[TTTTATTTTTATTTTTA]GCTTTGGCTTTGGCTTTAAACAGAAAGCATACACTTAGTAGGATTTGCTACTGCAAGC	17	-4.21465	0
GL50803_0016817_t1	putative Transglutaminase/protease	+	TGAGGCGTTG[CATTTCTCTTTCATCAC]GATTTAAGATTTATGTCCATTGAATTAAAGGTGTGACATGGGATTTTA	17	-4.20918	0
GL50803_005927_t1	Qc-SNARE 1	-	CAGCTTTTTTACCAGCTCTG[CTTTTTCTTTCTCTTTT]GCAAGTATGTTCAAATATTTATTGCACATTGCCATTAT	17	-4.18029	0
GL50803_0015567_t1	Rab2a	+	TCTCTATGG[CTCTCTCCTCTACACAT]GATATTTAAAATTAAAATTCAAAAAAAATTCAAAGAAGACTTATAGTCC	17	-4.19985	0
GL50803_003279_t1	Ribonuclease	-	AGACATGAATTAATTTAATCTAAGTTGATGTGGTTGGG[TTCATATCCCACTTTCA]GGATGAATGTGAACCATGTC	17	-4.21403	0
GL50803_002825_t1	Ribosomal protein L7Ae	-	CCTTGTTTCAATTGAGTTTTAA[TTTATTACATTTTCCAC]GTGGATATGGCAAGCACGTGGCTCATTAGCCCCACT	17	-4.22056	0
GL50803_0016298_t1	Ribosomal protein S27a	-	TTCAA[TTTCATTATCATTTTTT]GATTCTAAAAAATCAAAAAAATGGAAGCCGGGATTTTTTCACTGGGGATAGGA	17	-4.20959	0
GL50803_007999_t1	Ribosomal protein S3	-	GCTGTCGCGGTCCGGCCAAAATAAGGAAGCAATCTCATTTCAAAATGAAAA[CATTTTTTTATTTTTCT]GAGTATT	17	-4.20185	0
GL50803_009509_t1	RNA polymerase II subunit Rpb12	+	TTGACGATTTTTAACCTCAGCTAGATTGCCTTTTTTTGAA[CTCTATCCTCTATCTTC]AATTTTTTGATGTTATAA	17	-4.19321	0
GL50803_008848_t1	RNA recognition motif-containing protein	+	ACGACTCACCAGCCTGGCTCCACACTCACCGTATCCAGTGACCTCAAGATAG[ACCTCCTCCCATATCCT]GCCGAA	17	-4.19479	0
GL50803_0016570_t1	Ser/Thr protein phosphatase 2B catalytic subunit, alpha isoform	+	CCCACAAACTTCCAA[CTATCTTTTCTATATTA]GAATCTGAAGCTCACTTTTTACTGCCCCGATCTTGCTGTACAT	17	-4.21435	0
GL50803_0014545_t1	Serine/threonine protein phosphatase PP1 isozyme 7	+	CTTCTCTGCAAAGACCTTGGCGTGGGTATAGAGAGTGTGAAGG[TCCTCCATTCCTACTCT]AAAAAGAAATTGACA	17	-4.19285	0
GL50803_0016829_t1	Serine/threonine-protein phosphatase 2B regulatory subunit	-	[TTTCCCTTTCCTTTATT]GTTTCCTTTATTGTTTTTTGTCATGCAGCACCCCGTTTTACTCGAAACGATGCGTCGA	17	-4.19041	0
GL50803_0014856_t1	Signal recognition particle receptor	-	TTTTGAGCTTAACAAGATAAAAGATTAAGGGATGCGAGAGTCGTTTG[ATATCTCTCACTTCTAT]GATCCGACGTC	17	-4.20647	0
GL50803_0016833_t1	Tenascin-like protein	+	GAAAAGACAACTTAAGTATTGACCATAAAGTTGTCTGGG[ATTTTTTTCTTTTTTAT]AAAAAGTCAAACTAGTTAA	17	-4.19753	0
GL50803_0094510_t1	Tenascin-like protein	+	TGTTAACGG[ATACTATATACCCTCCC]GCCTGTAGCTTTTCCGAAAACCAAGTGTTGCTGAGATTCGTCGTGAGCA	17	-4.21585	0
GL50803_0024979_t1	Thioredoxin	+	GGATCAAAATCAGACTGATAGCTCAGGAAGTCG[TCTTCATACTCATTTTC]GCCACTCATTAATTAAAATCTTCCC	17	-4.20824	0
GL50803_00t0017_t1	tRNA-Arg	+	[CTTATTCCCATCCCCCA]GTCCACTCTCACCCAACATAGTCAAAATGTCCTATTCTTCGCGCCCTCGCGCCCGCAC	17	-4.20056	0
GL50803_00t0053_t1	tRNA-Arg	+	AGCATTTTTGTTTAG[CCTATATCCATACACTC]GTCACAACGCTTATGTGCGTGTAGTGGTTTTGCGCGCGCCAAG	17	-4.22079	0
GL50803_00t0031_t1	tRNA-Glu	+	GTGAGG[CCCATTTTTTCCCCTAC]AAACTATCAACACACTCTCTCTCGTGCATTCTCTTTCGTGGTGCCTTGGCGG	17	-4.19844	0
GL50803_0014877_t1	unspecified product	+	TCCGCTGGAAGTAGAATGCACAGGGACTTTCAGGCAGAAAAATCGACTTAAAATATTG[CCTTCTTCCATCCCCCT]	17	-4.18141	0
GL50803_00101330_t1	unspecified product	+	TCTATG[CCATTCCTTTCCCTTTT]AAGGGGTCAATAGCAACAGAGCAGGATAGGGTAGGGCAAAAAAGCTCGAAAG	17	-4.18676	0
GL50803_0017079_t1	unspecified product	+	TG[TTTCACCTTCCTCTCTT]GGTTAATAATTGCTAGTATAAGTAGATAAAATTTTACGGCGACGTAACATTTGCAC	17	-4.18741	0
GL50803_003539_t1	unspecified product	-	[CCCTCTCTTTCATTTTC]AATTCGTATAATTTCAGGTCAAAAATTGATCAAATTCTCATGTCTTCGACTCTTAGAC	17	-4.18791	0
GL50803_0016910_t1	unspecified product	+	GTGGGGTCCGTACATACAGCTCCAAGGGGCACGGGCCCAAAGAAGG[CATTTCCTTTTCCCTTT]AAAAAAGTCGCC	17	-4.19056	0
GL50803_004984_t1	unspecified product	-	[TTTATTTTCCCTTCCTC]GCATGCCTCTGCGTCTACTATGGGTGCGACCCTAATAAAAAACTCCCTCCATGGATGC	17	-4.19138	0
GL50803_002340_t1	unspecified product	+	CCGAATTTTTAAAGAGGTTTAAAAGAGAGGTTTAAAAGAAGAGGTAATTAAAAGAAAG[CACCTCCTCCCTCTACT]	17	-4.19232	0
GL50803_001623_t1	unspecified product	-	[ATTTTATTTTCCTCCCC]GCCCTGAATCAATTAATCAGATCAGAATCAATTCGTCAGAATGGTTTGCACTTCCTGA	17	-4.19291	0
GL50803_009511_t1	unspecified product	-	TGACGATTTTTAACCTCAGCTAGATTGCCTTTTTTTGAA[CTCTATCCTCTATCTTC]AATTTTTTGATGTTATAAA	17	-4.19321	0
GL50803_0016603_t1	unspecified product	+	GCCATGCTGTTAAGCTGCTCTCTGCGTTCTTGATTGTGAATTTTTAAAGG[CTCCTTTACCCTACCCC]GCCCTTCA	17	-4.19341	0
GL50803_0014093_t1	unspecified product	+	TAGAAAAATTAAAAACCGATAA[CCTTCTTTTTCCACACT]GTCCCGGGCCTCCGTATCTACTAACGAGTTTTGCTC	17	-4.19418	0
GL50803_0027699_t1	unspecified product	-	CAAAAATGTTAGAAAAATTAAAAACCGATAA[CCTTCTTTTTCCACACT]GTCCCGGGCCTCCGTATCTACTAACGA	17	-4.19418	0
GL50803_0014903_t1	unspecified product	-	TAGCCCAGTAAATCCTATTTTTGCCCG[TCCATCTCCTTCCTTAT]GAGCCAAAGACTGGTTGCCCTAGCACCAGTA	17	-4.19535	0
GL50803_0017094_t1	unspecified product	+	CCGCATTG[TCTCTATTTTCTCCCAT]GTATCCTCAAGATCCGGGATCGGAGCCATTTAATTGTAGTATTTTTTGAA	17	-4.19641	0
GL50803_0015296_t1	unspecified product	+	ATCATTGACTGATTTCCATCCTAAA[TCCTTACTTCTATCCTT]GCTTCTATTCTTGCTTCTTGTGGCCGCCTCGCC	17	-4.19662	0
GL50803_009262_t1	unspecified product	-	GATTGCAAACCCCCAATTGTAGAAGTTATTAATTTATGACGGAGTAAAAATTCCATGG[CACTCCTCTACCTCTTC]	17	-4.19671	0
GL50803_006366_t1	unspecified product	+	GGTTGGCTTTGTGACG[CATTCTCTACCTTTCTT]GACCATCCAAGCCGTTGATTGTCGGGTTAGTAAATTAATTTA	17	-4.1975	0
GL50803_006725_t1	unspecified product	-	GGAGTAGGCGTCGCCGAAAAGCCCAAAATTTAGTTTTG[CTCTTTACTTACTTTTT]GCCGACACCAATCATTAATT	17	-4.19771	0
GL50803_004151_t1	unspecified product	+	AGGCGAATGCCCTCCATATAAAGACTCTGTGCTTGGTCTTCGATCAACGCCAG[CATCTATTTTTTCTCTT]AAGCA	17	-4.19926	0
GL50803_0022543_t1	unspecified product	-	[TTTTTCTATTCCACTTC]AATTAATTGCTCTGCCAATTTTGGTAATTATCCACGGTCGGACAGAATTGTGAAAAAT	17	-4.20079	0
GL50803_007350_t1	unspecified product	-	GAGCAAAATAGTTTTTTCGTTCGCTTCGG[CCACTTTCACCATTCCT]GTCCTGCTATTTTTAATAAAGATACGCTA	17	-4.20112	0
GL50803_0039117_t1	unspecified product	-	AGCTAGCAAAGCCGAA[TTCACTTTTTTCTACTC]AAACGCAGCCAGAAGTTAAGCTTAGAGCAGATAGGAGTTTGT	17	-4.20115	0
GL50803_005250_t1	unspecified product	+	[TTTTCTATTTCTTTTAT]GGTGACACGGTCTCTAAAAATGTGTCGACAATCTGAACTATAGAAATTCCGGATGGCT	17	-4.20156	0
GL50803_0015251_t1	unspecified product	-	TTTTAAAAGCAAATG[ATTTTTCTCACCTTACC]GACAAACAAGATTTACACCTGAGCTGTACAAAAAGATGCATCG	17	-4.20162	0
GL50803_0016861_t1	unspecified product	+	ATTACGTTGATGCAGGTGAGCTTAGTGTAATGTATAACGCCTGTAAAG[ATTTATTTCTATCTTCC]GGTAAAATTG	17	-4.20162	0
GL50803_0061626_t1	unspecified product	-	GTAAGGGAGATTTTTAAAA[TCACTACCCACTTCCCT]GAGCGACTGCAGGGAGAGAGGTAGTACCGGCGCAGGGAG	17	-4.20226	0
GL50803_00137755_t1	unspecified product	+	CATGGTAGAGTAGAAATACTCAGAGAAAAATAAAAAGCAAA[CCCATCCTCATCTCTAC]AAACAGTTTTGCCCATA	17	-4.20274	0
GL50803_0016544_t1	unspecified product	-	GGTAGAGTAGAAATACTCAGAGAAAAATAAAAAGCAAA[CCCATCCTCATCTCTAC]AAACAGTTTTGCCCATAATG	17	-4.20274	0
GL50803_0024122_t1	unspecified product	-	GGCACAATGGCTTAGAATTTTGAA[TTTTTATTTACCTTTTT]GCACTGTGCTACACCGAGCCCGAGGGCTAGGTAT	17	-4.20318	0
GL50803_0015149_t1	unspecified product	-	CCCAGGAA[CTTTTACTATTTTCACT]GCATTAATAAAAGTATCAAAGACCGTCCAACGTCAAGTACAGGTGCTAAG	17	-4.20441	0
GL50803_0012105_t1	unspecified product	-	CCACTTCTACCCAGCGAAGATGCAGCAGATTTTTGGATTTTCAGTAGCTTTTGGCCAA[CTTTTCACTTTTCATAT]	17	-4.2055	0
GL50803_002362_t1	unspecified product	-	TACATTTTAAAA[CTCTCTTATTTTATATC]AACCAAGAGAGCCAGCCTTACAATTCTGAGTAGCAAATCTAACGGC	17	-4.20562	0
GL50803_005929_t1	unspecified product	+	ATTAGTTTCTAAAAAGTTCCACGTATAATTTTATCAAAATATAAAA[TTATACTTTTACTTCCT]GAATTAAGAGAT	17	-4.20671	0
GL50803_0013133_t1	unspecified product	+	GTGCCTTACAATAAATATTGCAAAAGG[ATTATTACTTCATTCCT]GTTTTGATATTCCAAAGTTTAAAATTTGAAG	17	-4.2075	0
GL50803_0017242_t1	unspecified product	+	G[TCCTTTATTATTCCACC]GCTTGTGTAATTTTTAATGAAATATTTCGCTAAAATGTGCGTCTATTGTAACATTCC	17	-4.20756	0
GL50803_007661_t1	unspecified product	-	ATTTTTAA[TTTACTTCCATACTTCC]AAGGCTTATGTGTCGTCAGTGAAATTGGTAAAGTACTGGCCGCTGATCTT	17	-4.20759	0
GL50803_007989_t1	unspecified product	+	TCCAGCCATGAGCTTGTCATGTAAACAGCTTCCTCCTG[TATTCCTCTTCTCTATA]GACGGCCACAGCCCAAAATT	17	-4.20906	0
GL50803_0016297_t1	unspecified product	+	CAA[TTTCATTATCATTTTTT]GATTCTAAAAAATCAAAAAAATGGAAGCCGGGATTTTTTCACTGGGGATAGGAAT	17	-4.20959	0
GL50803_0011624_t1	unspecified product	-	GCACTG[ATCTATATTTCATTTCC]AAAAGGCATATTAAATACCATGTTGTGGTAAAAGATGAGCAGCAGTGTAGCA	17	-4.20962	0
GL50803_0015454_t1	unspecified product	+	TGACGCTGCATTGTGCATGCACTG[ATCTATATTTCATTTCC]AAAAGGCATATTAAATACCATGTTGTGGTAAAAG	17	-4.20962	0
GL50803_0013622_t1	unspecified product	+	CGGTTACGGGGCCTGCTGACCAGCGAAATCAAA[TACCCCCCTTTATATTT]GAGATTTGAAATTCAGAAGAGGGAA	17	-4.20965	0
GL50803_0017169_t1	unspecified product	+	CATGCGCAGGCGCAGAGACGGGTTCGCAAGTGCAAGAGGTGCATTTCTTAACGGTGGG[TTCCATTTATTTTTCTA]	17	-4.21024	0
GL50803_0011487_t1	unspecified product	+	CATGATTTAAAATCTGAGCTTCCGGCTCTCTCGGCTTCTTCCGGCGTTCCCGGG[TTTTTTATTTTCACATT]GTAG	17	-4.21082	0
GL50803_0011488_t1	unspecified product	-	GATTTAAAATCTGAGCTTCCGGCTCTCTCGGCTTCTTCCGGCGTTCCCGGG[TTTTTTATTTTCACATT]GTAGATG	17	-4.21082	0
GL50803_0016089_t1	unspecified product	+	TTTTCATTTTCAGAAAG[TATCCCTTTACTTTATT]GAAAGGATCCTGTCTCCGGATTTGAGTGCCTTTGATCAGTG	17	-4.21088	0
GL50803_009668_t1	unspecified product	+	AATGAATACGTGTCCTTCCAAGGCAATGGTCTGAGACAGTAGACTTCAATTCCCAAAA[TTTTCATTTACCTTTTA]	17	-4.21147	0
GL50803_0011297_t1	unspecified product	-	AGCAAAAGAAAAACGTCTTG[ACTATTTATTTTTTATT]GTACGGACAATTATCAACAGTAGTGGAAACAAGAGACA	17	-4.21415	0
GL50803_0017092_t1	unspecified product	+	TCCTCACCAGTTTCGGGCCGCAAATTGCAAAGACTTAG[CACCCCATCCATCCTAC]AAAATTGTTTTAGAGCGGGC	17	-4.21453	0
GL50803_0011149_t1	unspecified product	+	CCTACAAGGTTCTAGTCCGGG[TTTTACTCTACTATATT]AATTCAAAGGTTTTAGGCATTAAAGAATCAGAATTCC	17	-4.21653	0
GL50803_0016931_t1	unspecified product	+	CATCCATCACAAGGTCTGTGTAGCTCTCTAGGAGCACAGTGGAAG[TCATTCTATTTATTATT]AAAAAGCATCTCA	17	-4.21685	0
GL50803_0010218_t1	unspecified product	-	TTTTAATGCATGGACCAGAAAAACG[TTTACTTCTACCCATTA]GGGCAATGGTAGCTATGTATGAAGACAGGCGCT	17	-4.21718	0
GL50803_00137755_t1	unspecified product	-	TATGGGCAAAACTGTTTGTAGAGATGAGGATGGGTTTGCTTTTTATTTTTCTCTGAG[TATTTCTACTCTACCAT]G	17	-4.21779	0
GL50803_0011105_t1	unspecified product	-	GTCTGCGAATTCTTTGCGCCAGAGTTTAAAAACG[CACCTATTTTATATTTT]AATATATTTTGCAGGAAATGGGCT	17	-4.21826	0
GL50803_0016835_t1	unspecified product	+	TCACAAGGACTGAGGATTTG[CATCTATATCTATATCT]GTATCTGCATCTGCATCCATAACTTCACCCTTGCCTTT	17	-4.22038	0
GL50803_0015105_t1	unspecified product	+	AAA[TTCCATACATTATACCT]GTGGTGCCAAGAAAAAGTATTGGTTTTTGTAAGTTGTCTTTTTCTGTGTTCTCTG	17	-4.22165	0
GL50803_0015062_t1	unspecified product	-	ATTTTTCATTTGCAATGCAGTGTGCAATTTTTAAATAACCTG[TCACACACTTCATTCCA]GGATTTAGTTCTTTAG	17	-4.22253	0
GL50803_0040793_t1	unspecified product	+	TCATGGCCACAAGAGAGCGTGCATTCTCAAGTTGCAGCTGTACGCCCTGATAGG[TATTATTCATTTTTATC]GTTT	17	-4.22268	0
GL50803_003421_t1	unspecified product	+	CAGATCCCAATTCTATAGCAA[TACCTATCTATACATCT]GTACAGATAAATCATTTCGCTGTTCCTTTAAGACTGG	17	-4.22347	0
GL50803_0060750_t1	unspecified product	+	AGTATCTTTTCAGTGCTGG[TCTACACATCTCCACAC]GGACATGGCACACGCTTTCCCGTTGGGGGTTTTATTAAA	17	-4.22412	0
GL50803_002217_t1	unspecified product	-	TTTTATGATTCAAGGATTGAA[CATACTTTACTTTATCA]GGGCTGTGTTGGTCTCGGCTGGCTGCGTACCAAAGCC	17	-4.22588	0
GL50803_0023808_t1	unspecified product	-	AACATCAGATCGTG[TACCTCTATACTATTCA]GCTACAGTCTCTCCGCAGGACTCCGTTGTTAAGCACTCCTTATG	17	-4.22597	0
GL50803_002605_t1	unspecified product	-	GAATATTTAATTTCTAGTAAGGTATATTAATGTCCGAAGGATGTGAGGCTAGTATTGG[TATTATTTTATATCCAT]	17	-4.22862	0
GL50803_0016581_t1	unspecified product	-	AATTTTTTCCGCCAAAGGAAGCAAGAA[CACATATTTATTCACTA]GTTGGCGCTGTAGCCTAAGTAACGACTTATA	17	-4.23491	0
GL50803_0016549_t1	Uridine kinase	+	G[CTCTTTTTCATCATTTT]AACCTGCCAGGAAGATTTGTTTTAAAATAATTTGCACAGAACCGCAGAAAAAGCTGA	17	-4.19629	0
GL50803_00112681_t1	Vesicle-fusing ATPase	+	CCTGATGGATAGATG[TTCCATTCCACACCTTT]GTCCAATTTTACTAACGAACTTATTAAAAAACAGGGTTGTCAA	17	-4.20553	0
GL50803_00114776_t1	Vesicle-fusing ATPase	+	CCTGATGGATAGATG[TTCCATTCCACACCTTT]GTCCAATTTTACTGACGAACTTATTAAAAAACAGGGTTGTCAA	17	-4.20553	0
GL50803_0024126_t1	VID27 cytoplasmic protein	+	AAAAG[CTTTTCACTTACCTTCT]GTGGTTACATCTTTAGGCCACGGCCTGTCGAACCAACACGCAGCTCACTTCGC	17	-4.19394	0
GL50803_0033166_t1	26S proteasome non-ATPase regulatory subunit 2	-	TTTTTTAAATTTGTTCACTCG[CTTTTATTTTCTCTTC]AACATGGTGCCTCGAATTACCTCCAGGACGTTGGAGTT	16	-4.19072	0
GL50803_00113365_t1	5'-3' exoribonuclease 2	-	TAAATATTTAAATGGAAG[CCACTTTTTCTCTCTT]GGACTTTATTATTAATGCACCTGCTACATTTTCTTTCCAGT	16	-4.18712	0
GL50803_0015113_t1	Actin related protein	-	GGCACTTTAATTTAGTG[ATTTACTCTTTACTTT]GTTATACTTCACATATTGCGCTGACTACGCCGCACATACTAC	16	-4.20391	0
GL50803_0015574_t1	Alanyl dipeptidyl peptidase	+	TATGGATCAGCTCGCAGGCACAAGATGCTAACGG[TCCACCATTTTCATCC]GTTAGCCAAAAACATTTTCCAGGGC	16	-4.20772	0
GL50803_003593_t1	Alcohol dehydrogenase 3	-	[TTTATTTTATACTCCT]AAATTCAAATTACTAACACAATTAAACGCCGTCAATGTTTATCTTCTGTCAAGAAGCCG	16	-4.2085	0
GL50803_0014679_t1	Ankyrin repeat protein 1	-	[TTTTATTTTCTCTCCT]GGCCAAGTGCATGAGACCGCAATTATTTCGTAATTTACACTACTCCGGGCTGCGACCGG	16	-4.18925	0
GL50803_0017285_t1	Ankyrin repeat protein 1	-	AGCCTCCAAATGTTCCTGGCACTGAGCCAGTTGG[TTCTCTCCCTCTACCA]GTCTATCGTGCTGTTATACTTTGCA	16	-4.19534	0
GL50803_0016819_t1	Ankyrin repeat protein 1	-	CCCTTTGACTTAAACCAAAAG[TTTATTTCTTTCTACT]GGTCCTTTCTTTGGTCCATCACAACAAACCAATGAGTA	16	-4.19962	0
GL50803_0014510_t1	Ankyrin repeat protein 1	+	ACAACAAGAGTTAATCTTTCCCTTGCAGTG[TATATTCTATTTCCTT]GGATTGAAACGATTGCATTTACAAAAAGG	16	-4.212	0
GL50803_00115444_t1	Ankyrin repeat protein 1	-	GAGAAGCTTTGCAACATCCCGGTGACCAACTCGAACTGCGTGGACGAGGGCAGTGCAA[CCATTATTATCCTTCA]G	16	-4.21447	0
GL50803_00115445_t1	Ankyrin repeat protein 1	-	GAGAAGCTTTGCAACATCCCGGTGACCAACTCGAACTGCGTGGACGAGGGCAGTGCAA[CCATTATTATCCTTCA]G	16	-4.21447	0
GL50803_0016736_t1	Ankyrin repeat protein 1	+	[TCCCACTATATTCTCA]GCTCTCTTCTGTCTAGCAGATCCGTCTAAAAGTGAATCGGTTTATGATAAATTTGTTTG	16	-4.21531	0
GL50803_005468_t1	Ankyrin repeat protein 1	-	TAATTATGACAA[TCATTTATTACACTAT]GGCATATTAAATAATGATTGAAGTCTTAGCCAAAGTTAATTAAAATA	16	-4.22813	0
GL50803_003147_t1	Ankyrin repeat protein 1	-	CGCTTTATAAAATTAAATGACAGCCAA[TTACATATACACACCC]AAGGATAATCCTCGTGAACATACAGATGTTTA	16	-4.23625	0
GL50803_004329_t1	Ankyrin repeat protein 2	-	TTTCCCCTAGTTAAAATTCTGCTAAG[ACACATCATTCACACT]GCCGCTCGCCATCCTGATTGAGTAAAGGAGAAA	16	-4.22659	0
GL50803_0016745_t1	Axoneme-associated protein GASP-180	+	[ACATTTTCTCTCTTTT]GCGCCCATTTTTCTAAAAATGTGGTTCAAAAGTTTTGCCAAGAAATTAATTGCGCAGAT	16	-4.19416	0
GL50803_0095269_t1	Bet5-like protein	+	TCCAAGCCAGAGGCCGCGGCTGCTTCGGCG[TCCTTTTTCTTTCTCC]GAAGCGAATCCAATTTAAAATACTTTGCT	16	-4.18203	0
GL50803_0017607_t1	Cathepsin L	-	[CTTTTCTTATCTTCCC]GGTAGGTAAGTACCAATCTACCAATCTACGTAACCTGCGACGCCTCGCAGGTTGCAAGG	16	-4.18756	0
GL50803_0017413_t1	Cell division control protein CDC19	-	GGTTTTTAATTGACTAG[CCCCATTTACTTCACC]GATCTGGCCTAAACCTTTTAGTCACTTGCACAGAGGGGGAAC	16	-4.20575	0
GL50803_0015398_t1	Chaperone protein DnaJ	+	CTTTTATG[TTCACCTTTTTCTTTT]AACCGTGTTCTCCGTAAACGTCTGACGTCATTTTGTGAACTACGTGAAAAA	16	-4.1925	0
GL50803_0022394_t1	Cyclin	-	G[TATTTTTATTCCTTTT]GGCCATGAAATCTTGAAACAGGCAAACCAGATACCCAGGGAAACGGAAACATTTACTC	16	-4.20613	0
GL50803_002101_t1	Cytidine deaminase	-	GGACTTTTTTTTTGGAGAAAAAGGACTAGGTGAAAAACCTCAAGG[TATTCACTTACATCTC]AAAATAAAGTTTCT	16	-4.22172	0
GL50803_0015126_t1	Derlin-like protein	+	ACAAACTCAA[TATTTCATTTCACCAT]GTCATATTAAAATGAGTGACATCATGTGACGGCAAGGAATCAAAAACAG	16	-4.22141	0
GL50803_001908_t1	DHHC palmitoyltransferase	-	TAAGATTTAAACCTTTGTTG[ACTCTCCTATCCTTTT]GTCAAGCATAGATAAAAGTATAGAGTAGTCGCTTTTCTT	16	-4.19134	0
GL50803_008711_t1	DHHC palmitoyltransferase	-	[TTTACTACCATTCTTT]AACATTTAATGGGTGGTAAGTAGGCAGTCGTTAGAGCCTATCTGGAACCAAGGTAAGTG	16	-4.20969	0
GL50803_003706_t1	DNA pol epsilon, sub B	-	[TCATTTTTATTTACTT]GGAAGTTTTTCCAGATTTTGATCCACCCGTAGATGCCCTCGAATGCGACTTCTTTGCAG	16	-4.21191	0
GL50803_00114670_t1	DNA primase small subunit	-	GTAAACTTTGTATTTTGG[TATACACTTCCTATCA]GCTGTTGTATGCGAAGAGCTCTTTGAAGGGCATTAGATGAT	16	-4.22878	0
GL50803_007615_t1	DNA topoisomerase III	+	TACTAGCTTGCTACCAACTACGG[CACCCTCTATCTTTCA]GCAAGGTAATACACCCTCTACCGCACGCTTGAGGAC	16	-4.20662	0
GL50803_0089347_t1	DNA-directed RNA polymerase II largest subunit RPB1	-	TGTCTAG[CTTTTTTTACACTTTT]GCTTAAGCCAAAAAAAATACCATGAAGTGCCTTTCTCGACTTCAGGCCATTG	16	-4.20081	0
GL50803_0017448_t1	DNA-directed RNA polymerase RPB2	+	[ACATATCCATTCCACA]GTTGTCTCTGGACCTTTGAAGAGTGAATGGGATTTTTCTGGCTCACTTTTTCTTAAAAA	16	-4.22794	0
GL50803_0017195_t1	DUF1681 domain-containing protein [Source:UniProtKB/TrEMBL;Acc:V6TLU7]	-	G[CCTTTTTATTTTTCAT]AAGAATGATTTAATGTAAATTGCCATTGGAAACCGAAGTTTCTGATGGCTTCTTTCTT	16	-4.20047	0
GL50803_0011383_t1	E2F/DP family winged-helix DNA-binding domain-containing protein	-	TTTTTAAA[TTTCCTCTATCCATTT]GCTGTCGTGTCCCATAACTTTTCTGCTCCGCGATAAATAACCACGCACGCG	16	-4.198	0
GL50803_00112304_t1	Elongation factor 1-alpha	-	GTAG[ATACCTTTTTCTCTTT]GTTACAATTATTTTGCTCAAAAATGAATTCAAAATACTTTAGGAACTGCAGTAGA	16	-4.19353	0
GL50803_0017190_t1	Eukaryotic peptide chain release factor subunit 1	-	GTAGTAGCGCCAGACCTGGTATTTTTTTCAGTGCG[TCTTTCCATTTATTTT]AATCCTGGCTTGAGTTCAATTGCG	16	-4.20153	0
GL50803_0098054A_t1	heat shock protein 90	-	[CCTTTTTCTTTCCTCT]GCTCTTGATCATCAAAATGATCAAAAGTGTCTAAACATTTTGAAAAATCAATTTTAACG	16	-4.17687	0
GL50803_007748_t1	High cysteine membrane protein	+	CG[TATCCCCCCTCTATTT]AAGCCGAATTTATATCTTTTCTTAATCCTTTATGCAATCATCTTTTATGCAATCAAA	16	-4.19956	0
GL50803_006679_t1	High cysteine membrane protein	-	CTATAAACAAGCGAGAG[ATTTATTTTCCCTTAC]AAGAGAAAAGATTTGCTTTCTAAACTCAGAGAGAGGCCCTTA	16	-4.20669	0
GL50803_00137727_t1	High cysteine membrane protein EGF-like	-	AAGGTCTTTTAAGAAAACCGTGCACACATTAGTG[TATTACTTTTACACAC]GTTTCTATCGATATACTATTTAGTT	16	-4.23553	0
GL50803_00103943_t1	High cysteine membrane protein Group 3	-	CACGAAGTCCTATGTGAATGAG[TTTTTTATTTCTCCTC]GTTCAACGAATAATTCTAGCATAGTGTTTCTGCTGTG	16	-4.19372	0
GL50803_0021321_t1	High cysteine membrane protein Group 5	-	TTTAG[ATTCTATACATTTTTC]GTGTGCATGGTGAAAAAGCGCAATAGCCTGTAACGTTATTAGCGTCCTGCCCTT	16	-4.21419	0
GL50803_0040376_t1	High cysteine non-variant cyst protein	-	TTTTGTTTTGTGGGCATCTACTGCAGAAAAGG[CTCCATCTCCTATCCT]GTACACTTGTAGATATCTGCTGTACTA	16	-4.18931	0
GL50803_00121045_t1	Histone H2B	-	TTCTTTCCCGCCCG[CTTTTTCCCCCCTTCC]GCAGCCGAAATCTGCGCCCCTGTGCAGTTATTCAAATCGCAAATA	16	-4.17719	0
GL50803_00121046_t1	Histone H2B	-	TTCTTTCCCGCCCG[CTTTTTCCCCCCTTCC]GCAGCCGAAATCTGCGCCCCTGTGCACTTCTATAAAATCAAGACC	16	-4.17719	0
GL50803_003367_t1	histone H3	+	[TTTCACCATTTTCACT]GAATACCCTATCAGCAAGACGTTACACTAACCATCCTAGGATGATCAAGGTTTAAAAAT	16	-4.20737	0
GL50803_0016547_t1	Intraflagellar transport protein IFT122	-	CTCTGATTTTTGGTTAGGAGCAGCTAAGCGTATG[CCTTACTACTCTCCAT]GGCATAGAAATAGAAATATACACAA	16	-4.20372	0
GL50803_0017013_t1	Isoprenylcysteine carboxyl methyltransferase	-	TTCAGCAGAATGGAGATACAATATTTTTTGCATTTTTG[CATTTTCACTTTTACT]AAGAGCGCGGAGTTTTCGCTA	16	-4.20959	0
GL50803_0017566_t1	Kinase, CAMK CAMKL	-	TTTAAAATTATTTTTGCAGCCGGATTCCGGGGTCGGCACAG[ACCCTACCCCTCCCCT]GCTACATGCGTCTCCTGC	16	-4.18659	0
GL50803_009421_t1	Kinase, NEK	-	TTCGGTTCACAATTTTTTAAAATTCACATATCATTAG[ATCCTATTTTCTCATC]GAAGGGACCATACATTACGCGC	16	-4.20175	0
GL50803_0013921_t1	Kinase, NEK	+	CCTTTTCACAGTGGAAGCTCCTGTGCAGGTTTGCCCCATCTGCAAAAAG[ATCCATTCTTATTTTT]AAAATACTTA	16	-4.20278	0
GL50803_0042657_t1	Kinase, NEK	+	TCTACTCTCTCAGGGG[ATACCCCTACCTCACT]GTGAAGGAGATCCGGCTCGACGGTCTGGGTCAGCACGGTGTGG	16	-4.20578	0
GL50803_007103_t1	Kinase, NEK	-	TAAAAAACGACAGTAGTGCTGG[CTTTTCCTATCTATAC]GTTTTATTTTAATAAATTATGCTCACAAAAGCACAGT	16	-4.20797	0
GL50803_005489_t1	Kinase, NEK	-	GGGTCCAGAG[TATATTTATCCCCCCT]GGGACGTATTGCAAAAACATTAAAAGGAATTTACAGGTGAGCGCGGAAC	16	-4.20819	0
GL50803_004202_t1	Kinase, NEK	-	CTCTCAGCTAGAGTAAATTTTATAGTCACGAACCTAGTCGCGAA[CATCATTTATCTACAT]GTCAAACGGTTTACT	16	-4.22663	0
GL50803_0015962_t1	Kinesin-7	+	ACTTTCCAAGGGATCTGGATGAATTGAAATTAAAAAGCCAGACAGAAGGCTTCAA[CACCCTTCCTCCCATT]GCCA	16	-4.19609	0
GL50803_0011684_t1	Leucine-rich repeat protein	-	TTATTTGAACGATTTATGGTGAA[TTTTATACCTTTTATA]GGCAGAACAGCTGTTGAAAAAACCTTTGCTCGGAGC	16	-4.22225	0
GL50803_008621_t1	Leucyl-tRNA synthetase	+	AAGGAATCCGCAAAGCAAACTCTTTGTCCATTGTCTAG[CTTTTTTTACACTTTT]GCTTAAGCCAAAAAAAATACC	16	-4.20081	0
GL50803_00134441_t1	LisH domain-containing protein [Source:UniProtKB/TrEMBL;Acc:V6T716]	-	GGCCCGGG[TCTTTATTTTTATCCC]GGCCCGGGGCTGCCCGCGGGCTGCACTTTCGGGGCTTAGCTATGCCTACTG	16	-4.20203	0
GL50803_00134442_t1	LisH domain-containing protein [Source:UniProtKB/TrEMBL;Acc:V6T716]	-	GGCCCGGG[TCTTTATTTTTATCCC]GGCCCGGGGCTGCCCGCGGGCTGCACTTTCGGGGCTTGAATAGACACTCAA	16	-4.20203	0
GL50803_0016348_t1	Mechanosensory abnormality MEC-17-like protein	-	GCTCGAGGCTCGACACACAAATCTGG[ACTACCTACTTCCTTT]GCAAAAATCGATAAAAACGTCATAAACGCTGTA	16	-4.20191	0
GL50803_00100959_t1	Methyltransferase	-	ATAGCAGGAAATAGTCTAATGAATCTAAAAGAG[TTTTTACTTTCTCTTC]GTTAGACCAGCCCTCTTCATAGCTCC	16	-4.19409	0
GL50803_00100955_t1	Mitotic spindle checkpoint protein MAD2	-	[TTATACTTTTCTCCCC]AAATTCTGGCTGAAATTTTGATAAAGTTGATCTGGAGAGATTGCATTAAAACATTAAAT	16	-4.19981	0
GL50803_0027806_t1	Myb-like DNA-binding domain-containing protein	-	GGAACTATTTTCGCATGGAGCTGGGACGCGCGCACCCCTGTGATGGAAGTTGCATGCAA[CTTCCACTTTTCTCTA]	16	-4.19662	0
GL50803_0016572_t1	N-terminal acetyltransferase B complex catalytic subunit	-	GAAGATTTATTTAAGACTTGAAATTCTGTCAAAGGATATCAGAG[ACCCCACTTTTACTAC]AAAGTAATGGCAATT	16	-4.21487	0
GL50803_009239_t1	Nif3-related protein	-	ATG[CTATCCTTTTATTTAC]AATGTGTCGTTTGAACGTATTTTTCTATGAAAACTGAAGTTACAATACAATGTGTC	16	-4.21003	0
GL50803_0010675_t1	Noc2p family protein	+	CTTAAATTCAAA[TACTTTTTCTTCTTTT]AAAATATATTGCATAACATGATCCTGCATTTATTTGGTTGACCCACC	16	-4.1965	0
GL50803_0010577_t1	Nop domain-containing protein	+	TGTG[TTTTCACACTTTCATT]GTATTTGTCGTTAATAAATTAAATTTCAAAATCGATAAATAATTACTGGGTCACA	16	-4.20988	0
GL50803_0017365_t1	PAP2 superfamily protein	+	CATATATG[CACTTCTCCATCTCCT]GCATCTCTAGGTGATGTTATCAAATTTAAATCTTGTCCTACACTACTATAC	16	-4.19397	0
GL50803_0016076_t1	Peroxiredoxin 1	-	TTTAATTCATCTCTATCATGTG[TACCTCCTTTCTACCA]GAATGTGCCACCAGAAGTTAAGATCTTTCATGTAAAT	16	-4.21009	0
GL50803_001995_t1	Proteasome subunit beta type 4	+	TGCTCGAACTCCATG[CCTTTTTATTTTTCAT]AAGAATGATTTAATGTAAATTGCCATTGGAAACCGAAGTTTCTG	16	-4.20047	0
GL50803_00137688_t1	putative DNA polymerase	-	TTACG[TCATTTTATTTTCTCA]GAACAGATTCCACTTTCAAATGGTTGGTGTGAGTGGGGAAAATAAATAATGAAC	16	-4.21037	0
GL50803_0011897_t1	putative Phosphatidylinositol-4-phosphate 5-kinase	-	TTTTTAATCATCCTCCGACGCTTTTCCTTTCGATCGGATGCCAA[TATTATCCTATTTACT]AAGATAGTACGAGCC	16	-4.21988	0
GL50803_0060949_t1	putative Reverse transcriptase/endonuclease	-	GG[TTTTTTTTTTTTCCCA]GAGTAATTTACTGAAATACATGCGCACAGGGCGGGGACTATTGGAAGAGATGCTGCC	16	-4.19547	0
GL50803_0060004_t1	putative Reverse transcriptase/endonuclease	-	GG[TTTTTTTTTTTTTTCA]GAGGCGGTTTACTACGTAATATGCGCGCAAGGCGGTAAGGACATTGGAGGGGAGGCA	16	-4.19772	0
GL50803_002400_t1	putative Ribonuclease P protein subunit	+	AAA[CCTACACTACCCTACA]GTACACTTCTACCGCACATCTCGAACTCGTACTTTCAGCCTAATCTCCGGTAGTCT	16	-4.22241	0
GL50803_0012215_t1	putative S-adenosylmethionine-dependent methyltransferase	-	ACTTTAATTGGAGAGTAAGAAAAACGCCTGGGCACTCGTTCACTTACCGTTAATACTTG[TACTTTTTCCTTTCTT]	16	-4.19538	0
GL50803_0014181_t1	putative Spindle pole protein	+	TGATTCTGATGGAGTGCTCCGGCTG[CATTTATTTCACTTTT]GCCCAGTTCGTTAAATTTTACCTTTTATATTAAT	16	-4.21172	0
GL50803_0090125_t1	putative tRNA intron endonuclease	+	CCGTGAGTTGAGCGGTCGAATGCGCACGGCCACCTTGACGCCAGTGACGGG[CATTTCACTTTATTTT]AATAAACT	16	-4.21172	0
GL50803_009274_t1	putative U3 small nucleolar ribonucleoprotein MPP10	-	[TTATTTATTTTCTTTT]GGTAGTGGAGGGGAATAGCGTCTCAAGAGTGCTCCTTGTGTCCAGCGACAGTTCGCTAG	16	-4.20381	0
GL50803_0016438_t1	putative Ulp1 protease family protein	+	[TTTCATTTTACCCCCA]GCAACTTAAGGAGCAACTTATAGAAGACATCCTACGGTAGTTCTAGATACAGTAACGTA	16	-4.20891	0
GL50803_0016596_t1	PX domain-containing protein	-	AAAG[TTTTACTTACATATTT]AATCGAACATCATTGCAGAGCGTGTGGACGCCATTTTCAGGACCGCGAAAGGATG	16	-4.22081	0
GL50803_009909_t1	Pyruvate, phosphate dikinase	+	GTCGCGTTGGTAGCATGTGTAAAACAATTTAAATGAAA[TATCCCCATTTTTTTT]GAATTTCTAATAAATAATTGG	16	-4.20444	0
GL50803_0016044_t1	Ribosomal L22e	+	AGACTGCAGGCCAGGGTGTCGTCAAAAAGTAATTTAAAATCAAATTATGCG[TACTATTTTTCACCCA]GCAGCGAG	16	-4.22178	0
GL50803_005845_t1	Ribosomal protein S8	+	GCACAATCCATTTTAA[TTTCATATTCCTTTTT]GTGAATGTTTCCTCCTTGAGAGTCCGGGAGTCTAGAGGCGAAA	16	-4.20119	0
GL50803_0017329_t1	RING-type zinc-finger domain-containing protein	+	AACTAGCCCACTAATAAGG[TATACTATTTACCACT]GTGCGAACTAGAACGAAGGATTCGCAGCTACATTCATAAA	16	-4.22894	0
GL50803_0016717_t1	START domain-containing protein	+	TTCGTTAGTAAATTCTCTCTCCGTGCG[ATTTCATTTACATTTT]GCTTAGCCAGCCCAACATGAATATTCTGCAGG	16	-4.21372	0
GL50803_00113741_t1	Sulfatase	-	TTTTAATTAAATATAA[TCCATATACTATCTTT]GACGTGTACTTGATCAAAAGGCAAATTCAAAATAAATATTTTT	16	-4.21666	0
GL50803_0017482_t1	TCP-1 chaperonin subunit delta	+	GGATAATGTAAACTCCTGGTCACG[CTTCCTTCCTCCTCCT]AAGATTTGATGAAATGATGAAATATAAAAAATAAA	16	-4.17175	0
GL50803_006812_t1	Tctex-1 family protein	-	ATTGAA[TCTATACTCCCTTTTT]AAAAGCTGATATTTCCATCGCTTATCGATACTTTAAATGCTGTGTTGCTGGGA	16	-4.19909	0
GL50803_00113023_t1	Tetratricopeptide repeat-containing protein	+	GCTTTGTGTGTTCGGCACAGCTGGG[TCTCACATCATATTTT]GGTGACGCTTTGATTAAATTCAAATAATTGAACC	16	-4.21684	0
GL50803_009045_t1	Thioredoxin family protein	-	[TCTTATTTTTCATTAT]GAAGGAATTTACTCTGAGCCCAGAGTTTTAATACAAACGTGCTATTCATAAATGTTACT	16	-4.21112	0
GL50803_007652_t1	Translation initiation factor	-	TTTATTCTTAAGG[CCTTATCCCTCTCTTA]GCCAAGTACGGATAGCTCAACCACCAGAGCACTCGGAAACACGCGC	16	-4.19538	0
GL50803_002970_t1	Translation initiation factor 2 gamma subunit	-	TGTTCTTTCAATTCAATTATATATTGCATCTGAAGG[TCTTTTTCATTCTCAT]GTGGCAGCTTTCCATTTAAATAT	16	-4.19963	0
GL50803_004509_t1	Transmembrane emp24 domain-containing protein	-	GTTTGCAGTTCCCTGTATTACCCTAGATTAACTCTAGATTATCGCCGCTG[ACCTTTTTCATATTTT]AATTCATTA	16	-4.20509	0
GL50803_00t0004_t1	tRNA-Thr	-	GCGCTGGGGAGAAACAGCAGCAGACGTG[CTCCCCATCCCTTCTT]GCAAAGGGGCTGTTTGCGGGGTGGGGAGTGG	16	-4.18256	0
GL50803_00t0041_t1	tRNA-Val	+	TTAGAAGGCGTAGTACTGCCAAATCTGCCCTCTGAA[CATCCTATATACCCAT]AACATGTCCTTGCCCGCGCTGAG	16	-4.22475	0
GL50803_0010145_t1	Tubulin specific chaperone D	-	GGACTCTGCAGAATAAACAAACTCAA[TATTTCATTTCACCAT]GTCATATTAAAATGAGTGACATCATGTGACGGC	16	-4.22141	0
GL50803_0012950_t1	Ubiquitin-conjugating enzyme E2 (E3-independent)	+	TCAAAACTGTTAACAAGAGTACAAGAAAAAAGAGCTGAAA[TATTACATTATTACCT]GAATTCTTTCGCTCATAAA	16	-4.22969	0
GL50803_008638_t1	Ubiquitin-conjugating enzyme E2-28.4 kDa	-	TTTGAATTAGTTTTAATGTCGGTCAGAGCACTTTCAGACGGAGTGCAAGAATTGCTGAG[CTCACCACTTCTCACA]	16	-4.21159	0
GL50803_00137754_t1	Ubiquitin-protein ligase E3A	-	CAA[TTTCTTTTTTCTCACA]GGGGTTCTAGCCATCGACAGAAAATGATTGGTGACTCCATAGCCAGAGAAGATGAG	16	-4.20134	0
GL50803_0017083_t1	unspecified product	-	CGAGTCGATCTTTAGCTCTGAAACTGACAA[TCTCCCCTCTCTCCTT]AATTTCTTAAAAATAGTTAAAAAAGAGAA	16	-4.17553	0
GL50803_007130_t1	unspecified product	+	TGACAA[TCTCCCCTCTCTCCTT]AATTTCTTAAAAATAGTTAAAAAAGAGAAGCCTTCTGAAGCCACAGGACATTC	16	-4.17553	0
GL50803_008260_t1	unspecified product	+	CCTGATGGGACGCCTCAGTATCTGGAGTGGGCCTG[TCCCCTTCCTCTTTTC]AACAGAGGTAGTACTGCTTAAAAA	16	-4.18069	0
GL50803_005822_t1	unspecified product	-	[TTCTCTCTCTTTTTTT]GATTCAGCACTAAACCCTGTTGGTTACTGCAAGCCCGACCTTTTCGAGCAGGAGGCCCA	16	-4.18175	0
GL50803_0014182_t1	unspecified product	+	TTTATTGCATCCAAGTGAATTATTGTTCTGAAG[TCCTCTCTTCTTTTTC]AAGCGTTGCCGAAAATTTAGTTCGCG	16	-4.182	0
GL50803_0061706_t1	unspecified product	+	AGCG[CCATTCCCCTCCTCTT]GCACTTTAAACAACGCGTGCATTTTTTAATTAGCCTAGGCGGTTGCAAAATCTGT	16	-4.18337	0
GL50803_0011982_t1	unspecified product	-	GCTTCAAATTAAATCAACTAAATCTCAGCTCG[CCCTCTATTCTCCTTC]AACCATGGACGTATGCGCAGGGCAGGG	16	-4.18609	0
GL50803_00135269_t1	unspecified product	-	[CCTTTTCTTTCCACCC]GGGTCAGCAGGTCAGCAGGCTCGCACCCGTCGCAGGCCTCCCGGCGCGCCCGGAGTAAG	16	-4.188	0
GL50803_00135270_t1	unspecified product	-	[CCTTTTCTTTCCACCC]GGGTCAGCAGGTCAGCAGGCTCGCACCCGTCGCAGGCCTCCCGGCGCGCCCGGAGTAAG	16	-4.188	0
GL50803_0016544_t1	unspecified product	+	CATTATGGGCAAAACTGTTTGTAGAGATGAGGATGGGTTTG[CTTTTTATTTTTCTCT]GAGTATTTCTACTCTACC	16	-4.18831	0
GL50803_0010821_t1	unspecified product	-	CTAGAGCTTTGAGATATTTTTG[ATTTACCTTCTCTTCT]GTCTCTTCTTCTACAATGATGCGCAGTAGCACCACCG	16	-4.19009	0
GL50803_0014487_t1	unspecified product	+	GTGATTTTGGGTTACCTTGACCGCTAATACAGACCTTAAAATTGAGG[TTTTTCACTCTTCTCC]AAATTGGACGAA	16	-4.19056	0
GL50803_008557_t1	unspecified product	-	GCAGAGCTTGAGCGGTGTAAGTACTGATATTTACTAGGTAATTACCG[TTTCTTCTTACTCTTT]GAACTCTTGCGA	16	-4.191	0
GL50803_0017405_t1	unspecified product	-	GCTTTCTTTAAAG[TTATTTTCTCTTTCTT]GAGAAACTTAGAAACGTTAAGACGAGCAAAGAGACTATGCTCATTC	16	-4.19175	0
GL50803_0016482_t1	unspecified product	-	CTTGATCGGCGCGGCGGACATCAATTAAAATGTTTTTTGATCG[ATCTTTCCTATCTTTT]GGAACTTAAGTAAGAC	16	-4.19222	0
GL50803_0017369_t1	unspecified product	-	AGAGGGCAGGAAAAATAAATGGAAATTAATTGGGCAAAGACGGGGCAGGCCAG[CCTCCTTCACCTCTAT]GCATCG	16	-4.19334	0
GL50803_0014864_t1	unspecified product	-	ATAAGCACCTACTCCGCCTG[TCTTTTTTCCTTTCAC]GTCCGAGTCATGAAGCTCCCCTCCCACCAAGATTTACTT	16	-4.19506	0
GL50803_008942_t1	unspecified product	-	TTAAATTTTAAAGACGGGCTTCTTCCG[ATTTCTTTCTTTATTT]GCTTAGCTCCCATAGAGGCCAGGCGATATTTG	16	-4.19541	0
GL50803_00137693_t1	unspecified product	+	AGGAGCACTAATGTCGCACCGTGTAAATCTTG[TCTCCTTACTATTCCT]GTTACTCACCAAAATCTTGGTTTGAGC	16	-4.19566	0
GL50803_0061626_t1	unspecified product	+	CTCCCTGCGCCGG[TACTACCTCTCTCCCT]GCAGTCGCTCAGGGAAGTGGGTAGTGATTTTAAAAATCTCCCTTAC	16	-4.19688	0
GL50803_0060433_t1	unspecified product	-	G[CTTATTTTATTTTCCT]GGGAGCCCTGTAACCAGATCAGATCAGAATTGATTCCTGATCAATTCGGACGAAGCGA	16	-4.19719	0
GL50803_0014167_t1	unspecified product	+	ACCACGGTTTCAGTACCTCGCGTGCAAGATTTCTTGGTAAACAAATAATTGTATAAAGG[TCCTCTCTACCTCTTA]	16	-4.19734	0
GL50803_007876_t1	unspecified product	+	TTCTAGTAGCAGGATGGATATGCAAAATAAAAACCCTG[TCCTCTTTCCCCTATA]GAGCTTGTTCTTCGACCGTAG	16	-4.19791	0
GL50803_0016556_t1	unspecified product	+	TTCAGCATGTATGAAGCAGTTCACGGTGGATTTGGCATTGCATAAAGTAAA[TTTTCTATCTCCATCC]AAAAAAGG	16	-4.19813	0
GL50803_0016504_t1	unspecified product	+	G[TCCATTTTCTCCCCTA]GCAAGCTTCATTACCTCCAAAATAATAAACTAACCGGGGAAATTAAATTGCCAGGTCG	16	-4.19847	0
GL50803_005710_t1	unspecified product	-	AACTCTTGTAGTACTTGTATGATGGTTG[CTTCTTTTATTTTTCA]GGGCTTCTCTTCTTTTCAATCACAGACAAGC	16	-4.19947	0
GL50803_0014161_t1	unspecified product	+	GTGACATCCCTTTGACTTAAACCAAAAG[TTTATTTCTTTCTACT]GGTCCTTTCTTTGGTCCATCACAACAAACCA	16	-4.19962	0
GL50803_0014094_t1	unspecified product	-	ACACACAGGTTG[CTATACTTTTCTTTTC]GAGTCAACGGAACAAGCGTTTACTCTAATGTCAGTTAACTTGCCTAC	16	-4.19997	0
GL50803_0010425_t1	unspecified product	-	TTTCCACCCCTAGACGCATCTACAGCGAAGGGCACCTG[TTTACTTCTCCTTACC]AACTGATCACTGTACAGCAAC	16	-4.20019	0
GL50803_0026129_t1	unspecified product	+	TTGATATGGCAAAAGTGCATATTTAACACACAACCCGACGTTAGG[CCCTACTCACTCATCT]GTGTGTTACAAAAA	16	-4.20031	0
GL50803_004188_t1	unspecified product	+	[CATTCCTTTTACCTTT]GCATGCACTTTGTGTTGATAGAATGTATTTATTAAACGCAACACAGGTGTCCTCAAAAA	16	-4.20097	0
GL50803_00112348_t1	unspecified product	+	GCG[TCTTTCCATTTATTTT]AATCCTGGCTTGAGTTCAATTGCGATATTGACAGCTATTCTTGACGGCAGGATTCA	16	-4.20153	0
GL50803_003559_t1	unspecified product	-	TTATATTTACTGCTTACTCCACATATTGCTCTCTAAAGGCTGGCTCACCCAGTAAGATG[CTATTTATTACCCCCT]	16	-4.20306	0
GL50803_0014071_t1	unspecified product	+	AAATCACGGGTTGCTAGG[ACTTTTTTCCCCACAT]GCAATGCAATTTAATATGATTACTGTCATCCATTTTTTAGT	16	-4.20319	0
GL50803_0010400_t1	unspecified product	+	AAG[CACCTTCCACTCATCT]GGGGTGCCTGATTTTTTTTAAGCTGGGGACAGGCATTGAGCACCCTTTCTGAGTGA	16	-4.20378	0
GL50803_002777_t1	unspecified product	+	AGGATCAAAATCGGGATCTTTTAACGGCGCATTCGACACCTCGGG[CATCTTTTTTATTTTT]GGTCCCTGCACAGG	16	-4.20397	0
GL50803_0014326_t1	unspecified product	-	AAACCCCAAATTTTACTGGCAAACTCTCTAGATTGCGAAAAG[CTATCTCTTCTTATAT]GTACAAGGAGTAAGACA	16	-4.20403	0
GL50803_0014400_t1	unspecified product	-	TTCCAACTTG[ATTTTTCCACTTTACC]AAAATTTAAAACAAAAACTAAAATTGCAGGATGAGCAGGAACACCTTCA	16	-4.20441	0
GL50803_0029630_t1	unspecified product	-	CGCGAGATG[ATTCACTTTTTTACCC]GAAAACAATCGGGTCCGTGGGCACGTCGATGGCCTTGAGCCCCTGAAGAA	16	-4.20441	0
GL50803_007242_t1	unspecified product	+	AAAATGCACCGGCCTGCATTTCCAACTTG[ATTTTTCCACTTTACC]AAAATTTAAAACAAAAACTAAAATTGCAGG	16	-4.20441	0
GL50803_0021330_t1	unspecified product	-	G[ATTATTTACTTTTCCC]GGCACGTTTCTCTTAACACGTCTCTTAGCGCACTAGTTTCTCCACACGCGCACTGTTC	16	-4.20459	0
GL50803_002523_t1	unspecified product	+	TTATCTCGCTAGAAAGATAAA[CTACTCACCTTTTCAT]GACAACAAGTTAGTTGACAAAAAATCAGATTTGGACTC	16	-4.20459	0
GL50803_0013467_t1	unspecified product	-	TCTATAGTTTTAGGTCTGAGTTTTTAAATTTTGGTCCAGAG[TTCCCCTCCACCATAT]GCCAAAGCTTCTCACGCG	16	-4.20497	0
GL50803_008446_t1	unspecified product	-	GGTTTTTTAGAAGGGTAAGTCTTTTCGCTCTGATTGATG[ATTCACTCCATCCACT]GGTTACTTCTAGTATTGTGT	16	-4.20578	0
GL50803_0016560_t1	unspecified product	-	GG[ACCCTTTTTTATTTAT]GGCCACGACGAAGACTAGCTTGCAACGTCCACAAAGTAAAAGGACAAGTTGATTTAC	16	-4.206	0
GL50803_003116_t1	unspecified product	+	GCATGTTCTTCTTCACACAAG[CTCTTACCTTATTCTA]GAATTTGCAAAAATGCACCACAAAATTATAGGAAGTTT	16	-4.20606	0
GL50803_008585_t1	unspecified product	+	[TTCTATCTCATCTACC]GGCAGTTCTAGAGCACGTAAAGCCTCAATAAGTCTCTGTTTAATCATTTTATTTACGTC	16	-4.20644	0
GL50803_0014560_t1	unspecified product	-	ACTAAAAAACAAATGCAGACCTACTACTGCGCGG[ACATATCTCCTACCCT]GGCCGAGCTTGCTCTGTCAGAGGCC	16	-4.20659	0
GL50803_0016670_t1	unspecified product	+	CTCTGCGTTCGATCTTGATAAGAGG[TCTATACCCTTTCTCA]GTAGCCAAGTAAACTAAATTCAAAGCAAAATTCC	16	-4.20681	0
GL50803_0017426_t1	unspecified product	+	TACTGCATTTGACGATGATAAGCAACGGCAATGTCAATCTG[CTATTTATTACTCTTT]GAGGAAAAAACGAACGAC	16	-4.20688	0
GL50803_0092651_t1	unspecified product	-	G[ATTTTTTTATTTTTCA]GTGCAAACTGGCCGTTTTCTGCTATGTATAAACGTGCTGTTTGCGGCGCTTTGCGGCC	16	-4.20725	0
GL50803_002864_t1	unspecified product	+	GTTG[ATCACTCACTCTCATT]AAGCGAAGGAACCGAAGAACCTGAAGAAATCAAAAACCCAAGGACCAAAAAGCCA	16	-4.20734	0
GL50803_0016550_t1	unspecified product	+	GTAACTG[CACTTATTCCTATCTT]GAAGATGGAGTTGAACGCGTGCAAATTGCGCCTTGGTGTTTAAAATTAAATT	16	-4.20797	0
GL50803_0022136_t1	unspecified product	-	AAATTAAGTTTTTTGACAAGAAAGAAACTGCCAGGGCCAATTTG[TTTACCTATCTTCATT]GCCCGATGCTAATAG	16	-4.20838	0
GL50803_0014391_t1	unspecified product	+	TAGTTCTGTG[TCATCTACCTTTATTT]AATAGCCAAGGCTTTTTTTAATTTTTTGGAAACAGTCGGCAACGTTGCC	16	-4.20872	0
GL50803_007352_t1	unspecified product	+	CTTTGGACGACATTTTGAGTCGTATTGACGCTCTCGATCAAAA[TATATCCCATCTTCTT]GAAACAGTGAGCGCAG	16	-4.20937	0
GL50803_004590_t1	unspecified product	+	TTTTGCATTTTTG[CATTTTCACTTTTACT]AAGAGCGCGGAGTTTTCGCTACAACAAAATTTAGTACGCACTAAAT	16	-4.20959	0
GL50803_0015399_t1	unspecified product	+	GACAA[TCTTTCATTTCATTAT]AACACATAAAAATCTCACTCGTCTTCAGTTACCTGCTTTTATCCCAGTGGCGCC	16	-4.20962	0
GL50803_008371_t1	unspecified product	-	GAAAGTCTTGATTATTTCGG[ATTTTACCTATCCTCA]GATAGGAGGTGTCGAAAAGCACATTCATGACTTGGGAGA	16	-4.21012	0
GL50803_0060028_t1	unspecified product	-	CGATTATGCACCCGGCTTTGCAAAGGGTTCCGATTTTGGAATAATTG[CACATTTTTCTTCATT]GAGCACTGAACC	16	-4.21022	0
GL50803_008620_t1	unspecified product	+	TCTTG[TCTTTATCTTATCTTA]GAACATAAGCAATAAACTTTAGGTTCTTGTTAAACTTTAGGCTAGCCTGGTCTT	16	-4.21034	0
GL50803_0016686_t1	unspecified product	+	TGCCATTTACG[TCATTTTATTTTCTCA]GAACAGATTCCACTTTCAAATGGTTGGTGTGAGTGGGGAAAATAAATA	16	-4.21037	0
GL50803_006176_t1	unspecified product	-	TCGGCATTCAGCGCTGGTCTCTGTTTACCCTGAGGTGTGTACAATTTTTG[CATTTTCCACTTTTCA]GTTCCTCTT	16	-4.21037	0
GL50803_0014599_t1	unspecified product	+	CTGCTACCATCCGGCGGCGTATCTTGGCATATCGATCTACACGGCCTGGGTGATCCACG[CACTTACTTCTACTTC]	16	-4.21069	0
GL50803_0011548_t1	unspecified product	+	[ATCTATTACTACCTTT]GCCGTTTAAAATCTAGTTTAAATCTGACCACCCAGCGTTCGTCATCATAACTCTGGGGT	16	-4.21072	0
GL50803_005648_t1	unspecified product	+	AAGGACAGATATTTTTGTCAACTTTTTTGTTAA[TTTTACTCTTTTCATA]GAATTTTTTCATCTATTTGGCGGACG	16	-4.21188	0
GL50803_006367_t1	unspecified product	-	TTATTTCACTTTTGCCCAGTTCGTTAAA[TTTTACCTTTTATATT]AATATGGCCACTCAGCAGACGAAGGTTGGGC	16	-4.21194	0
GL50803_0015154_t1	unspecified product	+	AAAACGAGAGGTCCTTTATGTG[ACATTTTTCTCTACAT]AAAAAAATCCTTTTGGCAAAAGAAGACGGGGTTCAGG	16	-4.21244	0
GL50803_009057_t1	unspecified product	-	[ATATTTACTTTTCCAT]GCCTTACACCCAACACCCGTGTTTCTGGTTAGGTTTAAGACAGAGACGACCTAATGTGA	16	-4.21256	0
GL50803_0019364_t1	unspecified product	-	TTTAAGATGATTATAGAATGATCCGGGAACCCCTCCTGCAACGAAAGCTTAG[CCATCCTATTTATCCA]GGGGGCA	16	-4.21334	0
GL50803_0060307_t1	unspecified product	-	GGCGCTGTGAATCTTTTAAATTTAGAGATGAAGAAAGAAGGACAGAA[CATCCTCCTCATATAT]GGGGATTCTAAC	16	-4.21456	0
GL50803_0023389_t1	unspecified product	+	TGCATTTTTCCTG[ACTTACATTACTTTTT]AATCTATTGTGTCCTCTTTTTTGGCCGATTATTTATTGGCAGGCGC	16	-4.21472	0
GL50803_0016751_t1	unspecified product	-	TTTTGGGGAGG[CCCCACTATTTACTTA]GTAAAGAAAACTGAGCCAGGACCTCCTCATAGCGTGTCACCCCAAGCT	16	-4.2165	0
GL50803_007747_t1	unspecified product	+	GAACAATGCTAG[CCATACCTTTACATTC]GCCTCTACAAAGCAGTCTTCTAAAGAATAAAAATTAAAATCTGGCCC	16	-4.21684	0
GL50803_0013310_t1	unspecified product	-	GGAGCTCG[ACATTTTATTTTTCAC]AAGGCTGCGGGGACGGGGTAGAAGTAGCAAGGATTGCCAAGATCGTGCGGT	16	-4.21825	0
GL50803_006254_t1	unspecified product	-	[TTATTTTATATCACTT]GATAGTTTACACAGTAGGCACTGTCTCTTCAATGCTATCGGTCGATACGGGATTCTCCT	16	-4.2195	0
GL50803_0010316_t1	unspecified product	-	CTAGCAACCGTGATTTTTGTCAAAAAGAAAAGTCTGCACGGGG[ACACCACTATTTACTT]GCAACAGCAGCAGCCG	16	-4.22134	0
GL50803_0032335_t1	unspecified product	+	CTTGG[CCATTATTTTTTATAC]GCTGTGGTAAAACCTTTACCAGAGAGCAACCAGACAGCAAGTCTTGCCTCCTGC	16	-4.22141	0
GL50803_0011381_t1	unspecified product	+	GGGGTATATAATTTTCCTTACAA[CATTTTATACATTTTT]GCGTTTTTTAGTTTTGTGGAGCAGTAAAACGCCCGA	16	-4.22172	0
GL50803_004577_t1	unspecified product	+	ATTTGAAGACATCTTTCAATGTG[TACTTCATTTCCTATA]GATTTTTTAAATGGTATTTTTAGGCAAAGATCTTAA	16	-4.22213	0
GL50803_002401_t1	unspecified product	-	GAGTTTTTTTAAATGAAA[CCTACACTACCCTACA]GTACACTTCTACCGCACATCTCGAACTCGTACTTTCAGCCT	16	-4.22241	0
GL50803_007706_t1	unspecified product	-	AAAAACGTTTATGGTTTTATAGGATATGGCCCGGTGTGGACGG[TTTATTTCATTTTATA]GATGTTGAAAATATTA	16	-4.22262	0
GL50803_0014534_t1	unspecified product	-	TTTACAACACTTCTTTGAA[TTCATACCATTCATTA]GCTGAACCCTGTAGAATGCCCAGTCCACCACAGTCTTTGT	16	-4.22775	0
GL50803_0016713_t1	unspecified product	+	TAAGAAGATGACCCGAAGCCCTCATTTTACAACACTTCTTTGAA[TTCATACCATTCATTA]GCTGAACCCTGTAGA	16	-4.22775	0
GL50803_00102688_t1	unspecified product	+	GGATAGAATCGTCAGTAGCCTTTTTTCTAAAATTCGTCGGTATCCAGG[CATCATTCACACACAC]GGTACTTCCTT	16	-4.23775	0
GL50803_0016795_t1	Vacuolar protein sorting 4b	+	TATCAAAGGCTGTGGGAAATTGGAAGTAA[TACTTTTCACATACCT]AATTATAGGGACAATCAAGTTAGAAAAAAA	16	-4.2195	0
GL50803_0016957_t1	WD40 repeat protein	+	ACCCTG[CATTTATATTATACCC]GAACCTTTAAGACCACCAAAATTAAAGCTGTCTTCGGAGCACGCAACTGGCTG	16	-4.22903	0
GL50803_004059_t1	5'-methylthioadenosine nucleosidase/S-adenosylhomocysteine nucleosidase	+	CGCTGCGCGGG[TATCATTTCACCATA]GCTGGCAGGGATTTGTTAGGACGGAGCCTCTGTCAAAAACACATAAATA	15	-4.23393	0
GL50803_0025235_t1	AAA-ATPase like protein	+	GTTCACTAAAGATTTGATCTTCCGATGCCACTGTAGATGCTAACTGTAGG[CACATCTTACTTTTA]GAACAGCAAA	15	-4.22337	0
GL50803_008716_t1	Acid phosphatase surE	-	CCTGCTTTTGTTGAAATGCAAATTTGTGGAGGAAGAGGG[TATCCTCTTACACAT]AATTTACACAGTCGGCTACTT	15	-4.2221	0
GL50803_007562_t1	ADP-ribosylation factor	+	AGGCTTTTCATCCAATAAGACCTTTGTTATG[CCTTCCTCTTTCCTT]GCTCATAACTTAAAAAATTATAAAATATT	15	-4.17627	0
GL50803_0015041_t1	Alanine racemase	+	TCGCGTTTGTCTACGATAAGACAG[TTCACATTTCTTATT]GCGGCAGAGACGCGGGTCAAAGGTAGGCTTCTTAAA	15	-4.2114	0
GL50803_0016521_t1	Alpha-snap	+	CATCGACCTCCCTTCTGAGCCAGGATTACGGGTCTTCCATGCTTTAAGGAGTGAA[TACCATTCTTTTATT]AAAAC	15	-4.21547	0
GL50803_007909_t1	Amino acid transporter family	-	[ACTTTTTATACTTTA]GCTCAACACTTAAAAGTAGCAAAAGACAACCGATAGCTGATTTACTATCCTAGTTTACTA	15	-4.2191	0
GL50803_0017551_t1	Ankyrin repeat protein 1	-	GTCTTTTTTGATCTCG[TTTTTTTTCCCCTTT]GGGCGGAATTAATCTTGTGCGCCTTAAGTGACCAAAGGCCAGGA	15	-4.1842	0
GL50803_0015184_t1	Ankyrin repeat protein 1	+	CATGAAGAGGATGAGGAAGTAAGACCCAGAACTCGCAGTAAATTCTTGTTTTCTTCGCCG[CTCTTACTTTTTCCT]	15	-4.1862	0
GL50803_00112572_t1	Ankyrin repeat protein 1	-	[CTTTTTATTCTTCCT]AACGCTACCAGAGATTCATTTACACTTTGCAGCGCAGGTCCAGAAGAGAGCCTAAGACCT	15	-4.187	0
GL50803_0013360_t1	Ankyrin repeat protein 1	-	AG[TTCTTTCCACTTTTT]GAAATGAAAATACCGACTATCTGGTTGTTATGTATACGCGGTGCACAGATGGAGCCGT	15	-4.19267	0
GL50803_00103810_t1	Ankyrin repeat protein 1	-	[CCCTATCTCTTTACT]AAAATTTTATGGAGCTTGTGATAGAACCAGTTAAGCAGCATAGGCGCCAAACTCTGTCCA	15	-4.19433	0
GL50803_0016156_t1	Ankyrin repeat protein 1	+	TTAATGAG[CCACTCTCCACCTTC]AACGAGCTTGACATAGACCTGTAGCAACTGCGTCCGTGCCAAAATTAATTCT	15	-4.1961	0
GL50803_006530_t1	Ankyrin repeat protein 1	-	ATATCCCTAGCACTGCTGCTGGCGCAGACGCAGGGTTGTTGACCTCTGG[ATTTCTTCTTTTTTA]GAAAAATGGAT	15	-4.1983	0
GL50803_0014872_t1	Ankyrin repeat protein 1	+	ATTATACTTAAATTTACAATTTTTGGGAGGCAAAATAAATTATGCGCAGAAAA[TTTCATCTCTTCCCA]GTGCTTG	15	-4.1983	0
GL50803_0016537_t1	Ankyrin repeat protein 1	-	AG[ACTACCTTTACCCCT]AATAATTACAGGCGATTCAATCAACAAATAGTGCAATTTTTTCAATTTCCTCATTTTT	15	-4.20103	0
GL50803_003762_t1	Ankyrin repeat protein 1	-	CCCAGTAACAATTAAGTAAA[TTCTCTCATTTACTC]AAGTATTGTAAAAAGTTCACACTGTGTTTTTGTATTGCTC	15	-4.20123	0
GL50803_0017585_t1	Ankyrin repeat protein 1	-	AGAAG[ATTTTTTCTACTCCA]GAATTATTCAAATTACGCGCACATCTTATGGTCAAACTCTGTTGTATTTTACTTC	15	-4.2042	0
GL50803_006342_t1	Ankyrin repeat protein 1	+	GAAGTTGCAATCGTCAACCTGCAGAG[TACCATTTCTCTTTT]GCAATCCTCTATTCTTTAAAATAAACTTTGAACA	15	-4.2048	0
GL50803_00d103094_t1	Ankyrin repeat protein 1	-	TTTTATTCCATGGTCACAAAGGTGG[TTTACTCCACCCACC]GGTTGCTTCCAGTGGTGTGCTGCTGGGGCCCTCGC	15	-4.20953	0
GL50803_0011165_t1	Ankyrin repeat protein 1	+	[CACTTACTTTCCCAC]GCTGATTAAGTAAATTATATTAGCAGAATTCATAAAAAACTACCGCTTGGATTCTACGCC	15	-4.21373	0
GL50803_0014807_t1	Ankyrin repeat protein 1	+	GCCCATACTGGTAAATGTCTTCTGGGATTGTCTAACATGGTCCGAATACG[ATTCCATATTTTATT]GAGACCGGGA	15	-4.2143	0
GL50803_0037353_t1	Ankyrin repeat protein 1	+	AGAAGCCGTGTCAATCTTTACAGAGTGCCACTCACATCCTGGATTCCACATACCGCTG[ACCCTATTTATTTCA]GA	15	-4.21473	0
GL50803_008465_t1	Ankyrin repeat protein 1	-	AAAATTTACATGAATGTTGCCTCACCGGTG[CATATCTATCCATTT]GGCAATAATCTTGGAGGAAACATCCTCTCC	15	-4.21903	0
GL50803_0015476_t1	Ankyrin repeat protein 1	+	GCTTGAACCCTCCTCTATTGACACATGACTTGAATGCCATGGCG[TACACCTTTATTTTA]GAAAGAAAGTTTGTTG	15	-4.22787	0
GL50803_0033660_t1	Ankyrin repeat protein 1	+	TTATAGCATTTTGCAATTCAA[TTATTTATACCATAT]GGCATAATAATTTGCGCCAAAGCATTTAAGTTATCAACA	15	-4.2315	0
GL50803_0010605_t1	Ankyrin repeat protein 2	+	[TCTTTTTTTACTTTT]GTAAGGCATACGCCCTCTTACTCAGAGTAGACGTGACCACCCACAGCTTTCGACACCTTT	15	-4.19583	0
GL50803_0060783_t1	Ankyrin repeat protein 2	+	AAATCACTAATAGGATTGAATAGTCACAAATCCG[TTTCACTTTTTTATT]GCCCCGTCAAAAAGTTATCTAATACC	15	-4.20453	0
GL50803_0013901_t1	Ankyrin repeat protein 2	+	ATCCTCCGTGGTACGTCTGAGTGCTGCGCTCTACTCG[TATTATCTTTTCTAC]GATCACCTGTGGTCAAAAAAAAG	15	-4.21843	0
GL50803_0016541_t1	Ankyrin repeat protein 2	+	ACGTAGGCCTTCCGTGAATCG[TCCATTTATTTTACA]GGCCGCAGAAAAGGTCATCGGGTTGCGCCAGCGTATAAA	15	-4.2226	0
GL50803_0010870_t1	Aspartyl-tRNA synthetase	+	TTGTGGGATTATTGATATCAAGATTTATATTAAA[TTTTTTCATTTTTTA]GGCATTTTTCACCAATGCGAATTAAA	15	-4.20787	0
GL50803_0014451_t1	ATP-dependent RNA helicase	+	[ATTATTTACACCATT]AACAGTTGGCGAGGGTACCTTGTTAAAGAGGCAACTTCATCATTGAATTAAAAATTGCAT	15	-4.22397	0
GL50803_00137716_t1	Axoneme-associated protein GASP-180	+	CACGCCGGCCGCATCTGAGGGGCGGGAAGTGAATTTAAAATCGAATGG[ACCTTTACACTATCT]GGATAATAAAAC	15	-4.2115	0
GL50803_0061565_t1	Axoneme-associated protein GASP-180	+	CACGCCGGCCGCATCTGAGAGGCGGGAAGTGAATTTAAAATCGAATGG[ACCTTTACACTATCT]GGATAATAAAAC	15	-4.2115	0
GL50803_006184_t1	Branched-chain amino acid aminotransferase	-	[TTTTCATTCTCCTTT]GCTTAAGAAAAATGCTGACCATTTTAACGGACGGCCCCCAAGATTGCTACGTTAAAAGAA	15	-4.19127	0
GL50803_009430_t1	CAF1 family ribonuclease	-	GGTAA[TTTTTTACTTCTTTA]GATTGTAATCGTCCTACTGACAATGTCTGCCTGTGTTCGGATGTCATCGCAAAAG	15	-4.20647	0
GL50803_00137680_t1	Cathepsin L-like protease	+	GATCTGATTAAATGAAA[TATTCATATTTATTA]GTTAAGCGAGTGTAAAACCTGAAGGACTTTTATAAAAGTAGTG	15	-4.23693	0
GL50803_005939_t1	Ceramide synthetase	+	CCGTTGTCG[TTATATCCCATTTAT]GCCAAGATGAATAGAACCAAACTGTATACTGCAATCTAGTCGGAAACTTAA	15	-4.22043	0
GL50803_009593_t1	Coatomer beta' subunit	+	ACAGCTCGAAGGATCTTCTGCCATAGTGCG[TTTTCACACCTACAC]AAACCTTAAAAAATAAAAGATTCAGTCAGA	15	-4.22363	0
GL50803_0015477_t1	Copine I	-	GGCG[TACACCTTTATTTTA]GAAAGAAAGTTTGTTGATGGCCACGTGTGTGCCGACTGAGCTTAAGCATGTTGTGC	15	-4.22787	0
GL50803_0013874_t1	Cyclin-like protein	+	TAGTCTTTTGTCATTAGTCTTTGTACTCTAATTATTACGTACGTG[ATATCCTATCATCTC]AAACCAAAAAACAAC	15	-4.211	0
GL50803_0027918_t1	Cystatin	-	GATTTTGGTTTTGTAATCATGCGATAAA[TCACACTCCACTCAT]GAGGCACATAAACGTCTCGGGAAAGTGATGAA	15	-4.217	0
GL50803_0034684_t1	DEAD box RNA helicase Vasa	-	GGAATTTTTTTCAACATCAAACAAAACGATTAAAGTGAGAG[TCTTTTTACTTCCCA]GTGAAGGCCGCCTTGACAT	15	-4.20167	0
GL50803_0032674_t1	Deoxynucleoside kinase	+	[CATACTTTTATTTTT]GGCGGGAGAATTCACTTTCAAATGCTTTGGCATTTATTGGGGAGGCCGCCAGGAAATAAA	15	-4.21477	0
GL50803_0028651_t1	Dipeptidyl-peptidase I	-	GAGCGCTTCATGAAGAATTTCCAATATTTTTTG[ATCATTTACTTTTAT]GTGTTTCCGCAGGAGCTAGCATCTTAG	15	-4.21527	0
GL50803_0017448_t1	DNA-directed RNA polymerase RPB2	-	TTTTTAAGAAAAAGTGAGCCAGAAAAA[TCCCATTCACTCTTC]AAAGGTCCAGAGACAACTGTGGAATGGATATGT	15	-4.1998	0
GL50803_00137685_t1	Dolichyl-diphosphooligosaccharide--protein glycosyltransferase	-	CCAAGGTTTTTTTGTCCTTTTTATTTGACCCTTTGTCTCACG[TCTTTCCCCCTCATT]AATATGCGAAGAAATCAA	15	-4.18803	0
GL50803_0027887_t1	Dpy-30 motif-containing protein	-	CTTAATTTTCAAAAAAATCAAAAAAGTTAAAAAAGTTCCCGG[ATTTTTTTATCTTCT]GCATGGAGGCAAAAGGTT	15	-4.1943	0
GL50803_0014373_t1	Dynamin	+	GCCTAGCTCAGTACCTGTAAACACAAATGAATTTGAAATGAATTCAG[CTTACTCACATTATC]GCAAAAAAAGGTG	15	-4.21797	0
GL50803_0015124_t1	Dynein light chain	+	TTATGTCTTTAGTATCG[TCCCACTATTCCACA]GCCATTTGACATAAATCATGGTTTTGCGAAAGTCTAAAACGCT	15	-4.2178	0
GL50803_0027308_t1	Dynein light chain LC4	+	GCAAAATCGCTTATCGCTTTCCAA[CATCTCCTTTTTATT]GTACTGAGACAAAAATTCCTAAAAAATCTGCTACAA	15	-4.2015	0
GL50803_0022291_t1	EamA-like transporter family protein	+	TGTCTCAAAAAATCCGCAGTCAAGTGCTTTCTTG[CATTTTTATTCATCT]GGAACGGCGAGCAACGAAAAAACAGG	15	-4.2103	0
GL50803_00114623_t1	EamA-like transporter family protein	+	ATAGTTAAAAGTCAGCCTAAATTGCCACGTTCTTAAGG[ATTTATCTTTACATC]GCTCATATTTGCTACATATCCA	15	-4.2158	0
GL50803_0017246_t1	ELMO/CED-12 family protein	+	TGAAGACGTACGGAGGCGGCGTTCGCCGCGAGGATGAGGCCCAGCAGATGTAAATG[CCTTACATTTCTTTA]GTGC	15	-4.2108	0
GL50803_007522_t1	Eukaryotic initiation factor 5C	-	AACACTTCTTTAGCACAAATTAAGAAGTCAAATGTTTTTGAAATTGATTTG[TTTTTCCTTCCCATT]GACTCACCC	15	-4.19107	0
GL50803_002750_t1	Fcf1 pre-rRNA processing protein	+	ACACAGTGTGTTTAGTGCGGACACCAGTGGGCTAA[TACTCTTCTATCACT]AAACATAAAAATTAGATTGAAATAA	15	-4.21	0
GL50803_002897_t1	Furin/Protein converstase 2	-	[TTTTATTTTATTCTT]GAGACAAGAGGGTAGTAACCTGCAGCTAACGTTAGTAGGTTCGTATGCTAATACTATGTA	15	-4.20473	0
GL50803_002323_t1	Gcd10p family protein	-	CG[TCCACTTTTTTCTTT]GAGAATGGGCCTTTAACAATGCCAAAGAGTACATGTTCGGCCATAGCTGGGGTCTTCA	15	-4.19303	0
GL50803_0016339_t1	Glucoamylase S1/S2	+	TTGCACGCTATCAGAATGAGCCTTAACACGGACTG[CTCTACTTCTTCTAC]AAACCAGTTAATCCTAAAGTAAAAT	15	-4.1989	0
GL50803_0014259_t1	Glucose 6-phosphate N-acetyltransferase	-	TGATATTTTTTTCTTG[CCCACTATCCTACCC]AAGTGCGAACCTTATATTCGTATAAACATTTACATTTCGTAGAT	15	-4.205	0
GL50803_0010238_t1	Glycosaminoglycan polysaccharide lyase	-	GAGTATGAAGCAATTCGGTTGATGACGTTTGCTAG[ACCTTTTATTTTATC]AATCAAAATGTTTAACTTACGGCCT	15	-4.2088	0
GL50803_0010829_t1	GPI2 Glucosamine-6-phosphate deaminase	-	TTTGCTTAAATCAATCTTTTATTTACCAGAAAATTTAGACAGGG[CATCATCCACTTCTT]GACGCCTGGGAACCGA	15	-4.20817	0
GL50803_007511_t1	HAM1 protein	-	CCACTGTAGATAATCGGTTTTTAAGAAGACAGCGATGACACTAGTG[TACCTCTCCATTTAC]AATGCTATCCAGCT	15	-4.21583	0
GL50803_009594_t1	Heat shock 70kD protein binding protein	-	AGTGCG[TTTTCACACCTACAC]AAACCTTAAAAAATAAAAGATTCAGTCAGAATGACGCAGCCCCCTGCCTTGTCT	15	-4.22363	0
GL50803_006283_t1	Helicase	-	TTTTTAATGTTCACGCGTG[TTTCTATTTTTTATT]AAATATTTATCTCTGCAGAAAATCTTGGCATTTAAGACTTC	15	-4.20473	0
GL50803_0050332_t1	High cysteine membrane protein	-	TGCGCCGGCAGTGCATAGAGACTTGTATTGAGAAAGTTTCCTGATTGTATTCCTGAGCG[TTATACTATTATCAT]G	15	-4.2305	0
GL50803_0010659_t1	High cysteine membrane protein Group 1	-	CCTATGTTTTTAGCTTTCACTGATGGTAGCGAACGCTCCCAATAAAG[ATATTCTTTTTTATT]GAAAACTTCACTA	15	-4.20643	0
GL50803_007715_t1	High cysteine membrane protein Group 1	-	CCGCGATTTTATATAAAA[TTACACTCCTTTATT]GGAAGCCTATACACTGCTAAGCGGAATCACCAAGACCACAAT	15	-4.211	0
GL50803_0015475_t1	High cysteine membrane protein Group 2	+	TACTTATTCAGGATTTTCTACTCTGGCGAGTAAATAGAGGACAGTGCCTCATGGAAG[TCCTTTTCATTTTCT]GTG	15	-4.19017	0
GL50803_00114930_t1	High cysteine membrane protein Group 4	-	CGGATTTTTTAATGGTAAAAG[ACTTACTACATTTCC]AAAGAATTTTCACGCGCATAAACGCACGCCTCTAATAAT	15	-4.2153	0
GL50803_0016716_t1	High cysteine membrane protein Group 5	-	TTTAGATTCTTACACGCTATTTTACACGCTTGCATGATAG[ATACTATTTCTCTCA]GCGATTGCCTATCAACTTTT	15	-4.21167	0
GL50803_00112305_t1	High cysteine membrane protein VSP-like	+	AATTAGTTTGCCAACAA[CTTTCTTACTTCATT]GCATGTAAATTCTATAATTATCTGATAGAGAATAATAATCTGC	15	-4.19793	0
GL50803_00114852_t1	High cysteine membrane protein VSP-like	-	GAAG[CTATTATTCTTTATT]GGATACCTATGAAAGTTACACGCACTAATCCGAGTCAGCCACTGAAAGCCTTGGCT	15	-4.2088	0
GL50803_00137672_t1	High cysteine membrane protein VSP-like	-	GGGG[CTATTATTCTTTATT]GGATACCTATGAAAGTTACACACTAATCCGAGTCAGCCACTGAAAGCCTTGGCTTA	15	-4.2088	0
GL50803_0022808_t1	Histidyl-tRNA synthetase	+	AGTAAA[CTCATATTCTTATCT]GCGTCATAGTGTAGCCGTGTCCTGCAAAAACACTTCATAATTTTAAATCTCGCG	15	-4.20353	0
GL50803_008789_t1	Kelch motif-containing protein	+	G[CCCTACTCCTCATTC]GTTGTGTTAGCATCTCAATGGAATTCAGCAACCTTTGCGCTTGTGGAGTGTAAAAAAAT	15	-4.1963	0
GL50803_0016893_t1	Kelch motif-containing protein	-	GACCTTGGCAATTTGCTTTTTTGAGACTTG[TCTCCCATTTACTCT]GTTCAAAAAGGTCGGTTTGCCGACTGCTAC	15	-4.19663	0
GL50803_00221692_t1	Kinase, AGC	-	TGCAACTG[TTTTTTCTTTCCTAT]GTGCAAAAATATTTTGCAACAATTTTTTAAACTCATTTTTTAAACGTCGTTT	15	-4.19343	0
GL50803_0017558_t1	Kinase, CMGC DYRK	-	TAGAGACGGGGAATTTTGTTACTAAATTTTGAATACTATATTTTTTGAACATGG[ACCTCTTTCACCTTA]GCGATG	15	-4.20443	0
GL50803_0014004_t1	Kinase, CMGC RCK/Long-flagella protein	-	AATCTTTTTTGAAATTCTGCAATCGAGATGATAACGCTCTAGAAGCTGCACCTG[ATTATTTACTCCACA]GAACCA	15	-4.22313	0
GL50803_002538_t1	Kinase, NAK	+	AGGAACAGGGTCCAGGTTGGCTGTTTTGAGAAGCAGTGGATGG[CCCATTTTTATTTTC]GTTGACAAAACTCTTGA	15	-4.2027	0
GL50803_0095557_t1	Kinase, NEK	-	CCCGCGTCAAAATTTTAGATTATGAACTACCTACTCTTTCCGGTTTACGTTGACTCAAAG[ATTCATTTCCCCCCT]	15	-4.1889	0
GL50803_00137719_t1	Kinase, NEK	-	GAGAGAATTTACCTTTGAATTG[CCCTTCCTATTTTTT]GCCCGCTTTGCTCCCACTGCGTGCCCTCACATTGGCGT	15	-4.18913	0
GL50803_0042328_t1	Kinase, NEK	+	GCAGGCACAAGGCCCATTGCTACCACCACCACAACATGG[CATTTTATTTTCTCT]GTGGTTGTATACCGAAAGACC	15	-4.20123	0
GL50803_002082_t1	Kinase, NEK	-	TCGACCGTCTTTTTAAATTCCTAGAAAGAACTTTCTGTCGTACTATGACG[TTTCTTATACCCTTC]GAGGCTCCTG	15	-4.20263	0
GL50803_0014934_t1	Kinase, NEK	-	TTCCGTATTCGCGTTTTTTAGATTTCG[TTCACTTCCCATATT]AATGTTACAAGAAACTCCGACCACAACTCACTC	15	-4.209	0
GL50803_009196_t1	Kinase, NEK	-	GATTGTCCG[TTTTATATTTTTATT]GTGGAAGTCAAAAAACGAAAAGCAAAAAAATCGTGCACCGTATGTCTTCTA	15	-4.2154	0
GL50803_0015049_t1	Kinase, NEK	+	TGGGAGTGTCCCTGACCCTTGGATTGTTG[CATTTTACATTTATC]AACATACATTAGGAAATATTCGTGAGTGCAT	15	-4.22493	0
GL50803_0016456_t1	Kinesin-2	+	TGCGGCGTAGTGGTGTATTAGATGACAAGGAGTCCCAGTAAAGGTTG[TATTTACCATATTTC]AATCTAAAAATTG	15	-4.22723	0
GL50803_0010516_t1	Leucine carboxyl methyltransferase	+	ACGATGTTAAATAGCAATTTAAAATTGATGGAA[TTTTTTATCTCATCC]GAAGGACCCCAACCTGGCGGCCAGTAG	15	-4.20207	0
GL50803_00113143_t1	Lipopolysaccharide-responsive and beige-like anchor protein	-	CTAGTTTTATTAATAGCTTAAGTTGCTG[TACATTTACCTTCAC]GAGGTTGGCCATCTACAATTCGAATGAGGCTA	15	-4.2275	0
GL50803_0010908_t1	LisH domain-containing protein	+	AGCAAGTGTAGAGGTAAATTTGAAG[TATCACTCTCTATCT]GAGAACACCATTGGCTGCTCAAAAATTAAAAACAC	15	-4.2086	0
GL50803_0010908_t1	LisH domain-containing protein	-	GTGTTTTTAATTTTTGAGCAGCCAATGGTGTTCTCAGATAGAGAGTGATACTTCAAA[TTTACCTCTACACTT]GCT	15	-4.2102	0
GL50803_0016766_t1	Lysyl-tRNA synthetase	-	GGCCTTTCGGG[TCTTTTATTATTTCA]GTTCTATTTTAATTATTTTGGACCTTTGCAACCTTGCAATGATCTCCTG	15	-4.21333	0
GL50803_0012091_t1	Macrophage migration inhibitory factor	-	TTTTATGTTCTGTGATAGGCTAATTAGCCTGCATAAGGCG[TTTTATTTTTCTACT]GTCTGCTATAGTTAATGTGG	15	-4.20247	0
GL50803_006427_t1	Major facilitator family transporter	-	[CTTTTTATTCTATCC]GAATTAAATAATTTACTTCGTCTGTAAATCCTCATAGCTCCCACGCCGGTTAGTATAATA	15	-4.19927	0
GL50803_005272_t1	Methyltransferase domain-containing protein	-	TTTATTAAAAGGAATGCCCCACATAA[TCCTTCCCTCCCTCA]GCTCTTGCAAAACGCTCACCAAGACCGAAGACAT	15	-4.186	0
GL50803_0014493_t1	Mre11	+	AGGCCCCTGTGGGAGGCCTCCGTGTGCATTGTAAAA[TCACTATCTTTTTCT]GATTGCATCCTGGTGTTCTGGAAG	15	-4.19903	0
GL50803_0027735_t1	Mre11	+	AGACCCCTGTGGGAGGCCTCCGTGTGCATTGTAAAA[TCACTATCTTTTTCT]GATTGCATCCTGGTGTTCTGGAAG	15	-4.19903	0
GL50803_0041288_t1	Mucin-like protein	-	AAAGTTCTCAATCAAAATATCGTAAGAAG[TATCTCCATTACCAT]AAACATCTGTATTTAGCAAAGTATCCTCACA	15	-4.2217	0
GL50803_0017305_t1	Multidrug resistance protein B	-	ACGACAGCTTCTGTTTCAAATAAATG[ATATCCATATTTCAT]AATAGTTTACACAGATGTTCAAAGAGATACTGCT	15	-4.22173	0
GL50803_0017543_t1	MYND finger domain-containing protein	+	GTCTATGTGACATTCCTTTTAAAAACTTTGTTTTCGTTTTTTCCTTTGACAGCTTAAAG[ATCTCTCTTCTTACC]G	15	-4.1917	0
GL50803_0017326_t1	Na+ driven multidrug efflux pump	-	CTGGGTAGCTCTATAAGTTCAATTTTTAAGCAACACTTTCACTCG[CCACACCTCTTATTT]GTCATGACAAACCGC	15	-4.20687	0
GL50803_0090044_t1	Non-SMC mitotic condensation complex subunit 1	-	GACAAGTAGAAAAAAGCCTCGAAAATTTAAGCATGGAGGAAACCCTG[CCTCTCACCTTCACA]GTCGATGAAACGA	15	-4.20443	0
GL50803_0015482_t1	Nuclear ATP/GTP-binding protein	+	ATCTATGTGAATTTGTTTGTGTTGCTTTCTGAAAAAAGGAACTGGTAACGGG[CCTTCATATCCCTCT]GTCCCTTT	15	-4.19233	0
GL50803_0094582_t1	Ornithine decarboxylase	+	CGAA[CATTCCTTTCATTAT]GTTTCCGGTCACATGCTTCACATGTTAACCCTACTCTCGAGTCATAAATAATTGAA	15	-4.21113	0
GL50803_008253_t1	OST3 / OST6 family, transporter family protein	+	AGATTAGAGTGGTGCCCCAGCCCTCAGTAAACCTATCTTTTCGTCCTTGAAACATG[CCCCTACTCCCTTTT]AAAA	15	-4.18593	0
GL50803_0016804B_t1	Outer-arm dynein gamma	+	AACGCCAAGCTTCACCCCCGATGCCGAGGGACACACACCTCGGG[CCACCTCTCCCTACA]GCCAGCTAACACACAG	15	-4.20363	0
GL50803_0032531_t1	PHF5-like protein	-	TTGTGTTGCTTGAGAACTGTTTGAGGCCACTAGATTG[ATCCCTACTATTTAT]GCACACTCGTACCTTGCGCAAGA	15	-4.21227	0
GL50803_0016495_t1	Phosphatidylserine decarboxylase proenzyme	+	ATCAAAATCGTAGCTGTCTTAATAATTTTTCGGG[CCCTTCTTCTTTTTA]GTGCAAATTGCAAAGAGTCCACCGTG	15	-4.19067	0
GL50803_0017538_t1	Phosphoprotein phosphatase 2A regulatory subunit	-	TTAAGGACAAAAA[CTTTTTATCATTATA]GGCATATGAAATTTACACTTACATAAGCGGCCAGGCATATGATTGTT	15	-4.2204	0
GL50803_0016642_t1	Polyadenylation specificity factor family protein	+	TGCTTTTTGAAAGCACATAGTAAATTGCTGAAAAAAGATCCTAA[TTTTATCCACTACTC]GACCTCTTCAGAGGGT	15	-4.2121	0
GL50803_0028831_t1	Pseudouridylate synthase 1	-	GATCAAAAAAAGAAGCGTCAATTTAAAACTTGTGGTATG[ATTCCCCCCATCTTC]GCTCTTCTCCTCGCAGTGTCT	15	-4.19147	0
GL50803_001890_t1	putative 3' exoribonuclease	+	GAACTATGCTATGTACCGAATCGCTAGCGGGAGTTACGAGGCCTCTAACAGCCTAG[ACTCTCACATCTTTT]AAAA	15	-4.2027	0
GL50803_00113021_t1	putative Acetyl-CoA carboxylase/pyruvate carboxylase fusion protein	+	TGTAAATTGCTACCCATATACTTGTAGGTATAGTAGACGTTAGCAGCCGG[ATCTTTTTATTTTCT]GATATCGAAC	15	-4.1943	0
GL50803_0093721_t1	putative Cyclin fold protein 1	-	G[ATTATATTTTCACCT]GGTAGCGTTCTACGAGCGTAGTAAACAGTACTGAGGCAAAGGTGATAAACAACCTCTAC	15	-4.21203	0
GL50803_0010552_t1	putative ephrin-receptor like protein	-	AGGTACGTGGATGTTACTGTACATGCTCCGCG[TTTTACCTTTATTTT]GGCTGATCTACAGCTCCATCACAAAGGA	15	-4.20493	0
GL50803_0015267_t1	putative GPI-anchor transamidase	+	GAGGTCTACAAACCTGCTTAAGGCTCTCAGATTTTATTGTACCGTAGCGTATGTCCATCG[CTTTTATTATTCATT]	15	-4.2094	0
GL50803_0024603_t1	putative Lecithin-cholesterol acyl transferase	+	G[CTTATATCTATCTTT]GGATTTCATATGAAGTTGAAAATGTAGTACATGGATATCGTTGATAAAAAGTTTAATAC	15	-4.2066	0
GL50803_0016623_t1	putative Nudix hydrolase	-	ACTTTTATTCAAAGCGACAA[CACACACTTTTACAT]AAGTATAGTTGGCTTTATGGGGAAGGAGTTCATTCTATTT	15	-4.23167	0
GL50803_0060942_t1	putative Reverse transcriptase/endonuclease	-	GG[TTTTTTTTTTTCCCA]GAGTAATTTACTGAAATACATGCGCACAGGGCGGGGACTGTTGGAAGAGATGCTGCCT	15	-4.19583	0
GL50803_0060001_t1	putative Reverse transcriptase/endonuclease	-	GG[TTTTTTTTTTTTTCA]GAGGCGGTTTACTACGTAATATGCGCGCAAGGCGGTAAGGACATTGGAGGGGAGGCAG	15	-4.19823	0
GL50803_0012215_t1	putative S-adenosylmethionine-dependent methyltransferase	+	AAGAAAGGAAAAAGTACAAGTATTAACGGTAAGTGAACGAGTGCCCAGGCG[TTTTTCTTACTCTCC]AATTAAAGT	15	-4.1922	0
GL50803_00102461_t1	putative Spindle pole protein	-	GGTGTCTAGCTGAACACCCTTAGCGCTGGGTCAATGGCG[TTCCTTTTTCTTTTC]GTTTCACATCAGTACATTTTC	15	-4.1855	0
GL50803_003408_t1	putative U2 small nuclear ribonucleoprotein A'	-	GCCTTTTTAGATTTCAGAAGAATCAAAGAG[ATTTACTCTTCCTAT]GAAAGCATCAATTTCTCTTGTAGTATTGCA	15	-4.2028	0
GL50803_0017063_t1	Pyruvate-flavodoxin oxidoreductase	+	ATTCTGAGACGCATAATAACTTTG[ACCACTATCTATTAC]GAAGTGAAATTACAACATTTTGCCCCAATAAATTAA	15	-4.226	0
GL50803_005785_t1	Qb-SNARE 4	+	TTTACCTCTAATGGAGCGTTTTTCAG[CCACTCATCACACCC]AACACGTTCAAAAACATTAAAAAAGAAAGGCTGG	15	-4.21467	0
GL50803_006531_t1	Queuine tRNA-ribosyltransferase	+	ACTCATATATCCCTAGCACTGCTGCTGGCGCAGACGCAGGGTTGTTGACCTCTGG[ATTTCTTCTTTTTTA]GAAAA	15	-4.1983	0
GL50803_009698_t1	Riboflavin kinase	-	AA[TTCTATCCTTTACTC]GCTTCTGTTGTATTCTGTTATGTATTTGTAATATAAAGTAAAATGTCCAATTTTAATT	15	-4.20163	0
GL50803_0015297_t1	Ribokinase	+	[ATTTTCACTTTTCAT]GACTAATTACACATGTTATTTCAAAACTGAAATACAAGAGTGCAGCGAGGTAAAAATATT	15	-4.2052	0
GL50803_0098056_t1	Ribosomal protein L17	-	TCCCCGGTGCGTTCACGGGGCTTCAAAAACAGACATCAAAAACGAAATCAAAATAAATAG[TTTTTTTTCATTTAT]	15	-4.2059	0
GL50803_008462_t1	Ribosomal protein L27	-	CGCTTCGAGGGCCGCTTAAAAGTGCCCTCTAATATTGATTTAAAA[TTCTTTTATTTTTTT]AACTTCCTATTAGTC	15	-4.19627	0
GL50803_0016310_t1	Ribosomal protein L27a	+	CCCTTGGCCAGGCTAACCAAAAAAGTATATTAAATTTAA[TTTCATTTTCCCCAC]GGTCTAAAAAGGGGCCTCGAG	15	-4.2039	0
GL50803_0013737_t1	Ring finger domain-containing protein	+	AAGGATATGGCCACTAAAGATAGATGATACAGACGCGTTTGTGCTTGAGGCAG[TTTCTTCTTTTCTTC]AAAGTAA	15	-4.1845	0
GL50803_0013737_t1	Ring finger domain-containing protein	-	TTACTTTGAAGAAAAGAAGAAACTGCCTCAAGCACAAACGCGTCTG[TATCATCTATCTTTA]GTGGCCATATCCTT	15	-4.22407	0
GL50803_0015495_t1	RNA recognition motif-containing protein	+	TATACACATTGGAA[TTTTTCTTACACTTT]AATGCAATTTATTTTAATTCTTCCCGAATTTTATTGAAAACGGTGC	15	-4.20373	0
GL50803_0013528_t1	Sec1 family protein	+	CTGTAAGGGTGACTCTTGGTTGGCTCAGTATTATGGGTTTGACCGCGTCTTTCTTTG[TTCATCATCTACATT]AAA	15	-4.21827	0
GL50803_0017036_t1	SET domain-containing protein	+	[TCCCTTTTATCTATT]GCTCTAGCGCGCCGAGAGATTTCAAAGAACTACTGATTAGACAAACAAAGTAATTTTGCA	15	-4.2005	0
GL50803_00103164_t1	SHIPPO repeat domain-containing protein	-	GTAGTCCG[CCATTTATCTCCTTC]GAATCCTTGCTTTGCCAGTTCCGTGCAATTTTAGCTTTTATGGCAACATGTC	15	-4.1983	0
GL50803_0011397_t1	TCP-1 chaperonin subunit beta	-	TCTTTTAGCAATTTTTAAATTCCTTTCGTCG[CTTTCTTCACCACTC]GGTGTCTGCTGCCTCTGGATCCAGACCAG	15	-4.19763	0
GL50803_0095162_t1	Tenascin-like protein	-	TTTATATTCAAATTGTTAATTTTTTTAGACTGAGTATAGGGGCAAG[CTCTACTCTCCATAC]AAATTCACCGGTAC	15	-4.20677	0
GL50803_0014573_t1	Tenascin-like protein	+	CTGTTCGAGTCACCG[TCATACATTTTTACT]GTCACCACACTTTAACCTTTGAAGCTTTGTCTGCGTCTCAAAAAA	15	-4.22017	0
GL50803_008508_t1	Tetratricopeptide repeat-containing protein	-	AAGATTTTATTTTACACTGGTGCGCG[CTCACTCCTCTCATC]GAGCAGCCTCGGATACTGGCAGCTATGATCGTGG	15	-4.19403	0
GL50803_00113971_t1	Transducin	+	TGTCATGCGAA[TCTTCACTTTTTTAT]GACATGACATACAATTTATTATTGCACTACTTGTAAAGCAATTAAAAGG	15	-4.20327	0
GL50803_004038_t1	Transglutaminase-like superfamily protein	+	ATCTCGATGAAGCCTAA[TACCCTTCATCACCT]GGATTTACTCCATATCTAATATACCTAAAATTATCAACACCAC	15	-4.2092	0
GL50803_00103785_t1	Transmembrane domain-containing protein	-	[TTATTTTTCTCCATC]AATAAACTACCCGGTGATTGTGCCGGAAAAGCGTTGACGTTCACTTTATGGGATTCGCGT	15	-4.20303	0
GL50803_00112341_t1	Transmembrane domain-containing protein	-	[TTATTTTTCTCCATC]AATAAACTACCCGGTGATTGTGCCGGAAAAGCGTTGACGTTCACTTTATGGGATTCGCGT	15	-4.20303	0
GL50803_008691_t1	tRNA (adenine57-N1/adenine58-N1)-methyltransferase catalytic subunit	+	GCAGTAAAG[ATACCTCTTCTTTCT]GCATATTCAACCCATACAAAAGGTCTAACGAAAAATCATCAGATGAATTAA	15	-4.1901	0
GL50803_00t0006_t1	tRNA-Glu	-	CTGGGGGCGCGCCAG[ATATATTTATATTTT]AATTCTTTTTATCAGAAGTACTTACAGAAGTGTTTACTTATGAGT	15	-4.22557	0
GL50803_00t0007_t1	tRNA-Glu	-	CTGGGGGCGCGCCAG[ATATATTTATATTTT]AATTCTTTTTATCAGAAGTACTTACAGAAGTGTTTACTTATGAGT	15	-4.22557	0
GL50803_00t0057_t1	tRNA-Ile	+	CGCCTCGTTCAGCGAGTAAACCCGGCCAATACAA[TCATACTACCTATAC]AATTTATATGTTCTCGCGCAGGCGAC	15	-4.23207	0
GL50803_00t0001_t1	tRNA-Met	-	ACACGTCAGGGCCAGGCAGCAGCATGCACGTG[ATATTTCTTCTTTCT]GTTTGTTTACTCCGTGGGGCCTAGGGCG	15	-4.1921	0
GL50803_00t0010_t1	tRNA-Ser	+	CGCCTCGTTCAGCGAGTAAACCCAACCAATACAA[CCATACTACCTATAC]AATTTATATGTTCTCGCGCAGGCGAC	15	-4.22917	0
GL50803_0012885_t1	UBA-like domain-containing protein	-	TTTAAATTTTGTCACCGACAG[ATTTTATCTATTATC]GCTTATGTCTGTGGAGGGCTCGCAGAAAGCCATGGCATA	15	-4.216	0
GL50803_008189_t1	Ubiquitin carboxyl-terminal hydrolase 14	+	CGTG[CCTCTCCTCCTTTTA]GGCTGTTCTTCAGCGCATGAACTCAGACATGCAACTTCAGTAAACCTGGTTTTAAA	15	-4.18727	0
GL50803_0015162_t1	Ubiquitin-conjugating enzyme E2-17 kDa	-	GAACAAAAAAGTCCGATTTTTAAAG[CATCTTACTTTTCAC]GGAGGCCCATCAATGGCTCCGATACGGTTAACCAA	15	-4.21473	0
GL50803_006709_t1	unspecified product	+	[CTCCTTCTTCCCTTT]GGGTGGCATTTGGCAGTTTCAAAAAATTGGATCCTAAGCTCCCACCAAGCAAAGAATTTT	15	-4.1754	0
GL50803_0014589_t1	unspecified product	-	[TTTCCTTCTTCTTCT]GAAGCTTTTCAGTCTTTAAAATCTTCAGAGATCCACTCCAGTGCCCGTCTACATGCATAT	15	-4.17853	0
GL50803_0025080_t1	unspecified product	-	CG[CCCTTTTTCTTTCCC]GTCCGCAGAAGCCGATTTGAAGTGGTTTGCAACACATATGTTGCTTGGCCGTTCTGCA	15	-4.1796	0
GL50803_0014593_t1	unspecified product	+	CTTTTCGCATGCCTCGATGTACCTTTGAGCCATTTCTGGCTGG[TCTCTTCCTTTTTTC]GTTTAATCTACTAATAA	15	-4.18367	0
GL50803_007966_t1	unspecified product	-	TTCTGGCTGG[TCTCTTCCTTTTTTC]GTTTAATCTACTAATAAATGCAAAGCGTCGCGTTCTTCTCAGAGCACGCG	15	-4.18367	0
GL50803_0033434_t1	unspecified product	-	TCTGTGCAAAATGTG[TCTTTTCTTTTCTTT]AAATTTGCTTGGATTTGGTTGTGATGGTTTACATGCTACCGTACA	15	-4.18377	0
GL50803_008909_t1	unspecified product	-	GGCTGTTTTGTAATTGTACTTGTGGAATCATTTACTTCATGGATTTGAAAGCATGCTTAG[CTCCTCACTCTCCTC]	15	-4.18377	0
GL50803_00112962_t1	unspecified product	-	AGAGACGCCAGCGGCTTCAGGAATGGGCAAGCCACCAAGCTGATTCTGAGAAGCACCGAG[CCCCACCTCCCTCTC]	15	-4.18423	0
GL50803_004644_t1	unspecified product	+	[CTATTTCCCCTCCTT]GGCACAGGCATATACGCCCTTAAAATATCAAACGTCAGGGTGCCGTAAATCACTTTAAAA	15	-4.18487	0
GL50803_00113873_t1	unspecified product	+	CACCCTTAGCGCTGGGTCAATGGCG[TTCCTTTTTCTTTTC]GTTTCACATCAGTACATTTTCAAAAAATTATTTGA	15	-4.1855	0
GL50803_0014655_t1	unspecified product	-	GGTTCTCCACAAGTTTTG[TTTTTTTCTTTTTTT]AATGTTAAATGCTCACAAAAGGGGAGAACACCTGAGGTTCCT	15	-4.1878	0
GL50803_0012905_t1	unspecified product	-	TTCTGCACACAGG[CTCTTTTTATTTTCT]GAATCTATCTGCAAGGCTGATAGTAGTGTATCTTCTTCTATTGACGT	15	-4.1882	0
GL50803_0015988_t1	unspecified product	+	ACTGCAGGTCTGGTTCTGGGCATTACGTCGCCGGTTAATAAATTGCTTTTAGTTTG[CTTTCCTTCACTTTT]GTCT	15	-4.18827	0
GL50803_0011054_t1	unspecified product	-	TTGAATTTTCTGATGGCCCTGAGAACTGG[TCCTTCATTTTTCCT]GGGCAGACATATTACGAGCCATCTTATTGTA	15	-4.18897	0
GL50803_008968_t1	unspecified product	-	GGATCAAAATCGTAGCTGTCTTAATAATTTTTCGGG[CCCTTCTTCTTTTTA]GTGCAAATTGCAAAGAGTCCACCG	15	-4.19067	0
GL50803_0014694_t1	unspecified product	+	TATCATTGAGTCCAAGAAGTAGCTCCTCAAGTGTTTGAGTAAATTGATCCCGTTTAAA[TTTTCTATCTCTTCC]AA	15	-4.1908	0
GL50803_0034701_t1	unspecified product	-	TCCTTTTAAAAACTTTGTTTTCGTTTTTTCCTTTGACAGCTTAAAG[ATCTCTCTTCTTACC]GATGACTGAAATAC	15	-4.1917	0
GL50803_00101877_t1	unspecified product	+	TGTTAAGGCAAAACCTCATTGGCTCTTGAATTCCTTAGCGAA[TTTCCTTTTCACTTT]GTATATTATTAACGCACA	15	-4.19267	0
GL50803_003465_t1	unspecified product	+	ATAAGCGCTGTGTAGATATTGCTGGACATAG[TTCTTTCCACTTTTT]GAAATGAAAATACCGACTATCTGGTTGTT	15	-4.19267	0
GL50803_0034094_t1	unspecified product	-	CAGTTCTGGAGTGTTGCCCAAAAGACTTTGCTGCTTGCTTTTTTAATGGCACGG[CTCACCTCCCCTTCA]GCAGAC	15	-4.1929	0
GL50803_0014089_t1	unspecified product	-	ATGATTTTTTGTACCTCGTTCATTAGTAGTGATGCAAAGATG[CCTCCATCTCTCTAT]GCACAAAAAGGTTCAGCA	15	-4.19337	0
GL50803_009086_t1	unspecified product	-	AGTTTATTCCTTAA[CACTTATCCTCCTCT]GCTATCCCTGTTGGCAGATTGCCCTCATGCATGTGAATCGAGCTTC	15	-4.19583	0
GL50803_0012031_t1	unspecified product	+	TTAATGAG[CCACTCTCCACCTTC]AACGAGCTTGACATAGACCTGTAGCAACTGCGTCCGTGCCAAAATTAATTCT	15	-4.1961	0
GL50803_006619_t1	unspecified product	-	CTCAAAGCCAAAAGTAA[CTTTACTCTATCCTT]AACTTTTGAAGTTATAAAGCCTTGGTTGTGATCATGTGCCTAG	15	-4.19613	0
GL50803_0017176_t1	unspecified product	-	G[CCCACTATCCCTTTT]GGATTTTATCTAACAAATTCGCTCATGGAATTATCGGAAAACCCTGCAACCCCGGCTGC	15	-4.1962	0
GL50803_005116_t1	unspecified product	+	GTCAGTTTGGGTAAGGGCCCGTGAGCCTCATCCATG[CCCACTATCCCTTTT]GGATTTTATCTAACAAATTCGCTC	15	-4.1962	0
GL50803_0015367_t1	unspecified product	-	GTCATTTATTTCCAGTTGAGTCATTGAGCACGTCAATGAGCTGTGCAAG[ATTTCTTTTTTTCCA]GGTAATGACTA	15	-4.19653	0
GL50803_0017140_t1	unspecified product	-	CAACCCTGAACAATGTAAATTATATTGAAGAAGATCCGG[TCCATTCTTTACTCT]GAGACCGTTCTGCAGGCTGTC	15	-4.19783	0
GL50803_004571_t1	unspecified product	+	TATGGG[CCTTCTTATCTACTC]GTAATCCTGCACCCTTCTGGACCTCTTAAAGTCTTTCAATTCATAAATTCGTAA	15	-4.1981	0
GL50803_009530_t1	unspecified product	-	TTTTTAATTTATCTCTTCAA[TTCATCTCTTCACCC]GATAAATCTATGGCTCTATTTTTCAGGGCGCTAAATATGA	15	-4.19847	0
GL50803_0021803_t1	unspecified product	-	CGATTTTTATGTTTGGAAAATCATAAAATAATTTGATAATTTGACATTTATTTCCGTGGG[CCTTTTACTCTTATT]	15	-4.1992	0
GL50803_007790_t1	unspecified product	-	GTTCTAATTCGCAGGTGCTTTAGAAATTATCTAGCAAAAAAACACCCGAGGACATGCAA[TTTCTTTACCCTACT]G	15	-4.19927	0
GL50803_0016256_t1	unspecified product	-	GGGTTGAAAAAGTCAAAAAACCG[ATTTTTTTACTTTTT]AAAGGAGATCCGACAACTCGCCGATCAAAGCGCACTC	15	-4.19937	0
GL50803_0017404_t1	unspecified product	-	GGCTTGAACTCTG[CCACTATCTTTTTTT]GATAAATCAGTCGGGGGAAGTCAGCAAGAAGGAGATGCTAGAGGCTT	15	-4.1998	0
GL50803_0011354_t1	unspecified product	-	[TTTATTTTCCTATCT]GAGGCTGTCTCCTAGAATTTCCTTGACTTGGAATAAGAGCCTTGTGCACGTATAGATATG	15	-4.19987	0
GL50803_0013354_t1	unspecified product	-	CAAATTTTTAAGAATGTTTAAGCAA[TTATCTATCCTTTCC]AAAGCCAGATGTCTTTATTATTCCTGTGTCTCTAC	15	-4.20027	0
GL50803_0094287_t1	unspecified product	-	CGCACAGCTCAGGCAGTTTTAA[TTTTTATTCACTTCT]GATCTTTTACTCCTGATCTGGTAACGTCTTTAAGACCT	15	-4.20087	0
GL50803_0015977_t1	unspecified product	-	[TTTCTTTTATCCCAT]GTGAGTTTTTCAGCGCAAACTCTGTAGTTAGTGAACATTGACACTAATGTGTGTTCCTTC	15	-4.2013	0
GL50803_002341_t1	unspecified product	-	GACTTTGTAAATAGATTAGCTCTTAATTTTACTAACTCTACG[ATCCTTCATACCCTC]GTCCTCGTGGCGTTTTTT	15	-4.20153	0
GL50803_008048_t1	unspecified product	-	ACTTTTGCTTCCAACTGAAAACCTTTTACACTAAAACAGTTAG[TCACCTTTCTTACTC]GACTCTGCCTTTCCCTT	15	-4.2018	0
GL50803_0016494_t1	unspecified product	+	AACCGTGCTGCCGCACTGTGAGGTTTCTGCCCACG[ATTTCCCCATTTCAT]AAAAGGCTTTGTGTTTGCGATCCAC	15	-4.2024	0
GL50803_006452_t1	unspecified product	+	CTAGTCTAGCCCCTGTACAGATTCTCCTAATGTGGCAGCTAAACTCCATCAAA[TTCCTTCTTATTCAC]GTTAAAA	15	-4.2035	0
GL50803_0020652_t1	unspecified product	-	TGGAA[TTTTTCTTACACTTT]AATGCAATTTATTTTAATTCTTCCCGAATTTTATTGAAAACGGTGCATGCTAACG	15	-4.20373	0
GL50803_00113616_t1	unspecified product	-	AAATTCAGGGTAAATTTAATTTATTAGGGG[ATTCTTTCTCTATTA]GATGCCTTCGGCTGTACACACAGGTCGTTT	15	-4.20457	0
GL50803_0015244_t1	unspecified product	+	TACATGCTCCGCG[TTTTACCTTTATTTT]GGCTGATCTACAGCTCCATCACAAAGGACAGAAAGTTGTAAAAAAGA	15	-4.20493	0
GL50803_004447_t1	unspecified product	-	TAATTTTTACTTTGAACGCAGAAAACTGAGGTTAAATGGATCGCG[CTCACTATTTCATCC]GGCACAGGCATTAGG	15	-4.20593	0
GL50803_009826_t1	unspecified product	-	TTCTGTAATTTGATAATGTAAATGGAAAGAAG[CTTTTCATCCTACCA]GAAATCTACCTTTTCATGTCACTGTTTC	15	-4.20597	0
GL50803_0023552_t1	unspecified product	+	GGAGTTAACTG[CTCTATTTCCCCATA]GCTTCCATTGGCTATGGCGCCAAACCACTCCCGATTCCCCATTTTAAAA	15	-4.20613	0
GL50803_0014937_t1	unspecified product	+	TTAACTATAATTTATATTATTAATTGGACAAATGAAATAAAGACGTAAAAAGTGTCTGGG[CATACTCCCCACTCC]	15	-4.2077	0
GL50803_0010051_t1	unspecified product	-	GTCTCAGCAAAAAACATAAG[TTCCTATTTCCACAT]GCGCCGCTTCAGCCAGCCAGTCACACCTAGCACGAGCACG	15	-4.20957	0
GL50803_0011624_t1	unspecified product	+	TGCTACACTGCTG[CTCATCTTTTACCAC]AACATGGTATTTAATATGCCTTTTGGAAATGAAATATAGATCAGTGC	15	-4.20957	0
GL50803_002631_t1	unspecified product	-	[TATTTTTTTTTCCTA]GGAGTTCACTTCTTCGTGCGCATGCGCATCTTGGCCTCTTCCATCTTTGCGGTGCGCCTC	15	-4.20973	0
GL50803_003420_t1	unspecified product	-	GGCTTTTTTATTTACAGAGAAAAAGTAAA[CACCTTTTCCTCACA]GACTGTGGACCCATCGACCCGCAGCACTCCA	15	-4.20973	0
GL50803_007135_t1	unspecified product	+	CCGAGGTTG[TCATTATACTCCCTC]AAAAAATGCCAAAATAGAAGCCAAAATAGAAATCAACTAAAACTGGATTAC	15	-4.20987	0
GL50803_0016317_t1	unspecified product	-	[ATCTCTCTACACCTA]GAGCACCTTCTGGCAACTTTTTTTTCAATCGCTCGGGCCAGTTGAACTTCTTATGAGCTT	15	-4.21083	0
GL50803_0011363_t1	unspecified product	-	TTATATTTGAGTCTACGAA[CATTCCTTTCATTAT]GTTTCCGGTCACATGCTTCACATGTTAACCCTACTCTCGAG	15	-4.21113	0
GL50803_0013210_t1	unspecified product	+	TTCGAGACACAGACCCCAAAAA[TTTACTTCCTTACCA]GTTTCTGTGGATCGTTGACGGAGCAGCCCGACAAACTC	15	-4.21117	0
GL50803_007765_t1	unspecified product	+	TAGAACACACCGCTTACTGGCTGTCAATATAGTCATGCTTGG[TCTACACTACCTTTC]GCACCGGTAATAATTATA	15	-4.21167	0
GL50803_0014637_t1	unspecified product	+	ACATGCAG[CTACTACCACCACCT]GCCCTGCATCCAGGCGTCCTTCTACGTCGACAGGACTGCCAAGGACAAGAAG	15	-4.2124	0
GL50803_002633_t1	unspecified product	+	[TACTACTTCCTCACC]GTCTTCCGTAACGCAAGGGAGCTCAGGGAGAACTTCGACACTGTCCTCAAGTAAATAAAA	15	-4.2128	0
GL50803_0016860_t1	unspecified product	-	[TATCTTTATATTTCT]GCCCTCGTCTGGCGAACGTGCCGTGCATACTAGCTGCAATGGATCTCAGGCTGAACAGTT	15	-4.2132	0
GL50803_008464_t1	unspecified product	+	GAAGCTTATTTCAAGAGTCTACAGATTGCAGTAATTGCAGTAA[TTCATTTTTCTACTA]GACTCTGGCTTTATTTC	15	-4.21333	0
GL50803_005167_t1	unspecified product	+	GCCGTTCCCTGCTTTTTGTTCTTTTTGAACCGGCTCAGGGG[TTTTTATCACATTTT]AATCTAAAATTCCAGTGTT	15	-4.2136	0
GL50803_0010698_t1	unspecified product	-	ATTAAAAGTGCACCAAAA[TACTTTTTATCCTCA]GAACAGGGACTTTAGTTTTTTAAAGTAAGTGTCAAACACTAA	15	-4.21463	0
GL50803_0017431_t1	unspecified product	+	TAAAAGTGCACCAAAA[TACTTTTTATCCTCA]GAACAGGGACTTTAGTTTTTTAAAGTAAGTGTCAAACACTAAGC	15	-4.21463	0
GL50803_0060603_t1	unspecified product	+	CGTCTAGTGTAGGACTGGGACATGAACAAAAAAGTCCGATTTTTAAAG[CATCTTACTTTTCAC]GGAGGCCCATCA	15	-4.21473	0
GL50803_0014895_t1	unspecified product	+	GCTCCTTCATGATTGTCCG[TTTTATATTTTTATT]GTGGAAGTCAAAAAACGAAAAGCAAAAAAATCGTGCACCGT	15	-4.2154	0
GL50803_0016613_t1	unspecified product	+	GAAGACCTAATAGCAG[TATCACTTCCTTCAC]GTCAGATCCAGGTGGCTTTTTCATTACTAAGGGCACTGTAAAAA	15	-4.21543	0
GL50803_0023694_t1	unspecified product	-	GCGCTTTTATTGCACCATAGAATTTACATGAAAGACTTGCAGCGCGTACTAAAAG[CTACATACTCACTTT]GACGG	15	-4.21607	0
GL50803_0087492_t1	unspecified product	-	TTTTATTTTTAAGAAAGG[TTCACTCCATACACT]GGTTAGCTCTAGTAGTGGGTTACTGAGCCCTTTGTCTACAGA	15	-4.2162	0
GL50803_0016999_t1	unspecified product	-	GAAGATTTTTAATCGGAG[ATTTACTATTTTACC]AATCCTTGGATCACAATGGAATTAGTAATGTAGAAACATAAT	15	-4.21663	0
GL50803_0036515_t1	unspecified product	-	TGTCAG[CTCACTTATTCCATA]GTTGCAGGAAGTGGAGAGGGATGCCTGGAGCACACACGCAAGCAAGAAGACAAC	15	-4.2168	0
GL50803_00116712_t1	unspecified product	+	CCTCCCAGAGCCCGCCGACGCCCCCGAGCGCCAGCCCGGCGCAGGGGCCCGG[CCACACTCATTTATT]AAACAGCG	15	-4.21713	0
GL50803_00116713_t1	unspecified product	+	CCTCCCAGAGCCCGCCGACGCCCCCGAGCGCCAGCCCGGCGCAGGGGCCCGG[CCACACTCATTTATT]AAACAGCG	15	-4.21713	0
GL50803_0010139_t1	unspecified product	-	GGCCTGCTCAATCGATTTTCCAAGAATTTATGTCTTTAGTATCG[TCCCACTATTCCACA]GCCATTTGACATAAAT	15	-4.2178	0
GL50803_009835_t1	unspecified product	-	GAGGAGCTTGCTTTAATTTAATTTAGACATTGAGACATTAATCGTGATTGATTG[TTATTACCATCTACT]GTTGGC	15	-4.218	0
GL50803_0025715_t1	unspecified product	+	GGCTTG[ATACACTCTACTACT]GAGCTCTAAAGCGCCTGCAGAGTGAGTCGGCCGTTCACAGTTCACAAAAACTTG	15	-4.2193	0
GL50803_0033663_t1	unspecified product	-	AAGAAAATGCTTAAACCCTTTTTTAGAAAGTAAGCAA[CACTTATTCTCCACA]GAGAGGCAGGGTTTACTGATAGC	15	-4.2194	0
GL50803_002830_t1	unspecified product	-	TTTTCAA[TTTCATACACTATCC]GAACATCGTTCCTAACCCTTTTAAACGCAAGTACATGTCTGCAAGCAGTTGCA	15	-4.2202	0
GL50803_0015873_t1	unspecified product	+	TGGTAAATATGAGTTACATTTTAAGTCTTCGTGTTCAGAGCATATTTGG[TTTTCATATTTACCA]GCTATAAGTGG	15	-4.22223	0
GL50803_009948_t1	unspecified product	+	AGATGAAGG[ACCATATACTATCTT]GTTCGAGTTAAGTAATTCCAATCACTAATCCTGATGATCTCTATTTGTTAG	15	-4.22223	0
GL50803_00114829_t1	unspecified product	-	AATAACTTTAACCCTTAAGCCTTATCTTAAAATTGTTAGTGTTTTTGCATTTAGG[TATACACATCCTTTT]AATCA	15	-4.22373	0
GL50803_004883_t1	unspecified product	-	AGTTTTTTAA[TTTACTTCACCATAC]GTTTTTAGAGTCAAACTTCAACGAAATGCTTTTTGGAAAATGTACTAGAT	15	-4.22383	0
GL50803_002616_t1	unspecified product	-	TGTTTTTTCTTGATCTAAAGAAGAGTAG[CACTATACTCTTTAC]GCCGCTTACAAAGCCTCAGTTGCAGCACATAC	15	-4.224	0
GL50803_005206_t1	unspecified product	+	[ATTTTTATATATTCA]GCCTCCATCCACGCTTACTAACCTGTTCCCTGCGCAGGGAAAAGAATCATAGAAATTAAA	15	-4.22533	0
GL50803_006227_t1	unspecified product	-	GTGTAA[TTATTTTTATACCAC]GACATCTTTCGCAATGCGAGCCCAACGCGCAGAAACTTCGCAGACTTGGAGGCA	15	-4.22623	0
GL50803_0087422_t1	unspecified product	-	GAAG[TATTTTATTTACTCA]GAAATACTTCCGCATTTCTTCTGTTGGCTGAACAGGGGGCTTAACAACATTAGGAA	15	-4.2265	0
GL50803_002014_t1	unspecified product	-	GCAATTTTGTAAAATTAGG[CATATTTATTTTTTA]GTTCTCTCTCAAAACATCAGCAAACATCTCTGCGCACTTGA	15	-4.22657	0
GL50803_00113565_t1	unspecified product	+	AGCTTTGGCTCTCACAAG[TATATTTTTACTTAT]AACAACTGAGACAGTGTTTTTGCAAGTTGCCATAACGAAACT	15	-4.2273	0
GL50803_008349_t1	unspecified product	-	TTGTCAGCAGAA[TATTTTATCATATAT]GCTTTTTAAACGTTCTGCAAATGCACTTTTTAAATCTGCTGGACAGAT	15	-4.23497	0
GL50803_005809_t1	unspecified product	-	TCTCTAAGCTTTTTTAAAAGCGAAGCCGAAG[TTATACACATATATC]GAAGAGCGCAAACAACCCAGTACATAACA	15	-4.2415	0
GL50803_0011556_t1	unspecified product	-	TATCGCCCAGGCCGGTTTTCATTTTCGGCCCAAGTATTGAGTAAAGGAGGAA[CATACACACATACAC]GCCAAGCA	15	-4.2524	0
GL50803_0029307_t1	UTP-glucose-1-phosphate uridylyltransferase	+	GCCACAATTGTAAGTACATGACTAATAA[TTATTTACATTCTAT]AATTCATGTAAACCTTGGTCAAAAACATTCCA	15	-4.22203	0
GL50803_0028626_t1	VSP	+	GATGCGTGCGGCCCGGTGGAGGCGG[CTTCCACTACTATCT]GATCGCCCCTTAGTGTGAGCGTGATTCGACGGGCA	15	-4.20293	0
GL50803_0050163_t1	VSP	-	TAAGTTTAAGCTTACACTCG[ATTATCATTCTCTTC]AATTAAGCTTGTAATCAATCCAGAAGTTGTAGACAAACCA	15	-4.20373	0
GL50803_0050100_t1	VSP	-	TAAGTTTAAGCTTACGCTCG[ATTATTATTCTCTTC]AATTAAGCTTATAATTAATCCATAAGTTATAGACAAACCA	15	-4.20533	0
GL50803_0050102_t1	VSP	-	TAAGTTTAAGCTTACGCTCG[ATTATTATTCTCTTC]AATTAAGCTTATAATTAATCCATAAGTTATAGACAAACCA	15	-4.20533	0
GL50803_0013727_t1	VSP	-	TGCGGCCCGCGCAGCCCTGTCACGCAAGGTTATGGCAGCTCCACTTACCGCG[CTTATACCCTTTCAT]GACGCTTG	15	-4.20677	0
GL50803_00102178_t1	VSP	-	TGGAGTTAGGATCTGTAATTAATTGG[TACTTTCTTCACTCA]GATGTATAGATTGGTCCATGAATGAGAAGAGCTT	15	-4.21343	0
GL50803_0050290_t1	VSP	-	TGGAGTTAGGATCTGTAATTAATTGG[TACTTTCTTCACTCA]GATGTATAGATTGGTCCATGAATGAGAAGAGCTT	15	-4.21343	0
GL50803_00137752_t1	VSP	-	TGAAGCTAGCCGTTTAACAA[TCTCATATTCCTATA]GTATCTGTATTCAAACCACAGACAAATAATAGTGTCAGCT	15	-4.21957	0
GL50803_0050370_t1	VSP AS12	-	TGCGGCCCGCGCAGCCCTGTCACGCAAGGTTATGGCAGCTCCACTTACCGCG[CTTATACCCTTTCAT]GACGCTTG	15	-4.20677	0
GL50803_007807_t1	WD40 repeat protein	-	TAGAAGTGCTTCGCCTGACGGTTATAATAGCAATTTCCATTAAAATATATGGTTAACATG[TACACTACTTCCTCT]	15	-4.2102	0
GL50803_0010881_t1	WD40 repeat protein	-	CGACTCTCTTG[CACCTTATATTTTTA]GATTTTTCCAGATTTTATGCTTTTGTGGCCATCAAATTTCGTTTACTCG	15	-4.22457	0
GL50803_0016722_t1	Xaa-Pro dipeptidase	+	CAAGAGGATGCATGGAGATGAGCCTCG[ACCCTATCCATTTAT]AATTTTAAAGATCCGTCCATGCTTGTCAAAGTA	15	-4.21273	0
GL50803_00221689_t1	Xenobiotic-transporting ATPase	-	[TTTCTCTTCATCATA]GGGTAAGAATAACTGGATATTGAACTGTATGGTCCCTGTAAACACGGACGGCACCTGCGA	15	-4.21033	0
GL50803_00221689_t1	Xenobiotic-transporting ATPase	+	TCGCAGGTGCCGTCCGTGTTTACAGGGACCATACAGTTCAATATCCAG[TTATTCTTACCCTAT]GATGAAGAGAAA	15	-4.21057	0
GL50803_0020802_t1	Zinc finger domain-containing protein	+	TGGGTAGAGCTGCCTTTGGGAGGGAAGACGGAATAG[CTTTCTTTTCCATTT]AAATAATTTTTCAAAAAATAAAGG	15	-4.18907	0
GL50803_0011434_t1	20S proteasome alpha subunit 2	-	TTATTTTTGAAAAGGCAGAGCAAA[TTTATCTACTCCCA]GAGAACATAGAGCGGCCTCTACACATCCGTTTCCGAG	14	-4.21118	0
GL50803_007950_t1	26S protease regulatory subunit 6B	+	TGGGCTACTGGGTGCTTTTGGCCGTTCTGGTTATTGTCTG[CTCTCTTCTTTTCC]GTCTCTTTACAACTAAAATAA	14	-4.17707	0
GL50803_00101919_t1	5'-AMP-activated protein kinase, beta-1 subunit	+	TTCTAA[TCCTTTACTCCTCT]GCCGTCTATCTTCAGCAACACCGGTGCTCTGACCAATTAAAAAGTTAATTAAAAA	14	-4.18739	0
GL50803_0010358_t1	A-type flavoprotein	-	G[ATATACTTTTTTTA]GCCCTGGTCTACATACTTCAATGATGGATCAACAGTTGTGGCCACCATTGCTTTATACAT	14	-4.22089	0
GL50803_0016585_t1	AAA domain-containing protein	-	AGACCCCAGTTTGGTAGTGTTATGGGTCTCAGTGATGG[CCCCACTTCTTCAC]GAGTGCCGTAGCCGGCATCTCCG	14	-4.20025	0
GL50803_009133_t1	ABC transporter	-	GGCCTTTAATTTACTTTAATCTGCACTTCATAAAGGG[CTCTATCCCTTTCT]GCCTTTGCACGGTGAATATAGGTT	14	-4.18314	0
GL50803_0021411_t1	ABC transporter, ATP-binding protein	+	GTTTACTGGTGATCAATTGATTTCATCGTAAAAATTAATCAACATTACCCTCGGCCAA[TCTCTTTCTTTTTT]AAA	14	-4.18332	0
GL50803_0016667_t1	Acyl-CoA synthetase	+	AATTTAGATCCAAATTTAGTATCCAAAATCTTTACATGACATTTTTTTGCTTAAAAA[CACACTCTTACCAC]AAAA	14	-4.22557	0
GL50803_00112885_t1	Adenine phosphoribosyltransferase	+	AAAGTCATTTTTTAGATCTTTCTTCTGCCTTCTTCAG[TTATCATTTTTACA]GGAGCATTGTTTTTTTGAGCTTTA	14	-4.22582	0
GL50803_004849_t1	adenylate kinase	+	CTGCCAACTGAAGACTTGACACACG[CCTCTTCATCCATT]GGCTCTTTAAATATATTACTGATATGCGATAAATAA	14	-4.196	0
GL50803_0013478_t1	ADP-ribosylation factor like protein 2a	-	AGGCAATTTTTAATTGCGAAACGTCTGTGCTACAGAA[TTTCACTATCCTCC]GGCCTTTCCAAGAAGGTATTACAT	14	-4.20079	0
GL50803_0028232_t1	Aminoacyl-tRNA hydrolase	+	[TACTATTCCTTCTT]GCAGGCTCAGTGTGAGAGCAAAACCCAGCACGTGGGATAAATAATTTCAGTGTATCTGCCT	14	-4.20521	0
GL50803_0015456_t1	Ankyrin repeat protein 1	+	GTCCGTATCTATAGAGATAGCGAATAGATCTCCATTAGGAAACAA[CTCTTCTTTTCTCC]AAAATATATTCTCCAG	14	-4.17707	0
GL50803_0017097_t1	Ankyrin repeat protein 1	-	AGCGCGG[ACTCCTTCTTTTTT]GTAACTTTTACAAGGAGTCGATAAGATTTGAACCATAGCCGACGTAGGGTTTTC	14	-4.18611	0
GL50803_0015410_t1	Ankyrin repeat protein 1	-	[CCTCACTTTTTTCT]GTAATTTGTGAATTTTAACAAAGCCACGCAGGCGCTTTACTCTCCGGGAGTCTAGAGCTCC	14	-4.1875	0
GL50803_0024412_t1	Ankyrin repeat protein 1	-	[CCTTTATTTTTCCT]GCCGAAGAAAGGGCTAAAACACCTGTAATTCACACTGTAATCTACAGCTCAGTCAACTGAT	14	-4.18879	0
GL50803_0014745_t1	Ankyrin repeat protein 1	-	ACCCGCTTATAAAATTTTATGGATTTAGGAGACACCG[TTTCTCTTCCACCC]AACTTTGTTCCATTATCTTCTGAG	14	-4.19043	0
GL50803_0010686_t1	Ankyrin repeat protein 1	+	TCATCGTGGATCCCGCTCATACGGGGTGCCGAAAGAGGTGACGTAGAGGCTGTTAAAGCAA[TTTCTCCTCTTCAC]	14	-4.19304	0
GL50803_00102813_t1	Ankyrin repeat protein 1	-	[TCCTTATTTTTCTT]GCCGAAGAAAGGGGCTAAAACACCTGTAATTCACACTGTAATCTACAGCTCAGTCAAATGA	14	-4.19346	0
GL50803_0061724_t1	Ankyrin repeat protein 1	-	TTTTAACTTCGTCTGCTTGCAGGAAGACACTGCCACGGAAACACACACTTTG[CTCTCTACTTCATT]GAGAACGGT	14	-4.19614	0
GL50803_008803_t1	Ankyrin repeat protein 1	+	AGATAATGTACCGATTATATTTATGCCATTCAGATAAGATAATTCTTCTTTGTTTAAGGTG[TTCCCTACTTTTCA]	14	-4.20211	0
GL50803_003290_t1	Ankyrin repeat protein 1	+	AGAAGCAAGGCGTTCAAGCAAGGCTTTGGCTGTTTCCTTGCGGTAGAGTAAACCATCAA[TATTCTCCATTTTT]AA	14	-4.20671	0
GL50803_008949_t1	Ankyrin repeat protein 1	-	GCCGCCAAGCTCTTGTGCACCTTAAGCTTTTTGCTTTGCAGAACCTTTGGATGG[ATCATTCACTTTTC]AACCCTT	14	-4.20686	0
GL50803_0016355_t1	Ankyrin repeat protein 1	+	AGTTAACCGTTTCTGAG[CATTTCCCACACCT]GTAGTAAATTGCTTTTTTATCTGACTGGCCACGGAATGGAACCA	14	-4.20918	0
GL50803_0015972_t1	Ankyrin repeat protein 1	-	ACTCTTTTTTG[TTACACCCTTATCT]GTACAAAGGACTCTAAAATTGAGAGAGGAAGACACCAATTCATAAGGTAG	14	-4.20964	0
GL50803_0015587_t1	Ankyrin repeat protein 1	+	TAGTCTG[TACCATCTTATTCT]AATTCTTTGGCTGTTTGAAGCACAAAATGAAGTGAACAAAAAACAGAAATCAGA	14	-4.21336	0
GL50803_0016220_t1	Ankyrin repeat protein 1	+	TTTAAAATAAAACTCCGTGTAAAA[TTTTACATCCATTT]AATATTATATCATTTTGGCACATTCTTTTGCTGGCCA	14	-4.214	0
GL50803_0095192_t1	Ankyrin repeat protein 1	-	GGCAA[CTTTTTATTTACAC]GCGGGGCATCGGCACGCCGACGCCGTTGAGTGAAGGAGCCTCCTTAAGACGCGCCG	14	-4.21632	0
GL50803_0016326_t1	Ankyrin repeat protein 1	-	GTCGGTTTTTAAAACTAAGAGAGGAGAGAGATG[CACCCATTCACTCA]GAAGATGAAACTGCGAGGACGAGCGTGT	14	-4.22086	0
GL50803_0014254_t1	Ankyrin repeat protein 1	+	GCAGCCTTGTCTAAAAGGACGTCTGGTGTGGTATCG[TCCATACCACTTTA]GTTAAAGGTGTTAAGGATTTTAAAA	14	-4.22404	0
GL50803_00135725_t1	Ankyrin repeat protein 1	+	TG[TTCACTTACCACAC]AAGGCAAGAAGGGCAGAGGGGATCCAGGGCGTACAATCTGTGTTTGGTGCGCTATCTGG	14	-4.22604	0
GL50803_0016843_t1	Ankyrin repeat protein 1	+	AAGCATCATGCAGAAGCCTACGTGGTTTATCGATCCTTAAGACGCGAG[TATTACACTCACCC]AAAAATTTGTCTT	14	-4.2265	0
GL50803_0011493_t1	Ankyrin repeat protein 1	+	TGGTACTGG[CACACATCACACTT]GCGCTGTGTTTGCGGGGTTGGAGCCCATGCTTTTAGAGTTTTTTCTAAAACC	14	-4.23232	0
GL50803_004329_t1	Ankyrin repeat protein 2	+	[TTTCTCCTTTACTC]AATCAGGATGGCGAGCGGCAGTGTGAATGATGTGTCTTAGCAGAATTTTAACTAGGGGAAA	14	-4.19339	0
GL50803_0089845_t1	Ankyrin repeat protein 2	+	ATTATAG[CATTATCCATCTAT]GGAAGCTGTGGTAGTGTCTACTGAATTGAAGAAGCCCGATTCATTAAATTTTAA	14	-4.22171	0
GL50803_0015076_t1	Annexin	-	ACTTTTTTAATCGAAACGCAAAGCCATG[CTATTCACTATCCT]GCGCCTCCTCCGCACAGCCACACTCCTCTACGC	14	-4.20471	0
GL50803_00112103_t1	Arginine deiminase	-	GTACTAGGATTTTTTTCTCCGGAAG[TTTACACACCTCAC]GTGTAGACGTTTAGCTCTTCTCAAAAAGCATATAAT	14	-4.22604	0
GL50803_007953_t1	Arsenical pump-driving ATPase	-	TGGGAAAATACTAACGATGAATTATTTTAAAAGTAGATTTTTGGCATG[CTTTTTCTATTCCT]GATTGACTTGTTC	14	-4.18679	0
GL50803_008513_t1	ATP-binding protein	-	TTCTTTTAGGGATTCAGGAGTAAAAAAGTGAGTGCATGACTTTAAATCTCAG[CTTCCCCCTTTACA]GAATATATG	14	-4.19718	0
GL50803_0014109_t1	ATP-binding protein	+	GAGCTCATAGTAGAATTCAGACGTCATGGTTGTAGCTGATGGATTAAATTTTTGCCAG[CCCATCTACTCCCA]GGT	14	-4.20546	0
GL50803_0015048_t1	ATP-dependent RNA helicase-like protein	+	AAATTGCAAGTAAAAATTGCTAATAG[CATATCTACTACTT]GGTCATAAGATTTGGAGGGGAGAGAAATAAATACA	14	-4.22239	0
GL50803_004812_t1	Beta-giardin	-	[CCTTTTATTTTCTT]AACTTGGGCTCAAATTTTTGCGCGCAAAAAAGGGTTCCGCCGGCGGTAGCGCGTCTTGAGG	14	-4.19164	0
GL50803_0013652_t1	Calmodulin	-	TG[ACCTCCTTTTTTAT]AAGTTGTATGAAGCCGTCAGCATTTGTGACGCTCATCTCCGAACAGCTCCATTATCGAC	14	-4.19686	0
GL50803_0016468_t1	Cathepsin B	+	CTCAATGGAATGGTCATCTTG[TCCCCATTCTACAT]GAAGTTTGTAAAACCAAAAAATTAAATCTGTAGAACCAAA	14	-4.21007	0
GL50803_00101594_t1	CCAAT-box-binding transcription factor	+	CAGGGGGCCGTGCGGCGCG[CATTCTCTTACACA]GATTGACAATGCAGGCCGTTTACATTTAATTCTTCAAATCCC	14	-4.22279	0
GL50803_0010606_t1	CCR4-NOT transcription complex, subunit 7	-	TTTTTACAAAGAGTACACCACACCCCTGTTGGCAGCAA[TCTACTCCCCCTCT]AATTGCAGTCTGTCAGCGTGATA	14	-4.18482	0
GL50803_009829_t1	CDP-diacylglycerol-inositol 3-phosphatidyltransferase	-	CCCCGCGGTCCACGCTGTTTTTTAGTTTCAA[CATCCCCTCCCCCA]GCTATCCTTTCGGCTGAACTGGAGCCACAG	14	-4.19671	0
GL50803_0016406_t1	Chaperone protein DnaJ subfamily C	-	[CTTTATATTTATTT]AATTCTCGAAAGCAGATTGTAGTAGTTAGACTAAGCTTACTGGTTGAATCAACTGCATAGT	14	-4.2125	0
GL50803_0014581_t1	Chaperone protein DnaK HSP70	-	GGTCCGCAATTTACATTTACAAAGAAG[CTTTTTCCACTTCT]GGGTGGAGCGGAAAACACCCGAACAAGACGGATA	14	-4.18657	0
GL50803_00103891_t1	Chaperonin 60	-	TTATATGCTTTAAAGCATTGGAAGGTGTCAGCATCTGATAAAA[TTTACACCTCCACA]GTAGTAGCGACGATAGTT	14	-4.22218	0
GL50803_0027918_t1	Cystatin	+	[TTCATCACTTTCCC]GAGACGTTTATGTGCCTCATGAGTGGAGTGTGATTTATCGCATGATTACAAAACCAAAATC	14	-4.20143	0
GL50803_0017478_t1	CytoDHC cytoplasmic dynein heavy chain	-	TTCTATTTAAAAGGGAGGAGTTTTACTTAG[CTCCCATTTACTTA]GCTCTCATGGCGTCGTGAATGCTGCTATAGT	14	-4.21007	0
GL50803_0013091_t1	Deoxynucleoside kinase	+	[ATACTTTTATTTCC]GTGGGGAGAATTCACTTTAAAATGGTTTGGCTCTTGAGACGTGCACTACTGGGAAAATAAA	14	-4.20796	0
GL50803_006733_t1	DHHC palmitoyltransferase	-	AAAAATTTTTCTTTAAGCCCCTGGCACGGCCCTCAACATCCCTGCTTTGCACGTTTTTCTG[ACATCTTTACCACA]	14	-4.22643	0
GL50803_0096562_t1	DHHC palmitoyltransferase	-	CGAA[TTTTATACATTTAT]AAAAAGTAGAGAATGCCTCCAGATCCGAGCATGATCACAAAGCTTTTGCAGCAGGCC	14	-4.22668	0
GL50803_0023420_t1	Diphosphomevalonate decarboxylase	-	TTCTGCTGTCCTTAATGTAAATTGGGTTTCAAAAAATAGAAACTAGGCTGTGTG[TTTCTCTCCCCACA]GATGGAC	14	-4.19911	0
GL50803_0010840_t1	DNA-directed RNA polymerases I and III 16 kDa polypeptide	-	CCTTTTATTAGCATAAAAAAATGCAGACAGACAA[TCCCCTCACCATAC]GTGGCCGCTACACTTTACATTGCCTCA	14	-4.21221	0
GL50803_002753_t1	Dolichyldiphosphatase	+	[CCTTATCCCACTTT]GACAGCTAACATATTCTTTGGGAACGGCCCCTTGTGCCACGTTTTCTGATCATAAAATCCC	14	-4.19793	0
GL50803_0015112_t1	Dual specificity phosphatase, catalytic	-	TTTTTTTGAAA[TTCTATTTACTTTT]AATCCCAACGTTCAGCGGGTTCTTTCGTGTCGTTTATAGAGGCTGACGGT	14	-4.20493	0
GL50803_0017570_t1	Elongation factor 2	+	TCCGGCACACCCTATGCAGAG[ACTTATTTCATTTA]GAATTGAATTTGTGTTAGAATAAAATACTCCCTACGACAT	14	-4.22032	0
GL50803_0040244_t1	Emp24/gp25L/p24 family/GOLD protein	+	[ATACATTACTTTTT]GGCTTATTACTTTGGCTTGATTTTTCAATTTGACGCTTTGAAGCTGTCGATCAGCCACTGT	14	-4.21796	0
GL50803_0012066_t1	Endoglycosylceramidase	-	TACAAATTTAGAAGCAGTGATGGAAG[TTTACTACCCATCT]GAATGTAAGAGGTTTATCGGTCATATCTTGGTCAA	14	-4.20964	0
GL50803_0013653_t1	ERCC4 domain-containing protein	+	AGGTATCCCCAACCTTGCGCACAAGCACCTGAGAATATGCTTCCAGTGACATTG[ACCTCCTTTTTTAT]AAGTTGT	14	-4.19686	0
GL50803_0015538_t1	Eukaryotic translation initiation factor 5	+	AAATTGTTTTTATTTTAACTTGATTGCGGGAAGCACTTACTTTTGGG[CATTCTCACCTTCC]GAGAAAGAGGACGG	14	-4.20096	0
GL50803_0033870_t1	Ferrihemoglobin reductase	+	CAACTCTGCAAATG[CCCACATTTACTCA]GTTGCTTGGAAAACAGACTCTCAGTTTACACGACCACGGACCAAAAA	14	-4.21925	0
GL50803_00114218_t1	Gamma-tubulin	+	G[TACCTTTTCTCTTC]GCAATGTGCGTTTATATTGAAAATTTGAAGCAATTCTGCAACTTTGTAAGTGCGTTTTAT	14	-4.19732	0
GL50803_008826_t1	Glucokinase	-	TTTTATTGGAGAA[CATACCTATCACTT]GTAATTTGTGAGAAACGCTATAGATGTAAATTGAAAAATATTCACAAA	14	-4.22175	0
GL50803_009115_t1	Glucose-6-phosphate isomerase	+	TCAGATAAACAGTATATAATTTTGAACCAGTAG[ACCTTTACATTACA]GGGCCTTCCTAAATTTAAATCTTCTAGG	14	-4.22814	0
GL50803_0016001_t1	Glutamate-cysteine ligase	-	GGCTTCCTTGAGTACTTAAATTAGACAAACTAATTAAAAA[CCACATTTTTACAT]GTCAGAATAGTTTGGAATGTG	14	-4.22204	0
GL50803_0014174_t1	Glutamate-rich WD-repeat protein	+	ATGCTCCCTGCAGCCCGCCAAACAAGGCTCGATATGCGAG[TCCTCCTTTTTCTC]GTTGGTTGTCAATAAATGCAA	14	-4.18193	0
GL50803_008173_t1	Glycerol kinase	+	CCCCGCGGAGCCCTTTGAAGCGCACTTCAAAATTATTGGGACG[CCTATCTCCACCAC]AACTTCGTCCACAAAAAT	14	-4.20932	0
GL50803_0017149_t1	GTP-binding protein	-	AAATCTATTTTTAATCTTGATTTTTTGTGCACG[CTTACTCATCCTTT]AATAAAGCTTCAGACAGCAGCCAAAAGC	14	-4.19721	0
GL50803_0015867_t1	GTP-binding protein	-	CGAGGAATTATTTATAATAATG[ATTATTTCACTATC]GGGTCGCTTACATCGCTTACTAACGCCGTAATATTTGTG	14	-4.21764	0
GL50803_007203_t1	Guanylate kinase	+	GCTTAAAAATCCAGGGTTGTATAA[TTTTACTCTCTCAT]AATGCTTTAACGAAAAGATAGCCAAAAGGATTGGTTC	14	-4.20146	0
GL50803_00113213_t1	High cysteine membrane protein EGF-like	+	AACCTATGG[ATTACCCTTCTTAT]GTTTGTAACATACTAACACATGGTAAGCCAGGGCCATCTTTAAAATCACTGT	14	-4.20479	0
GL50803_0015475_t1	High cysteine membrane protein Group 2	-	CACAGAAAATGAAAAGGACTTCCATGAGGCACTG[TCCTCTATTTACTC]GCCAGAGTAGAAAATCCTGAATAAGTA	14	-4.20286	0
GL50803_0014017_t1	High cysteine membrane protein Group 2	-	CTTCCAAAACCCAATAACCAGAGCCAAACTG[CTTTTTTATTTTAC]AACCTATTAATGTCTAAGTATTATAGTTTA	14	-4.20746	0
GL50803_0091099_t1	High cysteine membrane protein Group 2	+	GATACCGATCTAG[CTATACCCCACACT]GCTTAAAAATAAAATACGAGATAACTTGGCAAATCAGTATTAGCACTC	14	-4.21486	0
GL50803_0039904_t1	High cysteine membrane protein Group 2	+	ACTATCTGACTCTCGGCG[TTTCTATACTCTAC]GTTGGGAAAATTAATAATAAATCTCCGCCAACCATCGGATAGC	14	-4.21568	0
GL50803_00113801_t1	High cysteine membrane protein VSP-like	-	GACAAA[TATTATTCTTTATT]AAATATTAGCGAGAATTGAGCCCAATATATTGACTAAGCTGTTGGAAGCGATATT	14	-4.21879	0
GL50803_00112584_t1	High cysteine membrane protein VSP-like	-	GCTGAG[CATTATTATTTATC]AAATACCTATAGAATTTACATGCAATGAAGTAAGCAGGTTATTGGGAAACCAGTT	14	-4.22764	0
GL50803_009276_t1	High cysteine protein	-	AACTATAATTAA[TTTCCCACTTTCTC]AACATGGCAATAGCTGTTGCCAAACTTTATGCAAAGCAATTTATTGATC	14	-4.19275	0
GL50803_004084_t1	Hop1	+	TCGTG[TACATTTATTTTCC]GATTCCCGGCGCCGTACCCTCCGCAGGGAACGGCCAGCCGAAATTAGAAACTAGCA	14	-4.21979	0
GL50803_0013962_t1	Hydroxymethylglutaryl-CoA synthase	-	GACCTTGCTCCAAAAGCAACAA[TTATTTACCCTACC]GCGCAAACTTTAAGTGTGCGCACATTAATTGCTATTGCT	14	-4.21414	0
GL50803_002305_t1	Intracellular protein transport protein USO1	+	TCAATGTGCCCCAGGGCTACAGTGCAGACAA[TTACACATTCATTT]GTTTCAAATTTCAAAAAAGCGTGTTAACCA	14	-4.22414	0
GL50803_003581_t1	Intraflagellar transport complex B, subunit 20	-	TTTTGGGCTGTTTGCAA[TTTACTATCTCATT]GTGAGTCGCTACATAGCTCAAAGCACCTGGAGGATCATCGCTGT	14	-4.21229	0
GL50803_006072_t1	Kelch motif-containing protein	+	GCTCCTTTATTGTTTTGAGCTAAACCTACTGCAATTAG[TTTTTTCCATTTTT]GAAATAAAACTCTCAACACTTCA	14	-4.19607	0
GL50803_0014014_t1	Kinase	+	ATTTTTCAGGG[CTTCTCTTCTTTTC]AATCACAGACAAGCTAAGACGCAGCGTAATCAATCTGACTTTGAAGACGC	14	-4.17939	0
GL50803_0017335_t1	Kinase, CMGC SRPK	-	GGCTG[TTTTCACATTTTTT]GGTAGAGTACCAATTTTCTTTGGTCTAGAAATCGTCAAATGCAATCTCCACGGGAC	14	-4.20621	0
GL50803_0017622_t1	Kinase, NEK	+	ATATTCCTTTCTGG[TTTCCATTCCTCCT]GCCTCCCCTCGCGGAACTTTAAAAAACTCAACTTGCTTTAGGAAGCA	14	-4.18721	0
GL50803_0016479_t1	Kinase, NEK	+	AATACGGTAGATGCCCGAGAGGTCCTTCATCCTTTTGAGTGAGATTTAA[TTTATTCCTCCCCT]GCTCCCCGCCCC	14	-4.18764	0
GL50803_0016279_t1	Kinase, NEK	-	TGGCTTCTGTTGCAA[CTTTTTTACCCTTT]GATTTACTGACTTTCGTTGTAAGCGCCCAAAAGACTTGTCGCCCAG	14	-4.19093	0
GL50803_0024321_t1	Kinase, NEK	+	TTCCGTGTACTGCAA[TTCCCTCTTCTTTA]GACGCCACAGAGTCAAAAAAACTCACACTCCATGCACCCATAAAAA	14	-4.19214	0
GL50803_00101866_t1	Kinase, NEK	+	AGGAACGCTCCTCTGAAATGTAAAAGATGGGAATTTTAATCATTTTTTG[CTCCCATTCACTCA]GCGGTTGACAGA	14	-4.20539	0
GL50803_0040904_t1	Kinase, NEK	-	ACACCTGCAAAACCGATACAGGAGCAAACGACCAACTTTTAAGTGAAATG[TCCCTTTTTACTTA]GTATTTCTTTT	14	-4.20546	0
GL50803_0012152_t1	Kinase, NEK	-	ACGCTTGACAACCAG[TCTTTTTCATTTTA]GCAAATAATCAGCAGGGATTACGATCTTTCGCCTCTCCTCTGTGAC	14	-4.20718	0
GL50803_0013479_t1	Kinase, NEK	+	AACACAGACGCAAG[CCTTTACTCACTAC]AACAGATCTCGCTTCTAAATCTGTCAGAGTCCCAATGTAGCTTGTTC	14	-4.21275	0
GL50803_0016967_t1	Kinase, NEK	-	TTTTTACTCTCGCTTGGATTTTGATTTGCACAACGTTTAA[TTACATATTCTATT]GAACGTGAGGCCATAGTTAAC	14	-4.22371	0
GL50803_0017368_t1	Kinase, ULK	+	AAATTCATAGAGGGCAGGAAAAATAAATGGAAATTAATTGGGCAAAGACGGGGCAGGCCAG[CCTCCTTCACCTCT]	14	-4.18257	0
GL50803_00112729_t1	Kinesin like protein	-	TCAACTGAAAAATTGCAAATCCTGGGAGTTTTTTTGATGCCAACCTCTGTAAG[CCCTACCCTACTCT]GGCGTGCA	14	-4.19357	0
GL50803_0016161_t1	Kinesin-16	+	ATAAGTAAACGGTCTTTGGGCCTTACGCAAGGCCGTTGCTTTTAGATATTTAAAATTTCAG[TTTCCTACATTCCC]	14	-4.20186	0
GL50803_00102101_t1	Kinesin-3	-	TTCTTTTTTGTCAAAGCTCCAGCCTGTGCCATTTAAGACATGTTCAAATGAGAGTG[TCTACTCCACTTAT]GTCTA	14	-4.21114	0
GL50803_0015134_t1	Kinesin-6	-	CACTTAAAATGGATTGCATTATTTATTAAAATGTCCTTTTATTAAAATG[TCCTTTTCATTTTT]GTTACGCAGACA	14	-4.19411	0
GL50803_004371_t1	Kinesin-8	-	GGAGAAATTCGATTTTTCGATTTTGCAGGCCCGGGCCAGACCG[CCACTCCCCACCCC]GCAAACAGCCCCTTTGCA	14	-4.19507	0
GL50803_0014547_t1	L-asparaginase	-	TATCCTTTG[CACCTTCACCACCA]GTCAAATTATTTCTCTAGGCAATGCTTTTATGTTAACACAGCCAAGAACAGA	14	-4.22107	0
GL50803_005800_t1	Lipid binding protein	-	TTTATTTAAAGAAAGCATG[ATTTACACTACACC]GGGTCAAGTAGTCTCTAGACCCCGCGCTACTTCACTGCATGG	14	-4.22718	0
GL50803_0015063_t1	Long chain fatty acid CoA ligase 5	+	CTAGTGACCAGCCCTTTTAACATTTGTAAACCTATTCCCTGCTTCATTATG[ATCTTTCCATTTCT]AAAACCAAAA	14	-4.19161	0
GL50803_0061590_t1	LSM domain-containing protein	+	AGG[TTATCCTCCACATC]GACTGCCATCGAATTTACAGACCTTTAATTATTTAATCGTCTTACAGGCGGTTTTTTG	14	-4.21154	0
GL50803_002812_t1	Metal ion transporter CorA-like divalent cation transporter family protein	+	TCGTCATAA[CCATCATCACTATA]GTCGCTATAGTTATTGTGAGAGATGTAACGGGGCATCAGAAAAACTTTAAAG	14	-4.22936	0
GL50803_0093551_t1	Metalloprotease, insulinase family	-	[CTCTCACTTTTTAT]AAATTAAAAATATCGCGTCTTGTGGCGTTCTTTGCAGCTTGGTTGCCCCGGACTTTGAGGG	14	-4.19911	0
GL50803_004964_t1	Mevalonate kinase	-	[TTCCTTTTCCCTTT]AAAAAAGTCGCCATGTTATGCTCCGTCTGTAACTCTCACTTTAAACCAATAGATTACTGCG	14	-4.18143	0
GL50803_003154_t1	Microsomal signal peptidase 12 kDa subunit (SPC12)	+	TCTGCACAACGGTATTGAATTTTCTACAGATATCACCAACAGGAAGGGGCATTCG[ACTCTCCTATTTTT]AAAAGA	14	-4.19518	0
GL50803_007517_t1	mRNA cleavage and polyadenylation factor CLP1 P-loop domain-containing protein	+	GGTTCGGCCATATTTGAAG[CACTTATCTCTTCT]GAAAGAGCTCCCTCGGAGTAAATAAAATTTGCACGATAGAGG	14	-4.19882	0
GL50803_0088059_t1	Myb-like DNA-binding domain-containing protein	-	AAAAGCAGTTGTAAAAGTAAAGAGTTAAGGCTTAAAAAATAAGTACGTTTGGCG[TTTCTTTATTACCT]GTGGAAG	14	-4.20207	0
GL50803_0088059_t1	Myb-like DNA-binding domain-containing protein	+	CTTCCACAGGTAATAAAGAAACGCCAAACGTACTTATTTTTTAAGCCTTAA[CTCTTTACTTTTAC]AACTGCTTTT	14	-4.20425	0
GL50803_0024512_t1	Neurogenic locus notch-like protein	-	TTTTTGTTACG[TTTACCTTACATAT]GAGCATCTACATCTGCCCTGCTCATCATCTCTGCTTTGTATGCCTCAACT	14	-4.22454	0
GL50803_0015382_t1	NHL repeat-containing protein	+	CCTGCATAATGCTAACTGCTTTGCAAGAGCCTGTAGTG[TCACATATATCTTA]GAGGTATATGCTTAAAATATAAC	14	-4.23418	0
GL50803_004235_t1	Nuclear LIM interactor-interacting factor 1	-	GGTACTAACTG[CACACTTCTATCTC]GAAGATACTCTTGAAGACTCAAAGTTTTCAGCCTTGATTTTTATGTTTTT	14	-4.21279	0
GL50803_00112408_t1	Nuclear pore complex subunit	-	TCTCTTG[TTTTACATATTCCA]GAATTTATTATTGCAATTTCAAGCAAAATTGCGTTTGTAGCTAATACAAAAACC	14	-4.22454	0
GL50803_006138_t1	Nucleoporin autopeptidase	+	TGTCCCTGGTTGAAAAAATTCAGGCCAAAGCCCTGTGCTCCATTGGACTGTTG[TCCATACATTTTTT]AAGCTCGG	14	-4.21439	0
GL50803_0014135_t1	Nucleoside diphosphate kinase	-	CAAATTTTAGGATAAATTTATTAACACAAAATG[TCACCATTACCTAT]GGCCTCCGCGATTGCCAGCCCGATAGAC	14	-4.22193	0
GL50803_0096818_t1	Nucleoside transporter	-	AATGCCTTAA[CACACTTTTATTTT]GTTTTTCCTTCAGCCAAGAAAATAAGCGGAACCATCAAAAATTACATGACT	14	-4.21632	0
GL50803_0014603_t1	NUDIX domain-containing protein	-	TTTTTGAATTTGCCGTTTTCTCAAACGAGACG[TCCATCACTCTTCA]GGTACATGCAGACGTTGACAAACTCGTCT	14	-4.20943	0
GL50803_0017291_t1	Orc4	-	CTCGGCAGCTG[TTATTTACTTTCCA]GTGGGTCGCGGCGCTTTTAACCGAGGATGCTCGTGAGATCAGCATCCCCC	14	-4.21482	0
GL50803_00114462_t1	Outer dynein arm-docking complex subunit 2	-	AGATATGAATTTTGCTTTGG[ATTTTTATTTCTAC]GATTTGGAGCAACTAAACTGTGTTGCATGGCGCTTTCTTCA	14	-4.21164	0
GL50803_008381_t1	PHD zinc finger domain-containing protein	-	TCAATTTTTAGAGCCATAAATACCGGGGAG[TTATACTTACTTTA]GCTTTACTTAAGAGCACACTTTATTAGGAAC	14	-4.22729	0
GL50803_0016558_t1	Phosphatidylinositol 4-kinase	-	TAAAATTTACACAAAAGCCCTTTTAGCTATCTCTACAGGCGTGCGTGAA[TATCATTTTTCCTT]AATTCAGAAACT	14	-4.20671	0
GL50803_007139_t1	Phosphopantetheine adenylyltransferase	-	CTAATTTCATTTTAAGCTGCAAAAGAAGTGTCTTGAGCTACG[TCTTCTCCCTTTCA]GTCTCGGCTAGAGGATGTA	14	-4.18957	0
GL50803_009087_t1	Polysaccharide biosynthesis family protein	-	TTAAAATGATATTGCGATAA[TACTCTTTACTATC]GCCATTTTAAGAAGATGCTTTAATATCTTTTCAAATCCATG	14	-4.21825	0
GL50803_0013437_t1	Protein 21.2 [Source:UniProtKB/TrEMBL;Acc:Q967Z9]	+	GTAATGATGAACTCATCGACATG[TTTTCTCACCTCCA]GTCCTCTTAGTAAAGCCAGGTTTTAAAATTTGTTGTAT	14	-4.20039	0
GL50803_00103285_t1	Protein BAP28	-	TTAATTAATTCTTTCTCGGGGACCTACCGCCCACAAGAAAATCAATGAGCAGGCGTCCGTG[CCATTTACACTCTA]	14	-4.22114	0
GL50803_009088_t1	Protein deglycase	+	CATTTAAAATGATATTGCGATAA[TACTCTTTACTATC]GCCATTTTAAGAAGATGCTTTAATATCTTTTCAAATCC	14	-4.21825	0
GL50803_00113021_t1	putative Acetyl-CoA carboxylase/pyruvate carboxylase fusion protein	-	GTTCGATATCAGAAAATAAAAAGATCCGGCTGCTAACG[TCTACTATACCTAC]AAGTATATGGGTAGCAATTTACA	14	-4.22536	0
GL50803_0016887_t1	putative ATP-dependent RNA helicase HAS1	-	AGATTACAATTAATTCGCTCGCCCTTTCTACATAATTATTG[CCATTATTACCATT]AACAATAGACTTTTAATTGA	14	-4.22036	0
GL50803_004558_t1	putative Deoxyguanosine kinase/deoxyadenosine kinase subunit	+	TTTTTGCAG[CCATTTCCCTTTTT]GCCTACTAACCTTCGCGTCTTACGAGCCTCCGTTCTACATCGTAAAAAATAA	14	-4.18971	0
GL50803_0060567_t1	putative Got1 family protein	-	CTTCTAGTTTGGTCGCTGTGCAACGCAATTTAAAAACTGCAA[TTTATCACTCATTC]GATTTATTGGCAGAGGCTC	14	-4.21411	0
GL50803_00113892_t1	putative Long chain fatty acid CoA ligase	-	ATGATAGATTTTTTTTTCGCGTAAGGCAAGTATCGTG[TTTACTTCTTTATC]AAGTAGACGATTAAAACGGCCGCA	14	-4.20611	0
GL50803_008929_t1	putative Metal-dependent phosphoesterase	+	CACTATGAAACCCTGGACGCGGGCCAGTCTACAGGATGCG[CATTATATTTATAT]GGATAGTCTGCAGGCGTTTAA	14	-4.23614	0
GL50803_0015078_t1	putative Misacylated tRNA(Ala) deacylase	-	ATAATTCACTTCTTTTTGGAGTATCTCAAAGCACGGCGTTTCGG[ATCATCCCACTCTT]GAATCCAGCTATCACGT	14	-4.20075	0
GL50803_0017294_t1	putative Mo25-like protein	+	TCATATTAG[TATCTTCTACTCCT]GTAGCTTACATGTTGTTCAAAAGCTGTCAATTCTCGTATTCATGGCCAAAAA	14	-4.20129	0
GL50803_0017393_t1	putative Nucleotidyl transferase	+	ACGATAGTACTTGGTTAAAGCTCGTGCGAAGATGCCATGCCATCAAACCTTAAAAATACAA[TTATTTCTTTTTTA]	14	-4.2085	0
GL50803_0013606_t1	putative Phosphatidylinositol-4-phosphate 5-kinase	+	GAATTTCAAAAACAGATATTTCGCAGCGTGGGTGGGAGCATGCGGG[CTTCTCTTTCCACC]GGAAACATTGACCCG	14	-4.187	0
GL50803_007261_t1	putative Phosphatidylinositol-4-phosphate 5-kinase	-	GGTCTATCGGCGCAAGATATTTCTTGGATTTGTCG[TTTTTTATTTTATA]GTTCAAACAACTCGATAGCAGTACGG	14	-4.21993	0
GL50803_007030_t1	putative Prefoldin subunit 3	-	TCAAGGACCAGTAACCAGCTTTTTGAGCTTTTTAATTTTTTTAATTTTTGAG[CACTCCACTTTTTT]GGCGGCAAT	14	-4.20361	0
GL50803_004548_t1	putative Pumilio-family RNA-binding protein	-	AAAGGTGGTCCGACGACAGTACTTTTCAACAATG[ACTTATCATTTTTT]GACTGAATCAGAAGTACTCTAGTTTGA	14	-4.20854	0
GL50803_0016806B_t1	putative RNA-dependent helicase p68	-	CTGTGTGTTAGTGTTTGCAGG[TCCCTCCTTTTTTT]GCTGTTTCCCCAACCTCAAAATGGCTTCCAGGACTATGTG	14	-4.18182	0
GL50803_00102515_t1	putative RNA-directed RNA polymerase	+	CGATAGCCCG[TCATCCTCATTCAT]GCGCTTCGCTCTATCTAGATTTTTTAAGACAAAACAGGATAATCTGGGCTT	14	-4.20943	0
GL50803_007031_t1	putative Spindle pole protein	+	ACCAGTAACCAGCTTTTTGAGCTTTTTAATTTTTTTAATTTTTGAG[CACTCCACTTTTTT]GGCGGCAATAAAAAG	14	-4.20361	0
GL50803_0021444_t1	putative Spindle pole protein	+	ACGTCACTTCGGTCATTCCGG[TCACCCATTCATTT]AAATTTGTTAAACAAAATTTAGAGGGGTTGTCTTTTCCGA	14	-4.21139	0
GL50803_0027694_t1	putative zinc finger motif, C2HC5-type domain-containing protein	+	TTTCTGTTGCGCTAAGTAGACTGTGTGTTAGTGTTTGCAGG[TCCCTCCTTTTTTT]GCTGTTTCCCCAACCTCAAA	14	-4.18182	0
GL50803_001695_t1	Rab11	-	CCGATTTTTTGATCGAACTTTATTG[ACCCATCCTTCATA]GAGATGCGCCCGGACACAGGTAATGGCTCTGCACCT	14	-4.21475	0
GL50803_0013523_t1	RAS like GTPase	-	GGGCTTTTTGAATTTGGAATAGTACAGATTTAATAGTGCAATCTTAGGAAGTAAAGAGCTG[TCCCACACATCACT]	14	-4.21782	0
GL50803_009718_t1	Ras-related protein	-	[TTTTATCTCATACT]GATTTTTTAGCGTTAAATAATTTTAAGTCATTGGTTTATAATGCTGCACAAGATTTCAATT	14	-4.21071	0
GL50803_003279_t1	Ribonuclease	+	GACATGG[TTCACATTCATCCT]GAAAGTGGGATATGAACCCAACCACATCAACTTAGATTAAATTAATTCATGTCT	14	-4.20836	0
GL50803_008001_t1	Ribosomal protein L15	+	AGCACGAGGGTTGTTTAAAATTACAACAATTTAAAATTCACTTCATAGG[ATCATTTTTTACCC]GGCCTGAATTCG	14	-4.20732	0
GL50803_0014869_t1	Ribosomal protein L24e	+	CTTTCGACAAGGCTCCTGGAGAGCCGGCCGAGAGTG[TTTCTCTACCATTT]AAATACTTTAAATAATTCAGGAACA	14	-4.20193	0
GL50803_0036069_t1	Ribosomal protein L34	-	CTCGGGCGGGCAGCTCTTTAGTAATTAAAAGCCAATTTAAAA[TTCTTTCTATTTTT]AAAACGAGAATGTATCGAG	14	-4.19436	0
GL50803_0013926_t1	Ribosomal protein L7Ae/L30e/S12e/Gadd45 family protein	+	AGGGCAATGCCCATGATAGCGCTCGTAAA[CCTTTTTTCTTTCT]GTACCTCTCATTTTAAAATCGCTCTGGCGGCT	14	-4.17864	0
GL50803_008002_t1	Ribosome biogenesis protein Nop16	-	TGCTCGCCGACAGCACGAGGGTTGTTTAAAATTACAACAATTTAAAATTCACTTCATAGG[ATCATTTTTTACCC]G	14	-4.20732	0
GL50803_0016464_t1	RING-H2 zinc finger domain-containing protein	+	[ACATTCTTTATCTT]GAAAATGATTGTGAAAAAACCTTTTTGCCTACATTCTCAGAGCTGACCGCTGGCGGGAGCC	14	-4.20618	0
GL50803_008157_t1	RNA polymerase II subunit Rpb5b	+	GTCCTTGCCTCCGCGCAGCTGACAACTCGTAGTTTACTCTCG[ATTTACTCTCTACT]GACATTGCATTTAAAATAA	14	-4.20196	0
GL50803_00121061_t1	RNA polymerase III subunit C34	+	TGTGTCAGTACTGGTCGTCACGCTACCGTCCAGGGCCCACGCTTGTG[CCTCTCCACTACCT]GTTCTAAAAAACCA	14	-4.19314	0
GL50803_00121062_t1	RNA polymerase III subunit C34	+	TGTGTCAGTACTGGTCGTCACGCTACCGTCCAGGGCCCACGCTTGTG[CCTCTCCACTACCT]GTTCTAAAAAACCA	14	-4.19314	0
GL50803_0014310_t1	RNA polymerase Rpb4	+	TGGTGTGCGCCAGCTCTGGGACAAAGCTGCGCCCGACACGTG[ACCATTCCCCATCT]GTAATAACTTTAAAAAGGA	14	-4.20011	0
GL50803_0017584_t1	RRM domain-containing protein [Source:UniProtKB/TrEMBL;Acc:V6TDB8]	+	G[TATTTTACTTCATT]GCATATGGCAAAAAGCTTAACAAGTCCAGCAACGTTGAGCCGGGACGAGCTGGAGGACGG	14	-4.21857	0
GL50803_0014874_t1	SAS-6_N domain-containing protein	+	GAGAGGCAA[TATCTATCTCCATC]GTCCAGAGAAGAAGGGGTTGTGCAAAAAAGTAAATTTAGCTTTTGTCTAAAA	14	-4.21461	0
GL50803_0016299_t1	Sda1, severe depolymerization of actin	-	[TTATTTTATACCCT]GCTTTGGATCTTAAAATCGCTTTCCGAAGTACAAGGAGCCACCAAATCTAAGACGAGATCG	14	-4.21221	0
GL50803_0016773_t1	Sec1 family protein	+	CCGACGGGAACCTCACGCTCTGCGAGTGCAAGGCTCGCTTCCTTAAAA[CACTCTTCCATTTC]GTCAAAACAAAAA	14	-4.20329	0
GL50803_0017164_t1	Sec24-like 1	-	GAAAGACCGCGCGCCACTCTAGAAATAAATTAAGATCAAATTTACCTAGAGAACGCG[TTATCTTATCTTTC]GCTT	14	-4.20461	0
GL50803_00112258_t1	Sec7 family protein	-	TTTTTATAAAATGAGCATTAATCAAATCTTTAAAACTTACCTGG[CCCTTCACCTTTTC]GCTTTGCAGCGTCAGCG	14	-4.19004	0
GL50803_003313_t1	Serine-pyruvate aminotransferase	-	TTTTTTAAAATTTAGAAATAAATATCGCTTGCTGCGTCCTTAAGG[ACACTTATTCACTT]GTCTCTTTAGGGCATT	14	-4.21654	0
GL50803_0014785_t1	Socius	+	CAGGCGTTGCTCTGATTCCTGACCGTGCTACATG[TTCATCTCTTCTCT]GATCCAGCGGCTTCAAAAAAGGGTTTC	14	-4.18636	0
GL50803_00115694_t1	SprT-like family protein	-	TTTTATGCCAGAGCATCCTGAGGTTCGAGCCTTCGCAGAACGCATAACGTTTGAGGCAGAG[CACACTCTCTTTAC]	14	-4.21564	0
GL50803_00115695_t1	SprT-like family protein	-	TTTTATGCCAGAGCATCCTGAGGTTCGAGCCTTCGCAGAACGCATAACGTTTGAGGCAGAG[CACACTCTCTTTAC]	14	-4.21564	0
GL50803_0017461_t1	SWIRM domain-containing protein	+	CATTGGCAACTTCACTGCCTGTTGTCACCCTTTTTGCTTTTG[ACTCCTTTCACACT]GCTGAGTAGCTTTCAAAAA	14	-4.20225	0
GL50803_0020593_t1	TM2 domain-containing protein	-	GTGTGAAACCTATGTGCCTTGCTTCTGATTTCATTGGACTGTAGATGTATACTTTTTAATG[ACCATCACCTTTCT]	14	-4.20182	0
GL50803_004125_t1	Transcription factor IIIB 70 kDa subunit BRF	-	TCTTTTTTGATTGTTTACTCTGTCCCAGCAGATGATG[ATTCACTCCACCCA]GCGGTTGCTCCCAGTGCTGTGCTG	14	-4.21214	0
GL50803_0032375_t1	Trichohyalin	+	CAGACAGCTAGTTAG[TTCTACATCTCCCT]GGGCACCTTATAGATATCCATCGCAGATTTTAGAAAATTGGGCACT	14	-4.19671	0
GL50803_00t0018_t1	tRNA-Gln	-	CTGGACGCGGGCCAGTCTACAGGATGCG[CATTATATTTATAT]GGATAGTCTGCAGGCGTTTAAATGCATATCGAC	14	-4.23614	0
GL50803_00t0038_t1	tRNA-Pro	-	TGCAGCCCGCCAAACAAGGCTCGATATGCGAG[TCCTCCTTTTTCTC]GTTGGTTGTCAATAAATGCAAATGTCCGA	14	-4.18193	0
GL50803_00t0056_t1	tRNA-Ser	+	CCAGAGGG[CCATTTCTTTTTCC]GCGTCTCCTGCACAAAGCGGTTTCGCGCATCTTGTGGCTCGAGCGGTCCGTGC	14	-4.19114	0
GL50803_00t0022_t1	tRNA-Ser	-	AGCGGTCCCCTCCCAGGGCGAGAAACAG[ACATATACCCATAC]GTCCCTGCTCCAGTTTACTCGCTGGCGCTCTCC	14	-4.23936	0
GL50803_00t0004_t1	tRNA-Thr	+	[CCACTCCCCACCCC]GCAAACAGCCCCTTTGCAAGAAGGGATGGGGAGCACGTCTGCTGCTGTTTCTCCCCAGCGC	14	-4.19507	0
GL50803_00t0063_t1	tRNA-Val	+	CAGGGCCGCCATTTTCGAGAGCCTACTGCTCAGACAAAACG[ATTTTATTCATTAT]GCGTTTTCACGCGGCGGCGC	14	-4.21793	0
GL50803_003079_t1	TsaA-like domain-containing protein [Source:UniProtKB/TrEMBL;Acc:V6TPT9]	+	CAAAATTCAATTATATAATTATACTGAAATGTATAA[TTATACTTCTCTAT]AATATTATGCGATGCACATTTTGCG	14	-4.21225	0
GL50803_004789_t1	Tubulin binding cofactor C family protein	+	TTTG[TTCATTTATATTTA]GCCATTGCAATTTGAAAAAGCAACAAACAACTCGCCTCTCTGGTAAAATTCCCTGGA	14	-4.22729	0
GL50803_00115337_t1	Ubiquitin-like protein	-	TTTTTGTTTGCATAGACTAATAA[TTCACTTTATCTCA]GAGGGTGCGGTCACGGTTATCTCACCGGAGTAACAATC	14	-4.21204	0
GL50803_00115338_t1	Ubiquitin-like protein	-	TTTTTGTTTGCATAGACTAATAA[TTCACTTTATCTCA]GAGGGTGCGGTCACGGTTATCTCACCGGAGTAACAATC	14	-4.21204	0
GL50803_005456_t1	unspecified product	-	GATAGCGCTCGTAAA[CCTTTTTTCTTTCT]GTACCTCTCATTTTAAAATCGCTCTGGCGGCTATGTCTCACTCTGT	14	-4.17864	0
GL50803_0014868_t1	unspecified product	+	GTTGGTGATTCTGGGCACAGGCGTTGATCTGGGATCTTAAAA[TTTCTTCTTTCCTT]GGGCTTTCTACTGGGCTTG	14	-4.18164	0
GL50803_0016638_t1	unspecified product	+	TTATTTGGCGCATAGGCCTGGATAATTG[CTCTCTATTTCTCT]GGGACGCCGAGGCCCTTCAACTACCGCCAAAAA	14	-4.18336	0
GL50803_0032041_t1	unspecified product	+	TGCAAAGAACATGATTGGACTGAACGACTGATCCGTGG[TCACCCCTCCTCCT]GCCTTTTGTGCTGTCTTGTGAAT	14	-4.18418	0
GL50803_004622_t1	unspecified product	+	CCATGCACGATTTTTAAGATTTTAAAGTTCAG[ATTTTCCTTTTTCT]GTAAGAGCCAGCTTGTCCTAGCATGAAAA	14	-4.18425	0
GL50803_004624_t1	unspecified product	-	GCACGATTTTTAAGATTTTAAAGTTCAG[ATTTTCCTTTTTCT]GTAAGAGCCAGCTTGTCCTAGCATGAAAAATGC	14	-4.18425	0
GL50803_00102184_t1	unspecified product	+	GCGTGTGCGGCTTTAGTCCATGATCAATTCAATAAAGTAAACAGACG[TCCTCTATCCTCCT]GACGTCACCACGCT	14	-4.18461	0
GL50803_0014235_t1	unspecified product	-	[TTTTCTTTTTCCTC]GGGAAGATTGTGGGTTGCGACACCCAAGTGCATCGACTATCCAAGGAGCTGTGGTCACAAT	14	-4.18518	0
GL50803_0016050_t1	unspecified product	+	TTTAAAATGGCATGAAAACTGAGCATATTTTGTTTTAGCCAAATTTGGAA[TCCCTACTCCTTCT]GCACTTAGAGG	14	-4.18611	0
GL50803_00114230_t1	unspecified product	+	CGGCGATAGAAGAACGCATAACCTTTTTTCGCTTGTGGACAGTTTTTTAAAAAAAGAAG[CCCTCTCTCTCCAC]AA	14	-4.18668	0
GL50803_009296_t1	unspecified product	-	AACCTTTTTTCGCTTGTGGACAGTTTTTTAAAAAAAGAAG[CCCTCTCTCTCCAC]AAATGGAGTCTAACAAGAATC	14	-4.18668	0
GL50803_0016266_t1	unspecified product	+	TCTGATG[CTTTTTCTTACCCT]GTTTCTTGTTGTTATTTCAGAATATTGGCGAATAATAAAAGCAATTAAAATTAA	14	-4.187	0
GL50803_0087577_t1	unspecified product	+	[CCTTCATCTCCTTC]GCCGTAAAGGTGGCCGGCGGATTCTTCTGCGGCGGCATAAATTTTTCTTAGGAATTAATCA	14	-4.18746	0
GL50803_0016951_t1	unspecified product	-	GCTGGTGTCAACGCGCTTGCACG[CCTCTTTCTCTTAT]GTCAAGACAGCTTAAATTTTAGTAAATGCAGGTAAACG	14	-4.18754	0
GL50803_008430_t1	unspecified product	+	GGAGATAATCCATGCTGGTGTCAACGCGCTTGCACG[CCTCTTTCTCTTAT]GTCAAGACAGCTTAAATTTTAGTAA	14	-4.18754	0
GL50803_007524_t1	unspecified product	-	TTTTGACGG[CCTATTCCCTCTTC]GTCTACTAACGTTCGCAGGGTCCGCACCAGTGGATGTTGCCAAGGGAAAGAA	14	-4.18789	0
GL50803_005804_t1	unspecified product	-	CCTGCTTTGAAAAAAGTTCAATCCCCATGGGGGACATTAGCCATCCTCCCAATG[TCTCCTTTCCTCCA]GAACCAC	14	-4.18829	0
GL50803_0088065_t1	unspecified product	+	CGTGTATTCATGGAGCGTGCG[CTCTTCTTTTATCC]GTAAGCCAGTAAATAGCCTGGGCCGTGGAAATTAAAACTC	14	-4.1885	0
GL50803_0015084_t1	unspecified product	-	GTGTTTCTTACCTGAGACTCAGCTTTTTGATTCTGCGCTCAGTTG[TCTCCTCCCTATTT]GAATGGAGCCATGACT	14	-4.18854	0
GL50803_0032097_t1	unspecified product	-	GTGTTTCTTACCTGAGACTCAGCTTTTTGATTCTGCGCTCAGTTG[TCTCCTCCCTATTT]GAATGGAGCCATGACT	14	-4.18854	0
GL50803_0090024_t1	unspecified product	-	CGCTTAATGCCGGGCCCTTCTCGTG[ACTTTCTTTTTTCC]GGAGGCTCACAGGGATATCTTTAATGTTTACTGTGC	14	-4.18861	0
GL50803_0012035_t1	unspecified product	-	TCACTTTTTTAAAATGAAGATTATTAGGGTGCGCCGCAGATTTCAATAG[CCCCCTTCTTCTAC]AAATCCACTAAA	14	-4.18946	0
GL50803_0013288_t1	unspecified product	+	[TCTTCACTCCCTTT]AATGTAAATTGCCAAAGTGGGTCAAAACAAAAACCGAACAAAAAGTGCAGAATTGCGCACC	14	-4.18961	0
GL50803_004152_t1	unspecified product	-	[CTATTTTTTCTCTT]AAGCAATGATACAATTAACTCTACGAACAGATGCTATTGAAGGACTCTGTGCTGCTATCTC	14	-4.18964	0
GL50803_0033513_t1	unspecified product	+	TCAAATCTTTAAAACTTACCTGG[CCCTTCACCTTTTC]GCTTTGCAGCGTCAGCGCAGCAAGACAGACAATTGAAG	14	-4.19004	0
GL50803_0096605_t1	unspecified product	-	ATCACTTATTTTTTAAATCGCG[CCCTCACCTTTTTC]AATCAAGATAGCACTGTGAGTATAACAATTGCTCACGAT	14	-4.19004	0
GL50803_0015255_t1	unspecified product	-	TTGATTGAGCGCTGCGATGTCATCAATAA[TTTCCCCTCCTATC]GCGGCGGCGGTTAGAGCCGAGGCAGGTACATC	14	-4.19039	0
GL50803_0015331_t1	unspecified product	-	CTATGCTACGGCCACTCCAATTTTTTGTCGAA[TTTATCTCTTTTCT]GTTGAATTTTTCTATCAATGATAGTTTAA	14	-4.19043	0
GL50803_004852_t1	unspecified product	-	[CCTATTTTCTTTTT]AAGAAAAGTGCGCGGAACAGAATTTTTAGCCGTCCCCCGACGAGCGCAAAGGAGACCTTGT	14	-4.19164	0
GL50803_003420_t1	unspecified product	+	TGGAGTGCTGCGGGTCGATGGGTCCACAGTCTGTGAGGAAAAGGTG[TTTACTTTTTCTCT]GTAAATAAAAAAGCC	14	-4.19193	0
GL50803_004414_t1	unspecified product	-	[CTCTTTTTATTTTT]GTGAAGTCGGCTAACTATCTCTCCCTGCACTTCTACGAGTGCAGGTCTATGCCCTGAAAAA	14	-4.192	0
GL50803_0011556_t1	unspecified product	+	TGCTTGGCGTGTATGTGTGTATG[TTCCTCCTTTACTC]AATACTTGGGCCGAAAATGAAAACCGGCCTGGGCGATA	14	-4.19211	0
GL50803_009132_t1	unspecified product	-	TTTATTTTTCACAATACCACCCATGCTCTACAGCAGGCACTTCCGG[CATCTCTTTTTCTT]GCTGCTGAATGAAAA	14	-4.19218	0
GL50803_002340_t1	unspecified product	-	AGTAGAGGGAGGAGGTGCTTTCTTTTAA[TTACCTCTTCTTTT]AAACCTCTCTTTTAAACCTCTTTAAAAATTCGG	14	-4.19221	0
GL50803_0014180_t1	unspecified product	+	ATATAACTAGAGCAAATTACCTTCAAACTCTACGCTTTGTCTCGACTTTTAAAAAACCCAG[ATTTCTCCCTATCC]	14	-4.19246	0
GL50803_007513_t1	unspecified product	-	G[CTTTTTCTTTTTAT]GCTCCGATGCCTGGCAGTTGTTGAGGTCCTTTATCTGCAGACTAACTAACTAGCAACCCT	14	-4.19261	0
GL50803_0012146_t1	unspecified product	+	CGCTGGCACTGGTCACGGGGCAGTGCTCTCAGACCTGCTACCGTACCCTTTTAA[TTTTTCCTTCACTT]AAGGCCC	14	-4.19286	0
GL50803_0016405_t1	unspecified product	+	AA[TTCTTCCCTTTATC]GGAGGAGACAACTGTAAATTAGCCTACCCTGTAGCAACTGAACAACCTTTACAGTGGGT	14	-4.19296	0
GL50803_00101330_t1	unspecified product	-	CTTTCGAGCTTTTTTG[CCCTACCCTATCCT]GCTCTGTTGCTATTGACCCCTTAAAAGGGAAAGGAATGGCATAGA	14	-4.19314	0
GL50803_0013878_t1	unspecified product	+	TGTGTCAGTACTGGTCGTCACGCTACCGTCCAGGGCCCACGCTTGTG[CCTCTCCACTACCT]GTTCTAAAAAACCA	14	-4.19314	0
GL50803_004270_t1	unspecified product	-	CATTTTTTTTAGCTCTTTCAGTTGACAAACTATAGGCCTAACAG[CCATCCTTCACCCT]GTATGCGTAGCCCTTTG	14	-4.19336	0
GL50803_004420_t1	unspecified product	-	[TTTCTTTTCCATTT]GCTGGAGTCTTTGCCGATGTGGAAACGAAGCTGAACTTAGACAATGATCAAACGTTGGCAG	14	-4.19371	0
GL50803_0010161_t1	unspecified product	+	TGCATTATTTATTAAAATGTCCTTTTATTAAAATG[TCCTTTTCATTTTT]GTTACGCAGACAGATTGAGCTGAGAT	14	-4.19411	0
GL50803_0017530_t1	unspecified product	-	TCG[ACTCTCCTATTTTT]AAAAGAATGGATTATAGAGGACAGATTCGCGCGGGGCACTTGATGCGTCTGATCATTA	14	-4.19518	0
GL50803_0013903_t1	unspecified product	-	AAG[TTTTTTCACCTTTT]GTCAGACACAGGCAGTCACGCCTTCCTTGAGATCCCGACTGTCGTACATATCTTTTCA	14	-4.19521	0
GL50803_0091463_t1	unspecified product	-	CTACCAATCTGTAGTTTCGTGCTCCTTTATTGTTTTGAGCTAAACCTACTGCAATTAG[TTTTTTCCATTTTT]GAA	14	-4.19607	0
GL50803_0016493_t1	unspecified product	+	AGAGAAAGACCTGGCGGCGCCTCTCCTGGGATTTTGCTTTAG[ATTTTTTACCCCTT]AAGGCAGCCACGCTTACAG	14	-4.19618	0
GL50803_009571_t1	unspecified product	+	ATCAGACGAGG[CTCCCTACTCACTC]AATGCCAACATGACAACTGCGTGGCTGTAAATTTTAACCACCCGTCGTGA	14	-4.19625	0
GL50803_0029181_t1	unspecified product	-	TAGGATTTTGGTTAAAGCAACTTCAA[CCACTTTCTATTCT]GGTGGAAGCTCTTTCCTCACGATTAATTGCAATTA	14	-4.19657	0
GL50803_006464_t1	unspecified product	-	AAGATACTTTTTTAA[TTTTCTATTTTTTT]AACTTGAGGCGCAAAGTTCCCGGTAGATCCTCACCGGCGTCTCTGA	14	-4.19671	0
GL50803_009565_t1	unspecified product	-	TAATGATTAAAGATTGAGGCTTCATTTTTTGAATACTTAATGGAG[TCTCACACTCTTCT]GAAGCTTCTCTCCCCG	14	-4.19711	0
GL50803_0017580_t1	unspecified product	+	TGCCCAAA[CCTCTCTTTCTACA]GTTGTTGTGTCTTCAGCTGTAGATGCTAATAGTTAGAATTTAGAATAGAGGAT	14	-4.19725	0
GL50803_0061276_t1	unspecified product	-	CTTAAGACGCAAAAACAACACACAAG[TACCTTTTCTCTTC]GCAATGTGCGTTTATATTGAAAATTTGAAGCAATT	14	-4.19732	0
GL50803_0016793_t1	unspecified product	+	CATCAGAGGATGGCAGCG[TTCCCACCTCCTCA]GGCCCTTCAAAAAACATGTATGCCTAAAATTAAAAACTAGCAA	14	-4.19782	0
GL50803_0013469_t1	unspecified product	+	ACTCCTCCGAGATGCTGCATTCTATAGTTTTAGGTCTGAGTTTTTAAATTTTGGTCCAGAG[TTCCCCTCCACCAT]	14	-4.19804	0
GL50803_0013924_t1	unspecified product	-	GTTTTTTATCCTTCGGTAAACCTGGAGCCTAGGCTTCATGGACAGAATAGAGCGCAGGAG[CCTTATCACTCCTC]G	14	-4.19804	0
GL50803_0013668_t1	unspecified product	+	CTGTCATGCTCTTCACAAAGCGCCAATGCAACTTAAATCCGTTAAGGTAACAAAAAA[CACCCTCCTCACTT]GAGC	14	-4.19868	0
GL50803_0037488_t1	unspecified product	+	TTGCATTTCTGCTGTCCTTAATGTAAATTGGGTTTCAAAAAATAGAAACTAGGCTGTGTG[TTTCTCTCCCCACA]G	14	-4.19911	0
GL50803_006982_t1	unspecified product	+	TTACTGCATAG[TTCTCTCACTTCCA]GTAGATAATTCGGTGATCTAACTAAAGAAGAGTAAACCCTCAGCATATAA	14	-4.19932	0
GL50803_0094224_t1	unspecified product	+	GCGTAACAGGTAACGACTCTGGCGAGGTCAATGTGTGGGGAGTATAATAAA[CTACTCTTTACTTT]AAATGAAGGA	14	-4.19936	0
GL50803_008627_t1	unspecified product	+	TCCATTAACATAGTAAATAGGCGTGGTAAGATATACCTTTCTTG[CCTCCATTTTATTT]AAATCATTAAATTCACC	14	-4.20007	0
GL50803_0011743_t1	unspecified product	-	CGTCTGTCTAAAAGAAATTTACTTTCTTAGAG[TTCTACTTTCTACT]GGGAATGAGCCCAATGCTTTGCCCTGTCG	14	-4.20014	0
GL50803_0096570_t1	unspecified product	-	TCCCGCGCAGAAAA[CTATTTTTTCATCC]GGTTGCAGTCTGCCGCTTCTTCAGTAAGCCATGCGCAGACGAAAGGT	14	-4.20057	0
GL50803_0015067_t1	unspecified product	+	AGCTCGTCTGCAGGAGAGACAG[ACCCTCCATCCCAT]AAAAACTGGAATTTAAAGGTAAGTAAACTTTATCACTGT	14	-4.201	0
GL50803_0022439_t1	unspecified product	+	AAGAACATAAAGTAG[ATCTTCCACTCTCA]GCAGCGCAGGTTAAGAAAGAACAAAATTACTTTTGGCTGTTAGGAG	14	-4.20114	0
GL50803_00137712_t1	unspecified product	-	GCTTTGGTTTTGCTCTGAATTTCAAAAAAGCTTAAAAATCCAGGGTTGTATAA[TTTTACTCTCTCAT]AATGCTTT	14	-4.20146	0
GL50803_0014269_t1	unspecified product	+	[TTCTCTATCCATTC]AATCGTCCATCCAATGGAACCTAAAAGTGAATTATTGACATTAAGCTGGTTCTATTGGCCT	14	-4.20161	0
GL50803_006508_t1	unspecified product	+	GTCAGCTAGCCCGCTTTTAACCTTCAAAAAATCTTCCG[CTTTTTCATATTTT]GACTTTCAAAAAATCACACCCAA	14	-4.20171	0
GL50803_0012867_t1	unspecified product	-	[CTTTTTTCTACATC]GGGTCACCAAGCGTTTTACTTAAATTAACTGTATCTTACAATTGGGATGAGCGCAGAAGGG	14	-4.20204	0
GL50803_0034906_t1	unspecified product	+	AGCAGTTGTAAAAGTAAAGAGTTAAGGCTTAAAAAATAAGTACGTTTGGCG[TTTCTTTATTACCT]GTGGAAGCAG	14	-4.20207	0
GL50803_0016373_t1	unspecified product	+	AATG[CACCTCTTTCCTTA]GCTCTAGTTTCTATCACTTAATCCAGCACACTACTAGCCATAGAATAATACTTTGCT	14	-4.20289	0
GL50803_0015600_t1	unspecified product	-	[TTTTATCTTTCCCA]GCCTCAAACCTGGCTGGATCGCTCACTGGTCTCATTACTTGGAGCTATCCGGCCACATTCT	14	-4.20296	0
GL50803_0016929_t1	unspecified product	-	GG[TTCTTATTATTCTT]GCCACAAATCCTTAAAACCATACTTTTACAATTTAAAAGTTATAGCGATTAGGCCCCTT	14	-4.20343	0
GL50803_0015343_t1	unspecified product	+	ATCTTCGCTGCTCTCTCCAGCATCGTGGATGAACAGCCCGGCG[ACCCCTCTATCATC]GGACATTTATTTTTTGTC	14	-4.2035	0
GL50803_0016630_t1	unspecified product	-	[TCTCTACTTTTTAT]AAATGTATAAAATTCGATGGCCATATTGGTCTTTCTAGTCATAGCAGCGCCGTTATCTCTT	14	-4.20357	0
GL50803_0017058_t1	unspecified product	+	CTTGCTAAGCTACTGGTATGCAGCCAGATTTAACTCCCACTAAAA[TTTATCCTACTTTT]GAATATAGCTCTGTTG	14	-4.20364	0
GL50803_0090665_t1	unspecified product	+	[ACCTCTACATCCTC]GTTCGAAATCTGCTCCACATTCGACCTCAGCGGTGGAAGCACCAAGACCAAAAAATTGAAA	14	-4.20393	0
GL50803_0017577_t1	unspecified product	-	TGTCTTGAAATTCAATGTTCCAATTTTTTGAA[TTTATTCTTTCTAT]GAGGCTATGGCTTGGTGAACGATATGTGA	14	-4.20404	0
GL50803_0034906_t1	unspecified product	-	CTGCTTCCACAGGTAATAAAGAAACGCCAAACGTACTTATTTTTTAAGCCTTAA[CTCTTTACTTTTAC]AACTGCT	14	-4.20425	0
GL50803_00104870_t1	unspecified product	-	ACTACCTGAGGG[ATTACTTACTTTCT]AACCTTTTTCTGCTAACACACTATGTTTACTCTGATGTATCCACTTGAC	14	-4.20432	0
GL50803_0014937_t1	unspecified product	-	GGAGTGGGGAGTATGCCCAGACACTTTTTACG[TCTTTATTTCATTT]GTCCAATTAATAATATAAATTATAGTTAA	14	-4.20446	0
GL50803_0016543_t1	unspecified product	-	GATCTTTCAATTTATTGAGCTTTAATCGTCGCCATAG[TATCCCTTATCCTC]GTCGTCCGACTCGACGTCGTCCTC	14	-4.20468	0
GL50803_006982_t1	unspecified product	-	TTATATGCTGAGGG[TTTACTCTTCTTTA]GTTAGATCACCGAATTATCTACTGGAAGTGAGAGAACTATGCAGTAA	14	-4.20529	0
GL50803_006084_t1	unspecified product	-	GGTTGTAGCTGATGGATTAAATTTTTGCCAG[CCCATCTACTCCCA]GGTATGCATGGAATCTGTTTCTTTGGGTCA	14	-4.20546	0
GL50803_0017439_t1	unspecified product	-	GGTGTGGTCCGAGGAGTAATCTTTTGAG[ATTTTTCATTTACT]GGCAGGAGACGGAAAATCCGACTGGCAATAATA	14	-4.20582	0
GL50803_008725_t1	unspecified product	-	TTTTTGAAAATTTCTTGAAAGTCTATG[ATTTTACCTACTCC]GTCATTCATCTTCGCAACCTCTCAGGCCCTCCTC	14	-4.20582	0
GL50803_0016478_t1	unspecified product	-	CTTCTGCTTTCTTATTTGGAATGTATTTTCGCCATTTCACTCGAAAGTTCATTCTTG[CTTCTACCTCCACA]GGGA	14	-4.20625	0
GL50803_007913_t1	unspecified product	+	CTCGAAAGTTCATTCTTG[CTTCTACCTCCACA]GGGATTCCAACACTAGAATTTCTGAGGGACAGACTACCTACCC	14	-4.20625	0
GL50803_0028336_t1	unspecified product	+	ATAAGCTCATGCAAATCTCTAGCAGCTCTGCGTTCGTTCTCGGTTTG[TCACCTTTTCTTAC]GCTAAAATTTGATA	14	-4.20636	0
GL50803_0011771_t1	unspecified product	-	CCAAAAAGTG[TTTTCATTTATTTT]GTCGGTTTAGACATGGAACCGGAGGATATTGTGAAGACACGCTAGACAGAG	14	-4.20643	0
GL50803_0014972_t1	unspecified product	+	AGGAACAACACTG[ATACCCTTTTATTT]AAAAGGGGATTTTTTAATCTAGAAAGATTAGAAAGCTGGTTGCTACCG	14	-4.20654	0
GL50803_002118_t1	unspecified product	-	TTAAATTTTAAAGAAAGCATCACAGACGACAGTGGCAGTGGCAGTGTTATGGTTAG[CTTATTCTACTACT]GATTA	14	-4.20686	0
GL50803_0010062_t1	unspecified product	-	CTAATTTTAAA[TCACCATCCTACCT]GTGCATCCATGCCTCTAGAGCATAACAAGACCCAACCTAAGAAGAAGCGT	14	-4.20704	0
GL50803_0010063_t1	unspecified product	+	ACATGAATTCACACTATCTGCAATTAGAATCGTATGCTGCATCTAATTTTAAA[TCACCATCCTACCT]GTGCATCC	14	-4.20704	0
GL50803_0090659_t1	unspecified product	+	CTAATAAATTAACTTTCAG[CTCTCTCATCATTA]GTGTGCCTTTGCGATCAAAATCATTCATAGGTCCTTTAGCAC	14	-4.20707	0
GL50803_0016428_t1	unspecified product	-	AG[ATATATTTCTTTTT]GTACGAAATCTATTAATCTACGAAATGTAAATGTTTATACGAATATAAGGTTCGCACTT	14	-4.20761	0
GL50803_008348_t1	unspecified product	-	[TTTTATTTTTACTC]GTCTTCGCCACCAGGCGTGCTTTGCTTCTACGGATCCCCCTTTGCATCAAGAGTTGCATGG	14	-4.20846	0
GL50803_007620_t1	unspecified product	-	GATTTACTATAAAATGGATTCACCAGTTAGTTCTCAAAGAA[CCCACCTATTACTT]GCTCTTCAATGCCGCACTCG	14	-4.2085	0
GL50803_0089730_t1	unspecified product	+	CATATGGGAGCCTGCACGGCCCGACACTCGCGATCCCGTGGGTCCCAGGAGCGG[CTTACCCTATATTT]AAAGTAA	14	-4.20907	0
GL50803_007035_t1	unspecified product	-	TTTTAA[TTCTTTATTTTTAC]GGGCGAGAGAGACCAACCGGTTTACTGATAACCATGTTCAATCCAGACAAACCCG	14	-4.20982	0
GL50803_0087970_t1	unspecified product	+	CTATGAAACTAAGCGAAAGAGGCCTTTCTACAGCTTTTTGTTGTCTGCAGCAA[TCTATACATCTCCC]GTAAACTG	14	-4.21025	0
GL50803_008055_t1	unspecified product	-	[ATATTTACTTTTTC]GGAAAGCCTATAGGGATTAATTTTTTAGGTTAATTACTTTAGTGTACCAAACAGGAATGGC	14	-4.21029	0
GL50803_005277_t1	unspecified product	-	AAATTGTCAG[ATTTTTTTATTTAT]GTGCGATCCATCTGTTGAGGGTATCCTTCAGACGTCGGGCACAGAAGACGT	14	-4.21057	0
GL50803_0016245_t1	unspecified product	+	CAGGGCACGGATAAGGAGGGATAGGGGGGCAACAGAAAGGATGTAG[ACATCCATACCCCT]GGCGATAAATTGAAA	14	-4.21068	0
GL50803_0017348_t1	unspecified product	-	CTTTGAAAGGCTCGGTAGTAAGCTTTGAAAATTTACTTGTCG[CCTATTTTATCACC]AAGGAAGCCGGCCTTCACA	14	-4.21079	0
GL50803_0013857_t1	unspecified product	-	CAATGCTGAAGATGAGAACAAGG[TCTCCTACACTCTA]GCGAACCGTCCTCAACAACACAGGGCCGAACAGAAGGT	14	-4.21089	0
GL50803_0014633_t1	unspecified product	-	GACACTGCCCGCATTTTCCATTGTATGCCGCGCTGAATAGCTAACGGCGTTTTTTAAACAG[TCTTTCCACACTCA]	14	-4.21093	0
GL50803_008980_t1	unspecified product	-	GAAATTCTAAATTTTGCCTTTTAGCGGCACCCCTTAAATCCCGGTGACCATTCG[CCCATTTATTATTT]GGAATAA	14	-4.2115	0
GL50803_0028112_t1	unspecified product	+	CATGCGACGGTAACATACGTACCTGAGTAGGTTCG[CATCCTTTTCATCA]GCAGTGTGCTAGAAATAAAACTGAGC	14	-4.21179	0
GL50803_00112235_t1	unspecified product	-	CTGCGGCCGAAGCGTAACAATAAAATCGGGTG[TTCACTCCTTTACA]GTAAAGCCTCGTCCTTGTGCATGCAGACT	14	-4.21225	0
GL50803_009359_t1	unspecified product	-	AAGAATCCTGTATTATTAAA[TTTACTTCCACCAT]GCTCGTCTCCAAGGAAGCAAGACGGACAGCCCCGGTCTTTG	14	-4.21246	0
GL50803_0022455_t1	unspecified product	-	GTGTCTATTTTTTCCAACCTAAGACAAACTCCAACATCAGTGCTCAAAACGCCCTGAGTG[ATTTCCACCATCCA]G	14	-4.213	0
GL50803_0027696_t1	unspecified product	-	CATATATTTTTTGTGCAGATGACTCGCCGCCACGTG[TTTACTCATTATCC]GGCTCTTCCACCTCAACGGTTACCT	14	-4.2135	0
GL50803_0013539_t1	unspecified product	+	GTCGCTGTGCAACGCAATTTAAAAACTGCAA[TTTATCACTCATTC]GATTTATTGGCAGAGGCTCAAGGCCCGATA	14	-4.21411	0
GL50803_0014737_t1	unspecified product	+	AG[TTTTATCACTTATT]AAAAACCACGTTGCCATTTCAACTGAATTTCCAAAAAGGTGGTTGACCTTGGTAATCTT	14	-4.21464	0
GL50803_0016021_t1	unspecified product	+	CAGTTTATAAAGATGGTCGTACGCGTCAGTCATCCGATTTTTTGATCGAACTTTATTG[ACCCATCCTTCATA]GAG	14	-4.21475	0
GL50803_007651_t1	unspecified product	-	ATTGTCCGTTATATGTTGCCTCCTTATAATTCTTCAGCTAGTAGG[TTTTATTTCTTACA]GACTAGTCGGCCTGGC	14	-4.21611	0
GL50803_004820_t1	unspecified product	-	AGAGCTTTTTAATTAGGTTGACTCGCCCGCATCGGCTCGCAACCATCAGCCCTGTGAA[TACATTTACTTTCT]AAA	14	-4.21614	0
GL50803_0029424_t1	unspecified product	-	TACTCTAAACGAGCTGCCGCGAAAATCCGGTGCTTTTTTCAAGCGATG[ATTTACTCATTTCA]GGTCAGCGAAAAA	14	-4.21621	0
GL50803_0013316_t1	unspecified product	+	TTTTTAAAATTTAGAAATAAATATCGCTTGCTGCGTCCTTAAGG[ACACTTATTCACTT]GTCTCTTTAGGGCATTG	14	-4.21654	0
GL50803_0015289_t1	unspecified product	-	TGCAAACTTTAGCACGTGGCTATTTTTTGATGTGTCAGCACGTGACTTATATTTTTAAATG[CTACACTTATATCT]	14	-4.21657	0
GL50803_004344_t1	unspecified product	-	CGCCTTTATTTTTGTGCAACCGGCCTTTGAGATTCAAGCTTATCCAAGGAACACGCGCGAG[ATTTTCCTATTACA]	14	-4.21664	0
GL50803_0016678_t1	unspecified product	+	CTGTGGACTAAATTAAA[TTTTCACCCATTAC]AATCTGCAATATTTAAAATTTTTAAGACAGTTCCAAAAAAGAGC	14	-4.21675	0
GL50803_0032686_t1	unspecified product	+	GTCTTCTGATTCGTCAGCCTAAAAAAATACCTGTCGGTTGCAGACCTCTCGGTCTTG[CTCACCTATACATT]GCCA	14	-4.2175	0
GL50803_007427_t1	unspecified product	-	TTTCGAGAGCCTACTGCTCAGACAAAACG[ATTTTATTCATTAT]GCGTTTTCACGCGGCGGCGCGGTCCGATAGTG	14	-4.21793	0
GL50803_004155_t1	unspecified product	+	[TATATCCATTTTTT]GAATTCTGTCGGTGAGGGTTGTCTGCCTTTTCGTCCCAGGTCTGCGCCAGGCTCTAAACAC	14	-4.21814	0
GL50803_0010299_t1	unspecified product	+	AATACATTTCCCTGAAACAAAAATAAAG[CCCATCTTACACTA]GAAACTTACGCTAGAAGCTTACACTAGAAACCT	14	-4.21986	0
GL50803_0015285_t1	unspecified product	+	AAGACCGCTCCCCTGAAGCGTAGTAAA[TTCTTCACATATAT]AAGAATCAGTAGCACAAATTAAATTTGAAACTCC	14	-4.22261	0
GL50803_0021088_t1	unspecified product	-	TCAAATCTCAACCTTTTATAG[TTTACATACACCTC]AACCCTCAATCAAAGATTTCTAGAAGAGACGGGGCCATGC	14	-4.22489	0
GL50803_0017435_t1	unspecified product	+	CTCTATCTATAAGCG[ACACTCTACTTACA]GACATGTAAACTAAATCCTAAGGTAAAATGGTTTGGATAATTTTTA	14	-4.22621	0
GL50803_0016630_t1	unspecified product	+	AAGAGATAACGGCGCTGCTATGACTAGAAAGACCAATATGGCCATCGAA[TTTTATACATTTAT]AAAAAGTAGAGA	14	-4.22668	0
GL50803_0016162_t1	unspecified product	-	GTCTTATTAAAAAGATTTGAGCGGCAAATGATTTGGCCTTTTACTATTGTATTTG[TTCATTTATATTTA]GCCATT	14	-4.22729	0
GL50803_00137748_t1	unspecified product	-	TCTAAGAATGAGCTGTAG[TTTATTTACACTAC]AAAAACGAGGCAACTAATATGTTGAAGCCGTTTTGCACAAGCT	14	-4.22925	0
GL50803_009865_t1	unspecified product	-	AGAAAGGGCCTGTTTTTAATTTGTTCAAGACTGCAGGAACAAAG[TACTTTATTCACTA]GGCTAGATATGACATAG	14	-4.2295	0
GL50803_0019910_t1	unspecified product	-	TTACTATAGAAAACACTCGCTAAAG[CACATCACCTCACA]GACAGATTGGTAGGCTAGAGGTTTTGGTTGGCCATC	14	-4.231	0
GL50803_0016861_t1	unspecified product	-	CAATTTTACCGGAAGATAGAAATAAATCTTTACAGGCG[TTATACATTACACT]AAGCTCACCTGCATCAACGTAAT	14	-4.2325	0
GL50803_0012905_t1	unspecified product	+	ACGTCAATAGAAGAAG[ATACACTACTATCA]GCCTTGCAGATAGATTCAGAAAATAAAAAGAGCCTGTGTGCAGAA	14	-4.235	0
GL50803_0010192_t1	unspecified product	+	GCTACCTTGTACTTCCAA[CATATTTTACACAT]AATCCAATTTTCCCAATCTGATTGTTTTGGAGCCTAATTCAAA	14	-4.23571	0
GL50803_0010162_t1	unspecified product	-	TCAGCCAAGCAAGTTTTTTATTTTAGAACG[TATTTATATTCATA]GAGTTATTTGAATCACCAAAAGGTGCCATCA	14	-4.24029	0
GL50803_0015472_t1	Vacuolar protein sorting 46a	-	TTTTTTGCCGGACAATCAGTACGAAATATCGAATCCTTTG[ATTATTTACCCTTT]GAAGTAATTTTCTAGGCATAG	14	-4.20654	0
GL50803_00102178_t1	VSP	+	AAG[CTCTTCTCATTCAT]GGACCAATCTATACATCTGAGTGAAGAAAGTACCAATTAATTACAGATCCTAACTCCA	14	-4.19589	0
GL50803_0050290_t1	VSP	+	AAG[CTCTTCTCATTCAT]GGACCAATCTATACATCTGAGTGAAGAAAGTACCAATTAATTACAGATCCTAACTCCA	14	-4.19589	0
GL50803_00111933_t1	VSP	+	CTCCGCGGTGTGTCAGTCACACGGATTGGCTGAACGTACCGCG[ATTCTTTTCCTATC]AATTTATCAGATTGGTTA	14	-4.19607	0
GL50803_00111936_t1	VSP	+	CTCCGCGGTGTGTCAGTCACACGGATTGGCTGAACGTACCGCG[ATTCTTTTCCTATC]AATTTATCAGATTGGTTA	14	-4.19607	0
GL50803_0041401_t1	VSP	+	CTAAAAACAGAGCTTGTTCACCAGAAGAGTGCGCTGCCACCAGCAGAG[CTTTATCACCATCT]GTGTCGCACTATA	14	-4.20536	0
GL50803_00111732_t1	VSP	+	CCAAAAACAGAGCTTGTTCATCAGAAGAGTGCGCTGCCACCAGCAGAG[CTTTATCACTATCT]GTGTCGCACTATA	14	-4.206	0
GL50803_00136003_t1	VSP	-	TGAGGTCCTTCTCAGCTTATCGCATGAGTAAGAATAAAATACTTAAGACTAAAGACCTG[ACTTACTATATACT]GT	14	-4.22511	0
GL50803_00136004_t1	VSP	-	TGAGGTCCTTCTCAGCTTATCGCATGAGTAAGAATAAAATACTTAAGACTAAAGACCTG[ACTTACTATATACT]GT	14	-4.22511	0
GL50803_0089315_t1	VSP	+	GTGCATGGACAGGCGATTGCGTCCGCGG[CTATTACTTACATA]GCCCCGTGTCGCCACCAGGCTACCTTTGGCCCA	14	-4.23229	0
GL50803_0033762_t1	WD40 repeat protein	+	GTTTGATCTCAAGAGTCAAGAGTCAAGAGCCAGGAGTCAAGAGTAAAAATTGATCTTTTG[CTCTTCCATTCTAC]G	14	-4.19975	0
GL50803_0011912_t1	WD40 repeat protein	+	AACTGGTACACTTACCGTCGAGCTTGGCATAAGTAGCTG[TCCACACCCTTATC]AATTTTAAAAACCCTACTTCTC	14	-4.21214	0
GL50803_0014486_t1	YbaK/prolyl-tRNA synthetase-like protein	+	CCTTACGGAG[ATCTATTATCTCTA]GATCTGTTTATGGATTACTGGCGCGTCTTTCCCTGGTTTTTGAGTTTTTAT	14	-4.21468	0
GL50803_008405_t1	Zinc-finger of a C2HC-type domain-containing protein	-	GACCTCTGATG[CTTTTTCTTACCCT]GTTTCTTGTTGTTATTTCAGAATATTGGCGAATAATAAAAGCAATTAAAA	14	-4.187	0
GL50803_0014497_t1	20S proteasome alpha subunit 3	-	TTTAATTGTCGCTTCAAGCAAAAGTGTACTGTATAAAAACCAA[TATTACTACCATC]GGTCCTCACCACTAGATCG	13	-4.23204	0
GL50803_0021331_t1	26S protease regulatory subunit 7	+	[TCTCCTCCCCATT]GACAGGAGGCAGGTCCTGGATCAGGGCCACGTACATGACCGGAGAAGAGGTCATTTTTAAAA	13	-4.18773	0
GL50803_0086683_t1	26S protease regulatory subunit 7	-	G[ATATTTTTTTATT]GTTGGTTCCATCGGGATCTACAGTTCTTGACATGGAACTTTTGCACCATGCACAAAGCGTG	13	-4.2115	0
GL50803_004081_t1	4Fe-4S binding domain-containing protein	-	TTTTGAATTATAGGCTTACACAGGAGGACACAGGACTTCGACG[ATATTTACTCCCC]GTTCTTCAAGAAGCGCTTG	13	-4.20658	0
GL50803_0016605_t1	ABC transporter family protein	+	GTTAAG[TATCCTATCATTC]AAATCCATTGAAATTAAATTTTTGACGTCGGTCTATCCTGGCTATCTATCCTGGAT	13	-4.21904	0
GL50803_0013608_t1	Acetyl-CoA synthetase	-	[TTTCTTATACTTT]GTTGAATAATTTTGACGCATCAGAATCAATTTCCTTTTTCGGAATCATGCACTGACGATGAC	13	-4.20608	0
GL50803_008360_t1	Acid sphingomyelinase	-	ATGTAAAACTAATATGTAAAAACTACACG[CTTTTTACACTAT]AATTAATTATGTGTTTCAGTTAACACATACCGT	13	-4.21373	0
GL50803_008360_t1	Acid sphingomyelinase	+	ACGGTATGTGTTAACTGAAACACATAATTAATTATAGTGTAAAAAGCGTGTAG[TTTTTACATATTA]GTTTTACAT	13	-4.23177	0
GL50803_0011039_t1	Actin related protein	+	ATATATTCCCGATGATGGGGTGTCCGCGTTTAAAATTTCTCCCCAGGG[CTCTTTCTCTCCA]GTCTTTCTGACTCC	13	-4.18542	0
GL50803_0011039_t1	Actin related protein	-	GGAGTCAGAAAGACTGGAGAGAAAGAGCCCTGGGGAGAAATTTTAAACGCGG[ACACCCCATCATC]GGGAATATAT	13	-4.21731	0
GL50803_0010423_t1	Activator of Hsp90 ATPase	+	ACTTTTCAG[CATTCCATATTTT]AATTTATTTGGCACAACATTAGATGGATGCTAAGATCAATTAAAGGAAAATTG	13	-4.21627	0
GL50803_007789_t1	ADP-ribosylation factor 1	-	TCTTTTTAATGGCCAG[CCTTCTATTTTTT]GAAATCATAATAGTTTGTACAGGATGCCAAAGGATCTGCAGGACTT	13	-4.19177	0
GL50803_004192_t1	ADP-Ribosylation Factor like protein 2b	-	AAGATTGTCCTAAATCTGGTTAACAAGAATAAG[ATTTTTTCACATC]AAATGAGCGTAGAGTACACTTATACAGAC	13	-4.21069	0
GL50803_0011649_t1	Alpha-8 giardin	+	GCCTTCATCAATGGGGTCAG[ACTCATTTTATAC]GCTGGCGCAACCCGATGACCTTTTCTGCGGCCTGTAAAATAA	13	-4.22408	0
GL50803_00113970_t1	Alpha/beta hydrolase family protein	+	GCCCTTTCTCGAAAGTAAATTAATTGTCTAGACATCAG[CCCTTCTTTTCTT]AAGTCCACGAAGTGAGAATTAAAA	13	-4.17808	0
GL50803_0028232_t1	Aminoacyl-tRNA hydrolase	-	AGGCAGATACACTGAAA[TTATTTATCCCAC]GTGCTGGGTTTTGCTCTCACACTGAGCCTGCAAGAAGGAATAGTA	13	-4.21904	0
GL50803_007533_t1	Angio-associated migratory cell protein	-	AGAATGCCG[TACCTACTCCTCT]GTGCTACGCCCAACGCCGTGGATGTTATGTCTCTAAATAAATCTATTTCAAAA	13	-4.20238	0
GL50803_0013800_t1	Ankyrin repeat protein 1	+	TCTTCGACAA[CCTCTTTCTTCTT]GGCCTCCAGGGTCTCTGCAACAGCGCGTGCGTTGTTCGACGACATTTTTAAA	13	-4.17692	0
GL50803_0013590_t1	Ankyrin repeat protein 1	+	GTGCACATCAATTTTTTTCAAGTGCATTAAACAGCG[CCTTTTCTTTCTT]GTGAAGCACTTCGATAAGCTCCATAT	13	-4.17946	0
GL50803_0014133_t1	Ankyrin repeat protein 1	-	AATGGCTTTTTATTTGGATGCATTTCCCAGTGGATTCTACCTTTG[CCTCCCTTTACTT]AAGACTAGAAAGATGTA	13	-4.18808	0
GL50803_0023314_t1	Ankyrin repeat protein 1	+	[TCCTTCCTCTTCA]GGATTCCATTGTAAGGCTTGCGTTGCACTATTATAGATTCCGATTGTTCTAAAAAACAGTTT	13	-4.18954	0
GL50803_006081_t1	Ankyrin repeat protein 1	-	TTTGATTTTTGAGTAAATAGAGCTTGCTTCTTACAGGAACAACTGGTACCACTACAACGCG[CTACTTCACTCCT]G	13	-4.19515	0
GL50803_0011720_t1	Ankyrin repeat protein 1	-	TTTTTAA[TTTTTATCTTTTT]GTTTTTTAGCTTTTGAATCCGCAATTGAAAGAACTTTGCCATTTAAAGTTGATTT	13	-4.19723	0
GL50803_0021156_t1	Ankyrin repeat protein 1	+	[CCATTTCTCTTCA]GCGTGACGTTACCATGTCATTGGGGAGACACTGATAAAAAATTGCACCTTTAGGAGGACGTG	13	-4.19942	0
GL50803_0014764_t1	Ankyrin repeat protein 1	+	ATTACCAAAAGTTGAAAACAAAAAG[CCTTCTATTTATT]GCAATTGCAATCGCAATTGCAATTCGTTTTATTTTAT	13	-4.20154	0
GL50803_0016435_t1	Ankyrin repeat protein 1	+	TTGATGAAAAGTGTTGAGGCTAAGAGGAGATCTCCGAGTCTATAAA[TCATCCTTTCTAT]AAAATTTATTGGGCGG	13	-4.20231	0
GL50803_0015030_t1	Ankyrin repeat protein 1	+	CTATAAAACCTTTAAACGCCTGTAAAGCCGAA[CCTTTCATTTATC]AAATATTCATCTATCTAAATCGTGATTGGT	13	-4.2035	0
GL50803_00101699_t1	Ankyrin repeat protein 1	-	CGGGGCTCAGCTTG[TTTTATTTCACCT]AATAATGGAAAAATAAATTGAAAGATTAGAAAAAATGCAATATAACAT	13	-4.20369	0
GL50803_0015587_t1	Ankyrin repeat protein 1	-	TCTGATTTCTGTTTTTTG[TTCACTTCATTTT]GTGCTTCAAACAGCCAAAGAATTAGAATAAGATGGTACAGACTA	13	-4.20492	0
GL50803_007710_t1	Ankyrin repeat protein 1	-	[TTTTTTCCCACAT]GGAGTCCTGTGGACTGTTAAAGAATACTCTAGTGTAGCGTGGCTGCCACAGAGGAATCCGCA	13	-4.20535	0
GL50803_0021505_t1	Ankyrin repeat protein 1	-	[TTTTTATTCCATC]AAAGCTAAAATAGAGTAAATGATATAATGTCATTCCATGTATGATAGCATAACTATGCGCTT	13	-4.20758	0
GL50803_0088735_t1	Ankyrin repeat protein 1	-	CCACCG[ATTTATTTTCTTA]GCCCGAAAGATAGCGCATTTACTACCTGCAGGTGGAAGTCCAGGACGGTCGAAACA	13	-4.21188	0
GL50803_00137703_t1	Ankyrin repeat protein 1	-	TTTTGTTTTAATTGCTGTAAACGGAATGTGTGTGACGGTAAATATTTTATAA[TTCACATTATCTT]GTTTATAGCT	13	-4.21469	0
GL50803_0014433_t1	Ankyrin repeat protein 1	-	TTTTAGTTTACGTTCTGTTCCGCGATTATTCCACAACAGCTCAGCGCCTTGTG[CACCTTCTACACC]GTCTTCTGA	13	-4.21481	0
GL50803_0013223_t1	Ankyrin repeat protein 1	+	CCACTAACTCGGACTTTGCATCCCAATTTAAGGCACGTTG[TTACATTACTTTT]GCGTCAAAAGTTGGACGCTCCA	13	-4.21815	0
GL50803_00112557_t1	Ankyrin repeat protein 1	-	GATTTTTTGG[TTTACTTATTATC]GATTTTTAAGGTTCCACTGCTTTCTTCCACTGTTTTCACTTATAAACTCCCT	13	-4.21965	0
GL50803_0017015_t1	Ankyrin repeat protein 1	-	TTTCTTATAGCAAAGTCCGGCATAGCTCG[CATATTTACTTTC]GCTTCGTAAGTGTTATGCCACGGCCAACGGGCC	13	-4.21985	0
GL50803_00137703_t1	Ankyrin repeat protein 1	+	AGCTATAAACAAGATAATGTGAATTATAAAATATTTACCG[TCACACACATTCC]GTTTACAGCAATTAAAACAAAA	13	-4.22573	0
GL50803_0014838_t1	Ankyrin repeat protein 1	-	TTAGTCTCTCTAACTCTTTAATTGATCAGTATATAA[TCACTATACCATC]AAGATAGAGCGTAAGGTATTGGCCAG	13	-4.22638	0
GL50803_0010219_t1	Ankyrin repeat protein 1	+	GAGCTCCTTGCTAGGCTCTACGAACAGGACATACCGTTCAAG[ATATTCACACCCA]GAATTGAATAAATTCTCTGC	13	-4.22754	0
GL50803_0040390_t1	Ankyrin repeat protein 1	+	TTTGGAGAGTGTAGGTCTCCTTCTCTAGAGGTAAATGAAAGGCGTTTTAG[TTTTATTATATTA]GCAAATCAGTGG	13	-4.232	0
GL50803_0014203_t1	Ankyrin repeat protein 2	+	CGATCACCTCTAGAAGGCATGTAGACACCAA[TTACTCTCTTTTT]AATTTCAATGTTTTCCAGATTTTAGCGGACA	13	-4.19377	0
GL50803_0010703_t1	Ankyrin repeat protein 2	-	GGAATGATTGGCAGAAAGCGAAAGTTTTTTGTGATTCTAATCTACCATTCTAGACATCAAG[CTTATCTACTTTC]G	13	-4.20227	0
GL50803_004320_t1	Ankyrin repeat protein 2	-	TTAACCGCCGCGATGTTTAAAAAAGAAAAGTGATG[TTCCTTACTTTAT]GTTCTCAGAAAATCAACAAACCATCCA	13	-4.20535	0
GL50803_007800_t1	ATP adenylyltransferase	-	AACG[ACTATTTACTCTT]GAAGAATTTATAATCTAACCTATACATGCATATGATCGTAGCTCGAACCAGAAGAATA	13	-4.20835	0
GL50803_004255_t1	ATP-dependent NAD(P)H-hydrate dehydratase	-	TTTAAAATTCTCATGACAGACTTACAG[TCCTTTTACCATA]GCTCGGTTCAGCCCAAAGGTGGAGACATTGTTGTT	13	-4.21712	0
GL50803_0096537_t1	ATP-dependent RNA helicase	+	GCCGGAGAAAGCGCAG[ACTCCTACATTCA]GAAGCTTTCTAATGAGTATGAGTTTGTAATAATTGAAATTTAAAAA	13	-4.21715	0
GL50803_0096537_t1	ATP-dependent RNA helicase	-	TTTTTAAATTTCAATTATTACAAA[CTCATACTCATTA]GAAAGCTTCTGAATGTAGGAGTCTGCGCTTTCTCCGGC	13	-4.22231	0
GL50803_004629_t1	BC2-ORF3 [Source:UniProtKB/TrEMBL;Acc:Q9U058]	+	CCGTACTGTCGGGTTCTACCTCTGGTAAA[TTTACCCACTATC]AAAATTCTTTGTGGGCGCTGAGAATCCTGGTAG	13	-4.21665	0
GL50803_0093358_t1	Bifunctional acetaldehyde-CoA/alcohol dehydrogenase	-	CGAGAATTAAAATTAAGAATGTTCAAACTACAGTAAAATTGTTTTTG[TTTTACTTTACAT]GCACCGGAGAAGAAA	13	-4.21881	0
GL50803_009117_t1	cAMP-dependent protein kinase regulatory chain	-	CCACTTTTTGTGTTTTTATTCTAGTAAATTTTTCACAAATTTTTGTCAAA[TTACCTTTTACTT]GGCTGCCACACA	13	-4.20631	0
GL50803_004257_t1	CBF/Mak21 family protein	+	GAAGGAAATTAGG[CCTCTCTTCCTCT]GTGAATGCTCTTTACAATTTATCAATGAATTAATTCCAGCACAGGAGCC	13	-4.17131	0
GL50803_0014553_t1	CCAAT-binding transcription factor subunit C	-	TAAGGCCAACGAAATAAACCTTAGCTTTTTAAGTAAAATCTTGTACTAACATCTTGCACTAA[CTTCTACATATAC]	13	-4.22558	0
GL50803_005939_t1	Ceramide synthetase	-	TTAAGTTTCCGACTAGATTGCAGTATACAGTTTGG[TTCTATTCATCTT]GGCATAAATGGGATATAACGACAACGG	13	-4.20262	0
GL50803_0014843_t1	Chaperone protein dnaJ	+	TAGATAAGGAGTAAATGTCGTCTTCTAACG[TCATTTTTATCTT]AAAAACAACTCATAATTCACTGCCCTCCGCTG	13	-4.20558	0
GL50803_0017483_t1	Chaperone protein DnaJ subfamily B	+	AACTCGCAAAGTGTTG[ATTCCTATCTTTT]GGGATTAGAGCACGCCTCCATAATTTCAAAAAAATTTCAAAAAAGT	13	-4.19527	0
GL50803_00102110_t1	Chromosome segregation protein SMC	+	GCTGAGAGCTGTGTCTGATGCTTTAAA[TACCATTTATTCA]GTTCAAAAATCTATTTTGGGAGTTGGCTAGATACC	13	-4.23142	0
GL50803_0017550_t1	Cia1	-	TCTTTGTCAACAAATTTTAAGTTTTAAAATTTATTGCAATTTAG[CATTACCCTATCA]GCTGACATAAAGGATATG	13	-4.22531	0
GL50803_008819_t1	Cia2	+	TAAAAGAA[CCTCATTACTTTC]AATTTCAAGTTAAAAACTAATAAGACTAAATAATTTATATTAGAGATCGAGTTA	13	-4.20258	0
GL50803_004498_t1	Cleavage and polyadenylation specificity factor	-	TTTTTGACAGGCCGGACTCATGCCGAAGAAGCCACATACATTCAGAGTG[CCCACCCTCTTCT]GCATGGTCGAGTG	13	-4.18315	0
GL50803_009593_t1	Coatomer beta' subunit	-	TCTGACTGAA[TCTTTTATTTTTT]AAGGTTTGTGTAGGTGTGAAAACGCACTATGGCAGAAGATCCTTCGAGCTGT	13	-4.19765	0
GL50803_005603_t1	Coatomer gamma subunit	-	TCCAAAGGCCTGTAAG[TTTTTATTTCATA]GTATCAGCCAGCCAACACGAAGACTACCGGAAGCTCTCCTATGAAA	13	-4.22038	0
GL50803_0017345_t1	Coatomer zeta subunit	-	TTTATTAAAGGAACCTCATGTGTG[CTTTCACTCATCA]GCGTGCAAGACACTCCGAAACACGGACTAAGCGTTGCA	13	-4.20935	0
GL50803_0010825_t1	Coiled-coil protein	-	[TATTTATTTTTTT]GAAAGATAGATGCAAGGCTTTTTGTTGGGGAAGTGGTTGTTGCCATAATGGATCGTGACTTT	13	-4.21377	0
GL50803_0015364_t1	Coiled-coil protein	-	GTTGGCTTTTAGAA[TTTACTTTTTACA]GAGACCTCAAGATGCGCTCTTGGCTACGACATCTACATAAGAATATAG	13	-4.21973	0
GL50803_0029490_t1	Copine I	-	CTTCAACCTAA[TATTTCTATATTT]GCAACCTTATTTATAACTGAAAGGTTTCCAACAATTAATGGCGACACTTCC	13	-4.221	0
GL50803_005638_t1	Cyst wall protein 1	-	CCCTG[ATATTTTATTTCT]GTGTTTCTTGATCTGAGAGTTGTAAACTGTAGATTGTATACTGTAAATTGTAGACTG	13	-4.20727	0
GL50803_0088765_t1	Cytosolic heat shock protein 70	-	G[ATTTTATTTTCCC]GGCGTCCTGATCGTCAGATCAAAATCAATTGTGATTTTTTTGATTTCGGAAGGCAACATTC	13	-4.19912	0
GL50803_0016200_t1	Developmentally regulated GTP-binding protein 1	+	TATTGGTAAAGTCCTTTATGAATAAATTTTCCCAGAGCTTG[CCTTCACTTCCTT]GCTAATTTGAAAATAATTGTT	13	-4.18762	0
GL50803_005871_t1	Developmentally regulated GTP-binding protein 1	+	ATGCCTTCAGCGTCTGTACAGCTTGCACAGTGG[ATTTCTTATCCTT]GGCCAAGTCTCAATTAAATCAATAAGCTC	13	-4.19527	0
GL50803_0014566_t1	Dipeptidyl-peptidase I	+	CTGATTGGCAAGGACTCTGTACGAAGGTCTGAG[CATCTTCACCTCT]AACAATAAGAAGCCGGCCAGAAAAAAATC	13	-4.19881	0
GL50803_00102858_t1	DNA helicase	-	ATTAAAGAAGTATACGAGCTCAATAAGGGCCGACTTTCGAAAGGGTTGAACCGCTCCTAAAG[CTTTTATTTCATT]	13	-4.20262	0
GL50803_0027326_t1	DNA polymerase alpha subunit A	-	TTTTTCGGTTGTGAGATTTTTGTTCACAAGCACTTTGGCGACGTGTTAACTATTTGCTGGG[CACTCTTATTATT]G	13	-4.21604	0
GL50803_009194_t1	DNA replication licensing factor MCM4	-	TTAACTGGGTAAGGTGCCAATTAGAATTATTAAG[ATCCTATCTATCT]GTATCTCCTCGCTGCTCTCCCTTGCATG	13	-4.20081	0
GL50803_0023496_t1	DNA-directed RNA polymerase	-	TTATTTAAAGTG[CCCCACCCACCAC]GTGGAAGGACGACAGGAAGCAAAAAGGCTTCGATTTACACTTCAGTATGT	13	-4.2115	0
GL50803_006148_t1	DPP Alanyl dipeptidyl peptidase	-	TTTTTGAAAGCTACATGTTTTTGCGATAGATATTCTTTATAACAGTGAGAA[TATCACTCTTATA]GATCTCGTACC	13	-4.23092	0
GL50803_0016328_t1	DRAP deaminase	+	GATACTACGAAGCAAAATACACGCTGTGCTCCAGCCTATAGGCCGTCCAGTGAA[TCCTTTCCACTAT]AAAAATAA	13	-4.20254	0
GL50803_009073_t1	Dual-specificity protein phosphatase	-	AATTCCAAATTTAAAATCTTCAGATTGGATTTAAATAAAATTATACTGCTG[ACCACCTCCATTA]GCGCGCCCAGT	13	-4.21827	0
GL50803_0012066_t1	Endoglycosylceramidase	+	TTGACCAAGATATGACCGATAAA[CCTCTTACATTCA]GATGGGTAGTAAACTTCCATCACTGCTTCTAAATTTGTA	13	-4.21081	0
GL50803_004349_t1	Endothelin-converting enzyme 2	-	CCTTCAA[TTTTTTACTTCAT]GCTGTTTACACAGACCTCATTAGAATTTATTGAAGTTTTAGATGGCCCTTCGTTT	13	-4.20742	0
GL50803_005925_t1	ERCC4 domain-containing protein	+	GACTGCTGAGACAGTGTTATATG[ATTTCCTTTACTT]AAGGCTCTCGGGGAGAGCCGGCTTCTGCGGCGTTTTAAA	13	-4.19688	0
GL50803_006633_t1	Farnesyl diphosphate synthase	-	TAAATTTAAG[CATATCTACACCC]AAAAAGTATTAGTGTTCCATTCTTTAACGTGTTTAATGAAGACATATACTTA	13	-4.2255	0
GL50803_005488_t1	FEN-1 nuclease	+	GTTCCTCACAGAGAACATAGGGTTACTAGCGCAGACAAATTCG[TTACACATACTCT]AAATTGTAGTAAATTTTGC	13	-4.22346	0
GL50803_0060379_t1	Ferredoxin Fd1, Fd2	+	AATCGCCAAACTGTCCGGGTGCTTAAAATTTGTGGTGCCACAAAAAGGAG[TTTTTACTTTTAT]GGCGATTTTAAA	13	-4.20927	0
GL50803_0097219_t1	Fibrillarin	+	GTCGGTGAAACG[CTACTTATTTTTT]GGATTTTGCTTTTACTTCAAAAAACTACAAAAAACACCGTAATTATTTGA	13	-4.20354	0
GL50803_006248_t1	Fip1 motif-containing protein	-	TATTTTTTGAATTAGACATTTTTTGGTCTCAACATGGTTACAAGGCCGACTACTTGTTCATG[TACTCCTCTATCT]	13	-4.20215	0
GL50803_002897_t1	Furin/Protein converstase 2	+	TACATAGTATTAGCATACGAACCTACTAACGTTAGCTGCAGG[TTACTACCCTCTT]GTCTCAAGAATAAAATAAAA	13	-4.20238	0
GL50803_008245_t1	Glucosamine-6-phosphate deaminase	-	TTTTATTTTGGCGAGGCAG[TTACATATATACT]GCTACTGCTGTAGTAAACCCTTACAGGAGTTCCGTACGCAGTA	13	-4.236	0
GL50803_0013616_t1	Glycine-rich protein	+	GTGACGGAGCTTGTTTCTATGGCAATTGACGCTTCTTGGAATCATTGTGAA[TTCTTTCTATTAT]GCAATTAATTG	13	-4.20512	0
GL50803_005772_t1	Glycylpeptide N-tetradecanoyltransferase	+	CGAAATGGGTTGGCTTCAAATTTTCACTG[TTTCTTCTCCACA]GGTATCATGATAGAATAAAAAAGCCAGTAATTC	13	-4.20258	0
GL50803_00114246_t1	GTP dependent nucleic acid binding protein	-	TTGGCAGTTTCAAAAAATTGGATCCTAAGCTCCCACCAAGCAAAGAATTTTATGACAAGCCG[TACTCATCTTCTT]	13	-4.20592	0
GL50803_0015869_t1	GTP-binding nuclear protein RAN/TC4	-	GCTACTCTCGGTTCCTGGGTTAAAGTTTTAATTTCGATTTAATTTATTTTACGG[CTATCACCTCCTT]GACAACTT	13	-4.19638	0
GL50803_009594_t1	Heat shock 70kD protein binding protein	+	AGACAAGGCAGGGGGCTGCGTCATTCTGACTGAA[TCTTTTATTTTTT]AAGGTTTGTGTAGGTGTGAAAACGCACT	13	-4.19765	0
GL50803_0016321_t1	HECT domain-containing protein	+	TTAAGTTAGTTGAAA[TTATTTCTCCATT]GTGGAAAGTTTGCAATAACGAAATTGCAAATTTGCTTCCTACAAACA	13	-4.20377	0
GL50803_0014324_t1	High cysteine membrane protein	+	CTGGCGGGAAGGCATGTGGACCGCTGGACCTCTCAG[TCATCCCCTTCCT]GCACCTGTGACACGTCCTGGGTGTCC	13	-4.18604	0
GL50803_0014791_t1	High cysteine membrane protein	-	ACCCACTGAAAGAGGCCTTTACTCGACTAGAACCTGTGCCCACTAAGAGG[TTTCTTCATCTCT]GACACTCTAATA	13	-4.18862	0
GL50803_0017476_t1	High cysteine membrane protein	+	TAGATAG[ATTCATTTACTCC]GTAACCTTTGACTTAAAAATGTTTGGAATTAGAGTGTGATTCTCGTTAAAATAAA	13	-4.2075	0
GL50803_0025013_t1	High cysteine membrane protein	+	GCGTCCCACACTAA[CCTATACCTATTC]AAAAAATAGCAAAATAATTAATTATTTGGGTTCCCAGGAATCAAAGAA	13	-4.21281	0
GL50803_0011690_t1	High cysteine membrane protein	-	[CTTTTATTTACTA]GTGTGTGATCCATGTGAACCATACTGACCTCGTGGCGAGTTCTAAATACTAAATGCGGTGTA	13	-4.21623	0
GL50803_0094003_t1	High cysteine membrane protein	+	ACTAATGCGAATGCACTAATACAAGTGCAAACCTGTGTTTCG[CATACTCTTTTTA]GATAGAAAATAAAAAGATCT	13	-4.21896	0
GL50803_0017380_t1	High cysteine membrane protein	-	TCAAAA[CTCATTACTATAT]GGAACAGCGTCTGCCAAGATCATGTTTGTGCAAAGAGCAATCAACACTGAGACATG	13	-4.22188	0
GL50803_00101805_t1	High cysteine membrane protein Group 1	-	TCG[TATACTATTTTTT]GTGTGTCCCAGAAAGTTAAGTGTGGAATCTACGTACAGGTGCATTCTACGAACATTCTG	13	-4.22262	0
GL50803_0016374_t1	High cysteine membrane protein Group 2	+	TAAAGTCTCACCAAAAGTGGACCACATTCAAACATAACCACAATTGAATAGCTTCTATTCGG[TCTTTCTATCTAC]	13	-4.20669	0
GL50803_00112126_t1	High cysteine membrane protein Group 3	-	GTGAATCCCTGAGGATACAAGTTTTTAATGTGTCCGGATCAGCAAGGATCCG[CCACACTACCTCT]GCTGTGGAGG	13	-4.20685	0
GL50803_00114891_t1	High cysteine membrane protein Group 3	-	GTGAATCCTTGAGGATACAAGTTTTTAATGTGTCCGAATCAGCAAGGATCCG[CCACACTACCTCT]GCTGTGGAGG	13	-4.20685	0
GL50803_0087706_t1	High cysteine membrane protein Group 3	-	GTGAATCCCTGAGGATACAAGTTTTTAATGTGTCCGGATCAGCAAGGATCCG[CCACACTACCTCT]GCTGTGGAGG	13	-4.20685	0
GL50803_00112432_t1	High cysteine membrane protein Group 5	+	TTCATATAATCCGAA[CACTACTTCCACT]GATAACACGATCTAAGATTAAAAATTAATACTTTTAGACAGCTGTTG	13	-4.21181	0
GL50803_00137715_t1	High cysteine membrane protein Group 5	+	TTTGTATAATCCGAA[CACTACTTCCACT]GATAACACGATCTGAGATTAAAAATTAATACTTTTAGACAGCTGTTG	13	-4.21181	0
GL50803_0050380_t1	High cysteine membrane protein Group 5	+	GAGGTAACAAGCAAA[CACTACTTCCACT]AATAACACGATCTAAGATTAAAAATTAATACTTTTAGACAGCTGTTG	13	-4.21181	0
GL50803_00113319_t1	High cysteine membrane protein TMK-like	-	GTGATGCTATTTTTACATAAACG[CCTTTATACATTA]GAATCACACATCATAAATTTGGCTTTTCCAGAGCTAATT	13	-4.22631	0
GL50803_00112135_t1	High cysteine membrane protein VSP-like	+	TACTTTACTGACAAAAGTCCTAGTTCTGTACTTTTGCAGTATGTAG[TTTATTATATTCC]GTTGGTTTATATTTAA	13	-4.21808	0
GL50803_00112673_t1	High cysteine membrane protein VSP-like	+	TACTTTACTGACAAAAGTCCTAGTTCTGTACTTTTGCAGTATGTAG[TTTATTATATTCC]GTTGGTTTATATTTAA	13	-4.21808	0
GL50803_0026981_t1	High cysteine membrane protein VSP-like	+	TACTTTACTGACAAAAGTCCTAGTTCTGTACTTTTGCAGTATGTAG[TTTATTATATTCC]GTTGGTTTATATTTAA	13	-4.21808	0
GL50803_00d26981_t1	High cysteine membrane protein VSP-like	+	TACTTTACTGACAAAAGTCCTAGTTCTGTACTTTTGCAGTATGTAG[TTTATTATATTCC]GTTGGTTTATATTTAA	13	-4.21808	0
GL50803_0015158_t1	High cysteine protein	-	GAAGGACCTATTAGCGCACTGTGTG[CACTTCCCATCTT]GCTTCCGGGTACACTCGTTATTGTCTGCTGAGCACAC	13	-4.20165	0
GL50803_0010666_t1	Histone acetyltransferase GCN5	+	GTTAGG[TATTTCCCTATCT]AAGTAAAGGCCAGATATGCCCTGCAGATCTCCTTTGCCAGTTAACCAAAAAACAAC	13	-4.20423	0
GL50803_0020037_t1	histone H3	-	CTTCTGTTTTTTCTCGAATTGAAAATTTACTCTTCACGCGCAGCTAGATCTCTTTGTACATG[TACTCCACTCCTA]	13	-4.21746	0
GL50803_004156_t1	HIT family protein	+	ACCAACTTAATTTTTCGCATTAAATGTTAGTATTTTTTAA[TTTCTATACTTCA]GCCCTCTGATTTACACGTCAAC	13	-4.21558	0
GL50803_0017626_t1	HMG (high mobility group) box-containing protein	+	TTTGATTATGTACAAATTCAGATTTTGTGAACGTTTAAAGAAATCAGTACACTTTTGTTTG[CCTTTACATTTAC]G	13	-4.21796	0
GL50803_007573_t1	Hydroxymethylglutaryl-coenzyme A reductase	-	TACGGTTTCAACCGCAAAACCTGTTTTTAGTTCGTAATCAAGGGAGATGTCCATG[ATTCACTCTCACT]AATAGAT	13	-4.20173	0
GL50803_0015984_t1	Impact-like protein	-	GGGCAATTGATATTTCGGATTTTTCTTTAAAAAAACTCGGGACTTGGCATGAA[CACTCTCTTCTCC]GTTTCTCCC	13	-4.19019	0
GL50803_003098_t1	Interferon-related developmental regulator family protein	-	AATTTTTACTGTCATCCTCTAACCATAACAGAGAAGGTCGTGATAATACAAGCG[TCTTTCCCTACTC]AACTACTT	13	-4.19269	0
GL50803_0017223_t1	Intraflagellar transport protein IFT80	+	AA[CCACTCTTCATCA]GAGAACACAGAAAAAGACAACTTACAAAAACCAATACTTTTTCTTGGCACCACAGGTATA	13	-4.20896	0
GL50803_0016660_t1	Intraflagellar transport protein IFT88	-	CTGGG[ATTTTTTTACTAT]AACTTTATCTGTCTTAGCGAATGATTCCATTGGCCACACCCAGCCTGTCATCCGAGG	13	-4.21123	0
GL50803_0061210_t1	IQ calmodulin-binding motif-containing protein	+	GCAGCAG[ATTACTCTTACTA]GGCTGCAGAGAGGGGCCCGTACATTGCCAACGTACATGCAGTTTTTTTACCAAAG	13	-4.21981	0
GL50803_0010939_t1	Kelch motif-containing protein	-	GTTAATTTG[TCCTTTCTCACCA]GAAAAAGTAATATTGCTCAAAGGAGGTATCACCGTCAACCTTTTGGTATAGGC	13	-4.20162	0
GL50803_0010939_t1	Kelch motif-containing protein	+	GCCTATACCAAAAGGTTGACGGTGATACCTCCTTTGAGCAA[TATTACTTTTTCT]GGTGAGAAAGGACAAATTAAC	13	-4.20862	0
GL50803_0015442_t1	KIF-1 binding protein C terminal-containing protein	-	TTTTAAAATG[CTCCTCCTACTTT]GCTTCTCCCTCTGCGTCGCCACTGTATTTTCTGACGAAAAGGCTCGTTTGCT	13	-4.18592	0
GL50803_0017378_t1	Kinase	+	CTTTG[TTACTTCTCCTTT]GATCTCATAGAAGACACCTTTGTATAGTCCTTCTTGTGTGCAGCGCGTTAGTACTAA	13	-4.19238	0
GL50803_0014364_t1	Kinase, CAMK CAMKL	-	CGGGGACACTGCACCTTGCCTTTTTAATGTTGAGGTTTCATTTTTGCCTTGCACACTGTATG[CTCTTTTTCATCA]	13	-4.19981	0
GL50803_004191_t1	Kinase, CMGC CDK	+	GGCGCGCAAGACGGAGAGAAAGCCCATAAGATTGTCCTAAATCTGGTTAACAAGAATAAG[ATTTTTTCACATC]AA	13	-4.21069	0
GL50803_0017318_t1	Kinase, NEK	-	GTAGACACCAA[TTACTCTCTTTTT]AATTTCAATGTTTTCCAGATTTTAGCGGACAATGGACACACGACTCATGGA	13	-4.19377	0
GL50803_0017084_t1	Kinase, NEK	-	GAGATCTGACTCACGACAACTCGATAGAATTTTATAAAGAAA[CTCATCTTTCTAT]GTGGGTTCCTCTCTGTCTTC	13	-4.19819	0
GL50803_0093221_t1	Kinase, NEK	+	TCTACTCTCTCAGGGGATG[TCCCTACCTTACT]GTGAGAGAGATCCGGCTCGACGGTCTGGATCAGCACGGTGTGG	13	-4.19973	0
GL50803_0092498_t1	Kinase, NEK	+	AGCACGCTGTCTTAAAAAA[CTTCATTTTTACT]AATCTAAATGCAAAATTCTAGTTTATAAAATTCCTGAGGCTTC	13	-4.2	0
GL50803_005142_t1	Kinase, NEK	-	AGG[ATTTTTATTCTTC]AAATTTGCAATTATTTAGGAGCTTAAACGACGCTACACGATCTAGACAAGTAAATTCGG	13	-4.20046	0
GL50803_009289_t1	Kinase, NEK	-	GGAAACACTAAGAGGTCCGATTATACTTTTTTG[CTTTTACCCTTAT]GTCCTCCATGGAAGCAGAACACAAAGGAT	13	-4.20142	0
GL50803_00102034_t1	Kinase, NEK	-	CTAGTGGATAAAGCAATTTGAGAACTATAATTAAAAGAA[CCTCATTACTTTC]AATTTCAAGTTAAAAACTAATAA	13	-4.20258	0
GL50803_00114307_t1	Kinase, NEK	+	CAATTCACTTTTATGTCTCCGCGGCATGTCCTATCACATAA[CTTATTTACTTTT]GAAAGTTTAAAATTCTTTCCC	13	-4.20354	0
GL50803_0014897_t1	Kinase, NEK	+	GAGGCTG[CATCTCCTTATTC]GGAATCTGTACTCTTCAAAGACACATCACGGAATTCCTAAAAACCATTCCATTTG	13	-4.20454	0
GL50803_0091220_t1	Kinase, NEK	-	CCTCGGACAGTGTTTTTTGAGTTTTTAAATAAAAAGCTAAGTCAAAGCTAGTTTAAAAGTCG[TTTCACCTTTTCA]	13	-4.20512	0
GL50803_0016251_t1	Kinase, NEK	-	TTTTATAACAGAAATGATTTCCAAGCAG[CCATTCACTTATT]GACATATGGTGTGGCTTACAAAGTGACTTGACTT	13	-4.21177	0
GL50803_0017231_t1	Kinase, NEK	+	TGGGTTACCGGCAGAAGATCCATCACG[CTTTACACCTTTA]GACATCTTTACACGCAATTAATGTCGTAAAGAAAA	13	-4.21462	0
GL50803_008556_t1	Kinase, NEK	-	TTAATGTTGGACCATGGGAATTTGCCCTTG[TCACATTCACTTT]AACTCAGGCATCCGCAGCACAGTAGGTACACC	13	-4.21488	0
GL50803_0041369_t1	Kinase, NEK	+	GAGTCGCTAAGGAGTAGGCTGTGGTGCTTGAAAGTTGACTCAGAGG[CATTTATTTTTTA]GCGGACAAAATTAGCG	13	-4.22242	0
GL50803_00114535_t1	Kinase, NEK	+	CAAGTATCTAGCTTCGACATTTTTG[TACCATTACCATC]GAAAATAATTTGAGTAGCTTTGCTTTCATAAAAATCC	13	-4.23135	0
GL50803_0012089_t1	Kinase, PEK	+	GCTAGATAAATATCTCAAGGAGTAGCTTCATTTGCCATCAATGAAGCCAGTGAA[TACCTTTTATTTA]GAATTCCT	13	-4.22415	0
GL50803_0010609_t1	Kinase, STE STE20	+	TTCCG[TATTCTATTTACT]GTGACGTATCACAAACCTTAAAACGCCTGAAAACCTAATCGTTTAAATTTTCTGCCT	13	-4.21838	0
GL50803_004405_t1	Kinase, TTK	+	AGAGAATATGAAGCACTCTTCCGAACTACTTTAATAATTACAAGTTGCCATTG[ATTCTTTCCTTTT]GACCAATCT	13	-4.1855	0
GL50803_004405_t1	Kinase, TTK	-	AGATTGGTCAAAAGGAAAGAATCAATGGCAACTTGTAATTATTAAAGTAGTTCGGAAGAGTG[CTTCATATTCTCT]	13	-4.19585	0
GL50803_0013797_t1	Kinesin-14	-	CAG[ATTTCTTCTACTT]GAAATTTTACTGGTCCTAATTTAGCATGCGTTGACTCGACAATGTGGCTTATAGCGAAG	13	-4.19573	0
GL50803_008886_t1	Kinesin-14	-	GGGAAATCAAAAGTTTTAGCAAAGTTTTAGATCTGGGAA[TTTACTATCACTT]GTCCAACTTCTTCAGCAGCTCAC	13	-4.21562	0
GL50803_00112846_t1	Kinesin-3	-	[TTCTTTTTTTACT]GGTTCTAGTATAGGATGGTGTATAGGTCATGTAGGGTAGGGTAGGGTAAACACTTACCTCTA	13	-4.19462	0
GL50803_006262_t1	Kinesin-3	-	[TTCACTTTATTTT]AATAAACTATGGCTCTTTCCCTGGGTGAATTACCCTTCCAGGACGGGCCTGCTGAAACGCTA	13	-4.20677	0
GL50803_0010569_t1	KRI1-like family protein	+	AAGCTCCTTATCAGCCGGAGGGGCGTTGCGATTGTGACCAGG[CATTATTTCTATT]AATTAAAAACAATTAATTCA	13	-4.21696	0
GL50803_009618_t1	Leucine-rich repeat protein	+	G[ATCTTCTTTCACT]GTAAATTTGTTAGCGGACCGCCCCAAACAACAGGATTTCGCTGGGTAAACTAAAATTCCAA	13	-4.19219	0
GL50803_00100845_t1	Lipase	+	TTAAGTATCTTCCAAACCAAAACTAATATAAA[TCTCATATTCTTC]GCAAGGTTGTGAACCATGTTCTTAAGTAAA	13	-4.20431	0
GL50803_003950_t1	Lipase class 3 family protein	-	[TATATTACTTTAT]GATAGTTACTGTGGCAAGGGAGTAACGCTCGTGGTCGACAGAGCACAGCTGACCGGGCGAAC	13	-4.23304	0
GL50803_0014456_t1	Low molecular weight protein-tyrosine-phosphatase	-	GGTCTGCTTGGGGGGAAAGGGAAAATATCACACAAAGATGTGAA[TTTATCACACTTC]AACAATGTAAATCAAATT	13	-4.21758	0
GL50803_007126_t1	Lysophospholipid acyltransferase	-	TTACAACCAAATTTTGAGAGTTAGTGTTATTG[ACATACACTTTCT]GCTACACTAAAGTGCTTCTAAGTACAGGAA	13	-4.21688	0
GL50803_006132_t1	Major facilitator family protein	+	ATGCTGTAAAGGTCTGAGCACCCTGGTGTTAGTAAATACTCTCTTG[CTTCCCTTTCACC]GCGTAGAACATAGCAG	13	-4.18792	0
GL50803_003331_t1	malate dehydrogenase	-	GGGAATTTTAATTTTCGGCTTTAAGGGCG[TATACTATATTTA]GCGAATGCAAACGATATGCTGCTAATTACAATT	13	-4.24508	0
GL50803_002812_t1	Metal ion transporter CorA-like divalent cation transporter family protein	-	CTTTAAAGTTTTTCTGATGCCCCG[TTACATCTCTCAC]AATAACTATAGCGACTATAGTGATGATGGTTATGACGA	13	-4.2165	0
GL50803_003948_t1	Methyltransferase domain-containing protein	+	[ACCCTCCTTTATA]GGGAAGCAATACTGAGCGCTCTGATAAAGTTCTCTGATAAACCATCTAAATTATTTCATTGA	13	-4.20804	0
GL50803_0034058_t1	Mismatch repair protein	-	CGGGCTTTTTACTGAAAGGGATAATAAGG[CTCTATTTACACT]GTAGCAGGACAAGTGGGGCAAGAGCCGTTGAAG	13	-4.20885	0
GL50803_0022338_t1	mRNA cap guanine-N7 methyltransferase	-	GG[TCTTTTATTTTTT]GCTCGGGTACAACAGACGCTAAAATGATTTAGACATAATTAAGTCTAATGTACTACCTGT	13	-4.19765	0
GL50803_007517_t1	mRNA cleavage and polyadenylation factor CLP1 P-loop domain-containing protein	-	CCTCTATCGTGCAAA[TTTTATTTACTCC]GAGGGAGCTCTTTCAGAAGAGATAAGTGCTTCAAATATGGCCGAACC	13	-4.20738	0
GL50803_0017305_t1	Multidrug resistance protein B	+	AGCAGTATCTCTTTGAACATCTGTGTAAACTATTATGAAATATGG[ATATCATTTATTT]GAAACAGAAGCTGTCGT	13	-4.21942	0
GL50803_0016322_t1	Neurogenic locus Notch protein	-	CCAAGTTTTTAAGTTAGTTGAAA[TTATTTCTCCATT]GTGGAAAGTTTGCAATAACGAAATTGCAAATTTGCTTCC	13	-4.20377	0
GL50803_0090044_t1	Non-SMC mitotic condensation complex subunit 1	+	TCGTTTCATCGACTGTGAAGGTGAGAGGCAGGGTTTCCTCCATGCTTAAATTTTCGAGG[CTTTTTTCTACTT]GTC	13	-4.19123	0
GL50803_0024860_t1	Nonsense-mediated mRNA decay protein 3	-	TAAA[TTTACATTTATTT]GATACTCGAATTTGGCATTGACTCAGGGAATCACGCAGGCAAGATGCTCCAAATTTAA	13	-4.21908	0
GL50803_0016658_t1	Nucleolar protein, Nop52	+	GTTCG[TATTATCCATTCT]GGGAAAGCTAGTAGGCCTGGCATGCATAGACTCATGCCACCAGTTAATTTCAATTAA	13	-4.21608	0
GL50803_0017243BA_t1	Outer-arm dynein beta	-	CTGTGTGTTAGTATTGTCTGGAAAGGCTTCTGTCGGTGAAACG[CTACTTATTTTTT]GGATTTTGCTTTTACTTCA	13	-4.20354	0
GL50803_00300001_t1	Pam18	-	TGGAA[TTTATTCTATTCA]GACAAAGGTTGATGGCTCAATTACCTTGGCGTCCTCTAACCTTTGAAGCTCGTCTCC	13	-4.2165	0
GL50803_0014546_t1	Phosphoglycolate phosphatase	-	TTGAATTTTCAGTCTCAATCATTTGGCCACCTTAGTAAATCCCAAGG[TATATTTACTACA]GTAGATTGCACTAGA	13	-4.2435	0
GL50803_0014642_t1	Prefoldin subunit	-	TCGGCTTTTTAAGTTAAGTAATCTAATATCAATAATATTGGTTCTCAA[CACACTTTATCTC]GTAGGATCTGTATG	13	-4.21708	0
GL50803_0013127_t1	Proteasome subunit beta type 1	-	[CTTTTTTATTTTT]GGTCCCTGCACAGGATGAGCTATGAACCAGCCAACTACAAAACCGCCATTCCAAAAGATCTT	13	-4.19469	0
GL50803_0016443_t1	Protein phosphatase 2A B' regulatory subunit Wdb1	-	[CTATCTTTTTTCC]GTTTAATTTGTCCACACAATAACATAAGCATTTTAACTCTGTATTCCTTTTCCCGAGCCAGC	13	-4.19092	0
GL50803_0017157_t1	Protein phosphatase 2A regulary subunit B	+	GCCCCAGATCAAGGTGTTTCGCAATTTTTGATAAGATCTTGTG[TCTTCACTTTTTT]GAAAGAAAAACCGATTCCG	13	-4.19488	0
GL50803_007512_t1	Protein tyrosine phosphatase-like protein	-	CGCTGTCTTCTTAAAAACCGATTATCTACAGTGGATGGCG[CCTCTTCCTCTCT]GCTTTGTCACGAGCAGCAAGAA	13	-4.17131	0
GL50803_0015145_t1	putative AAA family protein	-	[TCTATTTATTATT]AAAAAGCATCTCAATGTCAGCAGAGCCCGCTGATTATCCGCACAACATTGGGGTCTCTGAGC	13	-4.21719	0
GL50803_0016376_t1	putative ATP-dependent RNA helicase p47	+	AAAAAAG[TTTTATCCCTTAT]GGCGTGCGCTACTTTTGCATTTTTTTGCCATTTCAATAAAGAGTTTTTTAAAAGC	13	-4.20488	0
GL50803_002098_t1	putative ATP-dependent RNA helicase p54	-	TAAGCAATTTTCTTTTTAA[TTTTATTCACACT]GAGTTAATCTGTTATTACACGACGGTCGCTAGAGGGCGCGTTA	13	-4.21462	0
GL50803_008228_t1	putative DNA-dependent ATPase	-	TAATTCTAGTG[CTTATTTTTTTCT]GTTGGGGCTCCTGATTATCCACAGCAAGCGCAATGAGCAACACTTAGGCGC	13	-4.19046	0
GL50803_0014242_t1	putative Dynein heavy chain	-	GAATGGAGTTTTTCTTAAAGTTG[CTTCATTTACTCT]GTTTACCAAGGTTAGTTTGCAGCTGCTGTCCGAGTAAAT	13	-4.19746	0
GL50803_00104031_t1	putative Glycogen synthase	+	GCAAACTTG[CCTCTTTTACATC]AAATTGCAATTGCTTAAATATATTATTTAAAAAGAACTTTAAAATTCCTGTCG	13	-4.20258	0
GL50803_009353_t1	putative Inositol monophosphatase	-	TTTTTAAAGGGAAAA[TCTCACCATCTTT]GATGACAAGTTTTATAACGCAATCACCCGGTATACATAAAGCATCCA	13	-4.20142	0
GL50803_008074_t1	putative Manganese-dependent inorganic pyrophosphatase	-	AG[TCCCCTTTTTACT]GATTTTAGTTTAGAGGTTTTTATGGATGCAAAGGTACTTTACTGTAGAGGCAACTGTAGT	13	-4.19088	0
GL50803_008163_t1	putative Manganese-dependent inorganic pyrophosphatase	+	ATGTCTACAGGAGG[TCTATTTTCTTCA]GGCGTCTACTCTACAAACTTTGCTCCAAATCATAAAAAACACAGGTCT	13	-4.20462	0
GL50803_006686_t1	putative membrane spanning protein	-	AATCTCGCTGCG[TTTTTATTTTTCT]GTCCCAGATCTCTGATCCTTTCAAGCGATCGCTTGCACATCACTCGTTTG	13	-4.19554	0
GL50803_0016513_t1	putative membrane spanning protein	+	[ACTCTACTCTTTA]GAGTGGACCGTATTGGATAAGGGTTGACGTTTTCGTTACACCTTTAAAAATAAACAAACATT	13	-4.20873	0
GL50803_004165_t1	putative NOD3 protein	+	TCGTTTGGTTAAGAATAAAAATCAAAATCTTAGTTTCAGCTAGCCTTCTAACGTAG[CCCACACCTTCCT]GCAGGA	13	-4.19523	0
GL50803_008182_t1	putative Phospholipid-transporting ATPase IA	-	TGG[CTTTTATTTCCAT]GTGTTAGAAGGCTGCCCCAGTAAATTGCTAACTATTTACAGTACATTCACAATCTTCGA	13	-4.20188	0
GL50803_0061575_t1	putative Ribophorin I	-	CAATGGGCTCCTTTCCTTTAATTTAATTTACTTTCCCGG[TTTACTTTTCTTT]GGTTGAATAAATCCTTTCGAGCT	13	-4.19631	0
GL50803_0016806A_t1	putative RNA-dependent helicase p68	-	AGGTG[CTTTTATATTTCC]GAGCGTCATGTATCGTGCTAAGAGTGTTATTGGCACACAGGATCCGCGCCAACCTCA	13	-4.20323	0
GL50803_0021512_t1	putative S-adenosylmethionine-dependent methyltransferase	+	ACACCTCATCGAGTCCCCCGATCACACGAGAGCTTGCTCCTTCTAAACTTAAAAAATAATTG[ATTTATTTATCTT]	13	-4.20896	0
GL50803_0015104_t1	putative Sec1	+	TGCGTGAAAGACAATATTCTGTGCTCCTGCATGGCAAGGCATGTCTCAGCAAAAAACATAAG[TTCCTATTTCCAC]	13	-4.20673	0
GL50803_004288_t1	putative Ser/Thr phosphatase 2C	+	GTCTTATACTTGTCGGGG[TCATTTATTTTTT]AACAGAATCAAGATCGTAGCTATTCACGGGCCTACGCCTTAACC	13	-4.20812	0
GL50803_0032914_t1	putative SNF2 family helicase	+	TGTGCACCAAGCTATCAAGGTTTACTACTTCAGAA[TTTACCCTACTCT]GTCTGTACTTTCATTCTGTCCCTATAC	13	-4.20069	0
GL50803_002597_t1	putative SnRNP Sm-like protein	-	AAAAAGTAAGTTTCACTCCAGCATG[CTTCTTTCACTCT]GCGTTGGCCGGCCACGCAGTGAACTCATCATGATGTC	13	-4.18515	0
GL50803_0062597_t1	putative SnRNP Sm-like protein	-	AAAAAGTAAGTTTCACTCCAGCATG[CTTCTTTCACTCT]GCGTTGGCCGGCCACGCAGTGAACTCATCATGATGTC	13	-4.18515	0
GL50803_0020633_t1	putative SOH1 protein	+	TTCGCCTTGCCCATCTTCAACCTAA[TATTTCTATATTT]GCAACCTTATTTATAACTGAAAGGTTTCCAACAATTA	13	-4.221	0
GL50803_0038517_t1	putative Spindle pole protein	+	TCCGTCCCCTATCGACTTTGCTACTG[TCCTCTATCCTTT]GCATTCTCGCAATTCACACTAAAGTGTAAATTTTGG	13	-4.18981	0
GL50803_0096018_t1	putative Spindle pole protein	+	TAAACCTTAGCTTTTTAAGTAAAATCTTGTACTAACATCTTGCACTAA[CTTCTACATATAC]GGCCTTCCGCTTGG	13	-4.22558	0
GL50803_0016370_t1	putative Transcriptional activator	+	GGAGCTATCACTGGAG[TACATTCTATTTT]GATTTTTATCTGGAAAAGCTGATCGTTAACGGATCTTCCCCCTTGT	13	-4.22077	0
GL50803_0011312_t1	putative TRAPPC2	-	ACTTTTAAAAAAATCTGTCCTATTTGCTTTTAGTAA[TTTACATTTATTA]GACCGTGCACCATGTATATGCTCGCG	13	-4.23177	0
GL50803_0010427_t1	putative U2 small nuclear ribonucleoprotein B	-	CTATCTTCATCTGTTCGACACCTCTCCAAGAATTGTAAACAAATTTAAA[TTCACTTTCATAC]GAGTTTATAAGAC	13	-4.21904	0
GL50803_009352_t1	putative U5 small nuclear ribonucleoprotein 200 kDa helicase	+	CAGCTTCTACAGCTGTCTCTAGCCACTCTTGCAAATTCACTGTCATTTTTTAAAGGGAAAA[TCTCACCATCTTT]G	13	-4.20142	0
GL50803_00104982_t1	putative Ubiquitin fold modifier 1 protein	+	TAA[CACATACTACTTC]AATCTCTGTTCAAAGGCTGGTTCAGGATTAAAACTTCAAGATTAAACAAAAGAGTGAAG	13	-4.22846	0
GL50803_0018470_t1	putative Vacuolar H+-transporting ATPase subunit a	-	CTGGGGCGAA[TTTTTTTACTTCT]GAATCTTGCATGGTCCGGTTCAAACACCGCTACATCGGGCTCAGATGGGATG	13	-4.19462	0
GL50803_0010193_t1	putative WD-repeat membrane protein	-	TTACATTTAATTGCTCGTGCAAAATTGAATGAAAGAACGCCAAATAGACTACAAA[TCACTTTCCACCT]GCCGGCT	13	-4.19996	0
GL50803_007873_t1	putative Yip interacting protein	-	GATCCTGTTGAGTTTTTAATGAATCATCCTACATCCAAA[CCTCCACCTATTT]GCATACGACGATTACTGGAAGGC	13	-4.19854	0
GL50803_0024488_t1	PX domain-containing protein	+	[TTCCTTTTTTATT]AAGATTATTTTATTAAGATTACTAAGCTTTTAGGTTGAAAGGCGCAGGGAAGCTATTTAAAA	13	-4.19585	0
GL50803_0016548_t1	PX domain-containing protein	+	TTGGTG[CTCCACTCTCCAC]GCTGCGAAGTCTGTGGGGGTCTAGGTTTCTTGGTGTGAATGATAAAAAACGTACTC	13	-4.19888	0
GL50803_0016595_t1	PX domain-containing protein	+	GCTGAGG[ACTACTTCCTCAT]GTAAACTTCTTTCTGCGGTTTTTTAAAAGGCGCCTTAAAAAAAAGTGTCTGACGG	13	-4.20577	0
GL50803_007723_t1	PX domain-containing protein	-	GGCGATTGTTTTTAAAGTAATTTACTGCCGGTCTTCCGCCAGTCAAATTGAA[TATTCTTTCCACA]GCCGAGCGGC	13	-4.21912	0
GL50803_005810_t1	Pyridoxamine 5'-phosphate oxidase	-	TTTATAATCGTCTGTAGTGTAATTACTTGACAGCTTAAAATACAGAGTTAGG[TCTATCTTTATTC]AATCTACTGT	13	-4.20615	0
GL50803_007590_t1	Qc-SNARE 2	-	TAAGTTTATATCTTGGCGTTTTCAG[ATTTCACACTACA]GCCGTCACTCGCGCACGTCTAGAAGCACCAGGTAGGA	13	-4.22938	0
GL50803_008426_t1	Radial spokehead-like protein	+	[CCACTTCCTCCCT]GTCGATAGGCACTTCTGGCTAAGAGTAAATTTGGAAATTAAAAAACTGGCTTCTGCAGCAGG	13	-4.18315	0
GL50803_0016720_t1	Radial spokehead-like protein	-	TGTGCGTGCTTGAACCTCTG[ACCTTCTTTTTCT]GTGGCTCGATTTTTAAATTAAAACCTGCCAGATTTTGCAATG	13	-4.18412	0
GL50803_0013523_t1	RAS like GTPase	+	AGTGATGTGTGGGACAG[CTCTTTACTTCCT]AAGATTGCACTATTAAATCTGTACTATTCCAAATTCAAAAAGCCC	13	-4.18562	0
GL50803_007236_t1	Reduced folate carrier	+	ACTTCGGTTGAGCGCACGGGGCAA[TTTTTACCCCTTT]AATTTAATCAAATAGTCTCCAAGCAGCACAACCACTCA	13	-4.19469	0
GL50803_0015392_t1	Replication factor C, subunit 1	-	TGTTTTTTGGGCCTTTCAA[CCACACCCTCCTT]GGTGCAGACACATATAAAAGACACAGTGCAACCACTGCTCCGT	13	-4.19692	0
GL50803_006375_t1	Rhodanese-like domain-containing protein	+	TTGCGCATGATACCGCATGATAAGTTCAAGCGGTTGAATGCTTATTATAG[CCTCCTTCTATAC]GAAAAGTAAAAT	13	-4.20196	0
GL50803_0010428_t1	Ribosomal protein L10	+	TCTGTTCGACACCTCTCCAAGAATTGTAAACAAATTTAAA[TTCACTTTCATAC]GAGTTTATAAGACTCCCCCGAG	13	-4.21904	0
GL50803_0014622_t1	Ribosomal protein L13	+	TATG[CTTCTTTTATATT]GAGATTAATTCATTTTAATTTGAATTTCGTCACTGCTTTTTGCCCGCTCCCGAGAGCC	13	-4.20192	0
GL50803_0014457_t1	Ribosomal protein L29e	+	ATGTGAA[TTTATCACACTTC]AACAATGTAAATCAAATTGCATTTGGTGCTTAAAACCTTCGAGCCCCCGAGACAG	13	-4.21758	0
GL50803_009810_t1	Ribosomal protein L44	-	GTCCTTCGGCCGCTGCTGTTAAGTAGCATGCAAAGCTAATTCAATTTG[CATTTATTTTTTT]GGATTTTAGGTGCG	13	-4.20973	0
GL50803_0017056_t1	Ribosomal protein L6	-	TGCTTCGCGACCTCTAAAAAAAGAGCATCGAAAGCGGATTTAAAATTGTTTG[CATATTTCTTCAC]GAAAGCCCAA	13	-4.21946	0
GL50803_0016588_t1	Ribosomal protein P2	-	TTG[CCTCACTCCCTTT]GCTTATAAAAAGACGAAATTGAAATCAATTCGCTCGACTTTTTTTAGAACTTTACTCGG	13	-4.18623	0
GL50803_0010367_t1	Ribosomal protein S24	+	AATCTGTCCGCAGAGTCCCAAAAAA[TATTTTATATTTT]AAATCTGAATTTCGTTGTCATTAAAGCGGGGCTAGCG	13	-4.22354	0
GL50803_0013268_t1	Ribosomal protein S25	+	[ATTTTTTTTCTTT]GCAATCTTCTCTCTACAAACAATTTTAAATTGGAATTTTTAGATTCTAAATGCGCGGCTTTG	13	-4.18942	0
GL50803_0017364_t1	Ribosomal protein S26	+	TCACTCTGCAAGCAAAAACAACGCCCGTAATAATTTTAATTCCACTTCTTG[CATTTTCTTTTTT]GGACTCGCGAC	13	-4.19742	0
GL50803_0016298_t1	Ribosomal protein S27a	+	TCCTATCCCCAGTGAAAAAATCCCGG[CTTCCATTTTTTT]GATTTTTTAGAATCAAAAAATGATAATGAAATTGAA	13	-4.19146	0
GL50803_0014329_t1	Ribosomal protein S7e	-	CGAGGGAATTGATCTGGTTAAATGAAAATTCAAATTAAAATTATTTGTGGAAACTGGCTAGG[TCACCATTCACTT]	13	-4.2135	0
GL50803_008242_t1	Ribosome biogenesis protein Nop10	+	TATAGG[ACCACTCCACCAC]GGCGTACCAGTTTTTAATCGTGATAGACGGCTTTTCTATGTCTTCCATTTATAAAA	13	-4.21946	0
GL50803_0010324_t1	Ribulose-phosphate 3-epimerase	-	TTGTTTTTAGCTATGCGAAGAAAGATTTAGGCTGCTGTGTAAATATTCACTCTAG[TTATTTTTCTTAT]GCACTGC	13	-4.20765	0
GL50803_004897_t1	Ring finger domain-containing protein	-	GAAATGCCCGATTTGTTAA[TATTTACTATTAC]GCAAAATATACAGGAACAAAGATGGTCCCCTTGAAGAGGCCAG	13	-4.23673	0
GL50803_004044_t1	RING-finger domain-containing protein	-	TTAAGTCAGACG[TTTACCCTTTTTT]GGAGCTTGAAGCCAGCAAATTATTTCTTTGTTTTACAAGATTGGACGTTC	13	-4.19608	0
GL50803_0021063_t1	RNA pol II accessory factor, Cdc73 family, C-terminal domain-containing protein	-	TTTGCAGGGCCAAAGAGGAAG[ACACCCCTCCCCT]GCGTGTCTGTGGGTCTGACGGCCGTTGTCGCCGCTTTAGCT	13	-4.18927	0
GL50803_0015144_t1	RNA polymerase II subunit Rpb8	+	GACACGCTCGTCAAATGGACATCTCCCCGTGATCTGATCGGCCAGCCCGTGG[TATTTTTCCATTT]AATTAAAGCA	13	-4.21054	0
GL50803_00137619_t1	RNA polymerase III subunit C11	+	TTAAAGAAGTATACGAGCTCAATAAGGGCCGACTTTCGAAAGGGTTGAACCGCTCCTAAAG[CTTTTATTTCATT]G	13	-4.20262	0
GL50803_0040007_t1	RNase PH-like 3'-5' exoribonuclease	+	GGAATGCTAACACCCAGGCTTCCCAGAATATCAAAGTCTG[TCATTTTTTTATC]GAGTTTTGCGGATCATTTTTGC	13	-4.20938	0
GL50803_0034141_t1	rRNA-binding endoribonuclease	+	TTTTATTCCAACTTGCTCATTAAGTGGAAAGCTGGAATTAATTGCCACCG[ACCATTCCACACA]GTTTGCTTGTTC	13	-4.22854	0
GL50803_0014874_t1	SAS-6_N domain-containing protein	-	TTTTAGACAAAAGCTAAATTTACTTTTTTGCACAA[CCCCTTCTTCTCT]GGACGATGGAGATAGATATTGCCTCTC	13	-4.17246	0
GL50803_0060002_t1	Sec61beta family protein	-	CTCTGG[ATTTTTTTTCTTT]GGCGGCTTTATGGCAGGCTACCGATTACCTTCAGCACTTTCTCACGTCTCCCTTTT	13	-4.18942	0
GL50803_0017460_t1	Selenocysteine-specific translation elongation factor	+	TATACCTAGTGTGTGTCGTCCTTGGCCCG[CCTTTTTCATCTC]AAGGAGGCACAAGAAATCGCAAATAAAAAATCA	13	-4.19119	0
GL50803_008044_t1	Seven transmembrane protein 1	-	[ATTATTTTTTCCA]GGTCATAAAAAGCCAAGACAGTTAGTAAACGTCGAAAAAAGGTATTTTCTAAAATTCATCCA	13	-4.20985	0
GL50803_0091354_t1	SHIPPO repeat domain-containing protein	-	AAGCGGAAATTACAGAGTTCCTTGCGCAAAATTCAATTATATAATTATACTGAAATGTATAA[TTATACTTCTCTA]	13	-4.21623	0
GL50803_007287_t1	Small glutamine-rich tetratricopeptide repeat-containing protein	-	CTATTTTTAAGCAGTCG[TTCACTCCCTCTC]AAAGTACTCTCGCTGGTCCATGATCACAGAAACCACCGCGTTCAT	13	-4.19042	0
GL50803_0061458_t1	Solute carrier family 35	+	ACCG[TATCTTACTCCTC]GTTGCAGCGATGATGACGGCAGGCGCCCTTGGTATTCTTCAGAAAGGTCTCATACTAT	13	-4.20765	0
GL50803_007374_t1	Spec3 membrane protein	-	[TTTTATTCTCCAT]GGTACAAAGCTTCGAGGGATGCGAATTGTCTGAAGGCGGGTTTATCTACCTTAGTAATCTTT	13	-4.20442	0
GL50803_005164_t1	Sugar-proton symporter	+	TAAAAAATTATTGGCTGCCCAAACCAGAGTGTCTCCGGACTAAAGCTTGTCAGTAG[TCTATCTTCCACC]GGCTAA	13	-4.20204	0
GL50803_0017199_t1	Sun/nucleolar protein family protein	-	TTTTATATTAAGTCCGGGTCGCTGACCG[ACCCATTATTATC]AATTAGAAGCGCGTCTATTTTGTCGTTGTGAACC	13	-4.22077	0
GL50803_0014068_t1	Sybindin-like family protein	-	GAAGGTTTTTAATTCACTTACAGTGTAATCGTATTCATG[CCCATTCACACAC]GGGCCAAGGAGGCTCTCTCCTCC	13	-4.22496	0
GL50803_009058_t1	TAP42-like family protein	-	AGCTATTAAAAACCTTAAATAAAATTATGAGATCG[TTATCCATCTTTT]GGAGCGAAGCCAGAAAACTAACTTGTG	13	-4.20377	0
GL50803_00113038_t1	Tenascin-like protein	+	[TTTTATTACCTCC]GTGAACAAAATTGTGACCACACAAAACGAGTGATCAACTTTGTAGCAGACTAGCAAAAACAA	13	-4.206	0
GL50803_008687_t1	Tenascin-like protein	-	TATTTTTATAATCCATCAAATCCTCAA[CATCATTCTTACT]GTCCTCCTCAAAATTCTGCTCTACTTTTGGAAGAC	13	-4.2125	0
GL50803_007639_t1	Tetratricopeptide repeat-containing protein	-	ACAGTGGCGTGCAGTCCCGCAAAAATGGGAA[TTTTATATCCTCC]GTGCCTCTTTCTTTTAATAAAACGCACACTC	13	-4.20438	0
GL50803_005631_t1	TFIIH basal transcription factor complex helicase subunit	+	ATAAAAACTCAGTGAGGATCATTTTGTGGCACTTTCAAA[TCCCCCTACTATT]AATCCCGTCGATAGCCTTAGCGG	13	-4.20096	0
GL50803_0060163_t1	TLD domain-containing protein	+	AAA[CTCATCCATCTCA]GGTGCTCATCAGAGGGAAGTTTGGATTGCGACTTCAATAATAGCTTTGAACATCAAAAA	13	-4.20635	0
GL50803_005768_t1	Transcription factor, CAP family protein	-	[TCCACTTCTTCCA]GAAATTTAAGTTGAATTTTAAGCAGGACACTTTATCTTTGTGACCTCACTACGCTGTGCACT	13	-4.20162	0
GL50803_0016569_t1	Transcriptional regulator, Sir2 family	-	GAAACGCTGAGACTACTTGTGTCGCCACTTTAAAGTTTTTACCAGTTCAATGATTTGGG[TCTCTCTTCTATT]GAC	13	-4.19004	0
GL50803_0015546_t1	Translation initiation factor eIF3 subunit	-	[TTTATTTCTACCA]GGCACTCGTCAGTTAAAATCGACGCCTTTAAAGAGGTCAACTTGAGACAGCTGTAGCTGACT	13	-4.21673	0
GL50803_006242_t1	Translationally controlled tumor protein-like protein	-	GCG[ATATTTTTTTCCC]GCAACCCTGAAGACCTGAAAAGTGCAATTAATTATTCTTTTGATGGGGCAGGATGTTGA	13	-4.19912	0
GL50803_009079_t1	Transmembrane emp24 domain-containing protein	-	GGTTTTTGAAATGGCCTG[TTTATTCTCTCTA]GCCCAAAGACTGTCTCAGTTAAGAGCTTGTTATGTTACTTATTC	13	-4.20485	0
GL50803_0015204_t1	Transmembrane emp24 domain-containing protein	+	TGGGAAGCCACCCGAGCAAGAAACTGATCACTGAATCG[CATCACTTTATTC]GTAGTCTGAAAAAAAATCTTAGCA	13	-4.218	0
GL50803_0040224_t1	Transporter, MFS superfamily protein	+	CGCATCATCGTAATGTTTCAGACTGTCG[TCTTCTTACATTT]AATCTTCGTCAAAAAAACAAAAAACTAGGTGCGC	13	-4.20465	0
GL50803_00t0029_t1	tRNA-Ala	+	CCCCGACACATCCTTAGAGACCTAGAAACCTTTGAAGTACCTTTTCGCGCATGTTGG[CATTTTTTCCCTT]GGCAC	13	-4.19465	0
GL50803_00t0036_t1	tRNA-Asn	+	CCCCACACAATTCTTGGAAGACGACAATCTGCTGCAACACAA[TTATACTTATTCT]GCTATCGCATCCGCGCGCGC	13	-4.21415	0
GL50803_00t0014_t1	tRNA-Gln	+	TGAGCAACCAGTGCTATCCGCG[TCCCTCCACTTCC]AAGTACGACACACACACGTTTACGCTGCTGCCCTTCCCCG	13	-4.1895	0
GL50803_00t0015_t1	tRNA-Gln	+	TGAGCAACCAGTGCTATCCGCG[TCCCTCCACTTCC]AAGTACGACACACACACGTTTACGCTGCTGCCCTTCCCCG	13	-4.1895	0
GL50803_00t0052_t1	tRNA-His	+	CCGAACG[CATTTCACACCAC]AAACCATCTGCCAATACGATTATTTCCGTTGGTTTTAGCTTGTCGCGCCCGCCGG	13	-4.22992	0
GL50803_00t0025_t1	tRNA-Lys	+	GAGCAGGGCCATTTTGCAGGGCCAAAGAGGAAG[ACACCCCTCCCCT]GCGTGTCTGTGGGTCTGACGGCCGTTGTC	13	-4.18927	0
GL50803_00t0034_t1	tRNA-Met	-	GCGCGGCGCGCCACTTAGGAAGCACTGGTTATAGATTCTCATTGGCGCTGG[CTCATTCACTCCC]AACTCGGACGC	13	-4.19723	0
GL50803_005374_t1	Tubulin specific chaperone B	-	TAATTAAACTTTGGTTCAAAAG[TCATTTTATTTAT]GGTGTGAATCGCTTGCTAGTATTTATAATAATCAGCGATA	13	-4.21854	0
GL50803_0015906_t1	Tubulin specific chaperone D	+	TCTAAGACAGGCTTTTGTCAGGCTCAGTGAATTGTGCCTTTACCCG[TTTTATTTTCCTT]GCGCTCGTCGACCCCG	13	-4.19585	0
GL50803_008456_t1	Tubulin tyrosine ligase-like 3	-	TAAG[ATTTTTATTTTCA]GCCTTAGATTGTTGGTTTTTATGATTCCTATCTTGCACTGCTCGGACTCCCATGCGGT	13	-4.21123	0
GL50803_0015483_t1	UAA transporter family protein	-	[TTCCTATCTCTCT]GCCAATTTTATAAGTCGGGCCTGTTTACTTTTAAGCTTTTACTTTTAAGCTTTTGTCAAATC	13	-4.18654	0
GL50803_0014460_t1	Ubiquitin carboxyl-terminal hydrolase	-	CAAAAACCCTAAATTTTATTTCAA[TTTACTTTCTTTC]AATCTACTTTCCACCGTGACCTTGGAACATTCTCATCC	13	-4.19758	0
GL50803_0025809_t1	Ubiquitin carboxyl-terminal hydrolase	+	[ATATTTTTATTCT]GGAGACTTCGGCATTTCAAGAAGCGAACCAAGGCCTTGTCCATTTCTTGTTTGCCCACTTTC	13	-4.20727	0
GL50803_003291_t1	unspecified product	-	TTTTAAATGTCTAG[CTCCCTCCTCTCT]AACTCGGTTTTGCTTACAGACATTATTCCTGGGCTAACTCCGCCGCAA	13	-4.16892	0
GL50803_009121_t1	unspecified product	+	TTTCCGCCGTCGGCTCGGTCATTTTTAGACAAAAGCTAAATTTACTTTTTTGCACAA[CCCCTTCTTCTCT]GGACG	13	-4.17246	0
GL50803_002754_t1	unspecified product	-	ATCTTGCGTGAAAATTGGGAGATCTCAGAGAAAATTCGTTTTTACATGG[CTTTTCTCCCTTT]GTCCTTAGCCATA	13	-4.17708	0
GL50803_0014481_t1	unspecified product	-	CTG[CTTCCTTCTTTCC]GAGCTTTATTTTTTAAATTTTTCAGATTTTTTTCTCAGATTTGATTGAAAGATACCAGT	13	-4.17723	0
GL50803_006901_t1	unspecified product	-	[CTTTTCTTTTTCT]GGACACCAAGGATGGAGAATAAAGAATGAGCACGTAGATGCTAATTTACCTCTTGGATACGT	13	-4.17815	0
GL50803_0011535_t1	unspecified product	-	GCTGCAAGTGGAGCTGCTGGGTTCTTTGGCACAAATCTAAGCAGGACCAAAAAATAGTCAGG[TCTCTCCTTTCTT]	13	-4.17888	0
GL50803_0016985_t1	unspecified product	-	GAGCGAGGCAGAAGCCCGGGGATTGTCCATGCTGCCACACGAG[TTCTCCTTTTTCT]GGAATTTACCAAATTTTAC	13	-4.17931	0
GL50803_00137641_t1	unspecified product	-	CAATTTTTTTCAAGTGCATTAAACAGCG[CCTTTTCTTTCTT]GTGAAGCACTTCGATAAGCTCCATATATGCCCAT	13	-4.17946	0
GL50803_0016518_t1	unspecified product	-	TTTTAAAACATCGCCTGCCACGCTTACTGCATAATGG[ATCTTCCTCTTCC]GTGTGAGGTAGCACCCTTTCCCCAG	13	-4.18173	0
GL50803_0033989_t1	unspecified product	+	CATGCCCCTCGACTCTCTG[TTCTTCCTTCTTC]GCGGCTGGCTTCTTTGTGGAGGCTGGAGGCATTTTCTATTAAA	13	-4.18227	0
GL50803_00137713_t1	unspecified product	-	CAATTATTATTTGTACTAATTGTCATGCATCATAAGTACATTTTTCAGAACAGCGCG[CCATTCTCCTCCT]GGCAC	13	-4.18292	0
GL50803_0060774_t1	unspecified product	-	CAATTATTATTTGTACTAATTGTCATGCATCATAAGTACGTTTTTCAGAACAGTGCG[CCATTCTCCTCCT]GGCAC	13	-4.18292	0
GL50803_004017_t1	unspecified product	+	GGGCCTGGGCCTTGTAAGAGTCCACGCTGGACATTGGATTTCCAGAATAAAA[TTTCTTTTCTTCC]GCAAATTTCC	13	-4.18369	0
GL50803_004018_t1	unspecified product	-	TGGATTTCCAGAATAAAA[TTTCTTTTCTTCC]GCAAATTTCCATGGAGACCGGAGTGGGCTCAGAGCAACACTGGG	13	-4.18369	0
GL50803_006048_t1	unspecified product	+	AACGGTG[TCTTTTTCTTCTC]GTCTAAGTGGATGATTTGCTGATAGCAACTTGCTTTTAGTTTCAAAAATTGATTC	13	-4.18408	0
GL50803_009746_t1	unspecified product	+	CATTGTGCGTGCTTGAACCTCTG[ACCTTCTTTTTCT]GTGGCTCGATTTTTAAATTAAAACCTGCCAGATTTTGCA	13	-4.18412	0
GL50803_0029708_t1	unspecified product	-	CCAGTTTGATAGGGGG[TTCTTTTCTTTTT]GCCAAGTTAAAAATGCCAGCTGAGTTACGTCTGTGTGCACAGGCGC	13	-4.18492	0
GL50803_0024330_t1	unspecified product	+	AACGCATCAATCTGTTTG[CTTCCACTCCTCC]GGAGACCGTTTACTTGGCATAAGTGATTTCAAAAAACCCCTCTT	13	-4.18538	0
GL50803_00761_t1	unspecified product	-	[TTTTTTTTTTTCT]GCAGACGCCGGAAGGAAGTGAATTTAATATTGTTTGGTAGAAGTGGATTTGAAATGGTTTGC	13	-4.18577	0
GL50803_0014471_t1	unspecified product	-	ATAATTATTCAACTACTGTAAAGCTTATCAGCACCGCTCTGTTGCCAGCAAGTTGGGG[CCCTTTCCCCCAT]AAGT	13	-4.18619	0
GL50803_0016701_t1	unspecified product	+	CATGGGG[TTCTCACTCTCCT]GGGACATCTCGGGGGGACCTTTTTTCAGCTCATGAATTTCAATTTAAATTACTAG	13	-4.18631	0
GL50803_005186_t1	unspecified product	+	TCATAATACGG[CCCTACTCTCTTT]GGGCGTGGGGTTCTATCTCAGTCCCGTCACTAAAAACTAAAATTTGTCCTG	13	-4.18692	0
GL50803_0011677_t1	unspecified product	+	CTG[TCCTCTTCTATCT]GCATTTTTTGAAAACTTTAAAAGTACCACGCATCCAGTGATTGTGTTTAAGTTTCTGCA	13	-4.18696	0
GL50803_0020066_t1	unspecified product	+	AGCAGGATCATCGGTAGGTGACAG[TCTTCTCCTATCT]GCTCGCAATCTATTCCAGAAGCTTCTGACACAAAATAT	13	-4.18696	0
GL50803_009128_t1	unspecified product	-	TATTTCCGCTGGAAGTAGAATGCACAGGGACTTTCAGGCAGAAAAATCGACTTAAAATATTG[CCTTCTTCCATCC]	13	-4.18731	0
GL50803_0014966_t1	unspecified product	-	GGGCGTTGGCACCGGTTTCTGGG[CCCTTCTTTCTCA]GTAGATATCTGTTGCAAAAATTGAAAAACGCCGTTATAA	13	-4.18758	0
GL50803_0060275_t1	unspecified product	-	[CTTCTACCCTTTT]GAAAAGAAACGGCAGATTTACTCATGGGCCGCAGAGCAGTCCAAAAGTCAGTGTGACAGCGA	13	-4.18846	0
GL50803_0010460_t1	unspecified product	-	AGAAAGCTCTTCAGGGGAGAGAAATAAAAAATACGAA[TTTCACTTCCCCT]GGCGATAGCAACAGTAAGTCAAATA	13	-4.18862	0
GL50803_006929_t1	unspecified product	-	TTTTTTGTCCTCACTATGACCCTGACTCTCTCAGCGTCCCCGTCG[CCCCTTCCTATTC]GGCCCTCGTCAACGGCC	13	-4.18888	0
GL50803_0019223_t1	unspecified product	+	CTCTCAGTCAGAGATTTACGGAGAGCAA[CTTCATTCCTTTT]AAGCTAAGGCCTTTGTGCAGCAGCTTATCCCTTA	13	-4.18892	0
GL50803_007792_t1	unspecified product	+	TCCTCCAGG[TTCCTCTCTCACC]AAAATACCCTAGTAAATCTTAGTACCAATCCTATGTAGTTATCTTTAAAAAAG	13	-4.18931	0
GL50803_008135_t1	unspecified product	+	ACCACTCCGGTAGCAGGCGACAACCCCGCCTCATTAAAA[TTTACTCTTCCCT]AACCTCGTCTCTCTAGATATCTG	13	-4.18931	0
GL50803_0028064_t1	unspecified product	+	TTGGTTTG[CCCCTCATTTTTT]GACTTTTTTGAACTGTTAAGTTTTTATTTTTTAATTCTGCTTTTAATAGATTTC	13	-4.18969	0
GL50803_00104994_t1	unspecified product	-	CTATTTTTAAGCAGTCG[TTCACTCCCTCTC]AAAGTACTCTCGCTGGTCCATGATCACAGAAACCACCGCGTTCAT	13	-4.19042	0
GL50803_0010773_t1	unspecified product	-	ATGCTTG[TCTTTTTATCCCT]GGGCTAAGCTGTGTTTTTCTTGACACAGCTCACTAAGGACACAATAATTGCACAT	13	-4.19065	0
GL50803_003951_t1	unspecified product	+	AGAGCACAGCTGACCGGGCGAACTGAAGAAATAATCTATTAAAA[CTTATTTTTCTCC]GCGCCATAAAATTTCTCT	13	-4.19092	0
GL50803_00112428_t1	unspecified product	-	TGGTTAGTTTACAAGACCTCTTGAACTTCTCAAAGCCCAGAGTTTAGAG[TTCATCTTTTTCT]GCATAGTCGTACT	13	-4.19115	0
GL50803_008204_t1	unspecified product	-	GCTTAAATTTTCGAGG[CTTTTTTCTACTT]GTCATGCAGAGCCTCGCAGACCTTCTGCCAAATGGACCCGTCCTCA	13	-4.19123	0
GL50803_0012999_t1	unspecified product	-	GGCCAATTG[TTTTTTATCCCCT]AAGATTGATAACCTTTTCCTGAAAGTGGTGCTGGAAGAAGCTGCAGTGAGAGA	13	-4.19138	0
GL50803_0017237_t1	unspecified product	+	GCTGCTGAAGAGCCAGAGCTCAAACGGGAGTAAA[TTCTCCTTTCTAT]AAATTTTACCTTCAGCTTTCATTGTTTA	13	-4.19142	0
GL50803_0016297_t1	unspecified product	-	ATTCCTATCCCCAGTGAAAAAATCCCGG[CTTCCATTTTTTT]GATTTTTTAGAATCAAAAAATGATAATGAAATTG	13	-4.19146	0
GL50803_0036943_t1	unspecified product	-	TTCATAAGAGCAAAAAGTAATTTTGGACCCATG[CTTTTTCCCCCAC]GAGAGACCTGGTTCCGTGCAGTTAACGCG	13	-4.19165	0
GL50803_0012741_t1	unspecified product	+	CGTAATCTTCGTCACCG[CCTCTTTATTTTT]GGAGGCTTAATTCCCTGCACAGTGCTTAAAATCTCAAAAAAACAT	13	-4.19177	0
GL50803_00761_t1	unspecified product	+	GCAAACCATTTCAAATCCACTTCTACCAAACAATATTAAA[TTCACTTCCTTCC]GGCGTCTGCAGAAAAAAAAAAA	13	-4.19185	0
GL50803_0087039_t1	unspecified product	-	ATGTTTTTATTTAAAATCTGAA[TTTTACTTTCCCT]GCAACGTTCCCTGCGGCTTTCCCGGCGGTGTGCATAACGC	13	-4.19185	0
GL50803_005749_t1	unspecified product	-	ACGTGCCTCCGGTCACGATAGCAAATTTTAAGGAAGCCAGATTTACTGTAAAACGCACCGAA[CCTTCTTTTTACC]	13	-4.19215	0
GL50803_0010808_t1	unspecified product	-	TTTTTATTGTCAAGAAACTATTTGCGCCACTTGAATTGCAGAGTCCGCGACCG[CTTTTTCATTTTT]GAAATTTTT	13	-4.19285	0
GL50803_0015499_t1	unspecified product	-	GGCCTTTATCAGTTTTG[CCTTTTTTTCACC]GAGGTTTTGCAACCATTGGCGGAAAATCTGTACTTTTTAGATATT	13	-4.19285	0
GL50803_0016353_t1	unspecified product	-	GGATTTTTATTCCGTTTTTGTTCATTCTTCG[TTATTCTTCCTTT]AAATCTAAAACAGTTTCCAGCTTTTCATTGC	13	-4.19331	0
GL50803_0013196_t1	unspecified product	-	TTTTGTTCGTGAAGACACGTGTACTTGGCCTTTGAGTATTCAGAG[TCTCCTTTTTTCA]GAATTATGCAAAGACAA	13	-4.19346	0
GL50803_004324_t1	unspecified product	+	[TCCTTACCTTTTT]GTAAGTAAATGCACCCATGTGACAGTGCATAGCGCTCTTCAAACCCTTCCTCTTAAAAAAGC	13	-4.19396	0
GL50803_0033674_t1	unspecified product	+	TAGTGCAATTTTTTCAA[TTTCCTCATTTTT]GTGAACTTTTTACAAAAGAATCTGACAAACTTTATCAGTGCAGGA	13	-4.194	0
GL50803_0018471_t1	unspecified product	+	CAAGCCTCATTGTCTGAGAACGCCACAAATCCAAAGCAGACATCTGGGGCGAA[TTTTTTTACTTCT]GAATCTTGC	13	-4.19462	0
GL50803_0027835_t1	unspecified product	-	GCCCCAGATCAAGGTGTTTCGCAATTTTTGATAAGATCTTGTG[TCTTCACTTTTTT]GAAAGAAAAACCGATTCCG	13	-4.19488	0
GL50803_005779_t1	unspecified product	-	TTTAAAAATTCAAAAACAACCAGTAGATGG[CTCTACCTCCCAT]GCCCACCCTGAGATCGCCTGGTGCACGAGCAC	13	-4.19565	0
GL50803_0095406_t1	unspecified product	-	GGCGCAAGCTCCTCGGCCTCGGACTATTTCAG[ACTTCCATTTCTT]AATTTCATCTGTTAAGTCTTTGCGTCCACT	13	-4.19627	0
GL50803_0037449_t1	unspecified product	+	TAAACGGTGAATTTGGTTTTAAATTTGCTCAA[CTATCTTCTCCAT]AAGCCCTGTCCTGCCCCGCCTTTGGCACTC	13	-4.19681	0
GL50803_0032657_t1	unspecified product	-	AGTTTTAAATATCAACTGGCGTTTACAGTAGACTACAGCTTGGAGGCAGAAACGCCCCCTG[CTCCTCTATACCC]G	13	-4.197	0
GL50803_0013310_t1	unspecified product	+	ACCGCACGATCTTGGCAATCCTTG[CTACTTCTACCCC]GTCCCCGCAGCCTTGTGAAAAATAAAATGTCGAGCTCC	13	-4.19862	0
GL50803_0017434_t1	unspecified product	+	ATCGTCGCTTTGGAGG[TTCACTCCATTCT]GCAGTGCAAGGTTGCTTTTTCTCCGGTTTACTTACTCTGTGTTGGA	13	-4.19931	0
GL50803_002605_t1	unspecified product	+	ATGGATATAAAATAATACCAATACTAG[CCTCACATCCTTC]GGACATTAATATACCTTACTAGAAATTAAATATTC	13	-4.19935	0
GL50803_00107659_t1	unspecified product	-	TTTAAATTTTAAAG[CTCTCACTACTTC]GATCGCCCCTAGAACTGCCTATGTCTGGCTTTTATCTAAGATAGCACC	13	-4.1995	0
GL50803_0060838_t1	unspecified product	-	GCCTAAAATCCGAGTGACTTTAGAATAAAAATCCCTTTCAGTTTTTACCGG[CCCTCCATACTTC]AATAGGACAGT	13	-4.19981	0
GL50803_00114445_t1	unspecified product	+	GTCTGG[CTATTCTTCACTC]GACGTGGAAGGTGTTTACATGCGTAATGCACCGGCCGTGGACCAAATCTTAAGTTT	13	-4.20042	0
GL50803_00d114445_t1	unspecified product	+	GTCTGG[CTATTCTTCACTC]GACGTGGAAGGTGTTTACATGCGTAATGCACCGGCCGTGGACCAAATCTTAAGTTT	13	-4.20042	0
GL50803_0013143_t1	unspecified product	+	GTTCCTTGTTCATTCAAAAGACTTTCTTTGAGACGCACAATCCTAG[TCCTACCCTACCC]AAGAGCAAAAATTATC	13	-4.20135	0
GL50803_00113871_t1	unspecified product	+	AA[TTTCCTATTATCT]AACGCGTACTTTTCGAAATCCTAGTAAATTAGTGAGTCCCCTTTCTGCCTCACAAAAAAG	13	-4.20138	0
GL50803_0016427_t1	unspecified product	-	TCGTTTTG[CTATTTTTCATCC]AAATAATTAAAGAAGATCCCTGGCAGAGGGGATGTTAGACCAGTAACAGCTGAC	13	-4.20138	0
GL50803_002616_t1	unspecified product	+	GTATGTGCTGCAACTGAGGCTTTGTAAGCGGCGTAAAGAGTATAGTG[CTACTCTTCTTTA]GATCAAGAAAAAACA	13	-4.20138	0
GL50803_008078_t1	unspecified product	-	TTTAAATTTACTGGGCATCGCTG[ATCTACCTACTCT]GCTTCAGCAAAATACCCCCTTCAGTTGTTACTAGCTCAA	13	-4.2015	0
GL50803_0014765_t1	unspecified product	-	TACCAAAAGTTGAAAACAAAAAG[CCTTCTATTTATT]GCAATTGCAATCGCAATTGCAATTCGTTTTATTTTATAT	13	-4.20154	0
GL50803_0010946_t1	unspecified product	+	GCGTTCAGAGCCTACGCATGG[CATCTTTATTCCT]GATAGAACCTGCCGCAAACTAACCATTTAAATAATTACTAG	13	-4.20158	0
GL50803_0014126_t1	unspecified product	+	GATAGAATATGCGCTCTCATCATGGCATCCCGGCGCTGCGCAATGG[TCCCACCTTTCAT]GTAAAAATTTAAGACT	13	-4.20185	0
GL50803_008371_t1	unspecified product	+	TCTCCCAAGTCATGAATGTGCTTTTCG[ACACCTCCTATCT]GAGGATAGGTAAAATCCGAAATAATCAAGACTTTC	13	-4.20204	0
GL50803_0061271_t1	unspecified product	+	CAATACGACCTAGGATGGTTGACGAATTTGCTGAGAATAAGGTTGGTAGAG[CCATTTTTTTACT]GGCCAAAACTG	13	-4.20215	0
GL50803_0060815_t1	unspecified product	+	GAGCCGTCTCGCACAGGGCAGCCCCACGCTGCGG[CCTATTTTCATTT]AACCCCGCCTCGCTTGCCCGCGCCCCGG	13	-4.20223	0
GL50803_00d60815_t1	unspecified product	+	GAGCCGTCTCGCACAGGGCAGCCCCACGCTGCGG[CCTATTTTCATTT]AATCCCGCCTCGCTTGCCCGCGCCCCGG	13	-4.20223	0
GL50803_003564_t1	unspecified product	-	TATTTTTTCGTAATCTTGCGACCCTGAGCCATGCATAAACATCTTCCAG[ACTCTATCTATCT]AATTTACTAGCGT	13	-4.2025	0
GL50803_0021233_t1	unspecified product	-	ACTTTAATTCATTACACTATGGCATAATAACCG[TTTCCACTCTTCA]GTCCCTACCTCAAGTGGCCTAGCACTAAA	13	-4.20258	0
GL50803_0021234_t1	unspecified product	+	TACTTTAATTCATTACACTATGGCATAATAACCG[TTTCCACTCTTCA]GTCCCTACCTCAAGTGGCCTAGCACTAA	13	-4.20258	0
GL50803_0010339_t1	unspecified product	+	CCTATACCGCAAAACAATTTTTTGAAGCTAAATTGCCTCAAAGCTTAAGTCCTTGTTTGAGG[CCTTTCATTCTTA]	13	-4.20262	0
GL50803_0012213_t1	unspecified product	+	AAATACACTTGTGAA[TTATCACTCCTTT]GCTCTATGACCTGACGCCTTTATGAATGTCGGATCCCTAAAAAGACT	13	-4.20285	0
GL50803_0015444_t1	unspecified product	+	GGTTCAGGTGTGTTTAGTGGCAGTGGCGAGGGACGGTTGCGAATGAACATAGGTG[CTTTTATATTTCC]GAGCGTC	13	-4.20323	0
GL50803_0014654_t1	unspecified product	-	AGAACGGTCTTTGGG[CACCTTCTCTATC]AATTCATGATGCTGTCTGGCTGTTTTTGATTGGGAGCAGGCTCACAG	13	-4.20362	0
GL50803_008512_t1	unspecified product	+	ATCCTGCCGGTCCCACGACAATCTGGCAGAACTTG[CCCATTTCTTTTA]GGGATTCAGGAGTAAAAAAGTGAGTGC	13	-4.20377	0
GL50803_00137705_t1	unspecified product	-	TTTTGATTTTATGTCAGATGACTTCTGATGCCGCAGATATGAAATGGGAGG[ACTTTCCATCACT]GGTATGGTCAG	13	-4.20412	0
GL50803_001499_t1	unspecified product	+	[CATTTTATTTCCT]GGCGGCCTCCCCAATAAATGCCAAAGCATTTGAAAGTGAATTCTCCCGCCAAAAATAAAAGT	13	-4.20412	0
GL50803_0010527_t1	unspecified product	+	TCGCTTCTCTGATTTGCGTGCGGAGCTTCTGAAAAACTAAATAAA[TTTTACCCCCACC]AAAAATTCCACGCAAGC	13	-4.20415	0
GL50803_0029081_t1	unspecified product	+	CCTTTGAGGCGCCAAGGCGTGGTGCATATTTTGCTACAATCACGCTCCCATCGG[TCTCCTTTACATC]GTCCAAAA	13	-4.20454	0
GL50803_009545_t1	unspecified product	-	TTATTTTTGCAAG[TCCTCATTTACTC]GAGACCCGCAGACGCTACAACGCCGATCAAGAGTGCAGCTGCGTCGCAG	13	-4.20454	0
GL50803_0015110_t1	unspecified product	-	TAGCGCCTATTCTCTGTGCCTCGTGCTTCAATCCCTGAACAAAAAAG[TTTTATCCCTTAT]GGCGTGCGCTACTTT	13	-4.20488	0
GL50803_004936_t1	unspecified product	-	CGGCAGCG[TTTTTCTCATTCA]GAGGAGCTACCACGCAATCGTCTTGTAAGAGGTATACACCGCAGTTTTGAGCCT	13	-4.20488	0
GL50803_0011230_t1	unspecified product	-	TTTCATTTACCGCAGCCTACCTACGAGTCACCCG[TCTCTCTTATTTA]GAAGAGCTGATGTCCCGGCGTATACCGC	13	-4.20527	0
GL50803_0014567_t1	unspecified product	+	TATGTGCAGTCTATGGCTTATTTATTCGGACAATCAGGAGATTTTTTAAGAGAGGCCCTCGG[CATTTTATTTTCT]	13	-4.2055	0
GL50803_0095880_t1	unspecified product	-	TCAGATAAACTCAGGCCCAGATTTAACGAAAAA[TTTATTTTCCCAT]AATTACCAATGATACTAACGCAACGTTGG	13	-4.20558	0
GL50803_002382_t1	unspecified product	-	TTTTGGAAATTAAAAACTG[TTTTCCTTACACC]GTTCTTCTTGCCCCGTTATCGTGCCCTACTCTGTTAGTACAAC	13	-4.20577	0
GL50803_0016486_t1	unspecified product	-	GCAG[CACACCTTCTTTC]AATAATATATGGCAAGATAGTAAATTGCAATTTACCATAAATAGCAAAATGATAATAA	13	-4.20592	0
GL50803_0020666_t1	unspecified product	-	TTAAAATGTTCTAATGTTTGTTGATGTGGAACTTTAG[ATTTACTCCCATT]GCTCTCAACGGGTGCAAAGTGTTTG	13	-4.20596	0
GL50803_0015067_t1	unspecified product	-	ACAGTGATAAAG[TTTACTTACCTTT]AAATTCCAGTTTTTATGGGATGGAGGGTCTGTCTCTCCTGCAGACGAGCT	13	-4.20631	0
GL50803_009859_t1	unspecified product	+	TAGCTGTTGAGTATGCTTTAGCGGTGTCCATACAGTGATAAAG[TTTACTTACCTTT]AAATTCCAGTTTTTATGGG	13	-4.20631	0
GL50803_007893_t1	unspecified product	-	TTAACTTTATTTACCCAAAGTCAAA[TTTACCTTCATTC]AATTGCTTTCGTGGCCGGCTACGTAATTAAGCGCGTG	13	-4.20665	0
GL50803_0016607_t1	unspecified product	-	CAGTTTTAATTCCTCAATCTGTTCATAGCACAGGATAATTAAAACGG[ATCTTTTACTCAT]AAATCAGCTCAAGAT	13	-4.20685	0
GL50803_0010971_t1	unspecified product	+	AATGGAATCTG[ATCTTTTTCCACA]GCTGCAATAGGGCATTTCAAAGATTGAAGCACAGAAGACAAATGAAAATTT	13	-4.20708	0
GL50803_0028620_t1	unspecified product	-	CTGCTTCCTAGAAAAGAAAGTGTGAAACTGCAAACATGTAAAAATTACACAAA[TTATACCTTTTTT]GATTTTTTA	13	-4.20723	0
GL50803_008733_t1	unspecified product	+	ATTACACAAA[TTATACCTTTTTT]GATTTTTTAGCAAAGAATAGAGCACAAAGTACACCTCTCGCCTCCAACCTCC	13	-4.20723	0
GL50803_004595_t1	unspecified product	+	ACTATGAGCTCCTTGAGTTGGTGG[ACTTCACTTTCCA]GAGTCTGTACACCAATTAAAACGAAGTAAAAATATCAA	13	-4.20738	0
GL50803_0014649_t1	unspecified product	-	CACCTCGGGATCCCAAGAGATCTGGCGGCACAAATGTGCGCAGTTTTTTAGG[TCTTTATATTTTT]GAATTTTTTT	13	-4.20742	0
GL50803_0017362_t1	unspecified product	-	TTTTTAGAAATACTTAAGTAAATCCAAAGACCAGAGATACCTTTGAGACCCGTATAACG[CTTCCACTATACT]GGT	13	-4.20746	0
GL50803_007597_t1	unspecified product	+	TCCAAAGACCAGAGATACCTTTGAGACCCGTATAACG[CTTCCACTATACT]GGTGGGCTGTTTTTCTTAGCTTAGT	13	-4.20746	0
GL50803_0017313_t1	unspecified product	-	TTTTGAATTTTTGGTTAGAA[TTTTATTCATTTT]GCAAGAACTAGGACTACCTGTTCGGCGGGCGGTGTCGGGGAT	13	-4.20769	0
GL50803_0015137_t1	unspecified product	+	TGACAAAGTACACACCAGTAAA[CCACCTCTCCACA]GCGAGTTATCCCAGCAACCAGCCCAAAAAACCTCGCCTTC	13	-4.20781	0
GL50803_008263_t1	unspecified product	-	[TTTATCACTTTTC]AAGACAAAGGCTTGGCGTTTAGTGATTGATTGATCGTCAATTATTTATTTCGAAAATATGGA	13	-4.20804	0
GL50803_0015264_t1	unspecified product	+	CCAGGGTACCGTTGGCGCCCAGGACCAGAACAAATAGAG[ACATTTCCCACTC]AAAAAAGAGGCGACCGGGACTCG	13	-4.20823	0
GL50803_0014520_t1	unspecified product	+	GGCCACGTGCAGCTGCTCCGCGCAAGGAACCTAGTCCCTGTCCCTATCCTGCTCTGTCTGAG[TTTATTCTATTTC]	13	-4.20827	0
GL50803_0019271_t1	unspecified product	-	TTTTCATTTTTAATTTAGTAAAGAATACTCCCCAGTCCTCGCTACTCCCCACAAGTTGGCG[ACACTTTTCCATT]G	13	-4.20835	0
GL50803_0028069_t1	unspecified product	+	CACTAG[CTTACCATATTCT]GTAACTCGCAGCTCTTGGCGTTTACAAGTGTCGAAGCGGCGAAAGCGAAAGGAAAA	13	-4.20838	0
GL50803_0061304_t1	unspecified product	+	GTATAGTAGTGTAGTGTAGTGTATAGTATTAATTATGCATCCAATTG[TACATCTCTTTTT]AAAGACTCTTTGGGG	13	-4.20846	0
GL50803_001597_t1	unspecified product	-	TTTTTTTGTG[ATTTACTTTCTAT]GTTCCCTGCTCAAGTACTAACCCTAGATCAGTAAATCTCTTTAATTGTGTAT	13	-4.20869	0
GL50803_001979_t1	unspecified product	+	[ACTTCACCCTCAC]AATGTGCAGCCAGGCTTTCTGCATTAGATGTTATCCTCTATTAGTTTTTGTCTTAAAAACTC	13	-4.20877	0
GL50803_0017298_t1	unspecified product	-	TTTTGGCAAAAAATTTGTTTGTGGTTGATGGGCAAGCTTTTTAATTTAATATGAG[CCCCCATCACCTA]GTCATCT	13	-4.20915	0
GL50803_00103365_t1	unspecified product	+	TCGTATAGACTTCCAATGACCTTCCCGCAGGTGAAGCACCGAACAGGGATG[ATCATTATTTTTT]GGTGCATAGGA	13	-4.20965	0
GL50803_007747_t1	unspecified product	-	GGGCCAGATTTTAA[TTTTTATTCTTTA]GAAGACTGCTTTGTAGAGGCGAATGTAAAGGTATGGCTAGCATTGTTC	13	-4.20992	0
GL50803_0015461_t1	unspecified product	-	CAGTCGAGGGATTTTTTATTGGCCTGTATGCG[CTCCTTTACCACA]GGCACTTTGTCGGTGGCAAGGACCTCTTCT	13	-4.21004	0
GL50803_0014922_t1	unspecified product	+	TTTCGTAGTCCTCCATGCAGGCAGATTCCATGGAAACACTAAGAGGTCCG[ATTATACTTTTTT]GCTTTTACCCTT	13	-4.21058	0
GL50803_00102071_t1	unspecified product	-	[TTATCTTTTTTAC]GAATGATTCACAGCTTCAGTTTCAATCTGGCAGGTGCCTTTACAGAAGCACAGCTTGAGCAC	13	-4.21135	0
GL50803_0021201_t1	unspecified product	-	GAGTGCAAAACTTTAAA[TTATTCTTTTTAC]AATTTCAAATTTCTCAGGGTCTTACGATAAAAAACCACACTCCAA	13	-4.21135	0
GL50803_0011034_t1	unspecified product	+	AAAATCAGTTATCAGTTCACAAAGTTTTGTTAAAA[TTTCACATATCCT]AATGAGGCAACGAAAAACACAGCTGAT	13	-4.21162	0
GL50803_0033020_t1	unspecified product	-	GTAACATGTAATAAAATCAGTTATCAGTTCACAAAGTTTTGTTAAAA[TTTCACATATCCT]AATGAGGCAACGAAA	13	-4.21162	0
GL50803_0016070_t1	unspecified product	-	[TCTTTTTTATTAC]GCGGAATTCCCTCGGGCGGTCTTGACCGGTTTCACTGCAAAAAATCGCAGCAGTGATCACAG	13	-4.21177	0
GL50803_0031743_t1	unspecified product	-	AAGCCGGCAGTGAGGCAAATAAAAATCAAAATTACTG[CATACCCTCCCAT]GGCTACAACTTTTCAAACTGCCTAT	13	-4.21185	0
GL50803_004595_t1	unspecified product	-	TTG[ATATTTTTACTTC]GTTTTAATTGGTGTACAGACTCTGGAAAGTGAAGTCCACCAACTCAAGGAGCTCATAGT	13	-4.21185	0
GL50803_003491_t1	unspecified product	+	[CATATCTCCACTT]GTTTTTCATACCCAAATCTGCCAAATCCGCTCTTGTTAAACTAAAACCAGATAGTCAGCGGC	13	-4.21281	0
GL50803_0090425_t1	unspecified product	-	GGTTCAGCCCCAGGTG[TTTTTTACTTTAC]AATTTATTCTGTAACGGTCTCGGCGACTTCCGCACCTGCGGCCTCA	13	-4.21296	0
GL50803_0089285_t1	unspecified product	-	ACTCCAGTGCAAG[TCTTCCTACACCA]GCCAATGATTAGTATCTCTCAGTGAAAATTGCTCTAGAATATGTGTTTT	13	-4.213	0
GL50803_0026364_t1	unspecified product	-	[ACTATTTTTTATC]GCCATCCGTGTATTGTTGGGCCCCTGTCTACCAGGACGGCAGACCAAGTAGAGGAGCACTAC	13	-4.21308	0
GL50803_00137720_t1	unspecified product	+	TTGCTCTAGTGGGACTTTTGGGGTGGACATTTTTTGAGAGCAATAAA[CACATCCTCTCTA]GGCTTTAACCAACAT	13	-4.21319	0
GL50803_0016950_t1	unspecified product	-	TTTTTGAGAGCAATAAA[CACATCCTCTCTA]GGCTTTAACCAACATATGGACGCAGCCGAGGGTATAACTTGGAAG	13	-4.21319	0
GL50803_0016289_t1	unspecified product	+	GAGGTCCAAAGGCTGCG[TTCACTCACATCC]GTCTCTCCTGCTTCAGGCTTGAGTTCACATTCTCTGCGACAAAAC	13	-4.21323	0
GL50803_0012657_t1	unspecified product	+	AAAAAATCTCG[CTTACCCACCTAC]AACCTTCTCAGCTTCGGGTTAGAGAGATACTGGTGGAGTCTGTAGGTAGTG	13	-4.21327	0
GL50803_0016812_t1	unspecified product	-	TTTTGAAACTTCCTGGAAAAAATCTCG[CTTACCCACCTAC]AACCTTCTCAGCTTCGGGTTAGAGAGATACTGGTG	13	-4.21327	0
GL50803_0034179_t1	unspecified product	+	GGTGTAGATGAATGGGTGGCTCTGTGGCCCAGCTTGAGG[CATCATTTATTCT]GCTTTGCAATTAATTATAACTTT	13	-4.21342	0
GL50803_0010762_t1	unspecified product	-	CGAATG[CTACCTTACTTTA]GAATTTAGGAATGGACGTTCCCTTATATAGGCCATCCTTAGACTTTAATTCCCTTT	13	-4.21392	0
GL50803_0010764_t1	unspecified product	+	TGGTGTCGTACTGCTGTAATATCTCGTTGACAAAGGCTTGAGACATCGAATG[CTACCTTACTTTA]GAATTTAGGA	13	-4.21392	0
GL50803_0016999_t1	unspecified product	+	ATTATG[TTTCTACATTACT]AATTCCATTGTGATCCAAGGATTGGTAAAATAGTAAATCTCCGATTAAAAATCTTC	13	-4.21392	0
GL50803_0014877_t1	unspecified product	-	AGGGGGATGGAAGAAGGCAATATTTTAAGTCGATTTTTCTGCCTGAAAGTCCCTGTG[CATTCTACTTCCA]GCGGA	13	-4.21438	0
GL50803_009128_t1	unspecified product	+	GGATGGAAGAAGGCAATATTTTAAGTCGATTTTTCTGCCTGAAAGTCCCTGTG[CATTCTACTTCCA]GCGGAAATA	13	-4.21438	0
GL50803_0017145_t1	unspecified product	+	TCGAGCATTGTGCGAATATTGCGCTCCAGAAGGTCGG[CACCATCCATTTT]AAGTACAATTTTTTGTTTTAAGGGT	13	-4.21465	0
GL50803_0091324_t1	unspecified product	-	TAATTAAATCACAATG[TTCATATTTTACT]GCAATATAACATACTAAATTACAATTAATATACAAGCAAGCCCGCC	13	-4.21485	0
GL50803_0017435_t1	unspecified product	-	TAAAAATTATCCAAA[CCATTTTACCTTA]GGATTTAGTTTACATGTCTGTAAGTAGAGTGTCGCTTATAGATAGAG	13	-4.21515	0
GL50803_00112938_t1	unspecified product	-	GCAGAGAAA[TTATTATCCTATT]AACAGCACATACGCCAAAAGACCTTTGGGTCCGCATGCTGGATACTACTAGCG	13	-4.21538	0
GL50803_0061453_t1	unspecified product	-	TCAGAGAAA[TTATTATCCTATT]AACAACACATACGCCAAAAGACCTTTGGGTCCGCATGCTGGATACTACTAGCG	13	-4.21538	0
GL50803_00103205_t1	unspecified product	-	AGGCGGCTCTTTCAATCCGACCCTTTTTTTGGTAATCGG[TCATTTACTCACC]GAGGTGGACATCATTTTCACGTA	13	-4.2155	0
GL50803_0019631_t1	unspecified product	-	TTTATTCTGCTACCTAAGGACCCAGAGTTCG[TATTATCCATTCT]GGGAAAGCTAGTAGGCCTGGCATGCATAGAC	13	-4.21608	0
GL50803_0016930_t1	unspecified product	+	TCCTAAGAAGCAATGTGGCTCCTGCCAAGTAAAATTGGATCCATAAAAACTGAG[CCTTTCATTACAC]GATTTAAA	13	-4.21612	0
GL50803_0010422_t1	unspecified product	-	TGGTTGGAATTTAGGTCCCGGGCTTAGGAATTTAGATCTTGGAACTTTTCAG[CATTCCATATTTT]AATTTATTTG	13	-4.21627	0
GL50803_0029486_t1	unspecified product	-	CCTTACAGGTCCTGGAACAAATCTACTAGACCCGCAGTAAACG[TTTACATTCACTT]GGCGTGGTTATGGAGCCAC	13	-4.21631	0
GL50803_0086761_t1	unspecified product	-	[ATACCTTATCCAT]GAATCTATCTCAAACAGCCACCCAGTTGAGAGTGTTACAGACCCACCCTCTAAACATTTTCA	13	-4.21638	0
GL50803_0092132_t1	unspecified product	+	TTTTGATTTTATTGTAAAATTTGGGACCAGTGTGCGCATG[CATTATTTTCTCA]GCGCCTTTAGGTTGTCTGGCGG	13	-4.21669	0
GL50803_0015268_t1	unspecified product	-	AATCCGTGCTGTTTTTACCTCAAAACTTAAAATCCTTTTGTTTCTAAGGTCCAAG[ACACCATTCTCAT]AATCATA	13	-4.21692	0
GL50803_00113165_t1	unspecified product	+	TAATAG[TATTCTATCTCAT]AAAAATTACAATTCTTCTTATATGTGTGTTATCAAATGAGATATCAATTTCGCTAA	13	-4.21727	0
GL50803_006928_t1	unspecified product	+	ATCAACCAGTTCTATTGCCCTGTCAAGG[ACATCCACCATTT]GTCTTAATACCGTAGCCATTTTTTTGTCCTCACT	13	-4.21742	0
GL50803_0016486_t1	unspecified product	+	[TTATTATCATTTT]GCTATTTATGGTAAATTGCAATTTACTATCTTGCCATATATTATTGAAAGAAGGTGTGCTGC	13	-4.21746	0
GL50803_004950_t1	unspecified product	-	CGGCTCGTTATTATTGTTG[TTATTATCATTTT]GCTATTTATGGTAAATTGCAATTTACTATCTTGCCATATATTA	13	-4.21746	0
GL50803_0011940_t1	unspecified product	-	AAGCGGGTTAGCCGCGATAGTGCAGAACTGGGGATAAACTCACCATGCCTGG[ACTACATCTTCAT]AAGGCAAGTA	13	-4.21762	0
GL50803_0010196_t1	unspecified product	+	TGCTCGGCGGGCAAGCGGTCTTAATTAAAAAAGTATTTTAAA[TTCATATCTTTTA]GTTCTAAAAAGGTGCGCTAA	13	-4.21785	0
GL50803_001937_t1	unspecified product	-	TTTTTGTAGGGTCCTGACTTTTAGCTAAGTTTTGTATCATGACGCCTGAGCCGCAG[CATCCACTTTCAC]GTGTTA	13	-4.21785	0
GL50803_0010676_t1	unspecified product	-	CTCTGGATTTTAATTGAGTCAGCCAA[TTTACTTACTTAT]GTTTATTTACTTAGGTTTACTCAGGAGCTGGGCAGA	13	-4.21812	0
GL50803_005246_t1	unspecified product	+	GCATCGCAAG[ATCCCATCACTAC]AAGCAGACGCTGAAGCCTTCGCTTGCTGACGAGAGCATAAACAAAAAGTCTG	13	-4.21823	0
GL50803_0026988_t1	unspecified product	+	[ACCTTTATCCACA]GGCCCTTAGATACCTGGTACGACCCTTGCTCTGTCCGTCAGCCCCAACTTATCTTAATAAAA	13	-4.21831	0
GL50803_0011752_t1	unspecified product	-	GAGGTTTTTAAGATGGTTGTTGGTTGCCGGTCAGTGCACGCTGCTTTATGGAACCCAG[CACATTTACTTTT]AATG	13	-4.21835	0
GL50803_00103981_t1	unspecified product	+	TTGTGCAAGGCCTGTACATATTTAA[TTTCACATTATTC]GTTGGTCTGTTTTTAGTTTTATCGCCGCTTCTATCGG	13	-4.2185	0
GL50803_00112150_t1	unspecified product	+	TTGTGCAAGGCCTGTACATATTTAA[TTTCACATTATTC]GTTGGTCTGTTTTTAGTTTTATCGCCGCTTCTATCGG	13	-4.2185	0
GL50803_00113864_t1	unspecified product	+	TTGCGCAAGGCCTGTACATATTTAA[TTTCACATTATTC]GTTGGTCTGTTTTTAGTTTTATCGCCGCTTCTATTGG	13	-4.2185	0
GL50803_00114778_t1	unspecified product	+	TTATGCAAGGCCTGTACATATTTAA[TTTCACATTATTC]GTTGGTCTGTTTTTAGTTTTATCGCCGCTTCTATCGG	13	-4.2185	0
GL50803_00137682_t1	unspecified product	+	TTGTGCAAGGCCTGTACATATTTAA[TTTCACATTATTC]GTTGGTCTGTTTTTAGTTTTATCGCCGCTTCTATCGG	13	-4.2185	0
GL50803_0060974_t1	unspecified product	+	TTATGCAAGGCCTGTACATATTTAA[TTTCACATTATTC]GTTGGTCTGTTTTTAGTTTTATCGCTGCTTCTATCGG	13	-4.2185	0
GL50803_0061066_t1	unspecified product	+	TTGTGCAAGGCCTGTACATATTTAA[TTTCACATTATTC]GTTGGTCTGTTTTTAGTTTTATCGCTGCTTCTATCGG	13	-4.2185	0
GL50803_00d113864_t1	unspecified product	+	TTGCGCAAGGCCTGTACATATTTAA[TTTCACATTATTC]GTTGGTCTGTTTTTAGTTTTATCGCCGCTTCTATTGG	13	-4.2185	0
GL50803_00d60974_t1	unspecified product	+	TTATGCAAGGCCTGTACATATTTAA[TTTCACATTATTC]GTTGGTCTGTTTTTAGTTTTATCGCTGCTTCTATCGG	13	-4.2185	0
GL50803_0040885_t1	unspecified product	+	TTGAAGCATCTACAGCCAG[TTTCTACCTACAC]AAAAACTCAAAATTCAAAATTTGAGGCAAAGTCACGTGTTGCC	13	-4.21858	0
GL50803_00103202_t1	unspecified product	-	GGCTATATCCGATTGTAAAGAGCAGGGTGAACCAGGATTAAA[TTTTACACTTTAT]GGATCAAGGCCTGCTCCTCA	13	-4.21881	0
GL50803_0061105_t1	unspecified product	+	GCAAGTTTTTTCGCATTAATTCCAG[TTACATTTTTATT]AAAGTGTGACCAGCGATTGCAAGTATTTTTGCTTCTG	13	-4.21908	0
GL50803_002572_t1	unspecified product	-	TTG[ATATCTTTATTAT]GGAGCTTAGCAACTTCATTCGCAGAGTTCGCACGTCGCGAACGTCTACCCAGATGCGCG	13	-4.21938	0
GL50803_0013922_t1	unspecified product	+	CGCGCAATATTATATTAATAAG[TTTACACATTTTC]GGTGTACATTTTTCAACTTCATTTAATTCGAGAGTAAAAA	13	-4.22012	0
GL50803_0015376_t1	unspecified product	-	CTGGGAAA[TTTCTTTACACAC]GAACCTACAAAAAACCTTTGATCTGATGACTTTGGTCCTAGGCTAAGAGGTGTG	13	-4.22065	0
GL50803_0011446_t1	unspecified product	-	TCCCTGCGG[ATATTTTATTATT]AATGGAGCAGGGATTGACGCCGGGAGTCACCACAGGGAATCCAGAATTTAAAG	13	-4.22127	0
GL50803_0016954_t1	unspecified product	-	[ATTATATTTATTT]AAAGCTCCCATCATAGTGGCAAAGACGGACCGCGTCGCCAGCTATTCTACGTCTGTGGCCGT	13	-4.22127	0
GL50803_002926_t1	unspecified product	-	CTTCGCTAATCTACAG[TTTACTTTTTATA]GGTTCTATAGATCCTTGATATAACATGGCAAAGAGTATGAACATGG	13	-4.22131	0
GL50803_0015954_t1	unspecified product	+	ATACAAAGTCGCAGGGATTTTGTCTAGCTTGGCGTCTGCGCATCTAGTCAG[CCCCACTACCATA]GCGTTTTAGGA	13	-4.22192	0
GL50803_0021048_t1	unspecified product	-	GGATTCAA[TTTTTACATTTTA]GCATCCAAGCAGCAGCTTTTATTTTAGACGCAACTGGGTCGTCGGCTCTACAGT	13	-4.222	0
GL50803_0015873_t1	unspecified product	-	CCACTTATAGCTGGTAAATATGAAAACCAAATATGCTCTGAACACGAAGACTTAAAATGTAA[CTCATATTTACCA]	13	-4.22212	0
GL50803_0017559_t1	unspecified product	+	CTGCGATGAGCGTGATCGTGTCCATTAGAGACGGGGAATTTTGTTACTAAATTTTGAA[TACTATATTTTTT]GAAC	13	-4.22262	0
GL50803_0032908_t1	unspecified product	-	CCAGGTCAATCTGTCCGCAGAGTCCCAAAAAA[TATTTTATATTTT]AAATCTGAATTTCGTTGTCATTAAAGCGGG	13	-4.22354	0
GL50803_0060785_t1	unspecified product	+	CATTCTTTGTCAACAAATTTTAAGTTTTAAAATTTATTGCAATTTAG[CATTACCCTATCA]GCTGACATAAAGGAT	13	-4.22531	0
GL50803_008604_t1	unspecified product	-	TTAATTTTAGGCCCATGCAAAGTGGCAA[TTATACATATCTT]GCTTTATTGCACAAGACAGAGCATGAAACGGCGG	13	-4.22631	0
GL50803_0060210_t1	unspecified product	+	GTTAGCTCCTTAGTGTTG[CACTTATCTATAT]GTCTTTGTAAACAAGCGTTCAGAGATAGACTTTAGCCAAAATAA	13	-4.22646	0
GL50803_007988_t1	unspecified product	-	CAGTTTACACGGATTTTTCGTTGCTCTCAAGCATGAGCCTAACAACCTCCAGAAACTTG[TCATACCCTACAC]GTC	13	-4.22808	0
GL50803_0016578_t1	unspecified product	-	[TTTTATATATTCA]GCCTCCATCCACGCTTACTAACCTGTTCCCTGCGCAGGGAAAAGAATCATAGAAATTAAAAT	13	-4.22881	0
GL50803_0017172_t1	unspecified product	+	ACCTCAATGAAGAGGATTTGAGATTTTAAAAATTTCCTCAAGTCATTCATAAGTGGCAA[CATTATTACATTT]GAA	13	-4.22904	0
GL50803_009644_t1	unspecified product	-	TAAGTTTATATCTTGGCGTTTTCAG[ATTTCACACTACA]GCCGTCACTTGCGCACGTCCAGAAGCACCGGGCGGGA	13	-4.22938	0
GL50803_004687_t1	unspecified product	+	TACACTTAG[ATATACTTTACAT]AAGGAGGCGCCATTACGACTTCTTTCAAAAGCAACGCCTAAAGATTAATAAAA	13	-4.23054	0
GL50803_0024505_t1	unspecified product	-	AACCTAAATTTATTAAACGCAGATAAGTTAA[TACTATACCTTAT]AATACTACTCTACAACATCGTTTAGGGCTAG	13	-4.23073	0
GL50803_0017599_t1	unspecified product	+	CCAAGAGCTAG[TATCTACATTTAT]GTGGAATCCAGGATTGTGCTTATTCTAAAGTAAATTGATACAAACAAAAGC	13	-4.23119	0
GL50803_0016078_t1	unspecified product	+	TTTCTGTACAATTCAAAGGTTGAGACTACAGGGAG[CATTTACCTATAC]AACTGATTATACAGTTACAAAGATAAA	13	-4.23131	0
GL50803_0024528_t1	unspecified product	+	AAGACTGATCGACATACTTTTAAAAAAATCTGTCCTATTTGCTTTTAGTAA[TTTACATTTATTA]GACCGTGCACC	13	-4.23177	0
GL50803_0015166_t1	unspecified product	-	ATTGGTTTTTTGCGGCAATCGACAGGCATAACAGTCTGCGAG[TATACCCATCTAC]GGCATAACACTATGGCTATC	13	-4.23212	0
GL50803_0010901_t1	unspecified product	+	[TTACATATTTTAC]GCTTATCTAATAGGTAAGCACTGCTAGGTTCGGCTGAGCTGCTTCCTGGACTGAAACCAAAA	13	-4.23319	0
GL50803_008627_t1	unspecified product	-	GGTGAATTTAATGATTTAAATAAAATGGAGGCAAGAAAGG[TATATCTTACCAC]GCCTATTTACTATGTTAATGGA	13	-4.2335	0
GL50803_006171_t1	unspecified product	+	TTACTGGCGG[TATATTTTTTACA]GGGATTTAAAATTTTACTAGTTGATTAACATATAAACTTAATTTGAAATCCC	13	-4.23465	0
GL50803_0016876_t1	unspecified product	+	[CATACCATACATC]AACAGAATTGGGTGATCACCGAGCACGAGATTTTTGGCGCTGCCCTTTGCGGCCTGTCCAAC	13	-4.23846	0
GL50803_0017232_t1	unspecified product	-	TTATTTAATCTCTTGAATTTTAG[CATATCATCATAC]GCAGCAGTGGAGCTGGCCAGCAACGAGTACACAAGAGAA	13	-4.23969	0
GL50803_006563_t1	Uracil phosphoribosyltransferase	-	TTTTTCCCCTACAAACTATCAA[CACACTCTCTCTC]GTGCATTCTCTTTCGTGGTGCCTTGGCGGTCCGGTGTGGT	13	-4.20223	0
GL50803_0010530_t1	Vacuolar ATP synthase 16 kDa proteolipid subunit	-	GGGAAAAGTAA[TTATATCCCTTAC]GCTAAATCCGCTGCAATATTTCTTGCAATGTAATCACTCATTTCAGACTTC	13	-4.21835	0
GL50803_00103855_t1	Vacuolar protein sorting 29	+	GTAAATAA[TTATATCTTTCAC]GTGATGGGCAGCGCGCTGATCTAAAGCTTGATCTAAAGGGGTCAAAAAATAAAA	13	-4.21927	0
GL50803_0035428_t1	Valine-tRNA ligase	-	CAGCAATTAATTTATTTTGTGATCCACTCAGCCTTG[TTCATTCATCTCT]GTTCGATTGCAACTCCGTCACTGCTT	13	-4.19908	0
GL50803_00112681_t1	Vesicle-fusing ATPase	-	TTGACAACCCTGTTTTTTAATAAGTTCGTTAGTAAAATTGGACAAAGGTGTGGAATGGAA[CATCTATCCATCA]GG	13	-4.22323	0
GL50803_00114776_t1	Vesicle-fusing ATPase	-	TTGACAACCCTGTTTTTTAATAAGTTCGTCAGTAAAATTGGACAAAGGTGTGGAATGGAA[CATCTATCCATCA]GG	13	-4.22323	0
GL50803_00101380_t1	VSP	-	TGTGGCTCGACGCTCTGTCACACAGAGATATAGCAGCTCCGTTCGCCAG[TCCACCCCTTCAT]GGCATCTGCCTGT	13	-4.20046	0
GL50803_00113304_t1	VSP	+	ATAGTATGATCAGGTAGAGTGCTTTAGCTTTGG[ATATCTTATTCTT]GTCCATATAATAAGCTAAGAAGGGCTTCA	13	-4.20642	0
GL50803_00d113304_t1	VSP	+	ATAGTATGATCAGGTAGAGTGCTTTAGCTTTGG[ATATCTTATTCTT]GTCCATATAATAAGCTAAGAAGGGCTTCA	13	-4.20642	0
GL50803_0014043_t1	VSP	-	TTAAGTCTCGGTTGGATGTG[TTTATTATATCAT]GATACCGACTATTACAGATAATATTAGATTTTATAACTAATA	13	-4.22788	0
GL50803_00112208_t1	VSP with INR	+	CCAGATGAATCTTTTTAGCTTTAAGTACCTTTACTAACAGG[ACTCTTACCCTAT]AATAAGCTGAGGGAAACTTCA	13	-4.20623	0
GL50803_00d112208_t1	VSP with INR	+	CCAGATGAATCTTTTTAGCTTTAAGTACCTTTACTAACAGG[ACTCTTACCCTAT]AATAAGCTGAGGGAAACTTCA	13	-4.20623	0
GL50803_009173_t1	WD40 repeat protein	-	TTTTTACTTTTGTCCATCACTCTGCTCTACGCCTCTG[ACTTACTCCTCCC]GTCCAGAAATGGCCATGAGGATAAT	13	-4.19458	0
GL50803_0015487_t1	WD40 repeat protein	-	CAAACCTTAAAAATACAA[TTATTTCTTTTTT]AATGCCCGCTACACTCCATGTTGTCACGCCTGGCAAGCTTCCTT	13	-4.19723	0
GL50803_0010822_t1	WD40 repeat protein	+	CAAATGGTAATTAAACCAGCAAGTGTTTAA[TTTTCTTTATATT]AAAAAAAGCACCGAGGAAACTAAAAAAGGTTA	13	-4.207	0
GL50803_004343_t1	Zinc finger domain-containing protein	+	ACACGCGCGAG[ATTTTCCTATTAC]AATTTTCATGCCACCTGTCCAGTGTAATGCTTGGACTGACTTTTTGTTAAA	13	-4.21192	0
GL50803_008325_t1	Zinc finger, C3HC4 type (RING finger) domain-containing protein	-	AGCTATCAGGCTTTACCAGG[ATTATTTATACTC]AATCTTTATACTCAGTCGTTGCTCCGAGTCTCGGACGATCTC	13	-4.22162	0
GL50803_0015823_t1	1,4-alpha-glucan branching enzyme	+	ACGTGCATAATTTG[ACATTCCACCTT]GTAATTCCTGTTTCATGATTCTATTAATTTGCCCAATAATTCTTTTCCT	12	-4.20837	0
GL50803_0015099_t1	20S proteasome alpha subunit 4	-	CTTCAAAACTTTTAATAAACATTTGGAGCGGAGCTACAGCTTATGGAACCG[TTTTCTACCATA]GACTTCACGCCA	12	-4.22042	0
GL50803_004331_t1	26S proteasome non-ATPase regulatory subunit 6	-	GTCTCG[ATATTTTTTTTT]AAAGAAAATGCTTAAACTGATTTACACTGTAACACACCGCAGCTGCTATTACTGTTT	12	-4.20271	0
GL50803_008978_t1	4-alpha-glucanotransferase	-	TGTTTTTCTTCCAGCTTTGTAGAGTAGCTGTAGTGGAAAAATAAATG[ACATTTTACATT]AAAAAGCATTTAAGCT	12	-4.22471	0
GL50803_006736_t1	5_nucleotid_C domain-containing protein [Source:UniProtKB/TrEMBL;Acc:V6TQ96]	-	CCCTATCTTTGGCTAGTATTTTGGCTTTGCCTCAG[ATTCCCACACTA]GCTCCGGAAAGAATTTTGATCGATGCAA	12	-4.22079	0
GL50803_0020195_t1	5'-methylthioadenosine nucleosidase/S-adenosylhomocysteine nucleosidase	+	ACACGGTCTGATTCAAATTCCCGTCCTTCCGCCTTTTCTGCATAAGAATCCTGTATTATTAAA[TTTACTTCCACC]	12	-4.20708	0
GL50803_0014759_t1	6-phosphogluconate dehydrogenase, decarboxylating	+	G[ACTTTTTTTATT]GTCACCAGAAGTTGGTCTACAGGGGTTTGCGGCCCTGTAGTGTGAAAAATAAAACAGGAGCC	12	-4.20304	0
GL50803_008682_t1	6-phosphogluconolactonase/Glucose-6-phosphate 1-dehydrogenase	-	CGCTGG[CTTTTATTTTTA]GGTGATACGAACTAGAAATGCTACAAATACGTGTTTTTGTAGTATTGTTAGTGTAGA	12	-4.20883	0
GL50803_0016615_t1	A49-like RNA polymerase I associated factor	+	AATAA[CTCTATATCATC]GCAGTGAACCGCAGCGCCTTTGACCGGGTATCAGTGATATCAACTCTACTGCACACTG	12	-4.21287	0
GL50803_009133_t1	ABC transporter	+	AA[CCTATATTCACC]GTGCAAAGGCAGAAAGGGATAGAGCCCTTTATGAAGTGCAGATTAAAGTAAATTAAAGGCC	12	-4.21425	0
GL50803_0016575_t1	ABC transporter family protein	+	G[TCTTCTTCTCTT]GAGATGCGTCTATTTGCTTGGGCTTGGGTGGCATTCGGTTTTTTGAAAAAAAGCAAGATCCA	12	-4.17946	0
GL50803_0012820_t1	ABC transporter family protein	-	AATAAAAAAGTTTAAA[CCCCACATTTTT]GACAAAATTAATTTAGCAAAGATAATAATCGCACAAGATCAACCTGG	12	-4.20275	0
GL50803_0012820_t1	ABC transporter family protein	+	CCAGGTTGATCTTGTGCG[ATTATTATCTTT]GCTAAATTAATTTTGTCAAAAATGTGGGGTTTAAACTTTTTTATT	12	-4.21054	0
GL50803_0017165_t1	ABC transporter, ATP-binding protein	-	GTCCTTTTTTG[ATTTACTACCTA]GTTTACTACTTAGTACCGGGTGTGGGCTGGCAAGAGCCAATCTGGAGGCATC	12	-4.22354	0
GL50803_0011866_t1	Acetyltransferase (GNAT) domain-containing protein	-	GCGCTGTCAAACGTG[TTTACTTCACCT]GGAGGTTTTTTGAAAGTGCTTGAAGAAGTCATCAGTGATCTCGTTTCT	12	-4.20383	0
GL50803_002692_t1	Acyltransferase	-	TTTTATCTTCTAGTCTTGTCTGCCAAGCTGTAGCCGACTACGCATACTTCGTAATGCGTAG[ACTATACCTCCT]AA	12	-4.20504	0
GL50803_003861_t1	Alcohol dehydrogenase 3	-	GG[TTATATTTCTAT]AATTTCAAATAAGTTTAATTTCAAATAAATTTACGCAAAATTAAATATTTAATATGAATGT	12	-4.21971	0
GL50803_0017153_t1	Alpha-11 giardin	+	TTTGTGGGG[CATCCCTTCCCT]GTGCCCATAATTTGAATTCAAAAGCATTTGAAAAGGTGTGACTGTTTTAAAATA	12	-4.18746	0
GL50803_0017153_t1	Alpha-11 giardin	-	TATTTTAAAACAG[TCACACCTTTTC]AAATGCTTTTGAATTCAAATTATGGGCACAGGGAAGGGATGCCCCACAAA	12	-4.20825	0
GL50803_0015097_t1	Alpha-14 giardin	-	CTGGTAATTTTTATTTG[CCATTTTACTCT]GAAATGTCACAAAAACTTCTGTAACGAAAGGGCTGCTGATTACACA	12	-4.20042	0
GL50803_0016521_t1	Alpha-snap	-	GTTTTAATAAAAGAATGG[TATTCACTCCTT]AAAGCATGGAAGACCCGTAATCCTGGCTCAGAAGGGAGGTCGATG	12	-4.2085	0
GL50803_0091712_t1	Amino acid transporter family	+	TAACTTTTCCTGTAATACCGTTATTACTAAGACCG[CTTCTTTCCATC]AAAAGACAAACGCTGAAGCAAAAATTAA	12	-4.19021	0
GL50803_0015832_t1	Aminoacyl-histidine dipeptidase	+	AGTCAACAAAGTGTTGGAGCACCTACGGAAATGTCCAATAAATACAA[TATTTACACTAC]AAATGCCGTCTTAAAA	12	-4.24037	0
GL50803_0013393_t1	Ankyrin repeat protein 1	+	GAGAGCTATGTGCTTATTTTGAGTGGCCCGGAAGAAGGATCGTGCG[TCCTCCTCTCTC]GGGTGACAGGTGCGCCT	12	-4.17783	0
GL50803_0015972_t1	Ankyrin repeat protein 1	+	CTACCTTATGAATTGGTG[TCTTCCTCTCTC]AATTTTAGAGTCCTTTGTACAGATAAGGGTGTAACAAAAAAGAGT	12	-4.17933	0
GL50803_0016914_t1	Ankyrin repeat protein 1	-	TTTTCATGGTTTCGAAA[TTTCTCTTCTTT]GTTAGCAAAAATTTGCACCTTGTCTCCAAACCATTAACATTCTCAG	12	-4.18175	0
GL50803_0010374_t1	Ankyrin repeat protein 1	-	TTTTTAAAGTTCCTG[CTTCTTACTCTT]AAACACAGAGTTAGACAGGGTAAATCCCACACAATGCCGAAAGGTCGG	12	-4.18858	0
GL50803_006530_t1	Ankyrin repeat protein 1	+	[ATCCATTTTTCT]AAAAAAGAAGAAATCCAGAGGTCAACAACCCTGCGTCTGCGCCAGCAGCAGTGCTAGGGATAT	12	-4.19462	0
GL50803_0014100_t1	Ankyrin repeat protein 1	-	GCCGCAGTTTTTTAATTCAGAGGCG[TCCTTATTTTTT]GGCAAGGGTGTCGTCTATGGTCGCAACGTTGCTGCGCT	12	-4.19679	0
GL50803_00114199_t1	Ankyrin repeat protein 1	-	TACGATGGCACCTAAAA[TTTATTTTTCCC]GATTATGGAAACTTGCACGCTGGAAAACTTAAAGAACTACGAAGAA	12	-4.19775	0
GL50803_0061419_t1	Ankyrin repeat protein 1	-	CAGCTGCGTATACCCCCGCTCAGTAAG[TATCTTCCCTTC]AAATGGAATTAATAGCCTGGCTACTTCGCATGAACC	12	-4.19804	0
GL50803_0060569_t1	Ankyrin repeat protein 1	+	TG[ATTTTATCCCTC]GTTTGCTCAACTCTCAGTAAATGCACCAGTTTAAAAAATATCAGTGCACCTCAGCACTTCA	12	-4.19833	0
GL50803_0015340_t1	Ankyrin repeat protein 1	+	GGCTGACG[CTCTTACCCATT]GGTACTGAATATAAAAGAAAAGGTAAAGGCAAAACAGGTAAATTTTGTTCTGTCA	12	-4.19967	0
GL50803_009030_t1	Ankyrin repeat protein 1	-	AGCTTTTTAAGTTAATGTG[TTTTATTTTTTT]AACTTTTTTTGAATTTCTTATGTATTCTTGTATGACCGAAGGAT	12	-4.20058	0
GL50803_006081_t1	Ankyrin repeat protein 1	+	CAGGAGTGAAGTAGCGCGTTGTAGTGGTACCAGTTGTTCCTGTAAGAAGCAAG[CTCTATTTACTC]AAAAATCAAA	12	-4.20329	0
GL50803_0022385_t1	Ankyrin repeat protein 1	-	TTATTACTAGGTCCTTATGGTAAGCTTTAAATG[CTTTTCACATTT]GACTTTATAGACAAGTCTATCGTGTTGGCA	12	-4.20342	0
GL50803_003760_t1	Ankyrin repeat protein 1	+	ATATCCACACAGTAAGGTGCACCAATGCCTGAGGCCTTTGTGTAAATAA[CTTTCACATTTT]GGGTTGTTGCGTCC	12	-4.20342	0
GL50803_0016444_t1	Ankyrin repeat protein 1	-	TTTTAAAAGGCATTAGATGGAGCACGCTACACGACGAGCGATTCTCAATAG[CCCACTTTATTT]AATGGAATTCAA	12	-4.2035	0
GL50803_0024842_t1	Ankyrin repeat protein 1	-	TTAGAGTCGG[CTACTACTTTTT]AAAATTTTACCAGTTTTTGATGTTTAAAATTTTTGACGAACATTCGCAATTTA	12	-4.20367	0
GL50803_0013427_t1	Ankyrin repeat protein 1	-	GGATTTACCTG[CTTTATTTACTT]GCTTTTCCCCAGCCCTCCCAATTTCTTTAGGTTCAGCGAACTGCCCGCCTGA	12	-4.20467	0
GL50803_0014238_t1	Ankyrin repeat protein 1	+	GGAGACTATGAAACAGTCTCCAGGCTTGTACTACAGTATGGAGCTTGCACCGATGCTAACGG[ACACACTCCCTT]G	12	-4.20737	0
GL50803_007616_t1	Ankyrin repeat protein 1	+	TCCTCATAATTAGAAGACTTCGGTGGG[TATACCCCTCTT]GTGAATGCAACTGAGAGAGGCAAAATTCAAAATTCG	12	-4.2075	0
GL50803_003599_t1	Ankyrin repeat protein 1	-	TTTAAAATCCAACATGCAGACACACTCAGTGGG[ATTTTCCTACCA]GAATGACCCGTACAGCCTTTCCTCCCGCGC	12	-4.209	0
GL50803_0017613_t1	Ankyrin repeat protein 1	+	GCATGTAAA[TTTTACATTTTT]GTACATCAGCGGCTTTAACTTTGCACACTCTCGATTCCCAGGCTGGAGGGTTCC	12	-4.21092	0
GL50803_0010573_t1	Ankyrin repeat protein 1	-	TAAGTAACTCTAA[TCTTTTACTTAC]GCCACCAGCAGCCTCTGGTGCATCAACACTTAAAGTTCATCCTTAAAGGC	12	-4.21258	0
GL50803_0013360_t1	Ankyrin repeat protein 1	+	ACGGCTCCATCTGTGCACCGCGTATACATAACAACCAGATAGTCGG[TATTTTCATTTC]AAAAAGTGGAAAGAACT	12	-4.21512	0
GL50803_005806_t1	Ankyrin repeat protein 1	-	CGACAAAGTTTTTAAAGCACACCGGACTGGGTCATTTACATTAAGCTCCCCACCGTG[TCCCATTATCAT]GTCAGT	12	-4.21592	0
GL50803_0017060_t1	Ankyrin repeat protein 1	-	TTTTTAAAAATGTCACAGGGTGGAGAA[TTTTATACACTT]GGGGGTCACCGCGCCAAACTTACAGGACATTCACTT	12	-4.2205	0
GL50803_009722_t1	Ankyrin repeat protein 1	-	TGCTCAGCTCTCCTGCGTCTTAGTTTTTTGAGTTGATACGCCATAAAGTGG[ATTTACTACTAT]GTACGTTTTGAT	12	-4.22258	0
GL50803_0014133_t1	Ankyrin repeat protein 1	+	[TACATCTTTCTA]GTCTTAAGTAAAGGGAGGCAAAGGTAGAATCCACTGGGAAATGCATCCAAATAAAAAGCCATT	12	-4.22375	0
GL50803_0025296_t1	Ankyrin repeat protein 1	-	[TTTTATTTACTA]GATGATTATTAAGTAATTACTGATTGATTGCGTCAATGCCTAAAGAACTCTTGCAAAAACGTC	12	-4.22392	0
GL50803_0016300_t1	Ankyrin repeat protein 1	-	TCTACCGGCATTAGAAATTGCAACAAGGCTTAAATATTTAATTCTTATTG[CACATATTTATT]GCCAGTTTAAATT	12	-4.23229	0
GL50803_0092983_t1	Ankyrin repeat protein 2	+	TTGGTAAGCTTGAGGCTAAGGGCTACTTTGAGATAG[TATCTTTCCTTA]GGGACAGCAGTAGAACATCTAGCACCG	12	-4.21192	0
GL50803_0012139_t1	Ankyrin repeat protein 3	+	TCCGCGCTTCGCGTCCTCATCTGTTCTAACTTTAAAGCGCCAA[CACCTTTTATTT]GTCTCATTCCAAAAAAACCT	12	-4.20887	0
GL50803_0010521_t1	Arginyl-tRNA synthetase	-	TTATTTCTAAATTCAATTGAAAAACGCTAGCAAAAGATAGTCTAGCAAGAGATAG[TCTATTCACTTT]GTTACTGA	12	-4.20587	0
GL50803_0017540_t1	ARID1 protein	-	TTTTTAATCGCCGCTGCGAGGATGCACAGGCACTGCTCCGTAAAAACGTAGGACGCCGCTGCG[CTACTACATATT]	12	-4.22558	0
GL50803_0014375_t1	Asparaginyl-tRNA synthetase	+	AGCCTTG[TTCCATTTACTT]GATTGACCTACACGAAGAAGTGGTCAACGCTTAGTCATTGTAAAACGAAAAATAAA	12	-4.20667	0
GL50803_008227_t1	ATP-binding cassette protein 5	+	AATTTTGATG[CCCTTTACTTTC]AAAATTTGACAATTACAAGTCATCATTGCACGGTTGGGATTTAAAATTGTAGA	12	-4.19354	0
GL50803_0090950_t1	ATP-dependent RNA helicase	+	CAATCATG[CTATTTCCACTT]GTAATGGCGATGCAAATAGCAGCACAGCATTTAATTTGGGGGAACACTGATCGCC	12	-4.20117	0
GL50803_0014098_t1	ATP-dependent RNA helicase	+	GAACCAGTG[ATTTCATTATCA]GTGAACTTTTGTATGCAGCACCAGTTGGGGTCTTTCCAGAAAATAATTCAAGTT	12	-4.22158	0
GL50803_0013273_t1	Axonemal dynein light chain	-	TTTTTTAAAA[TCTCTCTTACCT]GGATCTCTAGCAGAGCACGTTGTCACAGCCACTATGGTTGCTACAACTGAGCA	12	-4.18846	0
GL50803_00137716_t1	Axoneme-associated protein GASP-180	-	G[TTTTATTATCCA]GATAGTGTAAAGGTCCATTCGATTTTAAATTCACTTCCCGCCCCTCAGATGCGGCCGGCGTG	12	-4.21996	0
GL50803_0061565_t1	Axoneme-associated protein GASP-180	-	G[TTTTATTATCCA]GATAGTGTAAAGGTCCATTCGATTTTAAATTCACTTCCCGCCTCTCAGATGCGGCCGGCGTG	12	-4.21996	0
GL50803_005249_t1	Biglycan	+	ATTGTCGACACATTTTTAGAGACCGTGTCACCATAAAAGAAATAGAAAATTGCATTTTG[CATTCATTTTTC]GTAG	12	-4.21075	0
GL50803_0060288_t1	BolA-like protein	+	TATTTCCAAGCGCTGGTCTGTGTTCGCTAGGTTATAGATGG[ACTCCATTTTTT]GAATTTTGAGGCGCGAAATAAA	12	-4.19954	0
GL50803_0021502_t1	Bromodomain-containing protein	+	CG[TCTTACTCATCA]GGCGTGCCTTGCGAGAAGCCTAAACCTCGCCTACTTCTAAAACAAAAATATCCGGGTTCTG	12	-4.21617	0
GL50803_003493_t1	Bromodomain-containing protein	-	GTGCGTTCACGGTTTTACAGTAGAATCCATGGCAATTTCAACTAAAATAGCTAAAGTATTG[ATTTACATTTCA]GT	12	-4.22333	0
GL50803_0013836_t1	Calcineurin-like phosphoesterase	+	G[CTCTTCTCACCT]GTTCTCCTTCTTGCTGCTCTTATGGTATGCGCCCTTCTAATTTTCTAGGAGACCCAAAATAA	12	-4.18325	0
GL50803_0014019_t1	Cathepsin B	+	GGTGTCAGACTGTATTGTTCTGAATGCG[ATTTCATTTTTT]GTTTTTTTGGTCCACGCTTTTCCTCCAATTTTAAA	12	-4.20071	0
GL50803_0017607_t1	Cathepsin L	+	CCTTGCAACCTGCGAGGCGTCGCAGGTTACGTAGATTGGTAGATTGG[TACTTACCTACC]GGGAAGATAAGAAAAG	12	-4.22325	0
GL50803_00137680_t1	Cathepsin L-like protease	-	[CACTACTTTTAT]AAAAGTCCTTCAGGTTTTACACTCGCTTAACTAATAAATATGAATATTTCATTTAATCAGATC	12	-4.22067	0
GL50803_007231_t1	CCAAT-binding transcription factor subunit A	+	TTTCATAACACAAAA[TACACACACCCC]GTTTGACTCGGAGTAAATACTTTTTAAGTTCTTTTATTTAATTTTAAA	12	-4.23358	0
GL50803_0015216_t1	CH-like domain-containing protein	+	TTAG[ATATTTCTCCTC]AAATCCAACTACCGTTTCAGCCCTAGATTTTCAAAAAATTGGGAAAATTCACAGACACC	12	-4.19708	0
GL50803_0014345_t1	Chromosome segregation protein	-	TGTTTAATATTCAAAAGGAGCAGGGCCACCAG[TACCTACTATTT]GCTCTGCTAGTATATTGGAGACTGTCTCGTG	12	-4.22283	0
GL50803_0017550_t1	Cia1	+	[CATATCCTTTAT]GTCAGCTGATAGGGTAATGCTAAATTGCAATAAATTTTAAAACTTAAAATTTGTTGACAAAGA	12	-4.21842	0
GL50803_0011953_t1	Coatomer alpha subunit	-	CAGGG[ACTCCCTCCTTT]AAAATTATTTTGAATAACCGACTCTCCCAGACTTCAATTGATAATCCTCAACTTGCAT	12	-4.18246	0
GL50803_0010825_t1	Coiled-coil protein	+	AAAGTCACGATCCATTATGGCAACAACCACTTCCCCAACAAAAAGCCTTG[CATCTATCTTTC]AAAAAAATAAATA	12	-4.20725	0
GL50803_0015364_t1	Coiled-coil protein	+	[CTATATTCTTAT]GTAGATGTCGTAGCCAAGAGCGCATCTTGAGGTCTCTGTAAAAAGTAAATTCTAAAAGCCAAC	12	-4.21421	0
GL50803_0016900_t1	Collagen alpha 1 chain	+	TTGACCTCAGTCACAGCAGCTGCGTTTCTCGGGAAGAGTCAGTGAACTGCGGG[CTTCTTACATAC]GCTTAGTCAG	12	-4.21796	0
GL50803_0015239_t1	Condensin complex subunit 2	+	GCGGTCGTGGGTTTTCTTGTGCATTGCGACCATAGAGAAAGTCCAGGGTATCTCTCCAG[CTCATTATTTTC]AAAA	12	-4.20504	0
GL50803_005435_t1	Cyst wall protein 2	-	[TTTATTTTCCCA]GCCACTGTTGAGCTGCTGTTATCTGTTGACCTCTACAGCATCAGTCTACTGTTTCTTTTTAGT	12	-4.20787	0
GL50803_002101_t1	Cytidine deaminase	+	AGAAACTTTATTTTGAGATGTAAGTGAATACCTTGAGGTTTTTCACCTAG[TCCTTTTTCTCC]AAAAAAAAAGTCC	12	-4.18213	0
GL50803_0017478_t1	CytoDHC cytoplasmic dynein heavy chain	+	ACTATAGCAGCATTCACGACGCCATGAGAGCTAAGTAAATGGGAGCTAAGTAAAA[CTCCTCCCTTTT]AAATAGAA	12	-4.1745	0
GL50803_0033932_t1	DENN (AEX-3) domain-containing protein	-	TTGGTGAATCCCGGTAGTTTTCG[TATTTTTATTTT]GGGCTTTCCCGGTTTCATAGCAAGCCAGTAGGAACAAAAG	12	-4.21575	0
GL50803_0013091_t1	Deoxynucleoside kinase	-	[TTTATTTTCCCA]GTAGTGCACGTCTCAAGAGCCAAACCATTTTAAAGTGAATTCTCCCCACGGAAATAAAAGTAT	12	-4.20787	0
GL50803_002116_t1	DHHC palmitoyltransferase	-	GGAGGGACAGTGG[ATTTTATTTCCC]GACCAAATTGTAAACCACCTCTGTAGACATGCAGACCATAGACTGCAGGC	12	-4.19987	0
GL50803_0023420_t1	Diphosphomevalonate decarboxylase	+	GTCCATCTGTGGGGAGAGAAACACACAGCCTAG[TTTCTATTTTTT]GAAACCCAATTTACATTAAGGACAGCAGAA	12	-4.19783	0
GL50803_004248_t1	Diphthamide biosynthesis protein 1	-	TTTTAGACAATTCATCCGGATATTGAGATACTACTGAGATACAAATAG[ACCTTTCCTCTA]GACAGTGGATAATAA	12	-4.19771	0
GL50803_004248_t1	Diphthamide biosynthesis protein 1	+	[TTATTATCCACT]GTCTAGAGGAAAGGTCTATTTGTATCTCAGTAGTATCTCAATATCCGGATGAATTGTCTAAAA	12	-4.21542	0
GL50803_009145_t1	DNA helicase RecQ	-	TGCTTCTAAACTACAGGCTAA[TTTTTCTTTACT]AAAGTCTTCCCAATAGAATGTCCTGGATGGCTCTGCCCACTG	12	-4.195	0
GL50803_006980_t1	DNA pol/primase, large sub	-	TTGAGTATTTTTTGAAA[TTACTTATCATT]GGGGTCTCTTTAGCCAGAACTGCTCGAGGATGTGTCTGCCTGTAGA	12	-4.21875	0
GL50803_0023064_t1	DNA polymerase epsilon, catalytic subunit	-	TTTTCCG[TTTATTCACATT]GGTCTGCTCAATAATCTTTAAGCTCGTTAACTGCGGTCGAATAATTCGTCATGGGG	12	-4.2195	0
GL50803_0013104_t1	DNA repair protein RAD51	-	TGCTCTCACTAATTTGTTGGTAATGTAAACAGATG[ATACATACATTC]GCAGGCCGCGTATGCGTCGCATTAGCGA	12	-4.23533	0
GL50803_0089112_t1	DNA replication licensing factor MCM5	-	AAGCCTAA[TTTACATTTACT]AACTTACTAAACCTTTTGATGTTGAACTTTTGATGTGTTGACGTTTCAAGGCCTA	12	-4.21867	0
GL50803_0010765_t1	DNA replication licensing factor MCM7	-	TAAATTGTTTTTAATCCGG[CCTACTCACTCT]GCATAGCCCGGCTGGCTGCCAGCACAACACAAAGGCATGGAGCA	12	-4.19667	0
GL50803_0010775_t1	DNA-directed DNA polymerase	-	TGACAGTTTCAGTTATAA[TTTATCCCCTTC]GCCAACCAGCGCCAGTGGCCAGTTCTGACGTGCTCCTTGGTCCCG	12	-4.19471	0
GL50803_007474_t1	DNA-directed RNA polymerase RPB3	-	TAAAATGAAATTTAAATATCACCCTCATGGCTCAGCCTAAGTTCGGTCTGCG[TCCCACTATTTT]GCTTCTCAAAG	12	-4.20562	0
GL50803_0010055_t1	DNA-directed RNA polymerase subunit D	-	TATTTATTTGGGCATCGTATTGGTCCCTTCCATTGCAAATTAATGGAG[CTTATTTATTAT]GCCATTGTGTTGTAA	12	-4.21696	0
GL50803_006939_t1	Dynein intermediate chain	+	GCTTCGTTTAGTTAATAATTCAACTCCTTGCG[ACATATCCTCTT]GCAAGTCGGCTGAAAACCAACTTCAAAAAGG	12	-4.20737	0
GL50803_0033218_t1	Dynein intermediate chain	-	TTTGTCCAAATTTTTTTTGATAATTTG[TCATCTATATCT]GAGAAATGCGTTTCTTGGCAGCATGATGTGTATCAT	12	-4.21288	0
GL50803_004416_t1	E2F/DP family winged-helix DNA-binding domain-containing protein	+	ATAAGTGTCGCATTAATATGCAATGGGTTACTATCATAGCTTTGGCACCTCTCGAG[ACATTTTATATT]AAACCAA	12	-4.22496	0
GL50803_0095918_t1	E3 ubiquitin protein ligase	+	TTGAGTGATGGGTGCAGTAGCTCAAG[ATTTTCTACTTA]GTCCGACATCTATGCATAGATGCTTTGTAAATTAAAA	12	-4.21271	0
GL50803_0095918_t1	E3 ubiquitin protein ligase	-	TTTTAATTTACAAAGCATCTATGCATAGATGTCGGACTAAGTAGAAAATCTTGAGCTACTG[CACCCATCACTC]AA	12	-4.21708	0
GL50803_00112312_t1	Elongation factor 1-alpha	-	TCGGGGACCTTTTAAAAGTGAAATGTAAAGTCAATTTAAAATAGATTATTATTG[CATTTTATTCTC]GTCCTCAAA	12	-4.21	0
GL50803_00102961_t1	ENC6 protein	-	[TATTTTTTCCTA]GAATGCGAATTCGTACTATAAACCCTGCGAAACTACTAATGTACGAACCCTACAAAGAGAGCT	12	-4.21467	0
GL50803_0022553_t1	Encystation-specific protease	-	AGCGCCAATGCACCTTGTGCAGCACTAAG[CCTTATATCTTT]GAAATATTTATCTTTTGAGCTCCACAGAGTCCTC	12	-4.2025	0
GL50803_00115464_t1	Endonuclease VIII-like 1	+	TGTTGTGTTTCTAGTTCCTGAGAGGTAGGTGGTGGGGCAGCAAAAAAGTCCAGGAGGGGGTTG[CTATCCATTTTT]	12	-4.20217	0
GL50803_00115465_t1	Endonuclease VIII-like 1	+	TGTTGTGTTTCTAGTTCCTGAGAGGTAGGTGGTGGGGCAGCAAAAAAGTCCAGGAGGGGGTTG[CTATCCATTTTT]	12	-4.20217	0
GL50803_0016996_t1	Enkurin superfamily protein	+	AATGGTGCTAAGGGTCGTGTTGTGCTTCTCCACAGCAGACAGAG[ACATTTTATTTC]GCGCCTCAAAATTCAAAAA	12	-4.21575	0
GL50803_0011118_t1	Enolase	+	AGCCTGTTAGAATTAGCTTAAAAAATAGCGAGAATATTAA[TTTTATATCCAT]AAACTTTGCTAAAATTCTTGTAA	12	-4.21896	0
GL50803_003256_t1	Epsin related protein	+	TCCTTCGCTG[ACTACCACTCAT]GCGAATGATTATACCTGCCTTCGATAATTGCAAACAAATATGGTTGAAAAAAA	12	-4.22017	0
GL50803_0017261_t1	Eukaryotic initiation factor 4E	+	ACATCTAAAAGTATCTGAAATTATATATTTGTTTTTTTGAAAGGGCTTCAATAATG[CATTTATTTCTT]GGCCAGA	12	-4.20862	0
GL50803_007990_t1	Eukaryotic initiation factor 4E	+	AACAAGCCATACG[TATCTACTCACT]GGCTGCGCATGACGGAGAACCGTGCGTTTGACCTCGTGCCTAAAAAATAA	12	-4.21775	0
GL50803_0091398_t1	Eukaryotic translation initiation factor 2 beta subunit	-	TTTTTAATTACTTGAAACCCGCTACTCCAACGGAGCCCAGCCTTATCAA[TCTCATCCCACC]GAAAAAGGAATTAG	12	-4.20229	0
GL50803_009899_t1	Eukaryotic translation initiation factor eIF2A	-	TAAAGTCGATTGGATTTTAAGTTAAAACGTCATGTCTACCTAAGCATTTCAAGCACGTTAG[CATTATTACCTT]GT	12	-4.21946	0
GL50803_009611_t1	Fcf2 pre-rRNA processing protein	+	TAAGTTGCCTATCCTTGTCTGG[CTCTCTTTCTAT]GTGAGATGCACGGATTGCTAGCACGATTGTTAAATTTAAAA	12	-4.18754	0
GL50803_006304_t1	Fe-hydrogenase-1	-	TTTTAAAGG[TTTATATTTTTA]GCCTATAACTTTTCAACGCAGTAGAGGTCAAAGTTTGCACGCTGTAGTAAACCA	12	-4.22492	0
GL50803_0024451_t1	Fibroblast growth factor family protein	-	[TATTTTTTCCCT]GCTTCGTCACTAACCCTCGCTCCGCATCAGGCAAACGTTGCTTGTGCTAATCTTAGAAATAAA	12	-4.19758	0
GL50803_008855_t1	Flagellar exit site protein	-	TTAA[TTTTTACACTCT]AATGTGACACGTACAATATGTTAATAATTGCAATTTTAACAAAATGGCAACCAACACTT	12	-4.20533	0
GL50803_0014208_t1	Flap endonuclease XPG family protein	-	CACTCACTGCGTG[CCTTTATTTCCT]GCGAAAGGGTTTTAAATGATTTCTCCTGCCAATGCCGGAGCTGAGGCACA	12	-4.18858	0
GL50803_008826_t1	Glucokinase	+	TTTGTGAATATTTTTCAA[TTTACATCTATA]GCGTTTCTCACAAATTACAAGTGATAGGTATGTTCTCCAATAAAA	12	-4.2325	0
GL50803_0086681_t1	Glutamate-tRNA synthetase	-	[TTTTATTTACTA]GGGAACAGCAGTGCGGGTGCATCAGAGCTTGTTTGCTACAAGGTACTTGGCTGTGGAGACGAG	12	-4.22392	0
GL50803_006687_t1	Glyceraldehyde 3-phosphate dehydrogenase	-	TTTAGATTTTTGGGCAGCCCTGTGTTAAG[TTTTTTCACTCA]GAATACTTTGGACATTCAGGTGGCTTTAGAAAAG	12	-4.20787	0
GL50803_00137690_t1	Helicase conserved C-terminal domain-containing protein	+	CGCGTG[CCTCTCTTCTTC]GCCCAGCGACACCGCCTTGGGCTCCCGACGGACAGGTTTGTCTTCCTCTCTGCGACC	12	-4.17721	0
GL50803_0010677_t1	Helix-hairpin-helix domain-containing protein	+	AATTAGCTGCACGTCTTAGTCGCGAAGATAAAACGACAGGGGAAAACAAAG[ACTTCTACTCCA]GAGATATCTAAA	12	-4.20808	0
GL50803_0014802_t1	Hemagglutinin protein-like protein	+	GTGGG[ATCCTTTATATT]GTGCATTTTCGTTTTGGAAAGATCAAATTGAGCAGACGTGGCCATTGCCTGGCTGCAT	12	-4.20904	0
GL50803_0011540_t1	Hexose transporter	+	TTTTCTTCCGTAAAATAAGCAAGTTAACGTTTAATCCTGACTG[CTACTATTATTT]AAAATAATATTTAGGTGTAA	12	-4.21525	0
GL50803_0017212_t1	High cysteine membrane protein	+	AGG[ACTACTCCCCCC]GAGGGGCTGTGCTACCCGGCCGAGTGCGTCGTCGGAGAGCGGCTCTGCGGATACCCCCAC	12	-4.19471	0
GL50803_009003_t1	High cysteine membrane protein	-	GGAAG[TTTTACTTTTTC]GACAACAGTGGGAAAGGCATAGGAATCATAACGGACGCCCGTCACGAGTTGTCAAGGA	12	-4.20096	0
GL50803_00137691_t1	High cysteine membrane protein	+	GAGCCAGAGTAGTTCTCTGTTTGCTGTCCGAGCTCAGTG[ATATCCTCATCT]GCTAGCACATTGGGCGTAGTGCCG	12	-4.20246	0
GL50803_00104087_t1	High cysteine membrane protein	-	TAAAAAG[TATACATCTACA]GTCCAATGAAATCAGAAGCAAGGCACATAGGTTTCACACATGGCTTTGATTAAGCT	12	-4.24596	0
GL50803_00113531_t1	High cysteine membrane protein EGF-like	+	TGATCAGTTCACAGG[TTTCCTTCTTAT]GTTTACAACATACTAATAAATAAGCCAAGCCAGTCCTAGGCACACCGC	12	-4.19429	0
GL50803_00114626_t1	High cysteine membrane protein EGF-like	+	CGATCAGTTCACAGG[TTTCCTTCTTAT]GTTTACAACATACTAATAAATAAGCCAAGCCAGTCCTAGGCACACCGC	12	-4.19429	0
GL50803_00103454_t1	High cysteine membrane protein Group 1	-	GG[CTTTATTTATTT]GCTCATCTTATGGTCAGACGGCACCATGCGCGCGGGAATCCTCTGGTGGCGCTGTCGGTCT	12	-4.20567	0
GL50803_0022547_t1	High cysteine membrane protein Group 2	-	[TTCTCATTTTTT]GAAAGGATTCAGGCATGGATAGACCGCTAGCAGAGATCTGTCAATCCATCCTGAAGAAGATCT	12	-4.19583	0
GL50803_0024880_t1	High cysteine membrane protein Group 2	-	TTTTTAGAGTAATG[TTATATTTTTCC]GTATCATTCCCGCACACAATTCTTATGGGTGTTTACAACGAACATCAAA	12	-4.20983	0
GL50803_0091099_t1	High cysteine membrane protein Group 2	-	GAGTGCTAATACTGATTTGCCAAGTTATCTCG[TATTTTATTTTT]AAGCAGTGTGGGGTATAGCTAGATCGGTATC	12	-4.21575	0
GL50803_00103943_t1	High cysteine membrane protein Group 3	+	CACAGCAGAAACACTATGCTAGAATTATTCGTTGAACGAGGAGAAATAAAAAA[CTCATTCACATA]GGACTTCGTG	12	-4.22575	0
GL50803_00114930_t1	High cysteine membrane protein Group 4	+	ATTATTAGAGGCGTGCGTTTATGCGCGTGAAAATTCTTTGGAAATGTAGTAAG[TCTTTTACCATT]AAAAAATCCG	12	-4.20712	0
GL50803_00114089_t1	High cysteine membrane protein Group 4	-	TGG[ATTTTACATTAC]AAAACTTATTGCAATTTTTTCTTAAAGGGTTTATGCACATAACTCTGTTCTTTACTAGCC	12	-4.22833	0
GL50803_00114042_t1	High cysteine membrane protein Group 4	+	TATCAATGAGTGGCAGG[CTTACACATATA]GAAACCCTTTGGTACATATTGTGCTACACTTTATGAAAAACGCTAA	12	-4.24008	0
GL50803_0021321_t1	High cysteine membrane protein Group 5	+	AAGGGCAGGACGCTAATAACGTTACAGGCTATTGCG[CTTTTTCACCAT]GCACACGAAAAATGTATAGAATCTAAA	12	-4.20263	0
GL50803_00113512_t1	High cysteine membrane protein Group 6	+	G[CATTATTTTATC]AACCAAAAAATGATCACTGGCGAGATTATGTTCGCACACCGGCATAATCCAAAAAGAATTTA	12	-4.22333	0
GL50803_00114470_t1	High cysteine membrane protein Group 6	+	G[CATTATTTTATC]AACCAAAAAATGATCACTGGCGAAATTATGTTCGCACACCGGCATAATCCAAAAAGAATTTA	12	-4.22333	0
GL50803_00113297_t1	High cysteine membrane protein VSP-like	-	GCCGAGTG[TTATTCTTTATC]AAATACCTATAGAATTTACATGCAATGAAGTAAGCAGGCTGTTGGGAAACCAGTT	12	-4.20979	0
GL50803_00117440_t1	High cysteine protein	+	ACCAAAGCAGACGGGGCTGCCCTCGACAAGACGGCAACCACCTGTGGAAAGTGCGGCGATGGG[TACCTCCTCTTC]	12	-4.19704	0
GL50803_00d117440_t1	High cysteine protein	+	ACCAAAGCAGACGGGGCTGCCCTCGACAAGACGGCAACCACCTGTGGAAAGTGCGGCGATGGG[TACCTCCTCTTC]	12	-4.19704	0
GL50803_0012063_t1	High cysteine protein	+	TGTAACGTGTAGAA[TCATTTTACTTT]GCTTTGCAACTAAGCAACAAGAGCTTATGAAATTAGTAAACATAATAAA	12	-4.20862	0
GL50803_0013728_t1	High cysteine protein	-	ATATCCATCTGCTCCCGTGGCATCATGACAGAGGATG[CACTCATTACCA]GGCTTCTGAGGTGCAGCCGGGTTCTT	12	-4.2295	0
GL50803_0016639_t1	Histone acetyltransferase Elp3	-	TATTTGTTGTAGTTG[ATATTTATTCAT]GGTCCATACATTGTTTTAGAAGAAATGGCATATGAAAGATTGTGATGC	12	-4.22258	0
GL50803_0014753_t1	Histone acetyltransferase type B subunit 2	+	GTTGCAAGACGCG[CTTATTCCCATT]GCTTTTCTGGAGTTTAAAAAATTGGCACACAGGATTTTTAGATCCGCACG	12	-4.20067	0
GL50803_0014256_t1	Histone H2A	-	GG[CTTTCTTTATCT]GCGCAGACAATTTAAACTGAAATTATGCCTAAATCTGCGCTCCTGGACATCTCTAACTAAT	12	-4.18775	0
GL50803_0027521_t1	Histone H2A	-	GG[CTTTCTTTATCT]GCGCGGACAATTTAAACTGAAATTATGCCTAAATCTGCGCTCCTGGACATCTCTAACTAAT	12	-4.18775	0
GL50803_00135002_t1	Histone H4	-	TTTTATTTGCCCCTTCCCGCG[TCTTCTTTTTTA]GCCCAAATCTGCGCCCTACGTCCAGGGAAGGAACGCCCCGAA	12	-4.19871	0
GL50803_00135003_t1	Histone H4	-	TTTTATTTGCCCCTTCCCGCG[TCTTCTTTTTTA]GCCCAAATCTGCGCCCTACGTCCAGGGAAGGAACGCCCCGAA	12	-4.19871	0
GL50803_00221691_t1	Histone methyltransferase HMT2	-	G[TTTACTCTCACC]GTCACCTGATTTATTTTTTAGCCACCCCGCTATCATTCTATGATGTGCGTAGTGATTGCTAA	12	-4.20583	0
GL50803_0014064_t1	HMG (high mobility group) box-containing protein	-	TTTATTTCGAAAAGAAAGGCCAAA[TTTACTCACCTT]GGACACAAGTGGGCGGCCGGAATTAAACTAGAATGAAAT	12	-4.20567	0
GL50803_003349_t1	HMG (high mobility group) box-containing protein	-	[TATTTTTTATAC]GCTGTGGTAAAACCTTTACCAGAGAGCAACCAGACAGCAAGTCTTGCCTCCTGCATGCGCTGC	12	-4.23104	0
GL50803_0015077_t1	Indigoidine synthase A like protein	+	CCGTTAAGAGCGTCGTACAGATCATTGCAAAGTTGAGTAATGCTTG[TCATACTTTTTT]AATCGAAACGCAAAGCC	12	-4.20862	0
GL50803_0017105_t1	Intraflagellar transport protein IFT172	+	TGGCAACGGTTGGCAGTGGCCGTAGAGACCAGTGCAGAGCAGGG[TTCATCTACTCA]GCTAAACTCCGATTAAAAA	12	-4.21571	0
GL50803_0014519_t1	Iron-sulfur cluster biosynthesis protein IscS	+	GGACTGAACAGAGACTCCCCAGTTTATGGTCTCTGAGTCACCACAAATTAAGCTTGCGCTTGG[ATTTATTTTTTA]	12	-4.21646	0
GL50803_0017013_t1	Isoprenylcysteine carboxyl methyltransferase	+	TAGCGAAAACTCCGCGCTCTTAGTAAAAGTGAAAATGCAAAAATGCAAAAAATATTG[TATCTCCATTCT]GCTGAA	12	-4.20492	0
GL50803_0010313_t1	Kinase	+	AGTCGGTTCATTCACATGAG[CACTCTTTCCCT]GTCAGCATTCCCTGCGCTCCAATGATGTTATTCGATAATAAAA	12	-4.18946	0
GL50803_0086444_t1	Kinase, AGC PKA	+	TTACTGTTCTTG[CTACACTCTACT]GAACGTGCAGAGCCACGTTCTCTCCACAGAAGCCACAAGAATTCATAAAAA	12	-4.20942	0
GL50803_0014661_t1	Kinase, CAMK CAMKL	-	TTCAAATTTTAAACTCACTCATACGATGTAGAG[ACATTTACTCCT]GGGCCAGTCACACTAATACGCGCTTTTGTC	12	-4.20729	0
GL50803_007537_t1	Kinase, CK1 CK1	+	TGGCTAGGTTTTCCGGAGTCG[TTATCTCTTCCT]GCGGCCTGTACAATGTCTTTAATTTAAAAAACAATTTGCGAG	12	-4.189	0
GL50803_008037_t1	Kinase, CMGC CDK	+	GAGAGCATGGCCCAATTTGAATAAATTG[TATCTACATCTC]GGAAACTGGAGACCGGCCTCCAAAAATTCAAAAAC	12	-4.22196	0
GL50803_0092741_t1	Kinase, CMGC CLK	-	TGTCTCTTATCGTTTTGCTTTAAGTAACTAGGAAGGTTTTTAAGATGTATGTCTCTTAG[TCTCACTTTTTT]AAGT	12	-4.19529	0
GL50803_0017139_t1	Kinase, CMGC CMGC-GL1	-	GCGGGGAGCTTGCTTTCAAAAAATATTAATGCATAGAA[TTTATATTTCTC]GAATACATTTCCCTGAAACAAAAAT	12	-4.20979	0
GL50803_0011554_t1	Kinase, NEK	-	TCCCGCCAGAGATAATTTTGAAAATCTAATCCTCCTTTAG[TCTTTCCTTTTT]GGAAGACCAAACATTTGTAGGCA	12	-4.18346	0
GL50803_0016952_t1	Kinase, NEK	+	AAATAGG[ATTTTTTCCTTT]AAAAATAGTTTGGCACTTTTATTGAAACCAAACAGCCAATCAGACAGACGCTCAGA	12	-4.18787	0
GL50803_0021366_t1	Kinase, NEK	+	CCAAAAGTAAAATTAGGCTGGTCATTCTTGACCCGTAGGGTAGCGGCAG[CTTTCCATCTTT]GTGTCCCAGGCTCA	12	-4.18883	0
GL50803_0015035_t1	Kinase, NEK	+	ATGTCATGGGGACCCCAAGTAAATG[ATTCACTCTTCT]GTCGGATATCGGTTCCGCCCCAAAAGCATAAAAAGTTA	12	-4.19238	0
GL50803_0087677_t1	Kinase, NEK	-	GCAGACGAATTTTGATG[CCCTTTACTTTC]AAAATTTGACAATTACAAGTCATCATTGCACGGTTGGGATTTAAAA	12	-4.19354	0
GL50803_003490_t1	Kinase, NEK	-	GACACAGCTCGCTTCTACTCAAATTCTGAA[CTTTTTCATTTC]AATTAATCCACCTTAGATGGTCTATGCTCCGGC	12	-4.19446	0
GL50803_004322_t1	Kinase, NEK	-	TGCGGATTCTGGATTAACGAA[TTTCCACTTTTT]GAATTGCTGGCCCGGGCAAACGGGGCGTCAGCACGGGCAACG	12	-4.19608	0
GL50803_0017299_t1	Kinase, NEK	-	TGTCGCTAAAACAGATCAGAAACAGG[TTTCTTATTTTT]GGTAATGTAAAAGAAGACTCGTTAAGTCGGAAAGCAC	12	-4.19783	0
GL50803_0015411_t1	Kinase, NEK	+	ATAGGTAAGCAGCAAAATTTGAGAAAGGCGCAAAA[TTTTCATTTTTT]GGGAAGATTAAAATCAAATTGGCACGAG	12	-4.19858	0
GL50803_00114120_t1	Kinase, NEK	+	[TCTACTCTCTCA]GGGGATGCCCCTACCTTGCTGTGAAAGAGATCCGGCTCGATGGTCTGGGTCAGCACGGTGTGG	12	-4.20208	0
GL50803_0014916_t1	Kinase, NEK	-	GCCACTTAACTTTTTTAGAGACAGATTCACTTCTGCTAGTAA[CCTTCCTATCAC]GGATTGGAGATCCAGCTAGTG	12	-4.20371	0
GL50803_0093221_t1	Kinase, NEK	-	CCACACCGTGCTGATCCAGACCGTCGAGCCGG[ATCTCTCTCACA]GTAAGGTAGGGACATCCCCTGAGAGAGTAGA	12	-4.2045	0
GL50803_0042657_t1	Kinase, NEK	-	CCACACCGTGCTGACCCAGACCGTCGAGCCGG[ATCTCCTTCACA]GTGAGGTAGGGGTATCCCCTGAGAGAGTAGA	12	-4.20575	0
[truncated: 8,137 more rows]

## Sheet: 0-1 HEPs
GeneID	Name	Strand	Sequence	Length	Avg Energy	# HEPs
GL50803_0016037_t1	unspecified product	+	AAG[CA(G)ACATCTTCTTCTTTTCTCTCTTCTTTCCCTCCTCCTATTCTCTCTTCTTTTCCTTATC]AATTAATTAAA	61	-4.21357	1
GL50803_0015089_t1	unspecified product	-	[CTTCTTCTTTTCTCTCTTCTTTCCCTCCTCCTATTCTCTCTTCTTTTCCTTATC(AA)TT]AATTAAAATGGCCGATG	58	-4.19522	1
GL50803_00113554_t1	putative 26S proteasome ATPase subunit S4	+	[ACTACTTATT(G)CACCTACCCATTTTCTTTTTTACCCTACTACATCTT]GCCCGTCTACTCTTTATAGCAAAAAAAG	47	-4.24512	1
GL50803_0016574_t1	unspecified product	+	GCTGCGTGAGAGCGTTGCGCGGCGCGTTTCCAATG[TCCATCTACCTTTCTATT(AA)TTTCATTCTTTTTCATCC]GG	38	-4.21886	1
GL50803_0086600_t1	Methionine aminopeptidase	+	GTAATGGTCTTGTGGAAAAATAATTGTACTGGG[TTTTTCATTTTTCTTTTATTTCATCT(G)TCATTTACTTT]GTGG	38	-4.24374	1
GL50803_0094440_t1	Dynein heavy chain	-	GACCGAG[TCCATTTTTTACTTTC(AA)TATTTACTTTCCACTTCCA]GCACTTGGGCTTCATGGTAAACCCAGAGCTG	37	-4.22495	1
GL50803_0031530_t1	NH3-dependent NAD+ synthetase	-	TTTCCTCAAACGGATTTTTTGTCTTTGTCAACAG[TCACACCCTACT(G)CCCTCATCTCTCTCCTCTACTATA]GGTT	37	-4.24972	1
GL50803_0086821_t1	Ankyrin repeat protein 1	-	TTCGTTTTTAAACCGGGCTTTGAGAAAGCCGTGTGAAG[TATCCATTCCCTACTATTCTCTTACCACCCTAT(G)CTT]	37	-4.2523	1
GL50803_005919_t1	Cation efflux family protein	-	[TTTATTCTACTCACTTTTCACCCAT(AA)CCCTTTTCT]GGCTTCTAATTTTCTGGCTGAAAATTACCTAGATAAGAA	36	-4.21997	1
GL50803_00137688_t1	putative DNA polymerase	+	G[TTCATTATTTATTTTCCCCACTCACACC(AA)CCATTT]GAAAGTGGAATCTGTTCTGAGAAAATAAAATGACGTAA	36	-4.22881	1
GL50803_0028954_t1	unspecified product	+	CTCGTCGAATGTCTCGTTGCTCCACGCGG[CCCCCATTTTCCCTTTCCTTTATT(G)TTTCCTTTATT]GTTTTTTGTC	36	-4.23586	1
GL50803_008587_t1	Kinase, AGC NDR	-	GGGGCCCGTATTAATTTTTGGG[CATTCATTTCACTTCATATTTACT(G)CCTATTACTAC]GAGTAATGGCCGACGCG	36	-4.26486	1
GL50803_0013636_t1	Bromodomain-containing protein	+	TTAGTCTTCTG[ATTTCA(G)TTTTCATATTCTTTTTCATATTCTTTTT]GCAAGCAAAAGGATCGCTCTCGGAGTCCG	35	-4.24601	1
GL50803_0024372_t1	ENC6 protein	-	GTTTTTAGTCTTCTG[ATTTCA(G)TTTTCATATTCTTTTTCATATTCTTTTT]GCAAGCAAAAGGATCGCTCTCGGAG	35	-4.24601	1
GL50803_0016404_t1	Thioredoxin-like domain-containing protein	-	[TCTATTTTATTTTCATTTCTCTTA(G)TACCCTATCT]GGCACGTCTCTGGCATCTGTAGCTCAAACAGATTATCAAG	35	-4.24656	1
GL50803_00480_t1	Translation initiation inhibitor	-	[TTTTTCATTTTTCTCCTTTTCTCTTTTTTTT(G)AC]GATGATTCCTCACTCCATCACACAGCCCACACATCCTGTAA	34	-4.23787	1
GL50803_0016875_t1	unspecified product	-	TAACTCTTACCCTG[CTTATTTACTTCCTC(G)CCTTACCTCCTTACCTCC]GGCCTGTGAACAGCTCAGAAATCGAAC	34	-4.24518	1
GL50803_0035341_t1	unspecified product	-	ATAGAACAATG[ATTTT(G)TTATTTACTTTCACCCCCTTCACTTCTA]GCTCCTTCACCTCTAGCTCCCCTCGTGCCC	34	-4.25078	1
GL50803_0042285_t1	Ciliary dynein heavy chain 11	-	ATAATCTTATTAAAATGTGAA[TTATCTTTTTCTTATT(G)TACTTTTTTCACATTTT]GCCATCCTCCCTCCAATGAT	34	-4.25138	1
GL50803_0014748_t1	p25-alpha family protein	-	GAGCTTAGCTTTTTAATTGGGGACACGAAAAACCTGTAA[TTTTATATTTA(G)ATTATCCTACCCATTCCCCTTC]GA	34	-4.25178	1
GL50803_0061272_t1	unspecified product	+	[TCCACA(G)TTTCCATACACTTTCCATATCTTTATT]GCCAAATATCCAATCACATTAAAATTTTATCGGATTCTAAA	34	-4.25713	1
GL50803_0092892_t1	TatD related DNase	-	CTGTG[C(G)TTTTTCTTCTCACTTATCTCCCTTATATCTTA]GGGATACTTCTTTCTGGAGGACTTAGAAGCTACCAA	34	-4.26181	1
GL50803_0040692_t1	RWD domain-containing protein	-	TGGCAGGTTTTTCCCTACTGTTACCACTTGCTCCGAAATAAA[TCTTTATTTT(AA)CCTACCTTTCTTTTATCTCCT]	33	-4.21562	1
GL50803_009803_t1	putative La ribonucleoprotein	-	[CTACCTTTCTATT(AA)TTTCATTCTTTTTCATCC]GGATGAGTGTTGTGAGCCAACAACTCCAGGCCGCAGAGGATC	33	-4.21948	1
GL50803_0011984_t1	Ribosome biogenesis regulatory protein (RRS1)	-	G[ATATTTATTTCTTCTTTTTA(G)ACCTTTCCCCCC]AACGTTGCAGTGACCCCCAGCGGCCGCACCAATGGCTGTAA	33	-4.24217	1
GL50803_006509_t1	High cysteine membrane protein	-	TAAAAAACTAATG[TCATTTTTTCCTATCATTTTTCCT(G)TTCTTTTC]GTGCGCTCATCTCTCTTCGGCTCAACACT	33	-4.24385	1
GL50803_0089622_t1	Mu Adaptin	+	AACTAATG[TCATTTTTTCCTATCATTTTTCCT(G)TTCTTTTC]GTGCGCTCATCTCTCTTCGGCTCAACACTGTCTA	33	-4.24385	1
GL50803_00101011_t1	Zinc finger protein	+	GCACTACAAGGCTAAGCAGCGCAGTGG[TCTCCCCTCCTCTTTTTCCTTTT(AA)TTTACCT]GGGACATTTCAGATAG	32	-4.20614	1
GL50803_00103849_t1	unspecified product	-	ACCAAAAAGAGATTTTATAAACCGCAGG[CCTT(G)ATTTCTTCTACCCACTCTCCACCTCAT]GTTTGCTCACTACAT	32	-4.2468	1
GL50803_0016425_t1	Kinesin-5	-	TAAAATTTTGAAATCTTTAGCCG[TACCTCTTCCTTCTTATATCTTTT(G)TCATTTC]AATTTACTCATCCACCGTCG	32	-4.25039	1
GL50803_0017569_t1	unspecified product	-	GG[ATTTACTTCTTACTTTTTTCTACTT(G)TACCTC]GACAAAAACTCGTACATCTCTGGGTTCTTCTCCTTCTTGAC	32	-4.25172	1
GL50803_0061304_t1	unspecified product	-	CCCCAAAGAGTCTTTAAAAAGAGATGTACAATTGGATGCATAA[TT(AA)TACTATACACTACACTACACTACTATAC]	32	-4.25486	1
GL50803_0016577_t1	unspecified product	+	GAAAGTAAAA[TTTTACA(G)CTCTTTTATTATTTATTCATTTTC]GGTCAATCGCTTGGCACTGGTTCGTTGGCGGTG	32	-4.25933	1
GL50803_003073_t1	unspecified product	-	[CTATTTTACTTTTTCACCCCCATCCCACTT(G)T]GCTCAGGAAGCGCTGAAGCGCCTCTCGAAGCTCACGATTTTCC	32	-4.26159	1
GL50803_0010871_t1	unspecified product	-	GG[C(AA)TTTATTTCTTTCTATCTTTCTTTCTACC]GAGCAACTCTGAGGAGATACTAGAACTTCTAGTGGCTTTTGC	31	-4.2195	1
GL50803_0016686_t1	unspecified product	-	[TATTTATTTTCCCCACTCACACC(AA)CCATTT]GAAAGTGGAATCTGTTCTGAGAAAATAAAATGACGTAAATGGCA	31	-4.23352	1
GL50803_00t0017_t1	tRNA-Arg	+	[CTTATTCCCATCCCCCA(G)TCCACTCTCACCC]AACATAGTCAAAATGTCCTATTCTTCGCGCCCTCGCGCCCGCAC	31	-4.24571	1
GL50803_003417_t1	Preimplantation protein 3	-	[TTT(G)ATTTTTCACTTTTCATCTTTCATTTTA]GATTTAGTATCTTCCCTTTTTAATTAAAATTGCAAAAACAAAAA	31	-4.25603	1
GL50803_0010232_t1	unspecified product	+	AATTCAAATATGGATGACCAA[CC(G)ACTTCCATTCCATCTTACACTTTTTTAT]GATTTCTGGTTTTTCATTTCTGC	31	-4.25782	1
GL50803_0014833_t1	Oxysterol-binding protein	-	TAAAAATTTCCAGTTAGGG[CCCTTCCTCA(G)CATCCTTCATATACCTCATA]GAGTTGGCAACGAGCGTCGCATGCT	31	-4.25913	1
GL50803_00104248_t1	unspecified product	+	GAGATCG[CTCTATCATTCTATTCTCCTATCC(G)CACCTA]GTAAATCCGCCAACTCTGTTATAAAAGAAATTATAAC	31	-4.25977	1
GL50803_009421_t1	Kinase, NEK	-	TTCGGTTCACAATTTTTTAAAA[TTCACATATCATTA(G)ATCCTATTTTCTCATC]GAAGGGACCATACATTACGCGC	31	-4.26244	1
GL50803_0015016_t1	unspecified product	+	CGCCAAATTCTTCGAACTCGTCATACATCAGGACCTCTGCACGG[ACATCATCTTTT(G)CTTCTATCATACTTTTTA]	31	-4.26521	1
GL50803_0014621_t1	unspecified product	-	GGCGCCCACAACGCCGGAGACTATG[TTTACTTTTATTACTATACTATCTTACTAT]AAATCGCTTATGAAAAAGTT	30	-4.22145	0
GL50803_0016220_t1	Ankyrin repeat protein 1	+	TTTAAAATAAAACTCCGTGTAAAA[TTTTACATCCATTT(AA)TATTATATCATTTT]GGCACATTCTTTTGCTGGCCA	30	-4.24037	1
GL50803_0015247_t1	Glucose regulated protein 94 / Heat shock protein 90	-	CTAAGCACGG[ATTCCCTACCTTTTTCTCTCT(G)TCTTTTTA]GAAAGGTTTTTTGAAAGTTTATCGCATCATAACTC	30	-4.24478	1
GL50803_008433_t1	unspecified product	-	[TTTTA(G)CTTTTTCATTCTCTCACCCTTTCC]GCGCCCCCAGGAATATGGTTAAGTATTCACTTGTGTTGTTGACAG	30	-4.24677	1
GL50803_006583_t1	unspecified product	-	[TTTT(G)TCTTCCCCTCTTATTTTTATCACCT]AATCTTCTCTCATCACCAGATACAAATAAGCGAAAAGGCGGAGAC	30	-4.24697	1
GL50803_0014230_t1	unspecified product	+	AGCCTTAGCTCTGCCATACCAAAAAGAGATTTTATAAACCGCAGG[CCTT(G)ATTTCTTCTACCCACTCTCCACCTC]	30	-4.24742	1
GL50803_00111967_t1	Kinase, NEK	-	[TTTTA(G)TCATTTATTTTACATCTTACTCTT]GCTGTGTGTCTTGGTGCAATCTCACTAGCCCTAGTCGCCCCCCTC	30	-4.25983	1
GL50803_0013576_t1	unspecified product	-	GAGTGAATTTTTTGATGCAAG[ACTATTTACATTCCACCACCTTC(G)CCCACC]GAGGTAAATCACCTGACAGTATTG	30	-4.26718	1
GL50803_0017420_t1	putative tRNA N6-adenosine threonylcarbamoyladenine synthase	+	TACACTCTGTACTCTGTGCTTGTAAA[TCTTTA(G)CTTACCCTACCATACACTACACT]GCCTGGACAGATAAAGTGA	30	-4.26892	1
GL50803_0029772_t1	unspecified product	+	AAA[TTCTTCCACTACTATTTTTCCACTACTT(G)T]GTATCGCCTTCGCCTTGGGTCCTCGTACGGCCTTTTGTCTTT	30	-4.26917	1
GL50803_0031144_t1	unspecified product	+	CCGTATG[TATTCTATCTCATTTTTCTTTACACCCC(G)T]GCGTTTCTTGTTATTCGGATCTTAAAAAACTGGCAAAA	30	-4.27197	1
GL50803_0010885_t1	Amylo-alpha-1,6-glucosidase	+	TAAATCTACAGCGCCACAAAATATTCCACTGTAG[ATATACTTTTTACATATTTTTTA(G)TTTACA]GGACAAAAAGA	30	-4.27273	1
GL50803_006330_t1	unspecified product	-	[TTATTTTATTACTATATTTATTTTC(G)CTAC]AATTTTTGAATTGTGCCCAGAAATTCCAGGGGCTCACCGGTTGTG	30	-4.27585	1
GL50803_009952_t1	unspecified product	-	[TTATTCCCTCTCCATCTCCCCTCCCTCCT]GGAGGCCCAGAAGAGCGGCGAGGACGTCGTCGAAGGCGAGGCGTGT	29	-4.18476	0
GL50803_0040920_t1	Smr domain-containing protein	+	CTGGGGTAGTAAACGTACGGTAGATTATTCACGG[TCACCTTCCTTCCTCTCTTCCCTCA(G)CCC]AAGCAAAAATTG	29	-4.23978	1
GL50803_0012223_t1	Kinase, NAK	-	[ATCCTTTTACTTTTTCTTC(G)ACTTCTTCT]GTGCAATAAAAGTTAAAATTAATGCGGCTAATTGAAAGTAATACTG	29	-4.24509	1
GL50803_0016829_t1	Serine/threonine-protein phosphatase 2B regulatory subunit	-	[TTTCCCTTTCCTTTATT(G)TTTCCTTTATT]GTTTTTTGTCATGCAGCACCCCGTTTTACTCGAAACGATGCGTCGA	29	-4.24655	1
GL50803_0015296_t1	unspecified product	+	ATCATTGACTGATTTCCATCCTAAA[TCCTTACTTCTATCCTT(G)CTTCTATTCTT]GCTTCTTGTGGCCGCCTCGCC	29	-4.25181	1
GL50803_0094287_t1	unspecified product	-	CGCACAGCTCAGGCAGTTTTAA[TTTTTATTCACTTCT(G)ATCTTTTACTCCT]GATCTGGTAACGTCTTTAAGACCT	29	-4.25248	1
GL50803_0031998_t1	unspecified product	-	TAATGGCCAGAGGGCAACCAAGAGAAAACTAAA[TTTTTACCCTCTTCACCTTCATTTTT(G)CT]AACTGTATTTCTG	29	-4.25272	1
GL50803_0015340_t1	Ankyrin repeat protein 1	-	TGACAGAACAAAATTTACCTGTTTTG[CCTTTACCTTTTCTTTTATATTCA(G)TACC]AATGGGTAAGAGCGTCAGCC	29	-4.25621	1
GL50803_0010801_t1	Tubulin tyrosine ligase-like 6	+	GCCGATCCCACCATGGGAGCTGATGGCGTTTGTGATAAA[TTTCTTCCT(G)CCTTTATCACATTATTTCC]GGTTTTG	29	-4.25834	1
GL50803_0029500_t1	Chaperonin 10	-	GAAAGAAATTATTAGAACAACATATTGAGGCAACAGGTGTGTTTGG[TCATCTTCTACCTCCCACTATA(G)CACCTC]	29	-4.26141	1
GL50803_0023357_t1	NYD-SP28 protein	-	TTTTTGGGACCGTTTTTTG[TTCTCAC(G)ACTTTCACTATCCTATACTCT]GTTAATAAGACTGATTCGTTGACGAGA	29	-4.26152	1
GL50803_002400_t1	putative Ribonuclease P protein subunit	+	AAA[CCTACACTACCCTACA(G)TACACTTCTACC]GCACATCTCGAACTCGTACTTTCAGCCTAATCTCCGGTAGTCT	29	-4.26841	1
GL50803_002401_t1	unspecified product	-	GAGTTTTTTTAAATGAAA[CCTACACTACCCTACA(G)TACACTTCTACC]GCACATCTCGAACTCGTACTTTCAGCCT	29	-4.26841	1
GL50803_0011896_t1	unspecified product	-	[TA(G)TTCTTTATTTTCTATTTACATATATA]GGATTCGCAGCCACTATACCTCTCATGGCTCGTACTATCTTAGTAA	29	-4.27545	1
GL50803_0016677_t1	unspecified product	+	GAGCCATCG[T(G)CTTCTCATCACATTTCCATTTCATTCT]GGGCTCTCGTGGCTACTAATTTAAAACTTGATCCGCA	29	-4.2755	1
GL50803_0017482_t1	TCP-1 chaperonin subunit delta	-	[TTTATTTTTTATATTTCATCATTTCATC]AAATCTTAGGAGGAGGAAGGAAGCGTGACCAGGAGTTTACATTATCC	28	-4.21523	0
GL50803_0013926_t1	Ribosomal protein L7Ae/L30e/S12e/Gadd45 family protein	+	AGGGCAATGCCCATGATAGCGCTCGTAAA[CCTTTTTTCTTTCT(G)TACCTCTCATTTT]AAAATCGCTCTGGCGGCT	28	-4.24668	1
GL50803_005456_t1	unspecified product	-	GATAGCGCTCGTAAA[CCTTTTTTCTTTCT(G)TACCTCTCATTTT]AAAATCGCTCTGGCGGCTATGTCTCACTCTGT	28	-4.24668	1
GL50803_006288_t1	Ubiquitin-activating enzyme E1	-	[TTATCACATTTACACTCATACTT(AA)TCA]GAGACTGTTGAGCTTCGAAAGGTGCTCTTCGCATTCGTTGGATGCAG	28	-4.24805	1
GL50803_0013735_t1	Ankyrin repeat protein 1	-	GGGCTCCAAGAGGACGATAAGGTTATCAAGCCAATGTGTAGAA[TTTATTCCTCATCTCATTT(G)TCTCCTTT]GGAC	28	-4.2515	1
GL50803_0015190_t1	DNA topoisomerase III	+	CACCATCTCGCATAG[TT(G)TCACTCTTACTACTTTTCTTCCTAT]GGGGCTGAGGGCTGGGATGCTAAAAATAATTC	28	-4.25773	1
GL50803_004652_t1	Ribosomal protein S16	-	CGGGGAGCCGCTTTTTATGGGACCGGAAGTGGAATTAAAATAAAA[TCCTCCTTCTTATCTATTC(G)CCATTTCA]GA	28	-4.26054	1
GL50803_008627_t1	unspecified product	+	TCCATTAACATAGTAAATAGGCGTGGTAAG[ATATACCTTTCTT(G)CCTCCATTTTATTT]AAATCATTAAATTCACC	28	-4.26248	1
GL50803_0017011_t1	unspecified product	-	AACTCGGCTGCACTCCTCAGCTGCAGAATTTGTTCAATAAA[CTTACTTTTATCTTTTATATTTTAT(G)AC]AATATG	28	-4.26852	1
GL50803_002549_t1	unspecified product	+	AATAAA[CTTACTTTTATCTTTTATATTTTAT(G)AC]AATATGGCATATTAGAGTAAAAGTCGCCCCGTTGCCTTGCC	28	-4.26852	1
GL50803_0094224_t1	unspecified product	-	TCCTTCATTTAAAGTAAAGAGTAG[TTTATTATACTCCCCACACATT(G)ACCTC]GCCAGAGTCGTTACCTGTTACGC	28	-4.27109	1
GL50803_0014573_t1	Tenascin-like protein	+	CTGTTCGAGTCACCG[TCATACATTTTTACT(G)TCACCACACTTT]AACCTTTGAAGCTTTGTCTGCGTCTCAAAAAA	28	-4.27402	1
GL50803_006617_t1	unspecified product	+	AGATTCGAGCAGGAGCCCGCAGAA[TA(G)TATCCCTACCATACACTACATTTTT]AAGTATTAGCATTTTCACATTGG	28	-4.27575	1
GL50803_0022504_t1	unspecified product	+	[TTTCATATTTTCATACATT(G)TTTCATTA]GAAATTGCACAATAAAAACGCACTTTGCTAAAGATTTACAAGAGGAC	28	-4.27604	1
GL50803_0015419_t1	unspecified product	-	GTGTAA[TTTTTTACATTCACTTTCCATTTTCC(G)C]GGCGACCTGATACCCGACCCTCTCACCTGCAGCAGCCTCCG	28	-4.27914	1
GL50803_006724_t1	putative Nuclear transport factor 2	-	GATTTTTATGGAGGTATTTCAATTTAATGTCCATCATTTG[T(G)CCATCACATCTTACATTTCATTTTTT]AACGGAG	28	-4.28698	1
GL50803_0014730_t1	Macro domain-containing protein	+	[ACTTTT(AA)TTTTCCACCTTTCCACTAT]GCGTTGTCACATATTCCATTTTACGATGCGTAACTGGTGCTTGGCAAA	27	-4.22644	1
GL50803_008462_t1	Ribosomal protein L27	-	CGCTTCGAGGGCCGCTTAAAAGTGCCCTCTAATATTGATTTAAAA[TTCTTTTATTTTTTT(AA)CTTCCTATTA]GTC	27	-4.22756	1
GL50803_0014647_t1	unspecified product	-	TTCTCGAGCACGGATCTTTAGTAACAAACTTCAAA[TTCT(AA)CCTATCTTTTTCATATTTTAT]GTCCTTTCCATTG	27	-4.23028	1
GL50803_008148_t1	unspecified product	+	TTAGTAACAAACTTCAAA[TTCT(AA)CCTATCTTTTTCATATTTTAT]GTCCTTTCCATTGTGAAATGTCGTTAGTAA	27	-4.23028	1
GL50803_0021527_t1	unspecified product	-	TGAAATCTAAATTTTTATAGATG[CATCCTCTCATATCTCACC(AA)CTCTAT]GACCTCATGTGGCAAAAAATCCCCG	27	-4.23096	1
GL50803_008325_t1	Zinc finger, C3HC4 type (RING finger) domain-containing protein	-	AGCTATCAGGCTTTACCAGG[ATTATTTATACTC(AA)TCTTTATACTCA]GTCGTTGCTCCGAGTCTCGGACGATCTC	27	-4.24163	1
GL50803_0014636_t1	Ankyrin repeat protein 1	-	TAAGG[TC(G)ATTTATTTTTTCCTTTCCCCTCCT]GAGGACCGGAAACGGAGTGAGTTACGATAGGCCTTGCAGAAAG	27	-4.24787	1
GL50803_0016801_t1	unspecified product	+	GGGTTCTTTGGCACAAATCTAAGCAGGACCAAAAAATAGTCAGG[TCTCTCCTTTCTTTTCTATC(G)ACCTCA]GGTC	27	-4.25237	1
GL50803_0016215_t1	unspecified product	+	TCAGATATTCTAGTGTTCTACCG[TCTT(G)TTTTCTTATTATCTTTATCTCC]AAATAAATTCTTGTACTTCGCATAG	27	-4.2565	1
GL50803_008623_t1	unspecified product	+	AAA[CTTTTTTACCACTACTCATCCCT(G)TCT]GTCGTTTACTCAGTTGAGAATTCAAAAAGCTAAGGCTCAGAGGAC	27	-4.25689	1
GL50803_0010013_t1	Qc-SNARE 3	-	[TTTTAT(G)TTTTTTATTTTCTTCTACTC]GTCCTTTCACTCTTTCTCTGCGATCTAACAGAAGACCTATGCCCATTC	27	-4.2595	1
GL50803_004690_t1	unspecified product	-	[TTTACTCCTATCACTCACCCCT(G)TTTC]AAGCTTCCTTTGGGCCTCCAAATGGCCAAAACCCATTTTGGACTCCGT	27	-4.26009	1
GL50803_0015993_t1	unspecified product	-	CCTCTTCTTTAAAAATTTGTG[CTACTCTACTCTACCCTATC(G)TTCTCA]GGTAATTAATGATATCATAAAAAACAG	27	-4.26313	1
GL50803_003209_t1	Proteasome subunit beta type 2	-	[T(G)TTTCTTATTTCTCTTCACTCCCTTT]AATGTAAATTGCCAAAGTGGGTCAAAACAAAAACCGAACAAAAAGTGC	27	-4.26546	1
GL50803_009057_t1	unspecified product	-	[ATATTTACTTTTCCAT(G)CCTTACACCC]AACACCCGTGTTTCTGGTTAGGTTTAAGACAGAGACGACCTAATGTGA	27	-4.27117	1
GL50803_0016110_t1	putative tRNA-ribosyltransferase	-	[ACTT(G)TCTATTTACTTTTCACTTATAC]GCTCTATTTTTCCTAGCCCCACAGATCTGTTGTCGCTGCGGAGAATCA	27	-4.27137	1
GL50803_0017025_t1	Nuclear ATP/GTP-binding protein	-	GTGCTCTTAA[TA(G)TTTTCTTATTACTCTTATTTACTA]GCTCCAGCTCCCAGCTCTGTTCCCAGGCCAACGAGCGG	27	-4.27159	1
GL50803_005206_t1	unspecified product	+	[ATTTTTATATATTCA(G)CCTCCATCCAC]GCTTACTAACCTGTTCCCTGCGCAGGGAAAAGAATCATAGAAATTAAA	27	-4.27215	1
GL50803_0012081_t1	O-linked GlcNAc transferase	+	GAAAATGCAACTGTTGGAATTATACAGCCAAATACGCCTTTAA[CA(G)ATTTACACTCCACCATTTATCACA]GTTAA	27	-4.28011	1
GL50803_0015148_t1	Chaperone protein DnaJ	-	[TTCACTTTTCTATTTCTCATCTATC(G)C]AATAAATTTGAATCAATTATTAAAATCAATTTCCATTGTAATTACTAA	27	-4.28022	1
GL50803_003559_t1	unspecified product	-	[TTATATTTACT(G)CTTACTCCACATATT]GCTCTCTAAAGGCTGGCTCACCCAGTAAGATGCTATTTATTACCCCCT	27	-4.28033	1
GL50803_0031978_t1	unspecified product	-	TGATTGAACAACAGCTCTAAAATAAAAAA[C(G)TTCCCTACCCTACCATACATCATCT]GCTCGATTTTTATACGCAG	27	-4.28435	1
GL50803_007696_t1	Serine/threonine protein kinase [Source:UniProtKB/TrEMBL;Acc:V6TAH1]	+	AATAAAAAA[C(G)TTCCCTACCCTACCATACATCATCT]GCTCGATTTTTATACGCAGCAACTAATCTGCGCCCTCGA	27	-4.28435	1
GL50803_0021505_t1	Ankyrin repeat protein 1	+	AAGCGCATAGTTATGCTATCATACATGGAA[T(G)ACATTATATCATTTACTCTATTTTA]GCTTTGATGGAATAAAAA	27	-4.29754	1
GL50803_0027364_t1	putative Diphthamide-ammonia ligase	-	TTTTGAAGAGATCTGGTTTAACCTG[TTCTCCACACCATTCACTCTACTTCA]GAATGCTAAGTTGGAACACCTCAT	26	-4.21225	0
GL50803_008523_t1	Amino acid transporter family	+	GAATCTTTAATAAAAAGGTAAATAGTTTCTTAG[TTCCACTTTCCACCTATC(AA)TTCCCT]GCGGCGTTGGCGCACA	26	-4.22196	1
GL50803_006464_t1	unspecified product	-	AAG[ATACTTTTTT(AA)TTTTCTATTTTTTT]AACTTGAGGCGCAAAGTTCCCGGTAGATCCTCACCGGCGTCTCTGA	26	-4.2256	1
GL50803_004266_t1	unspecified product	-	TTAACTCAATTTAATGCGAATTTATGACAA[TACCCTACCATACCATACACTACATT]GGCTGCATTTTTAATTTTC	26	-4.23192	0
GL50803_0016882_t1	Bystin	+	GCACGGTTTTCAAA[TACATTTTCTTTATACCTT(AA)TCTAT]GATTTCATTTATTTACACTTGTTTTGCTAAGTAGC	26	-4.23963	1
GL50803_005183_t1	unspecified product	-	AATTTGATTTTTAGATTTTTCTGAGCAGGCGCCCAGATGCTTG[CTTTCTTCCCCTTCTCTCCTTAC(G)CC]GTGCAG	26	-4.24785	1
GL50803_008705_t1	tRNA-dihydrouridine synthase 1	+	[CTCTCTCCTCCATCTACCTACA(G)TCT]GGGCAGGGTTTTTTAAATCTGTGCTCCAGTAATTTTATTTTGAAGGCGT	26	-4.25154	1
GL50803_0015049_t1	Kinase, NEK	+	TGGGAGTGTCCCTGACCCTTGGATTGTTG[CATTTTACATTTATC(AA)CATACATTA]GGAAATATTCGTGAGTGCAT	26	-4.25594	1
GL50803_0016736_t1	Ankyrin repeat protein 1	+	[TCCCACTATATTCTCA(G)CTCTCTTCT]GTCTAGCAGATCCGTCTAAAAGTGAATCGGTTTATGATAAATTTGTTTG	26	-4.25783	1
GL50803_0090872_t1	Phosphoglycerate kinase	+	AA[TCACA(G)ATCTCCTTTTACTTTACTCT]GGGGCTAATCCTACGCTCCGAACTTTTCAATTAGATTTTAGCAAAAA	26	-4.2601	1
GL50803_0017000_t1	Peptidyl-prolyl cis-trans isomerase B	-	CTCCCCCCAGCCTAAATTTATTACGAAAG[ACCTCTCTATATCATTTTTT(G)ATTTT]GTACAGTTTTGTAGATACTT	26	-4.26387	1
GL50803_0091480_t1	STU2-like protein	+	[TC(G)TTATCACCATCTTCTTTTTCATT]GCTCGCAATTTAGATGAAGAAAATTTAAAAAACAAAAACAGAGTGGCCA	26	-4.26533	1
GL50803_007103_t1	Kinase, NEK	-	TAAAAAACGACAGTAGTGCTGG[CTTTTCCTATCTATAC(G)TTTTATTTT]AATAAATTATGCTCACAAAAGCACAGT	26	-4.26535	1
GL50803_0038462_t1	unspecified product	-	CGCGTAGTCGGCCTTAGCTGGCAAG[CTTTTTC(G)TTATTCACTTTTACATTT]AAGGTTGGCATGGATTGAGGCTTG	26	-4.26627	1
GL50803_0096818_t1	Nucleoside transporter	-	AATGCCTTAA[CACACTTTTATTTT(G)TTTTTCCTTCA]GCCAAGAAAATAAGCGGAACCATCAAAAATTACATGACT	26	-4.26685	1
GL50803_007969_t1	unspecified product	+	AGTTCAGTGAAG[ACTATTATTCTTATCATTCCCT(G)CTT]AACTGATTCCCTGCGCGGTTGCGGATTTTAGAAAATT	26	-4.2681	1
GL50803_003763_t1	Protein 21.4	-	TTGAAGCTTGAG[TTTTTT(G)ATTTCATTTATTCTACTCA]GGCGTCCTACGAGGCAGGGATCTTGGAATATTCAGCC	26	-4.26898	1
GL50803_003491_t1	unspecified product	+	[CATATCTCCACTT(G)TTTTTCATACCC]AAATCTGCCAAATCCGCTCTTGTTAAACTAAAACCAGATAGTCAGCGGC	26	-4.26963	1
GL50803_0091374_t1	Coiled-coil protein	-	CTAATAAAATTTGAATTGCGAAAG[TTTATTC(G)TCCACTTATTATTCCTAC]GAACCGTACAGACCAGTCGAGGCAC	26	-4.27333	1
GL50803_0014545_t1	Serine/threonine protein phosphatase PP1 isozyme 7	-	TGTCAATTTCTTTTTAGAGTAGGAATGGAGG[ACCTTCACACTCTCTATACCCAC(G)CC]AAGGTCTTTGCAGAGAAG	26	-4.27394	1
GL50803_0016834_t1	Kinase, STE STE11	+	TCCCTAGCGTGTGGTCCTCGTTGACAATGACAAAGGTGG[C(G)TTCCTCCCCTCCATCCTTTTATTA]GCATAAAAAA	26	-4.27437	1
GL50803_0015429_t1	putative Glutathione synthetase	-	ATCCACTTGAAATACATTGAGTAATGAACTTTAAGTGCCAA[TCACTCA(G)TTTATCACCTCTATTACA]GAATGTAA	26	-4.27473	1
GL50803_0087358_t1	Chorein	+	ACCTATTACGATCTAG[ATTACTACTATTATACTTA(G)TCACTT]GTAAACAGATTACGAATAAATTTTAGTTCCAGG	26	-4.27771	1
GL50803_009259_t1	putative PRP38 family protein	-	CTAATGCCTTTTAAAAATGAGCTCACTGACTAGAGCCTTAATAGAG[ATCCACACTTTATTTTTTCCTCAT(G)A]GCG	26	-4.28125	1
GL50803_0015553_t1	unspecified product	-	ATCCTTAATTATAAA[C(G)ACCACTCATCTATCTTTCTCTTTA]GCAACTCGGCTAGGGGAGCCTTGACCAGCCCTCT	26	-4.28321	1
GL50803_008627_t1	unspecified product	-	GGTGAATTTAATGATTTAAATAAAATGGAGGCAAGAAAGG[TATATCTTACCAC(G)CCTATTTACTAT]GTTAATGGA	26	-4.28737	1
GL50803_0016888_t1	unspecified product	+	TTTAATTGAAATGTCCAGTAAGTGGCTAGTTTACGG[CT(G)CTATTATATTACACACACTCCTA]GAGATCTTTAAAA	26	-4.2875	1
GL50803_0032297_t1	putative Small nuclear ribonucleoprotein Sm D2	-	TGTGGTGACTATCGTGATTTTTTGTGTCTGGAAG[TTCACTTTCCCACTTTCATCCACTT]GGGCTGCACTAGAGTC	25	-4.20288	0
GL50803_0017280_t1	unspecified product	-	ATGCAAGATCTAAAATGCACAA[CTTCCTCTTCTTCCTCTT(AA)TTTTT]GAAAAGCACTCTGGGAGAAATGGCAAAG	25	-4.20696	1
GL50803_0027880_t1	Torus domain-containing protein	+	AGTTGTCATATGCAAGATCTAAAATGCACAA[CTTCCTCTTCTTCCTCTT(AA)TTTTT]GAAAAGCACTCTGGGAGAA	25	-4.20696	1
GL50803_009509_t1	RNA polymerase II subunit Rpb12	+	TTGACGATTTTTAACCTCAGCTAGATTGCCTTTTTTTGAA[CTCTATCCTCTATCTTC(AA)TTTTTT]GATGTTATAA	25	-4.2182	1
GL50803_009511_t1	unspecified product	-	TGACGATTTTTAACCTCAGCTAGATTGCCTTTTTTTGAA[CTCTATCCTCTATCTTC(AA)TTTTTT]GATGTTATAAA	25	-4.2182	1
GL50803_003538_t1	unspecified product	+	TAGAGGTTTCATGGGG[CATCCCTCTCTTTCATTTTC(AA)TTC]GTATAATTTCAGGTCAAAAATTGATCAAATTCTC	25	-4.22124	1
GL50803_00104870_t1	unspecified product	-	ACTACCTGAGGG[ATTACTTACTTTCT(AA)CCTTTTTCT]GCTAACACACTATGTTTACTCTGATGTATCCACTTGAC	25	-4.22314	1
GL50803_007748_t1	High cysteine membrane protein	+	CGTATCCCCCCTCTATTTAAGCCGAA[TTTATATCTTTTCTT(AA)TCCTTTAT]GCAATCATCTTTTATGCAATCAAA	25	-4.22854	1
GL50803_007661_t1	unspecified product	-	[ATTTTT(AA)TTTACTTCCATACTTCC]AAGGCTTATGTGTCGTCAGTGAAATTGGTAAAGTACTGGCCGCTGATCTT	25	-4.23062	1
GL50803_009062_t1	Long chain fatty acid CoA ligase 5	-	GCCTCAATTAATTTTTGGCACTTAACATAAG[TTTATACCTTTACTTATT(AA)TTTCT]GACTTCTAGATCTCGGGGT	25	-4.23408	1
GL50803_0060084_t1	unspecified product	-	TTGTTG[TC(AA)CTACTATTACACCCTCATCTT]GCTCAATGCATCAAAGCAAAAATAAGGTTGTCTGAGCAGCTCCC	25	-4.23702	1
GL50803_008716_t1	Acid phosphatase surE	-	CCTGCTTTTGTTGAAATGCAAATTTGTGGAGGAAGAGGG[TATCCTCTTACACAT(AA)TTTACACA]GTCGGCTACTT	25	-4.25238	1
GL50803_008942_t1	unspecified product	-	TTAAATTTTAAAGACGGG[CTTCTTCC(G)ATTTCTTTCTTTATTT]GCTTAGCTCCCATAGAGGCCAGGCGATATTTG	25	-4.2534	1
GL50803_0013940_t1	unspecified product	-	TTTTAGGCTAACTTTTACTCTTCTCATTAGACCTGCGTGCAAGCAGACTG[CTCCACTTCATCTCCTCTA(G)CTCTT]	25	-4.25348	1
GL50803_00102890_t1	putative WD-repeat family protein	-	TTGGATACGCAGCTACACGCAGAGCAGACCGAAG[CTCTATCTCTTTTTCATTTTCA(G)TT]GATGCAAAAGCCCTTG	25	-4.25424	1
GL50803_0010460_t1	unspecified product	+	TATTTGACTTACTGTTGCTATCGCCAGGGGAAGTGAAA[TTC(G)TATTTTTTATTTCTCTCCCCT]GAAGAGCTTTCT	25	-4.25636	1
GL50803_006176_t1	unspecified product	-	TCGGCATTCAGCGCTGGTCTCTGTTTACCCTGAGGTGTGTACAATTTTTG[CATTTTCCACTTTTCA(G)TTCCTCTT]	25	-4.25638	1
GL50803_009829_t1	CDP-diacylglycerol-inositol 3-phosphatidyltransferase	-	CCCCGCGGTCCACGCTGTTTTTTAGTTTCAA[CATCCCCTCCCCCA(G)CTATCCTTTC]GGCTGAACTGGAGCCACAG	25	-4.25664	1
GL50803_0017387_t1	putative ATP-dependent RNA helicase DHR1	+	CAGTTGCTCCTTTGCGTTTCAGATGGAGATTTGGCCTAACGATGAAAAA[TT(G)CACTTATTTCTCTCCCTCTCTT]G	25	-4.25676	1
GL50803_0014133_t1	Ankyrin repeat protein 1	-	AATGGCTTTTTATTTGGATGCATTTCCCAGTGG[ATTCTACCTTT(G)CCTCCCTTTACTT]AAGACTAGAAAGATGTA	25	-4.25946	1
GL50803_0010821_t1	unspecified product	-	CTAGAGCTTTGAG[ATATTTTT(G)ATTTACCTTCTCTTCT]GTCTCTTCTTCTACAATGATGCGCAGTAGCACCACCG	25	-4.25986	1
GL50803_0017094_t1	unspecified product	+	CCGCATTG[TCTCTATTTTCTCCCAT(G)TATCCTC]AAGATCCGGGATCGGAGCCATTTAATTGTAGTATTTTTTGAA	25	-4.26	1
GL50803_0017364_t1	Ribosomal protein S26	+	TCACTCTGCAAGCAAAAACAACGCCCGTAATAATTTTAA[TTCCACTTCTT(G)CATTTTCTTTTTT]GGACTCGCGAC	25	-4.26048	1
GL50803_0016034_t1	Kinase, CAMK CAMKL	-	ACGGACAAGCCAATTCTATCG[ATTTTTCTACCTTATTTTTT(G)TTTT]GTAGTGCAGCTTTTAATGGTGGATATTTT	25	-4.26094	1
GL50803_0016603_t1	unspecified product	+	GCCATGCTGTTAAGCTGCTCTCTGCGTTCTTGATTGTGAATTTTTAAAGG[CTCCTTTACCCTACCCC(G)CCCTTCA]	25	-4.26142	1
GL50803_0015972_t1	Ankyrin repeat protein 1	-	[ACTCTTTTTT(G)TTACACCCTTATCT]GTACAAAGGACTCTAAAATTGAGAGAGGAAGACACCAATTCATAAGGTAG	25	-4.26314	1
GL50803_0016766_t1	Lysyl-tRNA synthetase	-	GGCCTTTCGGG[TCTTTTATTATTTCA(G)TTCTATTTT]AATTATTTTGGACCTTTGCAACCTTGCAATGATCTCCTG	25	-4.26446	1
GL50803_0016803_t1	unspecified product	+	AACAATGTTCTGCCCG[TTCTCTCCTCTACACTTACTC(G)ATC]GCTTCCCTGTTCAAAAAAATCTGAGTCTTTAATA	25	-4.26446	1
GL50803_002014_t1	unspecified product	-	GCAATTTTGTAAAATTAGG[CATATTTATTTTTTA(G)TTCTCTCTC]AAAACATCAGCAAACATCTCTGCGCACTTGA	25	-4.26464	1
GL50803_0014171_t1	Ribosomal protein L37	+	[CCTCACTCCTCCATACCTCCAT(G)CC]GGACATAGCATTTTAAATTGGAATTAGTCGCTGTTAAAAACGGGAACTCG	25	-4.26488	1
GL50803_006626_t1	Mnd1	-	[TTATTTCTCCTTTCTACT(G)CTTCTA]GTAGAGCAAAGGATCGAAGAAGGGCAAGAGGGGCTGACTGTACACAGGTA	25	-4.26504	1
GL50803_007285_t1	unspecified product	-	[TT(G)TTTTTATACATCTTCCATCTCT]AATGAAACTCCGCAGTTTACTTCTGCTCCGCCGCACGGGCCTGTCTTGCC	25	-4.26596	1
GL50803_006439_t1	EF-hand domain pair-containing protein	+	[TCCTCTATTCTCCTTTCTTCCTT(G)C]GTCTGTGTTGAGCCAGCTCTCGCTGTTGGAGAGCTCATTTTTAATTTCCG	25	-4.26778	1
GL50803_00115054_t1	Ankyrin repeat protein 2	+	ACATTGTAAA[TT(G)ATTCATATCCATCTATTCCTTT]GCTTGCTGTTGGGTTGCTCTTCTGATTTTCGATTTGGAAA	25	-4.26904	1
GL50803_00101877_t1	unspecified product	+	TGTTAAGGCAAAACCTCATTGGCTCTTGAATTCCTTAGCGAA[TTTCCTTTTCACTTT(G)TATATTATT]AACGCACA	25	-4.26912	1
GL50803_0050163_t1	VSP	-	TAAGTTTAAG[CTTACACTC(G)ATTATCATTCTCTTC]AATTAAGCTTGTAATCAATCCAGAAGTTGTAGACAAACCA	25	-4.26978	1
GL50803_0010324_t1	Ribulose-phosphate 3-epimerase	-	TTGTTTTTAGCTATGCGAAGAAAGATTTAGGCTGCTGTGTAAA[TATTCACTCTA(G)TTATTTTTCTTAT]GCACTGC	25	-4.27138	1
GL50803_0014759_t1	6-phosphogluconate dehydrogenase, decarboxylating	-	GG[CTCCT(G)TTTTATTTTTCACACTACA]GGGCCGCAAACCCCTGTAGACCAACTTCTGGTGACAATAAAAAAAGTC	25	-4.27214	1
GL50803_0015191_t1	unspecified product	+	CGAGGATTTAGAAGTCATTCGTTAGGTTGTCTCTTCTGTCTCAGG[CTACCTTCTTTTCCTCTACCTCA(G)C]AATCC	25	-4.27236	1
GL50803_00114210_t1	unspecified product	-	TTGCTTTTTTAATTTGTTTAATTTGTTTAAA[TCATT(G)TATCTTCCACCACTATTTT]GGAAATATTAATACTTGTG	25	-4.27262	1
GL50803_004365_t1	26S protease regulatory subunit 6A	-	CCACTCCGGCCCTCTATTTTTATTTTGAAAGAGTCATCGG[CTCAC(G)CTACTCCTTTCATCCACAT]GTAATTTACT	25	-4.27338	1
GL50803_0010881_t1	WD40 repeat protein	-	CGACTCTCTTG[CACCTTATATTTTTA(G)ATTTTTCCA]GATTTTATGCTTTTGTGGCCATCAAATTTCGTTTACTCG	25	-4.2734	1
GL50803_0015549_t1	putative Dynein binding protein	+	[CTTATTACTTATTACCATCTTT(G)CT]GTTCTTTTAAGGTCTTTTTTGCAAATTTCTCGCAAATTTGTGAGAGTCTG	25	-4.274	1
GL50803_0061724_t1	Ankyrin repeat protein 1	-	TTTTAACTTCGTCTGCTTGCAGGAAGACACTGCCACGGAAA[CACACACTTT(G)CTCTCTACTTCATT]GAGAACGGT	25	-4.27546	1
GL50803_0032606_t1	unspecified product	-	TTTCACATTGGATGGTCCTCTGGCTACTCCTCCTCGCG[CTTACTACATCT(G)CATACCTCCCCA]GCAGGATGCTCG	25	-4.27754	1
GL50803_0016578_t1	unspecified product	-	[TTTTATATATTCA(G)CCTCCATCCAC]GCTTACTAACCTGTTCCCTGCGCAGGGAAAAGAATCATAGAAATTAAAAT	25	-4.2777	1
GL50803_00114623_t1	EamA-like transporter family protein	+	ATAGTTAAAAGTCAGCCTAAATTGCCACGTTCTTAAGG[ATTTATCTTTACATC(G)CTCATATTT]GCTACATATCCA	25	-4.2797	1
GL50803_006901_t1	unspecified product	+	ACGTATCCAAGAGGTAAATTAGCATCTACG[T(G)CTCATTCTTTATTCTCCATCCTT]GGTGTCCAGAAAAAGAAAAG	25	-4.2799	1
GL50803_006227_t1	unspecified product	-	GTGTAA[TTATTTTTATACCAC(G)ACATCTTTC]GCAATGCGAGCCCAACGCGCAGAAACTTCGCAGACTTGGAGGCA	25	-4.28026	1
GL50803_00137727_t1	High cysteine membrane protein EGF-like	-	AAGGTCTTTTAAGAAAACCGTGCACACATTAGTG[TATTACTTTTACACAC(G)TTTCTATC]GATATACTATTTAGTT	25	-4.28534	1
GL50803_0016690_t1	unspecified product	-	G[ATTTTTTTTTTTCATTCACTTAT(G)C]GTGACCGAGACGCCGAACACGCTTGACACGTTTGCTGCATGGCTCTCCT	25	-4.28642	1
GL50803_009802_t1	Ankyrin repeat protein 1	+	ATACGTTGG[CTTTTAC(G)CATTACACTATCCACAT]GAGACGATACACTAAGGCGCTCCTCCAAAAAACGTGAGATC	25	-4.28774	1
GL50803_0015897_t1	GiOR-2	+	CCAGGTTCAGGGTTACATTCCCAGAGTTACGTTCAGCCGG[C(G)CTCCACCCATTTTATATATCCAT]AAAATCGCAG	25	-4.2986	1
GL50803_0017586_t1	Ankyrin repeat protein 1	-	GCCCTCTCTTTATAATTTATAAAAAG[CATTTACCTTCTTCTTTCATACCC]GGACATGTAATCAAAGAGTGCGTCG	24	-4.20573	0
GL50803_0017083_t1	unspecified product	-	CGAGTCGATCTTTAGCTCTGAAACTGACAA[TCTCCCCTCTCTCCTT(AA)TTTCTT]AAAAATAGTTAAAAAAGAGAA	24	-4.20777	1
GL50803_007130_t1	unspecified product	+	TGACAA[TCTCCCCTCTCTCCTT(AA)TTTCTT]AAAAATAGTTAAAAAAGAGAAGCCTTCTGAAGCCACAGGACATTC	24	-4.20777	1
GL50803_0010804_t1	unspecified product	-	AGCAAAAA[CCCTTTATTATATTTCCTTCATTA]GGCCAACACATTAATAGCAAGGTTAATAGAAACACAAAGATTG	24	-4.21121	0
GL50803_0016502_t1	unspecified product	+	[ATACTTTTTC(AA)TCCTTTTTCCCT]GTTGACTGTAGCGCAGCCAACCGCCTGTAAACTCCTTCTTGAATGAAAACG	24	-4.21773	1
GL50803_0017406_t1	Phosphoinositide-3-kinase, class 3	+	GATGTAAA[TTACTTTCCTTT(AA)TCTTTCCTTT]AATCTAAACCTTAATCTGAGGCTTATCTGAGGCCTGGAAAAAA	24	-4.21796	1
GL50803_0096264_t1	putative Eukaryotic initiation factor 4E	-	[TTT(AA)TTTTTCTTTTCATTTCTCT]AAATGATTGCATTACTGGGTCGGGACGAGAATAGCAGCCCTGAGGGGGGTT	24	-4.21804	1
GL50803_008896_t1	unspecified product	+	TGGCAGCGCAAAGGGCAAGAGACAGGAGAGCGGCAAA[CACCATACACATTTCTCATTTTTT]GAAAGGATTCAGGC	24	-4.21835	0
GL50803_0014460_t1	Ubiquitin carboxyl-terminal hydrolase	-	CAAAAACCCTAAA[TTTTATTTC(AA)TTTACTTTCTTTC]AATCTACTTTCCACCGTGACCTTGGAACATTCTCATCC	24	-4.22719	1
GL50803_0016570_t1	Ser/Thr protein phosphatase 2B catalytic subunit, alpha isoform	+	CCCACAAA[CTTCC(AA)CTATCTTTTCTATATTA]GAATCTGAAGCTCACTTTTTACTGCCCCGATCTTGCTGTACAT	24	-4.23379	1
GL50803_005811_t1	putative RIO kinase 2	-	TGCAATTAATGAAATGAA[TTTACTCATTCCACATC(AA)TTCTT]GATGCGCCAGGCGACATCCTCGATCTCGGCCAC	24	-4.23421	1
GL50803_0011992_t1	TCP-1 chaperonin subunit epsilon	-	AAAG[TTATTTTATCTATCATTTT(AA)TCT]GCTCTAAAATTTGTAAATTTCCCATATCTTTTGTGGAAAAACACATA	24	-4.23529	1
GL50803_006000_t1	Amino acid transporter family	-	TTTAATCGG[TT(AA)TTATTTACCTCACCCTATTC]AAAGACAGCACTCCCCAAAAGCTCTTTGTACCAGTCGTCACT	24	-4.2364	1
GL50803_0033898_t1	unspecified product	-	AAGAACTCTATCTTTACTATCTTTAAAACGCCATGG[ACT(AA)CTTTACTACTACTCCATTT]GTGTACATGAAAAGA	24	-4.23744	1
GL50803_0023389_t1	unspecified product	+	TGCATTTTTCCTG[ACTTACATTACTTTTT(AA)TCTATT]GTGTCCTCTTTTTTGGCCGATTATTTATTGGCAGGCGC	24	-4.23919	1
GL50803_004038_t1	Transglutaminase-like superfamily protein	+	ATCTCGATGAAGCCTAATACCCTTCATCACCTGG[ATTTACTCCATATCT(AA)TATACCT]AAAATTATCAACACCAC	24	-4.24052	1
GL50803_009132_t1	unspecified product	-	[TTTATTTTTCAC(AA)TACCACCCAT]GCTCTACAGCAGGCACTTCCGGCATCTCTTTTTCTTGCTGCTGAATGAAAA	24	-4.24198	1
GL50803_0013836_t1	Calcineurin-like phosphoesterase	+	G[CTCTTCTCACCT(G)TTCTCCTTCTT]GCTGCTCTTATGGTATGCGCCCTTCTAATTTTCTAGGAGACCCAAAATAA	24	-4.24754	1
GL50803_0017622_t1	Kinase, NEK	+	ATATTCCTTTCTGG[TTTCCATTCCTCCT(G)CCTCCCCTC]GCGGAACTTTAAAAAACTCAACTTGCTTTAGGAAGCA	24	-4.25306	1
GL50803_007950_t1	26S protease regulatory subunit 6B	+	TGGGCTACTGGGTGCTTTTGGCCGTTCTGGTTATTGTCTG[CTCTCTTCTTTTCC(G)TCTCTTTAC]AACTAAAATAA	24	-4.2531	1
GL50803_00t0057_t1	tRNA-Ile	+	CGCCTCGTTCAGCGAGTAAACCCGGCCAATACAA[TCATACTACCTATAC(AA)TTTATAT]GTTCTCGCGCAGGCGAC	24	-4.25354	1
GL50803_002101_t1	Cytidine deaminase	+	AGAAACTTTATTTTGAGATGTAAGTGAATACCTTGAGG[TTTTTCACCTA(G)TCCTTTTTCTCC]AAAAAAAAAGTCC	24	-4.25408	1
GL50803_0016245_t1	unspecified product	-	TTTCAATTTATCGCCAGGGGTATGGATGTCTACATCCTTTCTG[TT(G)CCCCCCTATCCCTCCTTATCC]GTGCCCTG	24	-4.25862	1
GL50803_0015398_t1	Chaperone protein DnaJ	+	[CTTTTAT(G)TTCACCTTTTTCTTTT]AACCGTGTTCTCCGTAAACGTCTGACGTCATTTTGTGAACTACGTGAAAAA	24	-4.25908	1
GL50803_0016353_t1	unspecified product	-	GGATTTTTATTCCGTTTTTG[TTCATTCTTC(G)TTATTCTTCCTTT]AAATCTAAAACAGTTTCCAGCTTTTCATTGC	24	-4.26054	1
GL50803_007522_t1	Eukaryotic initiation factor 5C	-	AACACTTCTTTAGCACAAATTAAGAAGTCAAATGTTTTTGAAATTGATTTG[TTTTTCCTTCCCATT(G)ACTCACCC]	24	-4.26133	1
GL50803_009086_t1	unspecified product	-	AGTTTATTCCTTAA[CACTTATCCTCCTCT(G)CTATCCCT]GTTGGCAGATTGCCCTCATGCATGTGAATCGAGCTTC	24	-4.26352	1
GL50803_0013075_t1	putative replication factor-a protein	+	GACCAATAGTGTACGTGGTTGGATCAACACAG[TCATC(G)CCCCTCCTCTCACATCCT]GTTATGAGGATTGCAAAAA	24	-4.2636	1
GL50803_0087056_t1	unspecified product	-	TGCAAAAACTAAAAAACCTTTCGG[TACTCTCTTTC(G)ACACTCTCTCTC]GGCGCCCTTGGTCTAGATATCGAAAAT	24	-4.26394	1
GL50803_0087058_t1	Vacuolar ATP synthase subunit C	+	ATTGCAAAAACTAAAAAACCTTTCGG[TACTCTCTTTC(G)ACACTCTCTCTC]GGCGCCCTTGGTCTAGATATCGAAA	24	-4.26394	1
GL50803_004711_t1	unspecified product	-	TAGAGCTAAA[TTCC(G)ATTTCTTCACTTTCTTTAT]AATGCAATTTTAAGCTGCATGCAAAAAGCAGTTCATTTAAA	24	-4.26431	1
GL50803_0092031_t1	putative RNA binding protein	+	TTAGAGCTAAA[TTCC(G)ATTTCTTCACTTTCTTTAT]AATGCAATTTTAAGCTGCATGCAAAAAGCAGTTCATTTAA	24	-4.26431	1
GL50803_0032938_t1	unspecified product	-	CGAGCCAATTAATTGAAAAACACTCTGCAATTCAGTGTAAAATGG[CCTTTTTCACACTTCATTTT(G)TTT]GTCTAG	24	-4.26517	1
GL50803_0040376_t1	High cysteine non-variant cyst protein	-	TTTTGTTTTGTGGGCATCTACTGCAGAAAAGG[CTCCATCTCCTATCCT(G)TACACTT]GTAGATATCTGCTGTACTA	24	-4.26529	1
GL50803_0026739_t1	unspecified product	-	CTGATTTCTTTGGCAAAAGCACAGGGCCGCGCCCAACAAATTTACTGTG[ATTCTCCACCTTCCCCATCA(G)CTA]GA	24	-4.26769	1
GL50803_008157_t1	RNA polymerase II subunit Rpb5b	+	GTCCTTGCCTCCGCGCAGCTGACAACTCGTAG[TTTACTCTC(G)ATTTACTCTCTACT]GACATTGCATTTAAAATAA	24	-4.26771	1
GL50803_0015566_t1	Peter pan protein	+	ACTGACTGCCAAGAAAGCTTAATAAATAGATG[CCTT(G)TTTACTCTTATCACATTCT]GGGAACATGAATTAAATAA	24	-4.26779	1
GL50803_0015567_t1	Rab2a	+	TCTCTATGG[CTCTCTCCTCTACACAT(G)ATATTT]AAAATTAAAATTCAAAAAAAATTCAAAGAAGACTTATAGTCC	24	-4.26933	1
GL50803_008722_t1	Myb 1-like protein	+	CAATAGAACGCTTTATGG[CTAT(G)TATTTTTTCTTCTTCTACA]GCTTACTAAAATAATAATTACTCTGTACTGCTA	24	-4.2699	1
GL50803_002622_t1	putative Phosphatidylinositol-4-phosphate 5-kinase	+	AAGGAAGGCGATCCG[CCCCTCATTACCCTACA(G)CACTCC]GATTTAGTTAAAAATTGATAACTTGAATTTCTAAAA	24	-4.27058	1
GL50803_00112885_t1	Adenine phosphoribosyltransferase	+	AAAGTCATTTTTTAGATCTTTCTTCTG[CCTTCTTCA(G)TTATCATTTTTACA]GGAGCATTGTTTTTTTGAGCTTTA	24	-4.27077	1
GL50803_0016363_t1	putative Alanine aminotransferase	-	TTCTCGAGATGACGATTCTTGATCAA[TTT(G)ATTTTATTCTTTCATTTTAT]AACGGAAGAATAAGTCTGACCATGC	24	-4.27127	1
GL50803_005772_t1	Glycylpeptide N-tetradecanoyltransferase	-	GAATTACTGG[CTTTTTTATTCTATCAT(G)ATACCT]GTGGAGAAGAAACAGTGAAAATTTGAAGCCAACCCATTTCG	24	-4.27129	1
GL50803_009922_t1	Exonuclease 1	+	TGCCCTAG[ACTCTA(G)ACACTTCTTTTACATTT]GCTAATCCAATTAAAAAACGTTCTGCACATCGTCCATTAATAG	24	-4.27135	1
GL50803_0013901_t1	Ankyrin repeat protein 2	+	ATCCTCCGTGGTACGTCTGAGTGCTGCG[CTCTACTC(G)TATTATCTTTTCTAC]GATCACCTGTGGTCAAAAAAAAG	24	-4.27198	1
GL50803_0016478_t1	unspecified product	-	CTTCTGCTTTCTTATTTGGAATGTATTTTCGCCATTTCACTCGAAAG[TTCATTCTT(G)CTTCTACCTCCACA]GGGA	24	-4.2726	1
GL50803_007913_t1	unspecified product	+	CTCGAAAG[TTCATTCTT(G)CTTCTACCTCCACA]GGGATTCCAACACTAGAATTTCTGAGGGACAGACTACCTACCC	24	-4.2726	1
GL50803_008513_t1	ATP-binding protein	+	CATATATTCTGTAAAGGGGGAAGCTGAGATTTAAAG[TCAT(G)CACTCACTTTTTTACTCCT]GAATCCCTAAAAGAA	24	-4.27269	1
GL50803_0017365_t1	PAP2 superfamily protein	+	[CATATAT(G)CACTTCTCCATCTCCT]GCATCTCTAGGTGATGTTATCAAATTTAAATCTTGTCCTACACTACTATAC	24	-4.27635	1
GL50803_0014127_t1	unspecified product	+	ACTTTGATGAAACAGAGTAAACAATTTTATCACAAGGTTTGGGCAGAAAAG[ATTT(G)TACACACATTCCTCTTACT]	24	-4.2771	1
GL50803_0013495_t1	unspecified product	-	GGCACCACTGACACCGCTAGATGTCAGATCTGTCGCCTTAAATTGGAGG[TTTTT(G)TTATACATTTTACATCCT]GA	24	-4.27804	1
GL50803_0094117_t1	unspecified product	-	[C(G)CTATCCTTTCCTTTTTTATTCT]AAATTTGAAACTCATCTATTTACATGGAGAAGCGACTGGGAGGTCCTCCTC	24	-4.28019	1
GL50803_004985_t1	unspecified product	+	G[C(G)CTCATTTTATTTTCCCTTCCTC]GCATGCCTCTGCGTCTACTATGGGTGCGACCCTAATAAAAAACTCCCTCC	24	-4.28142	1
GL50803_005784_t1	unspecified product	-	CTGTGGATGGGACAGAACTGCCCAGAA[TTTT(G)CATTCCATATTTCCATTTA]GTATTTGCCATTTGACTTATAATT	24	-4.28238	1
GL50803_00102438_t1	Plasma membrane calcium-transporting ATPase 2	+	GCATTTAGAGTAAAGG[ACTTTCTTTTATATTATATT(G)TTA]GTGAGAGTTGACAAAGAAGGGGGTTATGTAAAAAA	24	-4.28277	1
GL50803_00113987_t1	High cysteine membrane protein Group 3	-	GAGACTCCTGGAGAAAGCAAGTTTTTAATGCATCCATATTTAATAGAGAA[TCCTATCACACTACTTTT(G)TTATA]G	24	-4.28419	1
GL50803_0039938_t1	unspecified product	+	CGTGAGGTCGGTCGGTCCAAATAAA[TCATTTACATTTCATTTCTCTT(G)T]AAAGGCGCAGGTTCGCTCTCTCCGTA	24	-4.2859	1
GL50803_004410_t1	SALP-1	-	TTTTAACTCCCCCCGAAAAAGGCGGAAGCGGATTTTAATGTAATTTGCAAA[TC(G)TTATACTTATCATTCTACTTA]	24	-4.28602	1
GL50803_0019834_t1	unspecified product	+	ATGCTG[TATATTTCACTATACCCCATA(G)TC]GGTTCCGGGCGTACTTTCAGCAGTATTGGTCATCTGTTTTCAAAA	24	-4.28606	1
GL50803_0016486_t1	unspecified product	+	TTATTATCATTTTGCTATTTATGGTAAATTGCAA[TTTACTATCTT(G)CCATATATTATT]GAAAGAAGGTGTGCTGC	24	-4.28696	1
GL50803_00112846_t1	Kinesin-3	+	TAGAGGTAAG[T(G)TTTACCCTACCCTACCCTACAT]GACCTATACACCATCCTATACTAGAACCAGTAAAAAAAGAA	24	-4.2935	1
GL50803_00137603_t1	unspecified product	+	AGCAAATGGGGAAATCTTATTTTAGGTCAATAATTTTCAAAAG[CATATTTTTCATTTCTTTATTT(G)C]AAATGAGC	24	-4.2949	1
GL50803_001908_t1	DHHC palmitoyltransferase	+	AAGAAAAG[C(G)ACTACTCTATACTTTTATCTAT]GCTTGACAAAAGGATAGGAGAGTCAACAAAGGTTTAAATCTTA	24	-4.29867	1
GL50803_0011364_t1	Kinase, AGC Akt	-	GTCCCTAGAATCTTCTATGTGATGATTAGAAATTTTTGGATTTCAGCCGAA[TTTTCATTATACATTCACCTTT(G)C]	24	-4.29908	1
GL50803_0015184_t1	Ankyrin repeat protein 1	-	AGGAAAAAGTAAGAGCGGCGAAGAAAACAAGAATTTACTGCGAGTTCTGGG[TCTTACTTCCTCATCCTCTTCAT]G	23	-4.19726	0
GL50803_0016902_t1	unspecified product	-	[TTATTCTTTTATTTCTATTCCCA]GGTCGCCTGCACTGTCATCAGAAGGTCCATAGGAGTCAGATAGTTGCATCTG	23	-4.2075	0
GL50803_0024068_t1	Ubiquitin-conjugating enzyme	+	GGATTCTTGTGATTCTTGTGATTCTTGTACTAGTTAAAAAAGAGCACACCTG[TACATTACTATCCCCTTTCCTTT]	23	-4.20783	0
GL50803_0092664_t1	SMC family protein	+	TTGAGAGTAG[CCATTTACACCATTTTATTTTCC]GAAACGAGATTCTGATTCTAAATGGTTGCGAAATTAAAATAG	23	-4.21317	0
GL50803_0027308_t1	Dynein light chain LC4	+	GCAAAATCGCTTATCG[CTTTCC(AA)CATCTCCTTTTTATT]GTACTGAGACAAAAATTCCTAAAAAATCTGCTACAA	23	-4.22261	1
GL50803_00102438_t1	Plasma membrane calcium-transporting ATPase 2	-	[TTTTTTACAT(AA)CCCCCTTCTTT]GTCAACTCTCACTAACAATATAATATAAAAGAAAGTCCTTTACTCTAAATGC	23	-4.22587	1
GL50803_0011442_t1	Kinesin-related protein	+	GACCTGCG[CCTCATTTC(AA)TCTCACTATTTC]GTTTTTTGAAGAGGCAAAAACTACAGTGAAATTTTGAAGCTTCG	23	-4.22915	1
GL50803_0016713_t1	unspecified product	+	TAAGAAGATGACCCGAAG[CCCTCATTTTAC(AA)CACTTCTTT]GAATTCATACCATTCATTAGCTGAACCCTGTAGA	23	-4.22948	1
GL50803_0017263_t1	Histone acetyltransferase MYST1	+	AA[TCTACCCTTTCATTTAC(AA)TTCT]AAGGGGTTTGTCTGAAACCTCAAAGACAGTTCCTTTGAACATTAAATGAA	23	-4.22976	1
GL50803_0011186_t1	putative RNA binding protein	-	[TTTT(AA)TTCACATTTACTTTCTT]GCCTCTAAACCAGATTAGATTCTTGTACTTCTTTGGTTGATAAATTCATGTA	23	-4.23348	1
GL50803_0016660_t1	Intraflagellar transport protein IFT88	-	CTGGG[ATTTTTTTACTAT(AA)CTTTATCT]GTCTTAGCGAATGATTCCATTGGCCACACCCAGCCTGTCATCCGAGG	23	-4.23428	1
GL50803_0011925_t1	unspecified product	-	TATAAACGGTTTACGAAACCCTAAATTTTAGATCCACG[ACCTTCTATTTC(AA)TTACTTATC]GTAGATCAGGGTCC	23	-4.23483	1
GL50803_008711_t1	DHHC palmitoyltransferase	-	[TTTACTACCATTCTTT(AA)CATTT]AATGGGTGGTAAGTAGGCAGTCGTTAGAGCCTATCTGGAACCAAGGTAAGTG	23	-4.23913	1
GL50803_0017366_t1	putative NAD(P)H-hydrate epimerase	+	CTAAACTGTGTGGCTCAGGCGGTTCAAAATCAAACGGTTCAAAA[TAT(AA)TTATCCTCTTTACTACCC]GTTGCTAC	23	-4.23978	1
GL50803_004156_t1	HIT family protein	+	ACCAACTTAATTTTTCGCATTAAATGTTAG[TATTTTTT(AA)TTTCTATACTTCA]GCCCTCTGATTTACACGTCAAC	23	-4.24241	1
GL50803_002825_t1	Ribosomal protein L7Ae	-	CCTTGTTTCAATTGAG[TTTT(AA)TTTATTACATTTTCCAC]GTGGATATGGCAAGCACGTGGCTCATTAGCCCCACT	23	-4.24263	1
GL50803_0016086_t1	Ribosomal protein L8	-	CTTCACAGAGCCAGAAACAAAAAAGGCCAATACGAATTCAAAA[TC(AA)TTTATTTTTTTATCACACA]GCGGATCAA	23	-4.24643	1
GL50803_00137703_t1	Ankyrin repeat protein 1	-	TTTTGTTTTAATTGCTGTAAACGGAATGTGTGTGACGGTAAA[TATTTTAT(AA)TTCACATTATCTT]GTTTATAGCT	23	-4.24743	1
GL50803_0017390_t1	DNA replication licensing factor MCM6	+	AAGAGCTTCCAGAGAGAGCTTTTCGTAAGCTGGAGTATCAAG[TACACATCTATCATACCTTT(AA)T]GTCTATAAAA	23	-4.25189	1
GL50803_0015482_t1	Nuclear ATP/GTP-binding protein	+	ATCTATGTGAATTTGTTTGTGTTGCTTTCTGAAAAAAGGAACTGGTAACGGG[CCTTCATATCCCTCT(G)TCCCTTT]	23	-4.25717	1
GL50803_0017285_t1	Ankyrin repeat protein 1	-	AGCCTCCAAATGTTCCTGGCACTGAGCCAGTTGG[TTCTCTCCCTCTACCA(G)TCTATC]GTGCTGTTATACTTTGCA	23	-4.26015	1
GL50803_0061706_t1	unspecified product	+	AGCG[CCATTCCCCTCCTCTT(G)CACTTT]AAACAACGCGTGCATTTTTTAATTAGCCTAGGCGGTTGCAAAATCTGT	23	-4.26117	1
GL50803_0013437_t1	Protein 21.2 [Source:UniProtKB/TrEMBL;Acc:Q967Z9]	+	GTAATGATGAACTCATCGACATG[TTTTCTCACCTCCA(G)TCCTCTTA]GTAAAGCCAGGTTTTAAAATTTGTTGTAT	23	-4.26148	1
GL50803_004954_t1	LSM domain-containing protein	-	CTGACGGTTTTCTTATTTTATCGAGGACGTACATGAGGGGG[CTTTTTCCTCCATATCTA(G)CTTT]GTATACCAGCC	23	-4.26343	1
GL50803_0015906_t1	Tubulin specific chaperone D	+	TCTAAGACAGGCTTTTGTCAGGCTCAGTGAATTGTG[CCTTTACCC(G)TTTTATTTTCCTT]GCGCTCGTCGACCCCG	23	-4.26378	1
GL50803_00101330_t1	unspecified product	+	[TCTAT(G)CCATTCCTTTCCCTTTT]AAGGGGTCAATAGCAACAGAGCAGGATAGGGTAGGGCAAAAAAGCTCGAAAG	23	-4.26463	1
GL50803_0060176_t1	unspecified product	-	TAAAAACTTGTATCCTCAAGGATTCACATGAGGG[TTCTCATCCTTCTTCTTCT(G)CAC]GGTATTTTCTCAGAGTGC	23	-4.26528	1
GL50803_00d60176_t1	unspecified product	-	TAAAAACTTGTATCCTCAGGGATTCACATGAGGG[TTCTCATCCTTCTTCTTCT(G)CAC]GGTATTTTCTCAGAGTGC	23	-4.26528	1
GL50803_006132_t1	Major facilitator family protein	+	ATGCTGTAAAGGTCTGAGCACCCTGGTGTTAGTAAA[TACTCTCTT(G)CTTCCCTTTCACC]GCGTAGAACATAGCAG	23	-4.26661	1
GL50803_009194_t1	DNA replication licensing factor MCM4	-	TTAACTGGGTAAGGTGCCAATTAGAATTATTAAG[ATCCTATCTATCT(G)TATCTCCTC]GCTGCTCTCCCTTGCATG	23	-4.26735	1
GL50803_0030474_t1	Ankyrin repeat protein 1	-	TGCATTACATTTTTTGAA[CCC(G)ATATCCCTCCCCACTTCAT]GACACGTGCTGAGGCCGCTCTGCCATTTCTGTAA	23	-4.26789	1
GL50803_009173_t1	WD40 repeat protein	-	[TTTTTACTTTT(G)TCCATCACTCT]GCTCTACGCCTCTGACTTACTCCTCCCGTCCAGAAATGGCCATGAGGATAAT	23	-4.26796	1
GL50803_0095406_t1	unspecified product	-	GGCGCAAGCTCCTCGGCCTCGG[ACTATTTCA(G)ACTTCCATTTCTT]AATTTCATCTGTTAAGTCTTTGCGTCCACT	23	-4.2682	1
GL50803_003564_t1	unspecified product	-	TATTTTTTCGTAATCTTGCGACCCTGAGCCATGCATAAA[CATCTTCCA(G)ACTCTATCTATCT]AATTTACTAGCGT	23	-4.26833	1
GL50803_0016552_t1	Phosphomevalonate kinase	-	CACCTAATGCCACAATTCGGAATGAG[ATATCACACCT(G)TCCCTTTTCTT]GGGCTCAGGGCGCGCAACTTTGGCCG	23	-4.26846	1
GL50803_00t0033_t1	tRNA-Leu	+	CATGGAGACGCATCACCTAATGCCACAATTCGGAATGAG[ATATCACACCT(G)TCCCTTTTCTT]GGGCTCAGGGCGC	23	-4.26846	1
GL50803_0017385_t1	unspecified product	-	[CTA(G)CTTTTATTTCTCATTCACT]GGTTAATTTCGAGCTAAGTTCCACCCGTGCAGCGGACCAGCCCTTCCCGCGC	23	-4.26943	1
GL50803_008944_t1	GTPase SAR1 family protein	-	GATCTTATTTTTTCTCACGTG[CTTTTTCTTT(G)CATATCTTTACT]GAACTCTGAAAACTGCTTGCTCTGTTCACCA	23	-4.27013	1
GL50803_0012055_t1	Elongation factor 2	+	CAATCAACTCTCAGTCAAACATACCGGTGTGACAAGGCTATAAA[TTT(G)ATTCTTTCACATCTTACCT]GTTGAGCA	23	-4.27061	1
GL50803_008428_t1	Kinase, NEK	+	ATCAAAAAATTCAAAAAAAATTGACG[CC(G)ACTTCTTTTTCACATCCTCA]GTCCTGCAACACGCATCGATCTGACG	23	-4.27076	1
GL50803_008429_t1	Signal peptide peptidase	-	CCTTAAAAATCAAAAAATTCAAAAAAAATTGACG[CC(G)ACTTCTTTTTCACATCCTCA]GTCCTGCAACACGCATCG	23	-4.27076	1
GL50803_001995_t1	Proteasome subunit beta type 4	+	TGCTCGAA[CTCCAT(G)CCTTTTTATTTTTCAT]AAGAATGATTTAATGTAAATTGCCATTGGAAACCGAAGTTTCTG	23	-4.2708	1
GL50803_008382_t1	putative Short-chain dehydrogenase	+	TTGCTTCTTAGGAATGCGTATCCCGGG[TCTTTTACTTTCTACTCATT(G)CT]GCCAGCCCCAAATATAAACTAAAAG	23	-4.27128	1
GL50803_0016601_t1	unspecified product	+	ACAGTCCATTAATGAATCACAGAAG[CTC(G)ATCATCTATATTTTCTTTC]AAAACCACTCGATCTATCGTAAAAATT	23	-4.27185	1
GL50803_0016453_t1	Carbamate kinase	-	CTGGAATTTATTTTCCGCCTCAAGGGCGTCTGAGGCTTTTAACGATCAAAAA[CTTTA(G)ATCATTCTTTACTCTAC]	23	-4.27241	1
GL50803_0016454_t1	High cysteine membrane protein	+	TTATTTTCCGCCTCAAGGGCGTCTGAGGCTTTTAACGATCAAAAA[CTTTA(G)ATCATTCTTTACTCTAC]AAGTGTT	23	-4.27241	1
GL50803_00101423_t1	unspecified product	+	CAACGTCATTTGTTTTTAGCTATGCGAAGAAAGATTTAGGCTGCTGTGTAAA[TATTCACTCTA(G)TTATTTTTCTT]	23	-4.27257	1
GL50803_0017294_t1	putative Mo25-like protein	+	[TCATATTA(G)TATCTTCTACTCCT]GTAGCTTACATGTTGTTCAAAAGCTGTCAATTCTCGTATTCATGGCCAAAAA	23	-4.27276	1
GL50803_007579_t1	Kinase, NEK	-	GCCGTGG[TCTCTATTTTTTATATCA(G)CCCC]GCAGTTATTTTGGCATCAATCTCGTCCCTCATTGCCTGTGCTCTG	23	-4.2728	1
GL50803_008691_t1	tRNA (adenine57-N1/adenine58-N1)-methyltransferase catalytic subunit	+	GCAGTAAAG[ATACCTCTTCTTTCT(G)CATATTC]AACCCATACAAAAGGTCTAACGAAAAATCATCAGATGAATTAA	23	-4.27357	1
GL50803_0015239_t1	Condensin complex subunit 2	+	GCGGTCGTGGGTTTTCTTGTGCATTGCGACCATAGAGAAAGTCCAGGG[TATCTCTCCA(G)CTCATTATTTTC]AAAA	23	-4.27467	1
GL50803_0024880_t1	High cysteine membrane protein Group 2	-	TTTTTAGAGTAATG[TTATATTTTTCC(G)TATCATTCCC]GCACACAATTCTTATGGGTGTTTACAACGAACATCAAA	23	-4.27748	1
GL50803_00103454_t1	High cysteine membrane protein Group 1	-	GG[CTTTATTTATTT(G)CTCATCTTAT]GGTCAGACGGCACCATGCGCGCGGGAATCCTCTGGTGGCGCTGTCGGTCT	23	-4.2775	1
GL50803_007876_t1	unspecified product	-	CTACGGTCGAAGAACAAGCTCTATAGGGGAAAGAGGACAGGG[TTTTTATTTT(G)CATATCCATCCT]GCTACTAGAA	23	-4.27787	1
GL50803_005785_t1	Qb-SNARE 4	+	TTTACCTCTAATGGAGCG[TTTTTCA(G)CCACTCATCACACCC]AACACGTTCAAAAACATTAAAAAAGAAAGGCTGG	23	-4.27809	1
GL50803_0013316_t1	unspecified product	+	TTTTTAAAATTTAGAAATAAATATCGCTTGCTGCGTCCTTAAGG[ACACTTATTCACTT(G)TCTCTTTA]GGGCATTG	23	-4.27815	1
GL50803_003313_t1	Serine-pyruvate aminotransferase	-	TTTTTTAAAATTTAGAAATAAATATCGCTTGCTGCGTCCTTAAGG[ACACTTATTCACTT(G)TCTCTTTA]GGGCATT	23	-4.27815	1
GL50803_009051_t1	unspecified product	-	CAGTACTTCATCAAAGTTTTTCCTTGTAAA[TCATTATCATTA(G)ACCTTCTATC]AATGTCAATCACTTCAATAAAG	23	-4.27891	1
GL50803_0011436_t1	Molybdopterin biosynthesis MoeB protein	-	TTTTCTTTACGAGAAAAG[ATCCC(G)CATCATTCACTTCACTT]GCCTGGCATAAGTGTTGATCTCATCCGCGGCTAG	23	-4.27924	1
GL50803_0017092_t1	unspecified product	+	TCCTCACCAGTTTCGGGCCGCAAATTGCAAAG[ACTTA(G)CACCCCATCCATCCTAC]AAAATTGTTTTAGAGCGGGC	23	-4.28043	1
GL50803_009718_t1	Ras-related protein	-	[TTTTATCTCATACT(G)ATTTTTTA]GCGTTAAATAATTTTAAGTCATTGGTTTATAATGCTGCACAAGATTTCAATT	23	-4.28109	1
GL50803_0095717_t1	Kinase, NEK	-	[ATATTTTTCACTATTTACA(G)ATC]AAGGAATTCCGCGAGTATATCAAAGTGACTGGCCGGTTGGCTATCCGCCACG	23	-4.28291	1
GL50803_0014547_t1	L-asparaginase	-	[TATCCTTT(G)CACCTTCACCACCA]GTCAAATTATTTCTCTAGGCAATGCTTTTATGTTAACACAGCCAAGAACAGA	23	-4.28528	1
GL50803_006306_t1	unspecified product	-	[CCTTTTTTATTTCCCATTTCC(G)C]GAGAGAAACAATCAGATAGAGAGTCTTTGTCCAGTAATTCACATATTATCTT	23	-4.2853	1
GL50803_0032531_t1	PHF5-like protein	-	TTGTGTTGCTTGAGAACTGTTTGAGGCCACTAGATTG[ATCCCTACTATTTAT(G)CACACTC]GTACCTTGCGCAAGA	23	-4.28604	1
GL50803_0017367_t1	unspecified product	-	CTCCTGCATCTCTAGGTGATGTTATCAAATTTAAA[TCTT(G)TCCTACACTACTATACAT]GCAAAGACTAGTAGTGA	23	-4.28648	1
GL50803_0019667_t1	unspecified product	-	[TTTCTTATTTACACTATATT(G)AC]GAGTATAGGGATAATAAACGTCGGAGAAGCATTTTAAATTGAAATTGCAAAT	23	-4.28833	1
GL50803_0017231_t1	Kinase, NEK	+	TGGGTTACCGGCAGAAG[ATCCATCAC(G)CTTTACACCTTTA]GACATCTTTACACGCAATTAATGTCGTAAAGAAAA	23	-4.28837	1
GL50803_0014521_t1	Peroxiredoxin 1	+	[T(G)TCATCTTTTTTCTATTTCCAC]AAGCTCGAGTTCTGGTTATTACAATATATCACAGGACTCGGTAAAAATTAAA	23	-4.2897	1
GL50803_0011521_t1	VSP	+	ATTAGCATAGTGTAGTCAGGTCTTTAGTCTTAAG[TATCTTATTCTTACTTATAC(G)AC]AAGCTGAGAAGGACCTCA	23	-4.29133	1
GL50803_00d11521_t1	VSP	+	ATTAGCATAGTGTAGTCAGGTCTTTAGTCTTAAG[TATCTTATTCTTACTTATAC(G)AC]AAGCTGAGAAGGACCTCA	23	-4.29133	1
GL50803_0017587_t1	CTP synthase	-	GAAATAGCAA[TTATTTTATTCCCTTTACTCC(G)C]AATACCATTACCTTTCAATAAGGCGTCTAACCCGGCTGTGAA	23	-4.293	1
GL50803_0010858_t1	MYG1 protein	-	TTTTTAAGTCGG[T(G)TATCTTTTTACTCTATCATAT]AAATTCGTCCGTTCTCATGCATGTCTGCCGGTGGCATTTG	23	-4.29996	1
GL50803_009755_t1	unspecified product	-	TAGAACTTTGCATGGTTACTCAGTGAACATTTAGTACAAA[CTTATACATTCACATATTCAT(G)A]GCCCTATACCCA	23	-4.30913	1
GL50803_0013194_t1	VSP AS8	+	CTGTAGGG[T(G)CACATTATCCTCACTCACCAC]GTGGCAGCGTCGCCTGGTGTTGCGTGCTCTATGGGCTGCCGGCA	23	-4.30922	1
GL50803_00137604_t1	VSP S8	+	CTGTGGGG[T(G)CACATTATCCTCACTCACCAC]GTGGCAGCGTCACCTGGTGTTGCGTGCTCTATGGGCTGCCGGCA	23	-4.30922	1
GL50803_0032933_t1	VSP	+	CTGTGAGG[T(G)CACATTATCCTCACTCACCAC]GTGGCAGCGTCGCCTGGTGTTGCGTGCTCTATGGGCTGCCGGCA	23	-4.30922	1
GL50803_0040591_t1	VSP AS8	+	TCGTAGGG[T(G)CACATTATCCTCACTTACCAC]GTGGCAGCGTCGCCTGGTGTTGCGTGCTCTATGGGCTGCCGGCA	23	-4.31026	1
GL50803_0011164_t1	Ankyrin repeat protein 1	-	ATGAATTTTTGATTACACGCCTTCGCGCACATCCTCCCCTGTG[ACCCTCACCCTCTCTATTTACT]GAAGCAGTCC	22	-4.1992	0
GL50803_0017396_t1	unspecified product	+	ATGGCCTTTAATTGTTCGTCAGCTGTCATCGCTCAGTAAA[CCCTACCCACTTCACCCACTTC]AAAAATTAAAAGC	22	-4.20407	0
GL50803_007718_t1	DDI1-like DNA-damage inducible protein	-	GGCGGTGTCCGAAAAATACGAAAGGGACAGAAA[TTCACTACACCACTTACTTCTT]GAACGTCTTGGAGAAGTACT	22	-4.21355	0
GL50803_003539_t1	unspecified product	-	[CCCTCTCTTTCATTTTC(AA)TTC]GTATAATTTCAGGTCAAAAATTGATCAAATTCTCATGTCTTCGACTCTTAGAC	22	-4.2187	1
GL50803_007130_t1	unspecified product	-	GAATGTCCTGTGGCTTCAGAAGG[CTTCTCTTTTTT(AA)CTATTTTT]AAGAAATTAAGGAGAGAGGGGAGATTGTCA	22	-4.22064	1
GL50803_0015962_t1	Kinesin-7	+	ACTTTCCAAGGGATCTGGATGAATTGAAATTAAAAAGCCAGACAGAAGG[CTTC(AA)CACCCTTCCTCCCATT]GCCA	22	-4.2215	1
GL50803_0011982_t1	unspecified product	-	GCTTCAAATTAAATCAACTAAATCTCAGCTCG[CCCTCTATTCTCCTTC(AA)CCAT]GGACGTATGCGCAGGGCAGGG	22	-4.22193	1
GL50803_0016549_t1	Uridine kinase	+	G[CTCTTTTTCATCATTTT(AA)CCT]GCCAGGAAGATTTGTTTTAAAATAATTTGCACAGAACCGCAGAAAAAGCTGA	22	-4.22391	1
GL50803_0010269_t1	unspecified product	+	ATATCCGCGGATAAAAGCCTAAAGCAAACTCTTATCTTTTGATGG[CTTTTCTTACTC(AA)TTTCTCTA]GCCAAAAA	22	-4.22555	1
GL50803_0017368_t1	Kinase, ULK	-	AGAGGTGAAGGAGGCTGGCCTGCCCCGTCTTTGCCCAA[TT(AA)TTTCCATTTATTTTTCCT]GCCCTCTATGAATTT	22	-4.22773	1
GL50803_0017369_t1	unspecified product	+	CGATGCATAGAGGTGAAGGAGGCTGGCCTGCCCCGTCTTTGCCCAA[TT(AA)TTTCCATTTATTTTTCCT]GCCCTCT	22	-4.22773	1
GL50803_004652_t1	Ribosomal protein S16	+	TCTGAAATGGCGAATAGATAAGAAGGAGG[ATTTTATTTT(AA)TTCCACTTCC]GGTCCCATAAAAAGCGGCTCCCCG	22	-4.23093	1
GL50803_004532_t1	unspecified product	-	GCTTAGAA[CTATTTTTT(AA)TTACTTATTCT]GCTTGGCATCTCTCTTGTTTCGGCCAAGATTACCCTAAGCCTTAA	22	-4.23268	1
GL50803_0013272_t1	Uridine nucleosidase	-	CTTTTTACTTCTTATTTAAA[CCCTTTATTTTTATCATT(AA)TT]GGACAGCTTTTTTTGTTTTTCAATCCGAACCCT	22	-4.23359	1
GL50803_0016642_t1	Polyadenylation specificity factor family protein	+	TGCTTTTTGAAAGCACATAGTAAATTGCTGAAAAAAG[ATCCT(AA)TTTTATCCACTACTC]GACCTCTTCAGAGGGT	22	-4.23532	1
GL50803_0016298_t1	Ribosomal protein S27a	-	[TTC(AA)TTTCATTATCATTTTTT]GATTCTAAAAAATCAAAAAAATGGAAGCCGGGATTTTTTCACTGGGGATAGGA	22	-4.23545	1
GL50803_0015587_t1	Ankyrin repeat protein 1	+	TAGTCTG[TACCATCTTATTCT(AA)TTCTTT]GGCTGTTTGAAGCACAAAATGAAGTGAACAAAAAACAGAAATCAGA	22	-4.23577	1
GL50803_004343_t1	Zinc finger domain-containing protein	+	ACACGCGCGAG[ATTTTCCTATTAC(AA)TTTTCAT]GCCACCTGTCCAGTGTAATGCTTGGACTGACTTTTTGTTAAA	22	-4.23673	1
GL50803_00137749_t1	unspecified product	+	TTTGATCTTAAAAAAGGAAA[CTTTTATCACTT(AA)TATCTCAC]AAAAGAGCCAAATTGTGCAAAAATTACACACTG	22	-4.23984	1
GL50803_002830_t1	unspecified product	-	[TTTTC(AA)TTTCATACACTATCC]GAACATCGTTCCTAACCCTTTTAAACGCAAGTACATGTCTGCAAGCAGTTGCA	22	-4.24091	1
GL50803_0015490_t1	unspecified product	-	TTTTTTGCCTAG[ACTATTTACT(AA)CACCCTCATC]GACACAGATGTCGTCAGCTTCGCTTTCTTGCTTAGCCTGCT	22	-4.24264	1
GL50803_0011149_t1	unspecified product	+	CCTACAAGGTTCTAGTCCGGG[TTTTACTCTACTATATT(AA)TTC]AAAGGTTTTAGGCATTAAAGAATCAGAATTCC	22	-4.24266	1
GL50803_0014469_t1	R-SNARE 3	-	AATTTCTCTTTTGGGTTTTGCCACACTAATGTGAAATTATGACAAA[CATTTTTTAT(AA)TTTTTTACTA]GATGTCT	22	-4.2458	1
GL50803_009183_t1	unspecified product	+	[TTTACTACT(AA)TCATCACATTT]GACCTACACCTTTGATAGGGTTTAAAACATATTCTTTTGTTTGACAATCATAA	22	-4.24686	1
GL50803_003079_t1	TsaA-like domain-containing protein [Source:UniProtKB/TrEMBL;Acc:V6TPT9]	+	CAAAATTCAATTATATAATTATACTGAAATGTATAA[TTATACTTCTCTAT(AA)TATTAT]GCGATGCACATTTTGCG	22	-4.24711	1
GL50803_0014509_t1	Ubiquitin binding protein, PLAA family protein	+	GCATCCATTCCTTCTCTGGCTAGAAGATCAAGAACATCCGTTTCAA[T(AA)TATACTTATCACTCTCCAT]AAATTTA	22	-4.24757	1
GL50803_007195_t1	Glutamate synthase	-	GGAGGCCTGTG[AT(AA)TTTTTATATTCTACTATA]GTTTATTAAATACTGTCAATATTGTTGATTATCAAGACTGGT	22	-4.25111	1
GL50803_008826_t1	Glucokinase	+	TTTGTGAA[TATTTTTC(AA)TTTACATCTATA]GCGTTTCTCACAAATTACAAGTGATAGGTATGTTCTCCAATAAAA	22	-4.25177	1
GL50803_0011885_t1	putative Phosphatase 1 regulatory subunit	+	TGAAATTTGTGTTTTAAA[TACATTTC(AA)CTATTTTTACAC]AATCTCAAAACACAAAAGGAAACCCAGAGCGACGA	22	-4.25343	1
GL50803_0098054A_t1	heat shock protein 90	-	[CCTTTTTCTTTCCTCT(G)CTCTT]GATCATCAAAATGATCAAAAGTGTCTAAACATTTTGAAAAATCAATTTTAACG	22	-4.25355	1
GL50803_00103082_t1	unspecified product	+	[TCC(G)CTTCTTTCTCTTCTCTCT]AAAGTCTTCTCTCTAAAGCGTTTTTAAAATTCCAATACTTCGTTTGACGATTA	22	-4.25407	1
GL50803_005927_t1	Qc-SNARE 1	-	CAGCTTTTTTACCAG[CTCT(G)CTTTTTCTTTCTCTTTT]GCAAGTATGTTCAAATATTTATTGCACATTGCCATTAT	22	-4.25459	1
GL50803_003896_t1	Sec61-gamma	-	[TTTCTCTTTCCA(G)TTTTCTTTT]AATTAAATTCACTTGTTCCATTTCAGCGAAACGTCCTTGCCAGTTCCCGACGA	22	-4.25473	1
GL50803_0014324_t1	High cysteine membrane protein	+	CTGGCGGGAAGGCATGTGGACCGCTGG[ACCTCTCA(G)TCATCCCCTTCCT]GCACCTGTGACACGTCCTGGGTGTCC	22	-4.25648	1
GL50803_0015984_t1	Impact-like protein	-	GGGCAATTGATATTTCGGATTTTTCTTTAAAAAAACTCGGGACTTGGCATGAA[CACTCTCTTCTCC(G)TTTCTCCC]	22	-4.2588	1
GL50803_003307_t1	unspecified product	+	ACTATTGCTGATCTACCACTTCCTTCTCCGCGAGATTGGTAAAAAACACGCGG[CATTTCCTTTCCTCCA(G)ACTCT]	22	-4.2602	1
GL50803_005248_t1	Myb-like DNA-binding domain-containing protein	+	TATTCAGAGTACAAAGGCGGATCATTCTTAAAGG[TCATTCTCCCCTTCTCA(G)CTTC]GTTCTGGCTTACATCTTAT	22	-4.26159	1
GL50803_0017125_t1	unspecified product	+	TTTGAA[TCCTTCTCC(G)CTCTCCTTTTAT]GCTTTAACAGGTTGCGGTCGGAATGAGATCTTCTGCCCATTTTTTCT	22	-4.26259	1
GL50803_0015130_t1	SGF29 tudor-like domain-containing protein	-	AA[TCCTCTTCTC(G)CTTTTTTATCT]GATTTTTATTTTTGTCCTGGGCTGAACTCCTCCTCCGTGAAGATGTCATTT	22	-4.26284	1
GL50803_0017422_t1	RNA polymerase I subunit A43	+	CTTCTGCATAA[TCCTCTTCTC(G)CTTTTTTATCT]GATTTTTATTTTTGTCCTGGGCTGAACTCCTCCTCCGTGAAG	22	-4.26284	1
GL50803_005822_t1	unspecified product	-	[TTCTCTCTCTTTTTTT(G)ATTCA]GCACTAAACCCTGTTGGTTACTGCAAGCCCGACCTTTTCGAGCAGGAGGCCCA	22	-4.26316	1
GL50803_0014093_t1	unspecified product	+	TAGAAAAATTAAAAACCGATAA[CCTTCTTTTTCCACACT(G)TCCC]GGGCCTCCGTATCTACTAACGAGTTTTGCTC	22	-4.26345	1
GL50803_0027699_t1	unspecified product	-	CAAAAATGTTAGAAAAATTAAAAACCGATAA[CCTTCTTTTTCCACACT(G)TCCC]GGGCCTCCGTATCTACTAACGA	22	-4.26345	1
GL50803_001623_t1	unspecified product	-	[ATTTTATTTTCCTCCCC(G)CCCT]GAATCAATTAATCAGATCAGAATCAATTCGTCAGAATGGTTTGCACTTCCTGA	22	-4.26416	1
GL50803_0060434_t1	Ankyrin repeat protein 1	-	[ATTTTATTTTCCTCCCC(G)CCCT]GAATCAATTAATCAGATCAGAATCAATTCGTCAGAATGGTTTGCACTTCCTGA	22	-4.26416	1
GL50803_00101330_t1	unspecified product	-	CTTTCGAG[CTTTTTT(G)CCCTACCCTATCCT]GCTCTGTTGCTATTGACCCCTTAAAAGGGAAAGGAATGGCATAGA	22	-4.265	1
GL50803_0015311_t1	GDSL-like Lipase/Acylhydrolase family protein	-	CTCTAAATTTAAAAGATTCACAGCGCCATGCAGCCGTGGAA[CCCC(G)ATTACCTCCCCCTCTAT]AAGGCTGTGAAT	22	-4.26552	1
GL50803_006582_t1	unspecified product	-	ATTACGGTCGCAATTAAGGAA[TTTTACTCT(G)ACTTTTCTTTTC]GGCTAGTCTTTCTGAGCTCTGTGAGCCGATAG	22	-4.26598	1
GL50803_007655_t1	Tubulin binding cofactor C	+	TCTCCCTGTGACCGCGCGTGGCTCCTGCAGTGAATGCCTCTG[TCT(G)TTTTCCATTTTTTACTCT]GCGCTCGTCCG	22	-4.26611	1
GL50803_0060002_t1	Sec61beta family protein	-	CTCTGGATTTTTTTTCTTTGGCGGCTTTATGGCAGGCTACCGATTACCTTCAG[CACTTTCTCAC(G)TCTCCCTTTT]	22	-4.26666	1
GL50803_007350_t1	unspecified product	-	GAGCAAAATAGTTTTTTCGTTCGCTTCGG[CCACTTTCACCATTCCT(G)TCCT]GCTATTTTTAATAAAGATACGCTA	22	-4.26705	1
GL50803_007351_t1	Heat shock factor binding protein	+	TTTTTCGTTCGCTTCGG[CCACTTTCACCATTCCT(G)TCCT]GCTATTTTTAATAAAGATACGCTAAAGCAAAATTTA	22	-4.26705	1
GL50803_0014877_t1	unspecified product	+	TCCGCTGGAAGTAGAATGCACAGGGACTTTCAGGCAGAAAAATCGACTTAAAA[TATT(G)CCTTCTTCCATCCCCCT]	22	-4.26764	1
GL50803_005779_t1	unspecified product	-	TTTAAAAATTCAAAAACAACCAGTAGATGG[CTCTACCTCCCAT(G)CCCACCCT]GAGATCGCCTGGTGCACGAGCAC	22	-4.26791	1
GL50803_009289_t1	Kinase, NEK	-	GGAAACACTAAGAGGTCCGATTATACTTTTTTG[CTTTTACCCTTAT(G)TCCTCCAT]GGAAGCAGAACACAAAGGAT	22	-4.26907	1
GL50803_0016289_t1	unspecified product	+	GAGGTCCAAAGGCTGCG[TTCACTCACATCC(G)TCTCTCCT]GCTTCAGGCTTGAGTTCACATTCTCTGCGACAAAAC	22	-4.26914	1
GL50803_0015598_t1	Vacuolar ATP synthase 16 kDa proteolipid subunit	-	TTGGG[TCTTTATCTTT(G)CTTCATCTTT]GGCATTTATTTTCAATTGCTAATGGCCAGATTTTGAAAAGCCACAAAG	22	-4.2698	1
GL50803_008242_t1	Ribosome biogenesis protein Nop10	+	TATAGGACCACTCCACCACGGCGTACCAGTTTTTAATCGTGATAGACGG[CTTTTCTAT(G)TCTTCCATTTAT]AAAA	22	-4.27057	1
GL50803_00101339_t1	FKBP-type peptidyl-prolyl cis-trans isomerase	-	[CTATACTTTCTCCACTTT(G)TTT]GCTGTCTTTTCATTTATTCTGTCCATTAACCCAATTCAAACAAGTCGGTGCAC	22	-4.27059	1
GL50803_0016297_t1	unspecified product	-	ATTCCTATCCCCAGTGAAAAAATCCCGG[CTTCCATTTTTTT(G)ATTTTTTA]GAATCAAAAAATGATAATGAAATTG	22	-4.27191	1
GL50803_0016298_t1	Ribosomal protein S27a	+	TCCTATCCCCAGTGAAAAAATCCCGG[CTTCCATTTTTTT(G)ATTTTTTA]GAATCAAAAAATGATAATGAAATTGAA	22	-4.27191	1
GL50803_0017574_t1	Coiled-coil protein	-	GTCTCAGCAACCCACGAAGAGAAGGGCGTCAGAA[TCCACTTTTT(G)ATTTTTTACTT]GATCCGCGCGCCTCTGAAG	22	-4.27234	1
GL50803_005772_t1	Glycylpeptide N-tetradecanoyltransferase	+	CGAAATGGGTTGGCTTCAAA[TTTTCACT(G)TTTCTTCTCCACA]GGTATCATGATAGAATAAAAAAGCCAGTAATTC	22	-4.27234	1
GL50803_0015101_t1	Alpha-17 giardin	-	AATTTTATGGAATAGCAATACCGCCAATCAACGTCAAAACTACAGTCG[CCTTTACTATATCTTCCA(G)ACT]GTTGC	22	-4.2725	1
GL50803_0010425_t1	unspecified product	-	TTTCCACCCCTAGACGCATCTACAGCGAAGGG[CACCT(G)TTTACTTCTCCTTACC]AACTGATCACTGTACAGCAAC	22	-4.2727	1
GL50803_0017478_t1	CytoDHC cytoplasmic dynein heavy chain	-	TTCTATTTAAAAGGGAGGAGTTTTACTTAG[CTCCCATTTACTTA(G)CTCTCAT]GGCGTCGTGAATGCTGCTATAGT	22	-4.2728	1
GL50803_0013914_t1	VID27 cytoplasmic protein	-	CGCAGG[TC(G)ACTTTTTTCTTTCATTATT]GAGTCTGCGTCTGTGGGCACGCGATCGGATATGCTCCTGATACACCT	22	-4.27325	1
GL50803_0012139_t1	Ankyrin repeat protein 3	+	TCCGCGCTTCGCGTCCTCATCTGTTCTAACTTTAAAGCGCCAA[CACCTTTTATTT(G)TCTCATTCC]AAAAAAACCT	22	-4.27352	1
GL50803_002341_t1	unspecified product	-	GACTTTGTAAATAGATTAGCTCTTAATTTTACTAA[CTCTAC(G)ATCCTTCATACCCTC]GTCCTCGTGGCGTTTTTT	22	-4.27352	1
GL50803_0090434_t1	unspecified product	-	TCCTTAGAGTGTAA[TTATTCTTCCTTTTATTT(G)TAT]GCAATTTTAAATTAAAACTCATATTAATATTCCAGATGT	22	-4.27466	1
GL50803_002633_t1	unspecified product	+	[TACTACTTCCTCACC(G)TCTTCC]GTAACGCAAGGGAGCTCAGGGAGAACTTCGACACTGTCCTCAAGTAAATAAAA	22	-4.27505	1
GL50803_0014856_t1	Signal recognition particle receptor	-	TTTTGAGCTTAACAAGATAAAAGATTAAGGGATGCGAGAGTCGTTTG[ATATCTCTCACTTCTAT(G)ATCC]GACGTC	22	-4.27516	1
GL50803_0013133_t1	unspecified product	+	GTGCCTTACAATAAATATTGCAAAAGG[ATTATTACTTCATTCCT(G)TTTT]GATATTCCAAAGTTTAAAATTTGAAG	22	-4.2753	1
GL50803_0017342_t1	Major Facilitator Superfamily protein	-	AATGGTGCCTTACAATAAATATTGCAAAAGG[ATTATTACTTCATTCCT(G)TTTT]GATATTCCAAAGTTTAAAATTT	22	-4.2753	1
GL50803_0061270_t1	putative SUN domain protein	-	[TTTTATTTTTATTTTTA(G)CTTT]GGCTTTGGCTTTAAACAGAAAGCATACACTTAGTAGGATTTGCTACTGCAAGC	22	-4.2755	1
GL50803_0028620_t1	unspecified product	+	TAAAAAATCAAAAAAGGTATAATTTGTGTAATTTTTACATGTTTG[CA(G)TTTCACACTTTCTTTTCTA]GGAAGCAG	22	-4.27552	1
GL50803_0060969_t1	Integral membrane protein	+	CATGGATGTCAAGGGTCAGCCAAAATCACCCTGCTTAAGG[ATTTATTTTT(G)TACTTCTCATT]GACTACAGACACA	22	-4.27611	1
GL50803_0016468_t1	Cathepsin B	+	CTCAATGGAATGG[TCATCTT(G)TCCCCATTCTACAT]GAAGTTTGTAAAACCAAAAAATTAAATCTGTAGAACCAAA	22	-4.27673	1
GL50803_002261_t1	Ser/Thr protein phosphatase 2A	+	GCATCCAGACGCGCCGG[CACTCCCTCCACCTCCACA(G)TA]GATTCACTTAGTAAACTACGCGAGCCAAAATTTCCA	22	-4.27707	1
GL50803_005474_t1	unspecified product	+	CGCTATGGGCTCGCTGGGACTTGTGGCGTACTCATAAAGAATATTACTGAG[CT(G)CTCCATTTATCTTTTTTAC]GA	22	-4.27707	1
GL50803_0016817_t1	putative Transglutaminase/protease	+	TGAGGCGTTG[CATTTCTCTTTCATCAC(G)ATTT]AAGATTTATGTCCATTGAATTAAAGGTGTGACATGGGATTTTA	22	-4.2778	1
GL50803_0024122_t1	unspecified product	-	GGCACAATGGCTTAGAATTTTGAA[TTTTTATTTACCTTTTT(G)CACT]GTGCTACACCGAGCCCGAGGGCTAGGTAT	22	-4.27841	1
GL50803_0017165_t1	ABC transporter, ATP-binding protein	-	G[TCCTTTTTT(G)ATTTACTACCTA]GTTTACTACTTAGTACCGGGTGTGGGCTGGCAAGAGCCAATCTGGAGGCATC	22	-4.27861	1
GL50803_0034151_t1	unspecified product	-	[TTTTATTCCATTCACTCA(G)TCA]GACCCAGGAATGCGGCCCTCCTGGAGGGGCAGGAGCGTGTCGGACACGTTCAG	22	-4.27943	1
GL50803_0010423_t1	Activator of Hsp90 ATPase	+	[ACTTTTCA(G)CATTCCATATTTT]AATTTATTTGGCACAACATTAGATGGATGCTAAGATCAATTAAAGGAAAATTG	22	-4.28002	1
GL50803_0016021_t1	unspecified product	+	CAGTTTATAAAGATGGTCGTACGCGTCAGTCATCCGATTTTTTGATCGAA[CTTTATT(G)ACCCATCCTTCATA]GAG	22	-4.28018	1
GL50803_001695_t1	Rab11	-	CCGATTTTTTGATCGAA[CTTTATT(G)ACCCATCCTTCATA]GAGATGCGCCCGGACACAGGTAATGGCTCTGCACCT	22	-4.28018	1
GL50803_0027836_t1	Ankyrin repeat protein 1	-	CCACTTTTTAAAATGCAACACCCTCCATTCGCTGTCGATACCCACTG[CTCT(G)CATACCTTCTTCTATAC]GTGCAC	22	-4.2808	1
GL50803_0010577_t1	Nop domain-containing protein	+	TGTG[TTTTCACACTTTCATT(G)TATTT]GTCGTTAATAAATTAAATTTCAAAATCGATAAATAATTACTGGGTCACA	22	-4.281	1
GL50803_0014318_t1	unspecified product	+	CCGATTCCTGAAATGCCGAGG[CA(G)CACACTCTACCCATTTTCT]GTACCTCAGGGCAATCTCTCATAAAAATTAAA	22	-4.28111	1
GL50803_0028620_t1	unspecified product	-	CTGCTTCCTAGAAAAGAAAGTGTGAAACTGCAAACATGTAAAAATTACACAAA[TTATACCTTTTTT(G)ATTTTTTA]	22	-4.28123	1
GL50803_0050028_t1	High cysteine protein	-	GACCCCGTTTCTATCTGTCGTATCAGAGCACAG[TAT(G)CACTCACTACCCTTCTCT]GGTGTTGCAGCCGGGTTCTT	22	-4.28123	1
GL50803_008733_t1	unspecified product	+	ATTACACAAA[TTATACCTTTTTT(G)ATTTTTTA]GCAAAGAATAGAGCACAAAGTACACCTCTCGCCTCCAACCTCC	22	-4.28123	1
GL50803_00221689_t1	Xenobiotic-transporting ATPase	+	TCGCAGGTGCCGTCCGTGTTTACAGGGACCATACAGTTCAA[TATCCA(G)TTATTCTTACCCTAT]GATGAAGAGAAA	22	-4.28152	1
GL50803_0015149_t1	unspecified product	-	CCCAGGAA[CTTTTACTATTTTCACT(G)CATT]AATAAAAGTATCAAAGACCGTCCAACGTCAAGTACAGGTGCTAAG	22	-4.28191	1
GL50803_0014164_t1	Ankyrin repeat protein 1	-	[ACTTTTATTTTCCACTAC(G)ATC]GAGTTACAGTTACTGTAGACCTAAGAACTTGGGCGCTTGAGGTAACCAAGACA	22	-4.2825	1
GL50803_0032914_t1	putative SNF2 family helicase	+	TGTGCACCAAGCTATCAAGGTTTACTACTTCAGAATTTACCCTACTCTGTCTG[TACTTTCATTCT(G)TCCCTATAC]	22	-4.28266	1
GL50803_00113365_t1	5'-3' exoribonuclease 2	-	TAAATATTTAAATGGAAGCCACTTTTTCTCTCTTGGACTTTATTATTAATG[CACCT(G)CTACATTTTCTTTCCA]GT	22	-4.28282	1
GL50803_0011624_t1	unspecified product	-	G[CACT(G)ATCTATATTTCATTTCC]AAAAGGCATATTAAATACCATGTTGTGGTAAAAGATGAGCAGCAGTGTAGCA	22	-4.28289	1
GL50803_0015454_t1	unspecified product	+	TGACGCTGCATTGTGCATG[CACT(G)ATCTATATTTCATTTCC]AAAAGGCATATTAAATACCATGTTGTGGTAAAAG	22	-4.28289	1
GL50803_006733_t1	DHHC palmitoyltransferase	-	AAAAATTTTTCTTTAAGCCCCTGGCACGGCCCTCAACATCCCTGCTTTGCACG[TTTTTCT(G)ACATCTTTACCACA]	22	-4.28334	1
GL50803_0011632_t1	unspecified product	-	TAGTTTTTATG[CCATTACTTTTTACTTTT(G)CAT]AAAGCAGCAGCTTATTACAGCATCAGTAGTCTTGGACCAATT	22	-4.28357	1
GL50803_0015048_t1	ATP-dependent RNA helicase-like protein	-	[T(G)TATTTATTTCTCTCCCCTCC]AAATCTTATGACCAAGTAGTAGATATGCTATTAGCAATTTTTACTTGCAATTT	22	-4.2842	1
GL50803_00t0028_t1	tRNA-Val	-	GCGCCCGTCGCCCACACCAGGCGATAG[ATTTCCTATCTCTATTTTCC(G)T]GTGTTTACTCACGGGTCTTCAGCCGT	22	-4.2842	1
GL50803_0013539_t1	unspecified product	+	GTCGCTGTGCAACGCAATTTAAAAACTGCAA[TTTATCACTCATTC(G)ATTTATT]GGCAGAGGCTCAAGGCCCGATA	22	-4.28495	1
GL50803_0060567_t1	putative Got1 family protein	-	CTTCTAGTTTGGTCGCTGTGCAACGCAATTTAAAAACTGCAA[TTTATCACTCATTC(G)ATTTATT]GGCAGAGGCTC	22	-4.28495	1
GL50803_0015267_t1	putative GPI-anchor transamidase	+	GAGGTCTACAAACCTGCTTAAGGCTCTCAGATTTTATTGTACCGTAGCGTATG[TCCATC(G)CTTTTATTATTCATT]	22	-4.28498	1
GL50803_0092957_t1	unspecified product	-	TAGTTTTTATG[TCATTACTTTTTACTTTT(G)CAT]AAAGCAGCAGCTTATTGCAGCATCAGTAGTCTTGCGCCAATT	22	-4.28555	1
GL50803_009087_t1	Polysaccharide biosynthesis family protein	-	TTAAAATGATATTGCGATAA[TACTCTTTACTATC(G)CCATTTT]AAGAAGATGCTTTAATATCTTTTCAAATCCATG	22	-4.28723	1
GL50803_009088_t1	Protein deglycase	+	CATTTAAAATGATATTGCGATAA[TACTCTTTACTATC(G)CCATTTT]AAGAAGATGCTTTAATATCTTTTCAAATCC	22	-4.28723	1
GL50803_0016835_t1	unspecified product	+	TCACAAGGACTGAGG[ATTT(G)CATCTATATCTATATCT]GTATCTGCATCTGCATCCATAACTTCACCCTTGCCTTT	22	-4.28852	1
GL50803_0022454_t1	GTPase activating protein for ARF	-	TTTAAAATAAATGGCTAATAGTGCCGATGGAACGTTAACAAAGACGATAA[C(G)TCATCTATCTATCTCTCCTT]AAC	22	-4.28907	1
GL50803_00t0053_t1	tRNA-Arg	+	AGCATTTTTG[TTTA(G)CCTATATCCATACACTC]GTCACAACGCTTATGTGCGTGTAGTGGTTTTGCGCGCGCCAAG	22	-4.29016	1
GL50803_00114535_t1	Kinase, NEK	+	CAAGTATCTAGCTTCG[ACATTTTT(G)TACCATTACCATC]GAAAATAATTTGAGTAGCTTTGCTTTCATAAAAATCC	22	-4.29023	1
GL50803_004883_t1	unspecified product	-	AGTTTTTTAA[TTTACTTCACCATAC(G)TTTTTA]GAGTCAAACTTCAACGAAATGCTTTTTGGAAAATGTACTAGAT	22	-4.29077	1
GL50803_0013749_t1	Poly(A) polymerase	-	TTCTTGCTCAAAACTTGAGCAATTATTTAATTTCTGTCGCTGCATCGTATAAA[T(G)CATCTTTTCCTTCTTTCTAC]	22	-4.29086	1
GL50803_0011895_t1	BBSome complex subunit PTHB1	+	GTGACATTTTTACACATTGGGGTACAGATG[T(G)ATATTTTTTCATCTTTTCTC]GTTTTGGCCCTGGGCAGAGAACT	22	-4.29132	1
GL50803_00101866_t1	Kinase, NEK	-	TCTGTCAACCGCTGAGTGAATGGGAGCAAAAAATGATTAAAA[TTCCCATCTTTTACATTTCA(G)A]GGAGCGTTCCT	22	-4.29182	1
GL50803_00112787_t1	unspecified product	+	CAAAAAATGATTAAAA[TTCCCATCTTTTACATTTCA(G)A]GGAGCGTTCCTGGCTGAAATAAGAGCTTTCTAGAAAC	22	-4.29182	1
GL50803_0016547_t1	Intraflagellar transport protein IFT122	+	TTGTG[TATATTTCTATTTCTAT(G)CCAT]GGAGAGTAGTAAGGCATACGCTTAGCTGCTCCTAACCAAAAATCAGAG	22	-4.29193	1
GL50803_0016957_t1	WD40 repeat protein	+	[ACCCT(G)CATTTATATTATACCC]GAACCTTTAAGACCACCAAAATTAAAGCTGTCTTCGGAGCACGCAACTGGCTG	22	-4.29198	1
GL50803_0093548_t1	Phospholipase B	-	TTTTGTTTAG[CCTATATCCATACACTC(G)TCAC]AACGCTTATGTGCGTGTAGTGGTTTTGCGCGCGCCAAGGCACC	22	-4.29211	1
GL50803_008349_t1	unspecified product	-	TTGTCAGCAGAA[TATTTTATCATATAT(G)CTTTTT]AAACGTTCTGCAAATGCACTTTTTAAATCTGCTGGACAGAT	22	-4.29386	1
GL50803_0016429_t1	Translation machinery-associated protein 16	-	TGAA[T(G)TTTTATTTCATTTACTCCTC]GAAAGTGTCCCCCGCTCCAATCTCATTTGAACTGACGTCCCATCTTTTC	22	-4.29445	1
GL50803_006317_t1	Ubiquitin carboxyl-terminal hydrolase	+	GAATTTGCAGACACAGAGTAAACGCCTTAAGGGGAACGCG[ACC(G)TACACCCACCTACTCATA]GCCGAAAGGATCA	22	-4.2953	1
GL50803_00137703_t1	Ankyrin repeat protein 1	+	AGCTATAAACAAGATAATGTGAATTATAAAA[TATTTACC(G)TCACACACATTCC]GTTTACAGCAATTAAAACAAAA	22	-4.29686	1
GL50803_004950_t1	unspecified product	-	CGGCTCGTTATTATTGTTGTTATTATCATTTTGCTATTTATGGTAAATTGCAA[TTTACTATCTT(G)CCATATATTA]	22	-4.2975	1
GL50803_0012116_t1	putative Lecithin-cholesterol acyl transferase	+	[TTTTACCTACCTCACTACTA(G)A]GTATGGCTACTAACGTATACTTAGTCTCGCAGGCCGAAATTAAATTTCAGACC	22	-4.29814	1
GL50803_003421_t1	unspecified product	+	CAGATCCCAATTCTATAGCAA[TACCTATCTATACATCT(G)TACA]GATAAATCATTTCGCTGTTCCTTTAAGACTGG	22	-4.29998	1
GL50803_004687_t1	unspecified product	+	[TACACTTA(G)ATATACTTTACAT]AAGGAGGCGCCATTACGACTTCTTTCAAAAGCAACGCCTAAAGATTAATAAAA	22	-4.30007	1
GL50803_0015094_t1	unspecified product	+	GATGCGG[A(G)ACCTTCTTTATATACCCACA]GTTGAACCCTTGCGCCCGATATTCTAGTAATTTGCTCGCGCAAAAA	22	-4.30118	1
GL50803_005911_t1	unspecified product	-	AGATTTGGCTGGTTCGTCAGCTTTTCAAAAA[T(G)TACACCCCCATTTACTCTCA]GCCCAGTTTACTCTTCGTTTCA	22	-4.30345	1
GL50803_0033030_t1	Nar1	-	CACCAGGTCGCGAATTTGTAGTGCTAAGTTTAAG[T(G)CACTTTTTACCTTCATTTAC]GTTCAAGTCATCATTGCGT	22	-4.30623	1
GL50803_008978_t1	4-alpha-glucanotransferase	+	AGCTTAAATGCTTTTTAATGTAAAA[T(G)TCATTTATTTTTCCACTACA]GCTACTCTACAAAGCTGGAAGAAAAACA	22	-4.30645	1
GL50803_006887_t1	unspecified product	-	ACTTTAAAATTTGGTTCACAAATAATCATCGTAAGGGGAAGCATCGTACG[C(G)CCATCATCCACATCATCATC]GTA	22	-4.31364	1
GL50803_0016077_t1	unspecified product	-	CCCTCCTGAGTTTTTGATTTTAAGTAGATAAGTAGAAATCGCGCAAGATACTGG[TCCCTTATTTACTCACTCTTT]	21	-4.20126	0
GL50803_004578_t1	unspecified product	-	TTTAAAATCATCTCCATGCGAGTCGCTGCGCTCCCAGCAG[ATACTATTCCCTATTCCTTTC]GGTTAATAGAAGCC	21	-4.20386	0
GL50803_007728_t1	Ankyrin repeat protein 1	+	TTCTGTTGTGTTTACCAGTGTTTTTAGTCCTTTGCAGTCCTTTGTAA[CTCATCCTATCCACTTATTTC]AAGATTT	21	-4.20569	0
GL50803_0027035_t1	unspecified product	-	GCGGACGGTGTCCGTGCGGTCAATTTTCGTTGG[TCCATTCACTCCTATATCTCC]GGACGCTTCACCGCGCCAGGA	21	-4.20598	0
GL50803_0017189_t1	unspecified product	-	CAAAAGGGCGATTTTTGAA[TTTTTACCATTCACTCCTACT]GAACGATAGTCGATAACGACCGGCGGTCGCCTTCG	21	-4.20743	0
GL50803_009826_t1	unspecified product	+	GAAACAGTGACATGAAAAGGTAGATTTCTGGTAGGATGAAAAG[CTTCTTTCCATTTACATTATC]AAATTACAGAA	21	-4.20812	0
GL50803_0015392_t1	Replication factor C, subunit 1	-	TGTTTTTTGGG[CCTTTC(AA)CCACACCCTCCTT]GGTGCAGACACATATAAAAGACACAGTGCAACCACTGCTCCGT	21	-4.22462	1
GL50803_0017083_t1	unspecified product	+	[TTCTCTTTTTT(AA)CTATTTTT]AAGAAATTAAGGAGAGAGGGGAGATTGTCAGTTTCAGAGCTAAAGATCGACTCG	21	-4.22524	1
GL50803_0014014_t1	Kinase	+	ATTTTTCAGGG[CTTCTCTTCTTTTC(AA)TCACA]GACAAGCTAAGACGCAGCGTAATCAATCTGACTTTGAAGACGC	21	-4.22569	1
GL50803_005710_t1	unspecified product	-	AACTCTTGTAGTACTTGTATGATGGTTGCTTCTTTTATTTTTCAGGG[CTTCTCTTCTTTTC(AA)TCACA]GACAAGC	21	-4.22569	1
GL50803_007046_t1	unspecified product	-	TGGATCTTGTAGTGTTGTATTTTTAAAA[TCCCCTTCTCATCATTTT(AA)T]GCCACTTTCAATTTTAATTTCAACTT	21	-4.22767	1
GL50803_0033166_t1	26S proteasome non-ATPase regulatory subunit 2	-	TTTTTTAAATTTGTTCACTCG[CTTTTATTTTCTCTTC(AA)CAT]GGTGCCTCGAATTACCTCCAGGACGTTGGAGTT	21	-4.22783	1
GL50803_0011556_t1	unspecified product	+	TGCTTGGCGTGTATGTGTGTATG[TTCCTCCTTTACTC(AA)TACTT]GGGCCGAAAATGAAAACCGGCCTGGGCGATA	21	-4.22786	1
GL50803_0014856_t1	Signal recognition particle receptor	+	GACGTCGGATCATAGAAGTGAGAGATATCAAACGACTCTCG[CATCCCTT(AA)TCTTTTATCTT]GTTAAGCTCAAAA	21	-4.22869	1
GL50803_0022543_t1	unspecified product	-	[TTTTTCTATTCCACTTC(AA)TT]AATTGCTCTGCCAATTTTGGTAATTATCCACGGTCGGACAGAATTGTGAAAAAT	21	-4.22971	1
GL50803_008949_t1	Ankyrin repeat protein 1	-	GCCGCCAAGCTCTTGTGCACCTTAAGCTTTTTGCTTTGCAGAACCTTTGGATGG[ATCATTCACTTTTC(AA)CCCTT]	21	-4.22993	1
GL50803_0016114_t1	Ribosomal protein L36e	+	GTCGAAGTAGCGGG[TTTTATTTTCC(AA)TCCATTTT]AAATTCATTTCAATTCCTGATTTAGAAGGAGCGGTGTGGT	21	-4.231	1
GL50803_008657_t1	C2HC-type zinc-finger domain-containing protein	-	TGCCTGCCACCCTTGCTGCGCCTAGGCCCCAAGGTGTCGAAGTAGCGGG[TTTTATTTTCC(AA)TCCATTTT]AAATT	21	-4.231	1
GL50803_0091398_t1	Eukaryotic translation initiation factor 2 beta subunit	-	TTTTTAATTACTTGAAACCCGCTACTCCAACGGAGCCCAG[CCTTATC(AA)TCTCATCCCACC]GAAAAAGGAATTAG	21	-4.23119	1
GL50803_003290_t1	Ankyrin repeat protein 1	+	AGAAGCAAGGCGTTCAAGCAAGGCTTTGGCTGTTTCCTTGCGGTAGAGTAAA[CCATC(AA)TATTCTCCATTTTT]AA	21	-4.23338	1
GL50803_005810_t1	Pyridoxamine 5'-phosphate oxidase	-	TTTATAATCGTCTGTAGTGTAATTACTTGACAGCTTAAAATACAGAGTTAGG[TCTATCTTTATTC(AA)TCTACT]GT	21	-4.23383	1
GL50803_002362_t1	unspecified product	-	TACATTTTAAAA[CTCTCTTATTTTATATC(AA)CC]AAGAGAGCCAGCCTTACAATTCTGAGTAGCAAATCTAACGGC	21	-4.23386	1
GL50803_0017081_t1	unspecified product	+	[TTCTCTATCCAT(AA)TCACTTT]GCTTGTTGTTTTCCAGATTTTATTTTTTGCCGGCGAGAGCTGCGATTTACAGCC	21	-4.23419	1
GL50803_0012105_t1	unspecified product	-	CCACTTCTACCCAGCGAAGATGCAGCAGATTTTTGGATTTTCAGTAGCTTTTGG[CC(AA)CTTTTCACTTTTCATAT]	21	-4.23507	1
GL50803_0016406_t1	Chaperone protein DnaJ subfamily C	-	[CTTTATATTTATTT(AA)TTCTC]GAAAGCAGATTGTAGTAGTTAGACTAAGCTTACTGGTTGAATCAACTGCATAGT	21	-4.23712	1
GL50803_0016293_t1	unspecified product	+	ATGTGTGCAGTTCAGGGTAAA[TCATATTTTC(AA)TTCCTTATC]AACATGTGGAACGAACCTAAAAGAAAACGAATT	21	-4.23738	1
GL50803_0016722_t1	Xaa-Pro dipeptidase	+	CAAGAGGATGCATGGAGATGAGCCTCG[ACCCTATCCATTTAT(AA)TTTT]AAAGATCCGTCCATGCTTGTCAAAGTA	21	-4.23874	1
GL50803_0010145_t1	Tubulin specific chaperone D	-	GGACTCTGCAGAATAAACAAA[CTC(AA)TATTTCATTTCACCAT]GTCATATTAAAATGAGTGACATCATGTGACGGC	21	-4.23993	1
GL50803_0015126_t1	Derlin-like protein	+	ACAAA[CTC(AA)TATTTCATTTCACCAT]GTCATATTAAAATGAGTGACATCATGTGACGGCAAGGAATCAAAAACAG	21	-4.23993	1
GL50803_0021088_t1	unspecified product	-	TCAAATCTCAACCTTTTATAG[TTTACATACACCTC(AA)CCCTC]AATCAAAGATTTCTAGAAGAGACGGGGCCATGC	21	-4.24274	1
GL50803_0086520_t1	unspecified product	-	TTTTTCCATGCCCTCGTAACCAAGGGGTCCAATGGGTAGCAAAGGTCGAG[TTTACTTATCAC(AA)CTTTCTA]GAAG	21	-4.2449	1
GL50803_0016795_t1	Vacuolar protein sorting 4b	-	TTTTTTTCTAACTTGATTGTCCCTATAATTAGGTATGTGAAAAG[TATTACTTCC(AA)TTTCCCACA]GCCTTTGATA	21	-4.24512	1
GL50803_006367_t1	unspecified product	-	TTATTTCACTTTTGCCCAGTTCGTTAAA[TTTTACCTTTTATATT(AA)TAT]GGCCACTCAGCAGACGAAGGTTGGGC	21	-4.24607	1
GL50803_0011039_t1	Actin related protein	+	ATATATTCCCGATGATGGGGTGTCCGCGTTTAAAATTTCTCCCCAGGG[CTCTTTCTCTCCA(G)TCTTTCT]GACTCC	21	-4.25048	1
GL50803_00113741_t1	Sulfatase	-	TTTTAATTAAA[TAT(AA)TCCATATACTATCTTT]GACGTGTACTTGATCAAAAGGCAAATTCAAAATAAATATTTTT	21	-4.25162	1
GL50803_0021234_t1	unspecified product	+	[TACTTT(AA)TTCATTACACTAT]GGCATAATAACCGTTTCCACTCTTCAGTCCCTACCTCAAGTGGCCTAGCACTAA	21	-4.25374	1
GL50803_0010783_t1	3-mercaptopyruvate sulfurtransferase/Thiosulfate sulfurtransferase	-	GAACTTTTTCATTCGACATAA[TTTATTAT(AA)CATATTTTATC]AATCTTTGCCATTTAGTAAATTGACAATTGCTT	21	-4.25379	1
GL50803_00t0041_t1	tRNA-Val	+	TTAGAAGGCGTAGTACTGCCAAATCTGCCCTCTGAA[CATCCTATATACCCAT(AA)CAT]GTCCTTGCCCGCGCTGAG	21	-4.25529	1
GL50803_007653_t1	Kinase, NEK	-	[CC(G)CTTCTTTCTCTTCTCTCT]AAAGTCTTCTCTCTAAAGCGTTTTTAAAATTCCAATACTTCGTTTGACGATTAA	21	-4.2559	1
GL50803_005272_t1	Methyltransferase domain-containing protein	-	TTTATTAAAAGGAATGCCCCACATAA[TCCTTCCCTCCCTCA(G)CTCTT]GCAAAACGCTCACCAAGACCGAAGACAT	21	-4.25602	1
GL50803_005158_t1	Transcription factor TFIIS	+	CGAACCAAGTAATTCCTGGCTCTGCTCGTCCATAGCTTTG[TCTTCCTTCCTCCTTCCC(G)CT]AATAAATTAATTTT	21	-4.25683	1
GL50803_0033989_t1	unspecified product	+	CATGCCCCTCG[ACTCTCT(G)TTCTTCCTTCTTC]GCGGCTGGCTTCTTTGTGGAGGCTGGAGGCATTTTCTATTAAA	21	-4.25762	1
GL50803_0016266_t1	unspecified product	+	TCTGATG[CTTTTTCTTACCCT(G)TTTCTT]GTTGTTATTTCAGAATATTGGCGAATAATAAAAGCAATTAAAATTAA	21	-4.26162	1
GL50803_008405_t1	Zinc-finger of a C2HC-type domain-containing protein	-	GACCTCTGATG[CTTTTTCTTACCCT(G)TTTCTT]GTTGTTATTTCAGAATATTGGCGAATAATAAAAGCAATTAAAA	21	-4.26162	1
GL50803_007562_t1	ADP-ribosylation factor	+	AGGCTTTTCATCCAATAAGACCTTTGTTATG[CCTTCCTCTTTCCTT(G)CTCAT]AACTTAAAAAATTATAAAATATT	21	-4.2626	1
GL50803_0012224_t1	unspecified product	+	[ACTTTTTCTTC(G)ACTTCTTCT]GTGCAATAAAAGTTAAAATTAATGCGGCTAATTGAAAGTAATACTGAATCAAAA	21	-4.26321	1
GL50803_0032041_t1	unspecified product	+	TGCAAAGAACATGATTGGACTGAACGACTGATCCGTGG[TCACCCCTCCTCCT(G)CCTTTT]GTGCTGTCTTGTGAAT	21	-4.2634	1
GL50803_0017482_t1	TCP-1 chaperonin subunit delta	+	GGATAATGTAAACTCCTGG[TCAC(G)CTTCCTTCCTCCTCCT]AAGATTTGATGAAATGATGAAATATAAAAAATAAA	21	-4.2636	1
GL50803_0028635_t1	unspecified product	+	TCCGTGTAGCACTAGGCAGTGTAAATTTCCTTGCAGTTTAAATTTTACTCGG[ACCCTCCA(G)TCATCTTCCTTC]AA	21	-4.2639	1
GL50803_0014583_t1	unspecified product	+	TGTCATCTCATCGG[TCTTCTTCT(G)CCTCCTTTATT]GACTGCCTGGATGACTAGTTTTTACAAAATTCAAAGTTGC	21	-4.2654	1
GL50803_007876_t1	unspecified product	+	TTCTAGTAGCAGGATGGATATGCAAAATAAAAA[CCCT(G)TCCTCTTTCCCCTATA]GAGCTTGTTCTTCGACCGTAG	21	-4.26567	1
GL50803_0034023_t1	unspecified product	-	[TTTCTCCT(G)CACCCTTCTTTT]GGCTCAAGTTAGTTTTTTCGGTTCAGGTTCACAGTACAGTATGACTATCGTTAA	21	-4.26571	1
GL50803_0015589_t1	unspecified product	-	GCATGGGAGTCCGAGCTTATGCTTTTTATTAAACGTACAGATATCGACCTCTG[CTCCTCTTTCCA(G)TACTCTAT]G	21	-4.26574	1
GL50803_007524_t1	unspecified product	-	TTTTGACGG[CCTATTCCCTCTTC(G)TCTACT]AACGTTCGCAGGGTCCGCACCAGTGGATGTTGCCAAGGGAAAGAA	21	-4.2659	1
GL50803_00137693_t1	unspecified product	+	AGGAGCACTAATGTCGCACCGTGTAAA[TCTT(G)TCTCCTTACTATTCCT]GTTACTCACCAAAATCTTGGTTTGAGC	21	-4.26688	1
GL50803_0013330_t1	unspecified product	+	GGCATTCATGGAAGTATGCTGTAGCTG[CTCACCCCTCT(G)CCACCTTTT]GACTCGACCTGTAAATTTGAACGATTG	21	-4.26833	1
GL50803_0017284_t1	Ankyrin repeat protein 1	+	AATGG[CCCCCTCTAT(G)ATTACTTTCT]GGAGACTTTAGGGTAAATGCAACTAAAATTTCGAGACAATCATTTCTCC	21	-4.26843	1
GL50803_0017566_t1	Kinase, CAMK CAMKL	-	TTTAAAATTATTTTTGCAGCCGGATTCCGGGGTCGG[CACA(G)ACCCTACCCCTCCCCT]GCTACATGCGTCTCCTGC	21	-4.26888	1
GL50803_003636_t1	unspecified product	-	TATTTTCTAGTTTTCCAGATAACTGCTCAGTCATCGGAACTGTCG[CTTTTCTCCAT(G)TTTACCTTC]GCGCGTGTT	21	-4.26888	1
GL50803_002973_t1	unspecified product	-	AGAGATTTACACACAGAA[TTTTTACA(G)CTCTTCCTTTTT]GGTGCTGGTAGCGTTAATTGTAGTTTTGTTGGCCGT	21	-4.26938	1
GL50803_0014791_t1	High cysteine membrane protein	-	ACCCACTGAAAGAGGCCTTTACTCGACTAGAACCTGTGCCCACTAAGAGG[TTTCTTCATCTCT(G)ACACTCT]AATA	21	-4.26995	1
GL50803_0013210_t1	unspecified product	+	TTCGAGACACAGACCCCAAAAA[TTTACTTCCTTACCA(G)TTTCT]GTGGATCGTTGACGGAGCAGCCCGACAAACTC	21	-4.27	1
GL50803_004558_t1	putative Deoxyguanosine kinase/deoxyadenosine kinase subunit	+	TTTTTGCAG[CCATTTCCCTTTTT(G)CCTACT]AACCTTCGCGTCTTACGAGCCTCCGTTCTACATCGTAAAAAATAA	21	-4.27048	1
GL50803_0014785_t1	Socius	+	CAGGCGTTGCTCTGATTCCTGACCGTG[CTACAT(G)TTCATCTCTTCTCT]GATCCAGCGGCTTCAAAAAAGGGTTTC	21	-4.27052	1
GL50803_008848_t1	RNA recognition motif-containing protein	+	ACGACTCACCAGCCTGGCTCCACACTCACCGTATCCAGTGACCTCAAG[ATA(G)ACCTCCTCCCATATCCT]GCCGAA	21	-4.27055	1
GL50803_0023552_t1	unspecified product	+	GGAGTTAACTGCTCTATTTCCCCATAGCTTCCATTGGCTATGGCGCCAAA[CCACTCCC(G)ATTCCCCATTTT]AAAA	21	-4.27129	1
GL50803_004064_t1	unspecified product	-	CGG[ATTCTTCTTTATTTTTCC(G)AT]GCCCTACTAGCAGCTCTGCTAGTGCCGTCACAACCTGCTCTACTGTCTCTC	21	-4.27181	1
GL50803_0040014_t1	Ankyrin repeat protein 1	+	GTCCATCAACGATGCGG[CA(G)CCACCCTTCCTACCCTTT]GCTTCCCGAGAGAAAATTCAAAAATACAACAATTCGC	21	-4.27226	1
GL50803_008048_t1	unspecified product	-	ACTTTTGCTTCCAACTGAAAACCTTTTACACTAAAACAGTTAG[TCACCTTTCTTACTC(G)ACTCT]GCCTTTCCCTT	21	-4.2726	1
GL50803_0038517_t1	putative Spindle pole protein	+	TCCGTCCCCTATCGACTTTGCTACTG[TCCTCTATCCTTT(G)CATTCTC]GCAATTCACACTAAAGTGTAAATTTTGG	21	-4.27267	1
GL50803_008464_t1	unspecified product	+	GAAGCTTATTTCAAGAGTCTACAGATTGCAGTAATTGCAGTAA[TTCATTTTTCTACTA(G)ACTCT]GGCTTTATTTC	21	-4.27305	1
GL50803_009698_t1	Riboflavin kinase	-	AA[TTCTATCCTTTACTC(G)CTTCT]GTTGTATTCTGTTATGTATTTGTAATATAAAGTAAAATGTCCAATTTTAATT	21	-4.2731	1
GL50803_0013215_t1	Kinase, NEK	-	TTTTATGATGATGTTTACTTTTAAATTGTGCTCAGGTCTTAATCTTTTTG[ACTTTTTTA(G)ATTTCTTCTTA]GAGT	21	-4.27355	1
GL50803_0016722_t1	Xaa-Pro dipeptidase	-	TACTTTGACAAGCATGGACGGATCTTTAAAATTATAAATGGATAGGGTCGAGG[CTCATCTCCAT(G)CATCCTCTT]G	21	-4.27381	1
GL50803_0015383_t1	Peroxiredoxin 1	-	TTTTATTGGGCCTTTTTCGTGTAAA[TTACTTCCA(G)CTTCATTCTTT]AACACGATACTGCATCTGCGCCTTCGTCT	21	-4.27429	1
GL50803_003465_t1	unspecified product	+	ATAAGCGCTGTGTAGATATTGCTGG[ACATA(G)TTCTTTCCACTTTTT]GAAATGAAAATACCGACTATCTGGTTGTT	21	-4.27431	1
GL50803_0015472_t1	Vacuolar protein sorting 46a	-	TTTTTTGCCGGACAATCAGTACGAAATATCGAA[TCCTTT(G)ATTATTTACCCTTT]GAAGTAATTTTCTAGGCATAG	21	-4.27469	1
GL50803_004984_t1	unspecified product	-	[TTTATTTTCCCTTCCTC(G)CAT]GCCTCTGCGTCTACTATGGGTGCGACCCTAATAAAAAACTCCCTCCATGGATGC	21	-4.2754	1
GL50803_0012109_t1	Lysophosphatidylcholine acyltransferase/Lyso-PAF acetyltransferase	-	TACAATTATGAA[TCTTTTTATTCACCTTA(G)ATT]GTTCGTGCAGGCTAATTAGAAGAGCAATCGTAGCTTTTAACG	21	-4.27564	1
GL50803_00112681_t1	Vesicle-fusing ATPase	+	CCTGATGGATAGATG[TTCCATTCCACACCTTT(G)TCC]AATTTTACTAACGAACTTATTAAAAAACAGGGTTGTCAA	21	-4.27595	1
GL50803_00114776_t1	Vesicle-fusing ATPase	+	CCTGATGGATAGATG[TTCCATTCCACACCTTT(G)TCC]AATTTTACTGACGAACTTATTAAAAAACAGGGTTGTCAA	21	-4.27595	1
GL50803_006508_t1	unspecified product	+	GTCAGCTAGCCCGCTTTTAACCTTCAAAAAA[TCTTCC(G)CTTTTTCATATTTT]GACTTTCAAAAAATCACACCCAA	21	-4.27698	1
GL50803_008621_t1	Leucyl-tRNA synthetase	+	AAGGAATCCGCAAAGCAAACTCTTTGTCCATTG[TCTA(G)CTTTTTTTACACTTTT]GCTTAAGCCAAAAAAAATACC	21	-4.27755	1
GL50803_0039312_t1	Midasin	+	AACAACTAATTACATTGCTTTGCGGAAGCAAAG[CATCTCATCA(G)CATCCTCTCC]GAAGATTAATAATTGTTATTA	21	-4.27755	1
GL50803_0012999_t1	unspecified product	+	TCTCTCACTGCAG[CTTCTTCCA(G)CACCACTTTCA]GGAAAAGGTTATCAATCTTAGGGGATAAAAAACAATTGGCC	21	-4.2776	1
GL50803_00103855_t1	Vacuolar protein sorting 29	-	[TTTTATTTTTT(G)ACCCCTTTA]GATCAAGCTTTAGATCAGCGCGCTGCCCATCACGTGAAAGATATAATTATTTAC	21	-4.27781	1
GL50803_00113021_t1	putative Acetyl-CoA carboxylase/pyruvate carboxylase fusion protein	+	TGTAAATTGCTACCCATATACTTGTAGGTATAGTAGACGTTAGCAGCCGG[ATCTTTTTATTTTCT(G)ATATC]GAAC	21	-4.278	1
GL50803_0011363_t1	unspecified product	-	TTATATTTGAGTCTACGAA[CATTCCTTTCATTAT(G)TTTCC]GGTCACATGCTTCACATGTTAACCCTACTCTCGAG	21	-4.27807	1
GL50803_0024425_t1	PPPDE putative peptidase domain-containing protein	-	TTTTAAATTATGTGTGACTACAGCTACGAAG[TCTCCACTCATCTTACT(G)CTT]GGTAAGCTCCAGGTCATCAGAGC	21	-4.27807	1
GL50803_008620_t1	unspecified product	+	[TCTT(G)TCTTTATCTTATCTTA]GAACATAAGCAATAAACTTTAGGTTCTTGTTAAACTTTAGGCTAGCCTGGTCTT	21	-4.27807	1
GL50803_0094582_t1	Ornithine decarboxylase	+	CGAA[CATTCCTTTCATTAT(G)TTTCC]GGTCACATGCTTCACATGTTAACCCTACTCTCGAGTCATAAATAATTGAA	21	-4.27807	1
GL50803_0014048_t1	Microtubule binding protein EB1	-	CAAGCGTGAATTTAAATTTTGAG[CTTTTACTTAC(G)TTTCTACCC]AACTTAGCTCACGCATGCAAGACACAAGGGC	21	-4.27848	1
GL50803_005873_t1	unspecified product	+	CGTGAATTTAAATTTTGAG[CTTTTACTTAC(G)TTTCTACCC]AACTTAGCTCACGCATGCAAGACACAAGGGCTATA	21	-4.27848	1
GL50803_007620_t1	unspecified product	-	GATTTACTATAAAATGGATTCACCAGTTAGTTCTCAAAGAA[CCCACCTATTACTT(G)CTCTTC]AATGCCGCACTCG	21	-4.27864	1
GL50803_005012_t1	Rhodanese-like domain-containing protein	-	CTTATAATTTTATGGATTAGAAGGTGTAGGCTGTGTTGAGTGAA[CTCCATTTTAT(G)CTTACCTTT]GTTGCAGCGA	21	-4.27867	1
GL50803_0016050_t1	unspecified product	+	TTTAAAATGGCATGAAAACTGAGCATATTTTGTTTTAGCCAAATTTGGAA[TCCCTACTCCTTCT(G)CACTTA]GAGG	21	-4.27931	1
GL50803_004078_t1	Zinc finger domain-containing protein	-	CGAAAAGGGCTGCG[CC(G)TTTACTACCTTTTTTATT]AAAGCACGGCAAATACCCCGTTCCCTGCGCCCCTGCGAGT	21	-4.27957	1
GL50803_0086855_t1	Ankyrin repeat protein 1	+	AAAGTGGCTTCGCAGACCACTCTTCGTTCAATATTAAAATTCTGAG[ATTTACTACCACCCTTT(G)TTT]GTCACTCC	21	-4.27964	1
GL50803_0010422_t1	unspecified product	-	TGGTTGGAATTTAGGTCCCGGGCTTAGGAATTTAGATCTTGGAA[CTTTTCA(G)CATTCCATATTTT]AATTTATTTG	21	-4.27976	1
GL50803_0014934_t1	Kinase, NEK	-	TTCCGTATTCGCGTTTTTTAG[ATTTC(G)TTCACTTCCCATATT]AATGTTACAAGAAACTCCGACCACAACTCACTC	21	-4.28002	1
GL50803_0017036_t1	SET domain-containing protein	+	[TCCCTTTTATCTATT(G)CTCTA]GCGCGCCGAGAGATTTCAAAGAACTACTGATTAGACAAACAAAGTAATTTTGCA	21	-4.28088	1
GL50803_00137752_t1	VSP	-	TGAAGCTAGCCGTTTAACAA[TCTCATATTCCTATA(G)TATCT]GTATTCAAACCACAGACAAATAATAGTGTCAGCT	21	-4.28121	1
GL50803_00114751_t1	unspecified product	+	[TCATATCCAC(G)CTTTCTCCTC]AACGCAAAATCTAAAAAGCTGATTTTTTCTTTTGGCACTCGTCCCAAAACACTC	21	-4.28124	1
GL50803_007390_t1	tRNA-dihydrouridine synthase 2	+	AACTAGCTGGTGCTTTTAAGCAGTCCACGTGG[CTCATTACTCCTTACTAT(G)TC]GAGAGACCCAAAACACAAATAA	21	-4.28126	1
GL50803_00115797_t1	VSP with INR	-	TAAAA[TCCTTCTCA(G)CTCACTTATAC]GGGTAAGAATCTTCTTAATAATCTCAAGCACCCAAGCCTAAGAATCTGG	21	-4.28171	1
GL50803_00d115797_t1	VSP with INR	-	TAAAA[TCCTTCTCA(G)CTCACTTATAC]GGGTAAGAATCTTCTTAATAATCTCAAGCACCCAAGCCTAAGAATCTGG	21	-4.28171	1
GL50803_00137745_t1	SMC3-like protein	+	[TTTCCTCT(G)TCTACATCTACA]GCGGGCGACATTGCCTCAGTCCCGATGAAAAAACAAGCCGAGAGCCAAATTTTC	21	-4.28188	1
GL50803_0017242_t1	unspecified product	+	G[TCCTTTATTATTCCACC(G)CTT]GTGTAATTTTTAATGAAATATTTCGCTAAAATGTGCGTCTATTGTAACATTCC	21	-4.28231	1
GL50803_004039_t1	Leucine-rich repeat protein	-	GAAG[TCCTTTATTATTCCACC(G)CTT]GTGTAATTTTTAATGAAATATTTCGCTAAAATGTGCGTCTATTGTAACAT	21	-4.28231	1
GL50803_0014651_t1	Glucosamine 6-phosphate N-acetyltransferase	+	CTGAGACGAGGCGGGAAAAGGTAATATG[TCT(G)CACATTTTTTATCCTTC]GCCTTTGGAGAATTTTGCAGAGAGGG	21	-4.28257	1
GL50803_00112312_t1	Elongation factor 1-alpha	+	TTTGAGGACGAGAATAAAATGCAATAATAATCTATTTTAAA[TT(G)ACTTTACATTTCACTTTT]AAAAGGTCCCCGA	21	-4.28276	1
GL50803_0017413_t1	Cell division control protein CDC19	-	GGTTTTTAATTG[ACTA(G)CCCCATTTACTTCACC]GATCTGGCCTAAACCTTTTAGTCACTTGCACAGAGGGGGAAC	21	-4.2834	1
GL50803_0016860_t1	unspecified product	-	[TATCTTTATATTTCT(G)CCCTC]GTCTGGCGAACGTGCCGTGCATACTAGCTGCAATGGATCTCAGGCTGAACAGTT	21	-4.28379	1
GL50803_0095290_t1	unspecified product	-	GTAGACGTGAAAGAATTTACTTTGGGAATCAAGCGCGTTCTATGGTGG[CTCCTCTCTCTACCTCATC(G)A]GCACAT	21	-4.28419	1
GL50803_00112408_t1	Nuclear pore complex subunit	-	[TCTCTT(G)TTTTACATATTCCA]GAATTTATTATTGCAATTTCAAGCAAAATTGCGTTTGTAGCTAATACAAAAACC	21	-4.28429	1
GL50803_0032801_t1	unspecified product	+	GAACTCCGGTAGCGTTGAACGGCCGG[TTTATCATT(G)TCCATTCTATC]GAAATTGAAACTGAAAGACAAATTCCAT	21	-4.2844	1
GL50803_0013427_t1	Ankyrin repeat protein 1	-	GG[ATTTACCT(G)CTTTATTTACTT]GCTTTTCCCCAGCCCTCCCAATTTCTTTAGGTTCAGCGAACTGCCCGCCTGA	21	-4.28445	1
GL50803_0019364_t1	unspecified product	-	TTTAAGATGATTATAGAATGATCCGGGAACCCCTCCTGCAACGAAAG[CTTA(G)CCATCCTATTTATCCA]GGGGGCA	21	-4.28464	1
GL50803_0021321_t1	High cysteine membrane protein Group 5	-	[TTTA(G)ATTCTATACATTTTTC]GTGTGCATGGTGAAAAAGCGCAATAGCCTGTAACGTTATTAGCGTCCTGCCCTT	21	-4.28464	1
GL50803_00113304_t1	VSP	+	ATAGTATGATCAGGTAGAGTGCTTTAGCTTTGG[ATATCTTATTCTT(G)TCCATAT]AATAAGCTAAGAAGGGCTTCA	21	-4.28481	1
GL50803_00d113304_t1	VSP	+	ATAGTATGATCAGGTAGAGTGCTTTAGCTTTGG[ATATCTTATTCTT(G)TCCATAT]AATAAGCTAAGAAGGGCTTCA	21	-4.28481	1
GL50803_0012231_t1	unspecified product	+	TAATGCCATCCAAGGCCTCCTTCTTGG[CCTCTATTATTCTATTCA(G)CA]GATCTTCCATTAGAATCGATTTTTTCA	21	-4.2854	1
GL50803_0017134_t1	unspecified product	-	GATTTTTGCACAGAGCCGCCGCCGGCGTATTTACTCCGAGTCGTTGACATATTG[CACCTCCACCTTATCCTT(G)CA]	21	-4.28552	1
GL50803_008208_t1	Adenoside deaminase/Cytosine deaminase	-	GAAGACAGCTTCTCGAGAATTTTTCATCGTTTACTCTCTG[TTTACTCACC(G)TTCACTCATC]GTTTACTCTGGCGG	21	-4.28579	1
GL50803_0015603_t1	unspecified product	+	ACCTTGACGACAGCTTTACCCTGTAGGACATGGCGCTAGG[TCTTTTATT(G)CACACATCTCT]GCACCAAAAAATTA	21	-4.28593	1
GL50803_0014456_t1	Low molecular weight protein-tyrosine-phosphatase	+	AATTTGATTTACATTGTTGAAGTGTGATAAATTCACATCTTTGTG[T(G)ATATTTTCCCTTTCCCCCC]AAGCAGACC	21	-4.28612	1
GL50803_004084_t1	Hop1	+	TCGTG[TACATTTATTTTCC(G)ATTCCC]GGCGCCGTACCCTCCGCAGGGAACGGCCAGCCGAAATTAGAAACTAGCA	21	-4.28629	1
GL50803_0094003_t1	High cysteine membrane protein	-	[A(G)ATCTTTTTATTTTCTATCT]AAAAAGAGTATGCGAAACACAGGTTTGCACTTGTATTAGTGCATTCGCATTAGT	21	-4.2866	1
GL50803_006060_t1	unspecified product	-	AAGGAAGG[CTTTTTATTTCACTATAT(G)AT]GTACTCTGTGTTGACGCGCATACATTTGAGAGCAGCAATCTGTTGA	21	-4.28679	1
GL50803_0094510_t1	Tenascin-like protein	+	TGTTAACGG[ATACTATATACCCTCCC(G)CCT]GTAGCTTTTCCGAAAACCAAGTGTTGCTGAGATTCGTCGTGAGCA	21	-4.28712	1
GL50803_00137688_t1	putative DNA polymerase	-	[TTAC(G)TCATTTTATTTTCTCA]GAACAGATTCCACTTTCAAATGGTTGGTGTGAGTGGGGAAAATAAATAATGAAC	21	-4.28755	1
GL50803_0014071_t1	unspecified product	+	AAATCACGGGTTGCTAGGACTTTTTTCCCCACATGCAATGCAATTTAATATG[ATTACT(G)TCATCCATTTTTTA]GT	21	-4.28764	1
GL50803_007909_t1	Amino acid transporter family	-	ACTTTTTATACTTTAGCTCAACACTTAAAAGTAGCAAAAGACAACCGATAGCTG[ATTTACTATCCTA(G)TTTACTA]	21	-4.28817	1
GL50803_004255_t1	ATP-dependent NAD(P)H-hydrate dehydratase	-	TTTAAAATTCTCATGACAG[ACTTACA(G)TCCTTTTACCATA]GCTCGGTTCAGCCCAAAGGTGGAGACATTGTTGTT	21	-4.28836	1
GL50803_008711_t1	DHHC palmitoyltransferase	+	CACTTACCTTGGTTCCAGATAGGCTCTAACG[ACT(G)CCTACTTACCACCCATT]AAATGTTAAAGAATGGTAGTAAA	21	-4.2884	1
GL50803_0016687_t1	Zinc finger, C3HC4 type (RING finger) domain-containing protein	-	CTGAACGGGACTTTTTCTCTATTTGCAATTTCAATTTAAAATGCTTCTCCG[AC(G)TTTATTATCCCTATACTC]GTC	21	-4.28933	1
GL50803_0019667_t1	unspecified product	+	ATTTGCAATTTCAATTTAAAATGCTTCTCCG[AC(G)TTTATTATCCCTATACTC]GTCAATATAGTGTAAATAAGAAA	21	-4.28933	1
GL50803_0040793_t1	unspecified product	+	TCATGGCCACAAGAGAGCGTGCATTCTCAAGTTGCAGCTGTACGCCCTGATAGG[TATTATTCATTTTTATC(G)TTT]	21	-4.2909	1
GL50803_00115066_t1	High cysteine membrane protein VSP-like	+	TAGCCTGTAAACAAAACCTCTACGCCTGTATTTTGTTAA[TTTTTATCCTATTATTTC(G)CA]GGTTCATATATTTAA	21	-4.29136	1
GL50803_0014843_t1	Chaperone protein dnaJ	-	CAGCGGAGGGCAGTGAATTATGAGTTGTTTTTAAGATAAAAATGACGTTAGAAG[AC(G)ACATTTACTCCTTATCTA]	21	-4.2924	1
GL50803_0011297_t1	unspecified product	-	AGCAAAAGAAAAACGTCTTG[ACTATTTATTTTTTATT(G)TAC]GGACAATTATCAACAGTAGTGGAAACAAGAGACA	21	-4.29243	1
GL50803_007680_t1	Ankyrin repeat protein 1	+	TAGGACCGAGTAAGCCTCCTATCTAGCAAAAATTTACAATTCTG[TCCTTTTTA(G)CACATTTATAC]AAATCCCTGA	21	-4.29248	1
GL50803_00113304_t1	VSP	-	TGAAGCCCTTCTTAGCTTATTATATGGACAAGAATAAGATATCCAAAGCTAAAG[CACTCTACCT(G)ATCATACTAT]	21	-4.29252	1
GL50803_00d113304_t1	VSP	-	TGAAGCCCTTCTTAGCTTATTATATGGACAAGAATAAGATATCCAAAGCTAAAG[CACTCTACCT(G)ATCATACTAT]	21	-4.29252	1
GL50803_0012657_t1	unspecified product	-	[CACTACCTACA(G)ACTCCACCA]GTATCTCTCTAACCCGAAGCTGAGAAGGTTGTAGGTGGGTAAGCGAGATTTTTT	21	-4.29305	1
GL50803_0013996_t1	Alpha-15 giardin	-	AGAGTTTTTTGCTTGACTGGAGACTGTGACTTCCCACACATTTACTGACTGCTG[ACTACTTTTACTA(G)ATTACTA]	21	-4.29312	1
GL50803_0024603_t1	putative Lecithin-cholesterol acyl transferase	-	GTATTAAACTTTTTATCAACG[ATATCCAT(G)TACTACATTTTC]AACTTCATATGAAATCCAAAGATAGATATAAGC	21	-4.29367	1
GL50803_008559_t1	Vacuolar ATP synthase 16 kDa proteolipid subunit	-	CGACTTTTAATTTTCCACCTTTCCACTATGCG[TT(G)TCACATATTCCATTTTAC]GATGCGTAACTGGTGCTTGGCA	21	-4.29379	1
GL50803_0032668_t1	unspecified product	+	TTAGATCAGCTATTAAAATTAGTTAAAAG[TA(G)TTCATCTACACTTCTATA]GATTGAGCATTTGGTCGTTGAGATC	21	-4.29419	1
GL50803_007126_t1	Lysophospholipid acyltransferase	-	TTACAACCAAATTTTGAGAGTTAGTGTTATTG[ACATACACTTTCT(G)CTACACT]AAAGTGCTTCTAAGTACAGGAA	21	-4.29512	1
GL50803_0089845_t1	Ankyrin repeat protein 2	+	[ATTATA(G)CATTATCCATCTAT]GGAAGCTGTGGTAGTGTCTACTGAATTGAAGAAGCCCGATTCATTAAATTTTAA	21	-4.29619	1
GL50803_0011341_t1	unspecified product	-	GCGCTTAATTTTTCTGCGACATCAATCTTCCAACTTAATTTACAAAGG[ACCTATTT(G)CCTACACCATAT]GGAACA	21	-4.29629	1
GL50803_0010901_t1	unspecified product	+	[TTACATATTTTAC(G)CTTATCT]AATAGGTAAGCACTGCTAGGTTCGGCTGAGCTGCTTCCTGGACTGAAACCAAAA	21	-4.29667	1
GL50803_00t0003_t1	tRNA-Leu	-	GCGCCCGCGCACACACACCAGACACGCACTTTCTGG[C(G)TACTCTTATTTTTCACTCT]GTCAGAGATTGTGTGTTT	21	-4.29717	1
GL50803_0036783_t1	Kinase, NEK	-	AAAGGCTTTTTCAATCTTAAAACAGGTTGCACTACAGCGCTTG[TATACATTCACTCCACTC(G)CC]GCACTATTACG	21	-4.29743	1
GL50803_0014200_t1	Molybdenum cofactor sulfurase	+	TTGCTCTCCGCCACTCTTGGCGATTACTAAGGGTTGCTGGGG[T(G)ATCACACATTTTCCTTCCT]AATTTGCGTTCT	21	-4.29836	1
GL50803_0061549_t1	Ankyrin repeat protein 1	-	AATATGCAGCAGCTGTTGATCGATTGCTGCCACAAGGCGTTTTCAAAACAAA[TATTTTATT(G)ATTTACCACAT]GT	21	-4.29917	1
GL50803_004631_t1	putative undecaprenyl diphosphate synthase	-	TTCAGCAAGTCGCGTGTCCAGTCCAGAACGGGTTTTTCATAAA[TATTTCCCCATCATCTCCT(G)C]AACATAGGGTC	21	-4.30019	1
GL50803_003099_t1	Cathepsin L-like protease	-	TATGGTTCTTTTAAA[TATTATTTTC(G)TTATTTACAC]AATTCCTATTTTCGTTGTTTCCGCTCAGTTTTTTCACGC	21	-4.30064	1
GL50803_0016369_t1	unspecified product	+	GGCATCGTTCTCTAGCCGGTCGG[CCTACCATCTATACCACTA(G)T]GTCCTGCAGTAGTCTGATTGGTACTGGGTGT	21	-4.30381	1
GL50803_00101948_t1	unspecified product	+	TCGG[ACATATCTCTCTACACCTA(G)A]GCACCTTCTGGCAACTTTTTTTTCAATCGCTCGGGCCAGTTGAACTTCTT	21	-4.30398	1
GL50803_0010943_t1	Transmembrane domain-containing protein	-	CCTTCGCCATGGCTTTTTCTGCGGTAGCAGTAAGTAGCTACAGCTAGCTGG[TCATTCTACACTTACCCCC(G)C]AAA	21	-4.30798	1
GL50803_0014998_t1	RNA polymerase III transcription factor subunit	-	TTTCTGCGGCTTGGGCAGCCCAAGGCCGAGGACATGAAAAA[C(G)CCCACTCTTATTTACACTC]AACAAGCATGCCA	21	-4.30929	1
GL50803_0050143_t1	VSP AS8	+	CTGTGGGG[T(G)CACATTATCCTCACTCACC]GTGTAACTACGTCGCCTGGTGTTGCGTGCTCTATGGGCTGCCGGCA	21	-4.31307	1
GL50803_0016272_t1	Kinase, NEK	-	TTTTTTGATTTAG[C(G)CATTTACTTCATTTTACAC]GAGCCAGCGGAGGCAGGGACACCCTTGCGCTTCCACTTATG	21	-4.31995	1
GL50803_0010843_t1	Serine carboxypeptidase	+	GCCAGACATGGAAATCTGCTGTCTTCTGCTTAA[TTCTTCTTCCTTCTCCTTTC]AAAAAATAAAATTCAGCGATAA	20	-4.18077	0
GL50803_0015303_t1	Transmembrane domain-containing protein	-	GGAAATCTGCTGTCTTCTGCTTAA[TTCTTCTTCCTTCTCCTTTC]AAAAAATAAAATTCAGCGATAAATGATTTCG	20	-4.18077	0
GL50803_007982_t1	UDP-glucose 4-epimerase	-	GTGTACTCCG[CCTTTTTATTTTTCTCTCTA]GGGCTACGTCTGTAGTCGTATGAACATTACTAACATTACTAACTC	20	-4.1961	0
GL50803_00104173_t1	Isoleucyl-tRNA synthetase	-	TTTAAAA[TTACTCCATTCTTTTTATCA]GGCCGAAACACCAATGCAGGTGGCTGATTTTACCAAGCGAGAGTACTT	20	-4.21087	0
GL50803_005450_t1	unspecified product	+	AGCACGCTCGGTGGCACATACGGGGTGAAGGCCATTTTAAAA[TTACTCCATTCTTTTTATCA]GGCCGAAACACCA	20	-4.21087	0
GL50803_0017395_t1	Ribosomal protein L5	+	CTTTTGGAGCCCTCTGGTGAAATACAAACCATTTTAAA[TTCACTTTACTTTTATTCCA]GAATGGAGAGATGAGAG	20	-4.21192	0
GL50803_008367_t1	V-type H-transporting ATPase subunit F	+	TCTGTTAAGTCTTTGCG[TCCACTTTCTATATTTATAT]GGCAAATTAACGTTTATCATAAGCACCGGCATCCTTTT	20	-4.2181	0
GL50803_00101919_t1	5'-AMP-activated protein kinase, beta-1 subunit	+	[TTCT(AA)TCCTTTACTCCTCT]GCCGTCTATCTTCAGCAACACCGGTGCTCTGACCAATTAAAAAGTTAATTAAAAA	20	-4.2208	1
GL50803_009493_t1	Coiled-coil protein	-	[TACACTCTTTTATCTTTATA]GAACTCGGTCAACGAATATTATATGTTATCGAGAAGGTCTTTCGTGACAACACCA	20	-4.22235	0
GL50803_0017296_t1	Major facilitator superfamily transporter	+	ATTCCAGTTAACGACTCG[CATCCCTTTCTCTTTCC(AA)T]AACAATTCTCCGGCATCTCAAAGGTTAAAAAGGCACT	20	-4.2226	1
GL50803_0014745_t1	Ankyrin repeat protein 1	-	ACCCGCTTATAAAATTTTATGGATTTAGGAGACACCG[TTTCTCTTCCACCC(AA)CTTT]GTTCCATTATCTTCTGAG	20	-4.22295	1
GL50803_009283_t1	unspecified product	-	TGCACAA[CTTTTT(AA)TTACTTCTCTTT]GTATCTCAAATTTTAGGAGGACCAGCTACTCTAGCTATGATAAGTATT	20	-4.2237	1
GL50803_0016479_t1	Kinase, NEK	+	AATACGGTAGATGCCCGAGAGGTCCTTCATCCTTTTGAGTGAG[ATTT(AA)TTTATTCCTCCCCT]GCTCCCCGCCCC	20	-4.22417	1
GL50803_007578_t1	Dynein light chain	+	[ATCCATTTTT(AA)TTTCTCTT]GGCGTCACATTTTAATTGAGTTCTCAGATTCTGAGCCCTAGACTGTTTCTGCTCA	20	-4.22677	1
GL50803_0094653_t1	WD40 repeat protein	-	TAGTGCAATTAAAAATTACCTCCGGAGTTTTTTCAAATGTCCCGCTCGTCTG[CTTCTCTCTTC(AA)CATTATT]GCC	20	-4.22765	1
GL50803_0011720_t1	Ankyrin repeat protein 1	-	[TTTTT(AA)TTTTTATCTTTTT]GTTTTTTAGCTTTTGAATCCGCAATTGAAAGAACTTTGCCATTTAAAGTTGATTT	20	-4.22925	1
GL50803_00137685_t1	Dolichyl-diphosphooligosaccharide--protein glycosyltransferase	-	CCAAGGTTTTTTTGTCCTTTTTATTTGACCCTTTGTCTCACG[TCTTTCCCCCTCATT(AA)TAT]GCGAAGAAATCAA	20	-4.22985	1
GL50803_004349_t1	Endothelin-converting enzyme 2	-	[CCTTC(AA)TTTTTTACTTCAT]GCTGTTTACACAGACCTCATTAGAATTTATTGAAGTTTTAGATGGCCCTTCGTTT	20	-4.23112	1
GL50803_009808_t1	Chaperone protein DnaJ subfamily A	-	GGG[CCCTTATC(AA)TTATTTTTTT]GCAATTGATTTGATCTTTCGAATATATTGGCACAGACGGCCCAATATAGGCT	20	-4.2316	1
GL50803_0013352_t1	T-complex protein-10	+	GTCTAGTAGTTGAATAATCGTCATACGCGGTTTCCGAG[CCATTCTTT(AA)TTTTATCTC]AAGACTTCCTGCTTCCG	20	-4.23168	1
GL50803_0017219_t1	Ankyrin repeat protein 1	+	[T(AA)TATATTCCCCTTTTTCT]GTTCTTTCTCCTCTCTTCGATGCTTTCTTCAATCTAAATAAAAACTTGCGATTTA	20	-4.2329	1
GL50803_0015112_t1	Dual specificity phosphatase, catalytic	-	TTTTTTTGAAA[TTCTATTTACTTTT(AA)TCCC]AACGTTCAGCGGGTTCTTTCGTGTCGTTTATAGAGGCTGACGGT	20	-4.2333	1
GL50803_0014331_t1	VSP	-	TGAG[ATTCTTCTT(AA)TCCACTATC]AAGAATCCTACTAGCAAAGATACCCAAAGCTAAAAAGCTCCATTCGGTTAT	20	-4.23335	1
GL50803_00d14331_t1	VSP	-	TGAG[ATTCTTCTT(AA)TCCACTATC]AAGAATCCTACTAGCAAAGATACCCAAAGCTAAAAAGCTCCATTCGGTTAT	20	-4.23335	1
GL50803_0034906_t1	unspecified product	-	CTGCTTCCACAGGTAATAAAGAAACGCCAAACGTACTTATTTTTTAAG[CCTT(AA)CTCTTTACTTTTAC]AACTGCT	20	-4.23367	1
GL50803_0088059_t1	Myb-like DNA-binding domain-containing protein	+	CTTCCACAGGTAATAAAGAAACGCCAAACGTACTTATTTTTTAAG[CCTT(AA)CTCTTTACTTTTAC]AACTGCTTTT	20	-4.23367	1
GL50803_0016729_t1	unspecified product	+	GAGGG[ATTTATCT(AA)CTCCCTCTAC]GTCCATAAAAAGCATATCTATAGGTCTTTAACTCATCTCAAAATAAATAA	20	-4.234	1
GL50803_006563_t1	Uracil phosphoribosyltransferase	-	TTTTTCCCCTACAAA[CTATC(AA)CACACTCTCTCTC]GTGCATTCTCTTTCGTGGTGCCTTGGCGGTCCGGTGTGGT	20	-4.23407	1
GL50803_00t0031_t1	tRNA-Glu	+	GTGAGGCCCATTTTTTCCCCTACAAA[CTATC(AA)CACACTCTCTCTC]GTGCATTCTCTTTCGTGGTGCCTTGGCGG	20	-4.23407	1
GL50803_0014203_t1	Ankyrin repeat protein 2	+	CGATCACCTCTAGAAGGCATGTAG[ACACC(AA)TTACTCTCTTTTT]AATTTCAATGTTTTCCAGATTTTAGCGGACA	20	-4.23422	1
GL50803_0061271_t1	unspecified product	-	CAGTTTTGGCCAGTAAAAAAATGG[CTCTACC(AA)CCTTATTCTCA]GCAAATTCGTCAACCATCCTAGGTCGTATTG	20	-4.23428	1
GL50803_009175_t1	unspecified product	-	[ACCCTCTTT(AA)TTTACCACC]GTTGGGGTTACAACGATGCGGTCAGCCAATAGCCGAAGACTCGCCATTAGCCGTC	20	-4.23447	1
GL50803_0016310_t1	Ribosomal protein L27a	+	CCCTTGGCCAGGCTAACCAAAAAAGTATATTAAA[TTT(AA)TTTCATTTTCCCCAC]GGTCTAAAAAGGGGCCTCGAG	20	-4.23498	1
GL50803_008687_t1	Tenascin-like protein	-	TATTTTTATAATCCATCAAA[TCCTC(AA)CATCATTCTTACT]GTCCTCCTCAAAATTCTGCTCTACTTTTGGAAGAC	20	-4.23542	1
GL50803_0015011_t1	unspecified product	-	GTCGACAAGAAAAGCCTTTTAAAACTCTATAAAATCTTACAGGATAAGACACGTG[ACTCTTATCTTT(AA)CATTTC]	20	-4.2361	1
GL50803_0016811_t1	unspecified product	-	AGGACGGTCCCTTTGATGAGCTTGAGGATAAAAATTAGCAAAAAGTAAG[TTTCATTTTTT(AA)TCTTTTA]GGCATG	20	-4.2363	1
GL50803_0033232_t1	GARP-like protein 4	+	ACCACCTGTGCTGCGATAGCTATCCGGCAAG[ATTTCATTTC(AA)TTTTCTTA]GTAAGTTTTGCTCTGGAAGAAAAG	20	-4.23637	1
GL50803_0014654_t1	unspecified product	-	AGAACGGTCTTTGGG[CACCTTCTCTATC(AA)TTCAT]GATGCTGTCTGGCTGTTTTTGATTGGGAGCAGGCTCACAG	20	-4.23695	1
GL50803_0017055_t1	unspecified product	-	GAGCGACTTATTTTTTGGAGG[CTATTATC(AA)TTCCATTTTT]AATTGGCGAAAAAGGCGCACCTGTGCAGACTGCC	20	-4.237	1
GL50803_003042_t1	Hybrid cluster protein	-	TATTAAAA[C(AA)TTTACCCCCTATTTACT]GTTCACCTGTAAACATTTTTGTAGAACGGTAGTATGTTTAACACGAC	20	-4.23782	1
GL50803_0011912_t1	WD40 repeat protein	+	AACTGGTACACTTACCGTCGAGCTTGGCATAAGTAGCTG[TCCACACCCTTATC(AA)TTTT]AAAAACCCTACTTCTC	20	-4.23802	1
GL50803_007035_t1	unspecified product	-	[TTTT(AA)TTCTTTATTTTTAC]GGGCGAGAGAGACCAACCGGTTTACTGATAACCATGTTCAATCCAGACAAACCCG	20	-4.23842	1
GL50803_0014642_t1	Prefoldin subunit	-	TCGGCTTTTTAAGTTAAGTAATCTAATATCAATAATATTGG[TTCTC(AA)CACACTTTATCTC]GTAGGATCTGTATG	20	-4.23902	1
GL50803_005167_t1	unspecified product	+	GCCGTTCCCTGCTTTTTGTTCTTTTTGAACCGGCTCAGGGG[TTTTTATCACATTTT(AA)TCT]AAAATTCCAGTGTT	20	-4.2395	1
GL50803_0010661_t1	Ubiquitin-conjugating enzyme E1	-	AA[TTTTTT(AA)TCTACCATTTCA]GATGACGTCTTCTACTGTCAGTACTGAAAAGGTCATCCTTATGGCGGTGCACA	20	-4.24073	1
GL50803_0095880_t1	unspecified product	-	TCAGATAAACTCAGGCCCAGATTTAACGAAAAA[TTTATTTTCCCAT(AA)TTACC]AATGATACTAACGCAACGTTGG	20	-4.24085	1
GL50803_0016297_t1	unspecified product	+	[C(AA)TTTCATTATCATTTTTT]GATTCTAAAAAATCAAAAAAATGGAAGCCGGGATTTTTTCACTGGGGATAGGAAT	20	-4.24132	1
GL50803_0015399_t1	unspecified product	+	G[AC(AA)TCTTTCATTTCATTAT]AACACATAAAAATCTCACTCGTCTTCAGTTACCTGCTTTTATCCCAGTGGCGCC	20	-4.2419	1
GL50803_005648_t1	unspecified product	+	AAGGACAGATATTTTTGTCAACTTTTTTG[TT(AA)TTTTACTCTTTTCATA]GAATTTTTTCATCTATTTGGCGGACG	20	-4.24205	1
GL50803_0016558_t1	Phosphatidylinositol 4-kinase	-	TAAAATTTACACAAAAGCCCTTTTAGCTATCTCTACAGGCGTGCGTGAA[TATCATTTTTCCTT(AA)TTCA]GAAACT	20	-4.24242	1
GL50803_003546_t1	Kinase, NEK	+	ACTAACCTTTTGCAATCTCTTCTGTAGAAAG[ATTTACT(AA)CATTTATTTTT]AAAAAATGTTAAACCGTTAATCCA	20	-4.24412	1
GL50803_0016842_t1	High cysteine membrane protein Group 2	+	GAGCATAGAGCGGTTAGAAACGTTAACGTTG[T(AA)CCTATTCTACTCTACAT]GCGGAACAAAAATTTAAAGATTAA	20	-4.24757	1
GL50803_0010429_t1	Wos2 protein	-	TTGTTTTTGAGGGACAATTGATTTAGAATCATTACAAGTTGATTTG[TCATTTATT(AA)TTATTCATT]GGACACAGC	20	-4.24782	1
GL50803_006752_t1	Rhodanese-like protein	-	TTGAAATACTTTTGCGCAGGAGAAACATTGAAGTGTAAATCTAAG[TTTTTCCAT(AA)TTTACACAT]GGAGATAGAC	20	-4.24797	1
GL50803_00137746_t1	unspecified product	+	AGTTGAAATGTATTTAAAACACAAA[TTTCATACTT(AA)TTACATTT]GCATAGCACAGATAGAAAAGCACATAATTG	20	-4.248	1
GL50803_0024980_t1	unspecified product	-	TAATTAAAATCTTCCCATGTTCTGGATTCTCCTCATCGCTGCTACGCTCTCAG[ACCTCATCC(AA)TATTCATAC]GC	20	-4.24885	1
GL50803_0021233_t1	unspecified product	-	[ACTTT(AA)TTCATTACACTAT]GGCATAATAACCGTTTCCACTCTTCAGTCCCTACCTCAAGTGGCCTAGCACTAAA	20	-4.2499	1
GL50803_0016596_t1	PX domain-containing protein	-	AAAG[TTTTACTTACATATTT(AA)TC]GAACATCATTGCAGAGCGTGTGGACGCCATTTTCAGGACCGCGAAAGGATG	20	-4.25002	1
GL50803_0015268_t1	unspecified product	-	AATCCGTGCTGTTTTTACCTCAAAACTTAAAATCCTTTTGTTTCTAAGGTCCAAG[ACACCATTCTCAT(AA)TCATA]	20	-4.25502	1
GL50803_0014690_t1	unspecified product	-	CGTCTAAGAATAAAATTAGGCATGCTATGTCTGCGAAGGCTACAAAGTGG[TTTACTTCACAT(AA)TACTTA]GCTTG	20	-4.25565	1
GL50803_00114829_t1	unspecified product	-	AATAACTTTAACCCTTAAGCCTTATCTTAAAATTGTTAGTGTTTTTGCATTTAGG[TATACACATCCTTTT(AA)TCA]	20	-4.25602	1
GL50803_008260_t1	unspecified product	+	CCTGATGGGACGCCTCAGTATCTGGAGTGGG[CCT(G)TCCCCTTCCTCTTTTC]AACAGAGGTAGTACTGCTTAAAAA	20	-4.25657	1
GL50803_005468_t1	Ankyrin repeat protein 1	-	TAATTATG[AC(AA)TCATTTATTACACTAT]GGCATATTAAATAATGATTGAAGTCTTAGCCAAAGTTAATTAAAATA	20	-4.2567	1
GL50803_003147_t1	Ankyrin repeat protein 1	-	CGCTTTATAAAATTAAATGACAG[CC(AA)TTACATATACACACCC]AAGGATAATCCTCGTGAACATACAGATGTTTA	20	-4.25845	1
GL50803_0011139_t1	unspecified product	+	[CCCTCCTTACT(G)TCTTCTTT]GCCCTCTTGTTGTGAGGGTTGGGGCACGGAGTTGGCAGGTACAAAATTATCTCTA	20	-4.2633	1
GL50803_0016232_t1	PHD-zinc-finger like domain-containing protein	+	TGGACAGCTTTTTTTGTTTTTCAATCCGAA[CCCTCCCCTT(G)CCTATTCCT]GCTAGTCTGTTAGGCGTGCGAGGCC	20	-4.26395	1
GL50803_00t0010_t1	tRNA-Ser	+	CGCCTCGTTCAGCGAGTAAACCCAACCAA[TAC(AA)CCATACTACCTATAC]AATTTATATGTTCTCGCGCAGGCGAC	20	-4.26492	1
GL50803_002754_t1	unspecified product	-	ATCTTGCGTGAAAATTGGGAGATCTCAGAGAAAATTCGTTTTTACATGG[CTTTTCTCCCTTT(G)TCCTTA]GCCATA	20	-4.26515	1
GL50803_0014655_t1	unspecified product	-	GGTTCTCCACAAG[TTTT(G)TTTTTTTCTTTTTTT]AATGTTAAATGCTCACAAAAGGGGAGAACACCTGAGGTTCCT	20	-4.2662	1
GL50803_009133_t1	ABC transporter	-	GGCCTTTAATTTACTTTAATCTGCACTTCATAAAGGG[CTCTATCCCTTTCT(G)CCTTT]GCACGGTGAATATAGGTT	20	-4.26635	1
GL50803_003598_t1	Nup53/35/40-type RNA recognition motif-containing protein	+	GGTAGAGCTTGCGCTGCTATTGCCATGTCCAAACATTCCAGAAAG[TCTTCTTT(G)TCCTCCATTTT]AAAATCCAAC	20	-4.26652	1
GL50803_0037421_t1	EGF-like domain-containing protein	+	CACGGGG[CTTATCTTCT(G)ACCCTCTTC]GGCTCCCTGCCCGCTCCATTTCAATTATTTAATTTGCTCAGTTTGGCT	20	-4.26743	1
GL50803_0091198_t1	Sigma adaptin	+	TTTAGCAATGGCTATCGCTGGCGTG[TCACCCTTCTCA(G)ATCCCTT]GCTCATAAACAATGTTTTTGTTTAAAATAA	20	-4.26802	1
GL50803_0092741_t1	Kinase, CMGC CLK	-	TGTCTCTTATCGTTTTGCTTTAAGTAACTAGGAAGGTTTTTAAGATGTATG[TCTCTTA(G)TCTCACTTTTTT]AAGT	20	-4.26812	1
GL50803_004596_t1	putative Ethanolamine kinase	-	TTTTCTTCGAGTAGTGTCGATTTACTGAGTGTCCAAAGTGTCTTTTG[ACTTCTCTATCTCTTCA(G)CT]AAGTGCTC	20	-4.27027	1
GL50803_0014864_t1	unspecified product	-	ATAAGCACCTACTCCGCCTG[TCTTTTTTCCTTTCAC(G)TCC]GAGTCATGAAGCTCCCCTCCCACCAAGATTTACTT	20	-4.27047	1
GL50803_0015353_t1	unspecified product	+	GTCTGCTTCTTTGTATCCGCTCATAGCTGTGG[ATCTCTTCCTTA(G)CATTTCT]AAAAATAAAATCCTCTTGCCCTT	20	-4.27083	1
GL50803_00103943_t1	High cysteine membrane protein Group 3	-	CACGAAGTCCTATGTGAATGAG[TTTTTTATTTCTCCTC(G)TTC]AACGAATAATTCTAGCATAGTGTTTCTGCTGTG	20	-4.27197	1
GL50803_0017568_t1	Ankyrin repeat protein 1	-	TATTTTTGAAGAGGTTGTAATTTTGATAAATATGTAGTGTGG[CTTCCATCTCT(G)CTTCCTAT]AATTTACACACTG	20	-4.27282	1
GL50803_00137755_t1	unspecified product	-	TATGGGCAAAACTGTTTGTAGAGATGAGGATGGG[TTT(G)CTTTTTATTTTTCTCT]GAGTATTTCTACTCTACCATG	20	-4.2729	1
GL50803_0016544_t1	unspecified product	+	CATTATGGGCAAAACTGTTTGTAGAGATGAGGATGGG[TTT(G)CTTTTTATTTTTCTCT]GAGTATTTCTACTCTACC	20	-4.2729	1
GL50803_0017369_t1	unspecified product	-	AGAGGGCAGGAAAAATAAATGGAAATTAATTGGGCAAAGACGGGGCAGG[CCA(G)CCTCCTTCACCTCTAT]GCATCG	20	-4.27357	1
GL50803_0016482_t1	unspecified product	-	CTTGATCGGCGCGGCGGACATCAATTAAAATGTTTTTTG[ATC(G)ATCTTTCCTATCTTTT]GGAACTTAAGTAAGAC	20	-4.27383	1
GL50803_0016893_t1	Kelch motif-containing protein	-	GACCTTGGCAATTTGCTTTTTTGAG[ACTT(G)TCTCCCATTTACTCT]GTTCAAAAAGGTCGGTTTGCCGACTGCTAC	20	-4.27402	1
GL50803_0014019_t1	Cathepsin B	+	GGTGTCAGACTGTATTGTTCTGAATGCG[ATTTCATTTTTT(G)TTTTTTT]GGTCCACGCTTTTCCTCCAATTTTAAA	20	-4.27427	1
GL50803_008371_t1	unspecified product	+	TCTCCCAAGTCATGAATGTG[CTTTTC(G)ACACCTCCTATCT]GAGGATAGGTAAAATCCGAAATAATCAAGACTTTC	20	-4.2745	1
GL50803_0014753_t1	Histone acetyltransferase type B subunit 2	+	GTTGCAAGACGCG[CTTATTCCCATT(G)CTTTTCT]GGAGTTTAAAAAATTGGCACACAGGATTTTTAGATCCGCACG	20	-4.2746	1
GL50803_0014481_t1	unspecified product	-	CTGCTTCCTTCTTTCCGAGCTTTATTTTTTAAA[TTTTTCA(G)ATTTTTTTCTCA]GATTTGATTGAAAGATACCAGT	20	-4.27463	1
GL50803_005358_t1	Aurora kinase	-	TTTTTAAGTTATTTACTTGGAGTGCGTCTTG[TTCTTCTTATC(G)TCATCCTT]GCTCTTATGCTTTTCCTTGTCTTT	20	-4.27465	1
GL50803_0017298_t1	unspecified product	-	TTTTGGCAAAAAATTTGTTTGTGGTTGATGGGCAAGCTTTTTAATTTAATATGAG[CCCCCATCACCTA(G)TCATCT]	20	-4.27485	1
GL50803_001597_t1	unspecified product	-	TTTTTTTGTG[ATTTACTTTCTAT(G)TTCCCT]GCTCAAGTACTAACCCTAGATCAGTAAATCTCTTTAATTGTGTAT	20	-4.27502	1
GL50803_001890_t1	putative 3' exoribonuclease	+	GAACTATGCTATGTACCGAATCGCTAGCGGGAGTTACGAGGCCTCTAACAG[CCTA(G)ACTCTCACATCTTTT]AAAA	20	-4.2752	1
GL50803_0016161_t1	Kinesin-16	+	ATAAGTAAACGGTCTTTGGGCCTTACGCAAGGCCGTTGCTTTTAGATATTTAAAA[TTTCA(G)TTTCCTACATTCCC]	20	-4.27535	1
GL50803_00112557_t1	Ankyrin repeat protein 1	-	GATTTTTTGGTTTACTTATTATCGATTTTTAAGG[TTCCACT(G)CTTTCTTCCACT]GTTTTCACTTATAAACTCCCT	20	-4.2755	1
GL50803_0040369_t1	unspecified product	+	ACTTATTATCGATTTTTAAGG[TTCCACT(G)CTTTCTTCCACT]GTTTTCACTTATAAACTCCCTGACTCAATTTAAC	20	-4.2755	1
GL50803_0012950_t1	Ubiquitin-conjugating enzyme E2 (E3-independent)	-	TTTATGAGCGAAAGAATTCAGGTAATAATGTAA[TATTTCA(G)CTCTTTTTTCTT]GTACTCTTGTTAACAGTTTTGA	20	-4.27595	1
GL50803_0017404_t1	unspecified product	-	GGCTTGAA[CTCT(G)CCACTATCTTTTTTT]GATAAATCAGTCGGGGGAAGTCAGCAAGAAGGAGATGCTAGAGGCTT	20	-4.276	1
GL50803_008883_t1	unspecified product	-	[CTCTTTT(G)TATTTTTTATTC]GCTAATGCAGCCAGATGACACGTTCAATGACCTTCCCAGTGACGTTTTGAAGCGT	20	-4.27642	1
GL50803_008513_t1	ATP-binding protein	-	TTCTTTTAGGGATTCAGGAGTAAAAAAGTGAGTGCATGACTTTAAA[TCTCA(G)CTTCCCCCTTTACA]GAATATATG	20	-4.2771	1
GL50803_0013500_t1	TCP-1 chaperonin subunit theta	-	CTAGTCCTTCCTG[CCTTTTTA(G)TATTTATTTTT]GAAATTTGTTTTCAGCATGAATACACAACGCTCCACAGCACC	20	-4.2774	1
GL50803_0015587_t1	Ankyrin repeat protein 1	-	TCTGATTTCTG[TTTTTT(G)TTCACTTCATTTT]GTGCTTCAAACAGCCAAAGAATTAGAATAAGATGGTACAGACTA	20	-4.27755	1
GL50803_007242_t1	unspecified product	+	AAAATGCACCGGCCTGCATTTCCAA[CTT(G)ATTTTTCCACTTTACC]AAAATTTAAAACAAAAACTAAAATTGCAGG	20	-4.27785	1
GL50803_006725_t1	unspecified product	-	GGAGTAGGCGTCGCCGAAAAGCCCAAAATTTAGTTTTG[CTCTTTACTTACTTTTT(G)CC]GACACCAATCATTAATT	20	-4.27835	1
GL50803_001902_t1	unspecified product	+	[ATATATCCTTT(G)CTTTTCCT]GGGACAAAACCATGCTCTGTTCCAAAAAACTACCATAACTCAAACAAAAACTCCG	20	-4.27872	1
GL50803_004081_t1	4Fe-4S binding domain-containing protein	-	TTTTGAATTATAGGCTTACACAGGAGGACACAGGACTTCGACG[ATATTTACTCCCC(G)TTCTTC]AAGAAGCGCTTG	20	-4.27885	1
GL50803_0016543_t1	unspecified product	-	GATCTTTCAATTTATTGAGCTTTAATCGTCG[CCATA(G)TATCCCTTATCCTC]GTCGTCCGACTCGACGTCGTCCTC	20	-4.27902	1
GL50803_0012082_t1	putative Biotin-protein ligase (birA)	+	GATCCATTTGATGGTTAGATTCTCTAAATGTCTACAGACTACAGTTG[ACACTCTCTA(G)TTTTCTTTA]GGCATAAA	20	-4.27923	1
GL50803_0093693_t1	unspecified product	-	TTAATTTTAAA[CACCCATTCA(G)ACTTTTCTC]AAACGAAGTCCTAATATCAAGAGACTCAGCACTGCACATGAGAT	20	-4.27955	1
GL50803_0089347_t1	DNA-directed RNA polymerase II largest subunit RPB1	-	TGTCTAG[CTTTTTTTACACTTTT(G)CTT]AAGCCAAAAAAAATACCATGAAGTGCCTTTCTCGACTTCAGGCCATTG	20	-4.2796	1
GL50803_0090044_t1	Non-SMC mitotic condensation complex subunit 1	-	GACAAGTAGAAAAAAGCCTCGAAAATTTAAGCATGGAGGAAA[CCCT(G)CCTCTCACCTTCACA]GTCGATGAAACGA	20	-4.27997	1
GL50803_0015545_t1	unspecified product	+	AGGTAAA[TCTTTATTTATT(G)ACTTCTT]GTACCCTGCGCAGGCAACCGATCAGGGAAAACCAAAAACCAAAATTTA	20	-4.27998	1
GL50803_003154_t1	Microsomal signal peptidase 12 kDa subunit (SPC12)	+	TCTGCACAACGGTATTGAATTTTCTACAGATATCACCAACAGGAAGGGG[CATTC(G)ACTCTCCTATTTTT]AAAAGA	20	-4.28007	1
GL50803_0017237_t1	unspecified product	+	GCTGCTGAAGAGCCAGAGCTCAAACGGGAGTAAATTCTCCTTTCTATAAA[TTTTACCTTCA(G)CTTTCATT]GTTTA	20	-4.28015	1
GL50803_008348_t1	unspecified product	-	[TTTTATTTTTACTC(G)TCTTC]GCCACCAGGCGTGCTTTGCTTCTACGGATCCCCCTTTGCATCAAGAGTTGCATGG	20	-4.28027	1
GL50803_00104984_t1	unspecified product	+	ATCGCCCG[TCATATTCTT(G)TCCATCTTT]AAGCATTTTAAATTTAAAAGGAAAGACTTCGAGCACGATTGCATAGG	20	-4.28057	1
GL50803_009336_t1	unspecified product	-	AAAG[A(G)TCTCTACTTCTCTTTTTT]GGCTCTAAATTCTTTTCATTTTCGTAACCATCGGCGTGTTCATGAAGTGTA	20	-4.28087	1
GL50803_0011714_t1	Ankyrin repeat protein 1	+	TTGGTGTAATTTTTATTGTTTGCGG[CCATTCCCT(G)CACCATTCCC]GGCGCAGGGAGATTGTTTTGCTAATTTAAA	20	-4.28115	1
GL50803_0029327_t1	Vacuolar protein sorting 2	-	TTCTTTTTTGTCCCACAATCAAGTAAA[TTTTTTTC(G)TACCCTTTTTA]GCCCGCAAAAAGACTTTAGAAATTGAGC	20	-4.2812	1
GL50803_002972_t1	Cytochrome b5-like Heme/Steroid binding domain-containing protein	-	TTTTTATGAGACCGGAAGCGCACTTACTCTGCCGCCCGG[CCCTCTTTATACCTTTT(G)TA]GGCGCTACTGGAGAAG	20	-4.2812	1
GL50803_0036943_t1	unspecified product	-	TTCATAAGAGCAAAAAGTAATTTTGG[ACCCAT(G)CTTTTTCCCCCAC]GAGAGACCTGGTTCCGTGCAGTTAACGCG	20	-4.2818	1
GL50803_006366_t1	unspecified product	+	GGTTGGCTTTGTG[AC(G)CATTCTCTACCTTTCTT]GACCATCCAAGCCGTTGATTGTCGGGTTAGTAAATTAATTTA	20	-4.28192	1
GL50803_004320_t1	Ankyrin repeat protein 2	-	TTAACCGCCGCGATGTTTAAAAAAGAAAAGTGATG[TTCCTTACTTTAT(G)TTCTCA]GAAAATCAACAAACCATCCA	20	-4.28193	1
GL50803_007989_t1	unspecified product	+	TCCAGCCATGAGCTTGTCATGTAAACAGCTTCCTCCTG[TATTCCTCTTCTCTATA(G)AC]GGCCACAGCCCAAAATT	20	-4.28207	1
GL50803_009520_t1	Mitotic-spindle organizing gamma-tubulin ring associated protein	-	TTTTTGGTTAAAAATCTAGG[TACCCTA(G)CCTACTTTTCTC]GTGTCAACCTTCTGTTGTGGAAGCATGCACAACCT	20	-4.28207	1
GL50803_0015063_t1	Long chain fatty acid CoA ligase 5	+	CTAGTGACCAGCCCTTTTAACATTTGTAAA[CCTATTCCCT(G)CTTCATTAT]GATCTTTCCATTTCTAAAACCAAAA	20	-4.28222	1
GL50803_004270_t1	unspecified product	-	[CATTTTTTTTA(G)CTCTTTCA]GTTGACAAACTATAGGCCTAACAGCCATCCTTCACCCTGTATGCGTAGCCCTTTG	20	-4.28235	1
GL50803_00137753_t1	unspecified product	+	CCAAAAGGACAAAGTAGATATCATCAATAAAAAGTAATTTAAA[TTCATTTTTA(G)CATTTTTTT]GGAATAACAGTG	20	-4.2833	1
GL50803_0011230_t1	unspecified product	-	TTTCATTTACCGCAGCCTACCTACGAG[TCACCC(G)TCTCTCTTATTTA]GAAGAGCTGATGTCCCGGCGTATACCGC	20	-4.28332	1
GL50803_00221691_t1	Histone methyltransferase HMT2	-	GTTTACTCTCACCGTCACCTG[ATTTATTTTTTA(G)CCACCCC]GCTATCATTCTATGATGTGCGTAGTGATTGCTAA	20	-4.28332	1
GL50803_0016464_t1	RING-H2 zinc finger domain-containing protein	+	ACATTCTTTATCTTGAAAATGATTGTGAAAAAA[CCTTTTT(G)CCTACATTCTCA]GAGCTGACCGCTGGCGGGAGCC	20	-4.28357	1
GL50803_0012213_t1	unspecified product	+	AAATACACTTGTGAA[TTATCACTCCTTT(G)CTCTAT]GACCTGACGCCTTTATGAATGTCGGATCCCTAAAAAGACT	20	-4.28442	1
GL50803_0024979_t1	Thioredoxin	+	GGATCAAAATCAGACTGATAGCTCAGGAAG[TC(G)TCTTCATACTCATTTTC]GCCACTCATTAATTAAAATCTTCCC	20	-4.2845	1
GL50803_0022136_t1	unspecified product	-	AAATTAAGTTTTTTGACAAGAAAGAAACTGCCAGGGCCAATTTG[TTTACCTATCTTCATT(G)CCC]GATGCTAATAG	20	-4.2856	1
GL50803_008725_t1	unspecified product	-	TTTTTGAAAATTTCTTGAAAG[TCTAT(G)ATTTTACCTACTCC]GTCATTCATCTTCGCAACCTCTCAGGCCCTCCTC	20	-4.28567	1
GL50803_008209_t1	CCR4-NOT transcription complex, subunit 7	-	TTTATTAATG[TTATTCTTTA(G)TTATTCTTA]GGTGTTAAGCTCTAGGCGCTCAGCAGCACTTGTCGATGCTCAGCA	20	-4.2859	1
GL50803_0014637_t1	unspecified product	+	ACATGCAG[CTACTACCACCACCT(G)CCCT]GCATCCAGGCGTCCTTCTACGTCGACAGGACTGCCAAGGACAAGAAG	20	-4.28595	1
GL50803_0017326_t1	Na+ driven multidrug efflux pump	-	CTGGGTAGCTCTATAAGTTCAATTTTTAAGCAACACTTTCACTCG[CCACACCTCTTATTT(G)TCAT]GACAAACCGC	20	-4.28607	1
GL50803_009483_t1	unspecified product	-	ACCCGGATATTTCTTAAAAATACAAGTTTTATAGG[TATATTCTAT(G)ACTCCCTCC]GAAGCGTCCTCCCCTCCGCT	20	-4.2862	1
GL50803_003563_t1	unspecified product	-	TTTTTAAAAGCGAGGCAGCAAAACTATCAGG[CCTTATCC(G)CTTCTCTATAC]GTGCTTTTACTGACGCATCGCAGT	20	-4.28622	1
GL50803_0060213_t1	unspecified product	+	GG[CCTTATCC(G)CTTCTCTATAC]GTGCTTTTACTGACGCATCGCAGTACTGTTTTACAAAACACTCGGAAAAATTA	20	-4.28622	1
GL50803_0091099_t1	High cysteine membrane protein Group 2	-	GAGTGCTAATACTGATTTGCCAAG[TTATCTC(G)TATTTTATTTTT]AAGCAGTGTGGGGTATAGCTAGATCGGTATC	20	-4.2864	1
GL50803_008235_t1	Ankyrin repeat protein 1	-	[TTCTTATTTC(G)CCTCCCACA]GAAGGGAATTAAAAATGGCACCTGTAATTCACACTACAATCCACAGCTTAGTCAA	20	-4.28648	1
GL50803_0025205_t1	unspecified product	-	TTTTAGATTGACACACAGTACCTATACG[TCCTCATA(G)ACTATTTACTC]GTCAGTTCTGGTTTGATAAAAGACTCC	20	-4.2865	1
GL50803_0017111_t1	unspecified product	+	TGGATAGCTGGCAACAGAGAGTCTTGCCTTCAGTGAGCGGCGACAAAAAAG[ATTCTCC(G)CTCTTCACACCA]GCTC	20	-4.28685	1
GL50803_004188_t1	unspecified product	+	[CATTCCTTTTACCTTT(G)CAT]GCACTTTGTGTTGATAGAATGTATTTATTAAACGCAACACAGGTGTCCTCAAAAA	20	-4.28695	1
GL50803_00113971_t1	Transducin	+	TGTCATGCGAA[TCTTCACTTTTTTAT(G)ACAT]GACATACAATTTATTATTGCACTACTTGTAAAGCAATTAAAAGG	20	-4.28705	1
GL50803_0014651_t1	Glucosamine 6-phosphate N-acetyltransferase	-	CCCTCTCTGCAAAATTCTCCAAAGGCGAAGGATAAAAAATGTG[CA(G)ACATATTACCTTTTCCC]GCCTCGTCTCAG	20	-4.28712	1
GL50803_0014326_t1	unspecified product	-	AAACCCCAAATTTTACTGGCAAACTCTCTAGATTGCGAAAAG[CTATCTCTTCTTATAT(G)TAC]AAGGAGTAAGACA	20	-4.28782	1
GL50803_0025035_t1	Protein tyrosine phosphatase	+	[CCCTATCT(G)CCTACTATCAT]GGTGTTTTTATAACCGTATTTCCCAAAAAATGTTTAGCAATAGTCAAAAAAAGCT	20	-4.28798	1
GL50803_0016667_t1	Acyl-CoA synthetase	+	AATTTAGATCCAAATTTAGTATCCAAAA[TCTTTACAT(G)ACATTTTTTT]GCTTAAAAACACACTCTTACCACAAAA	20	-4.28827	1
GL50803_008371_t1	unspecified product	-	GAAAGTCTTGATTATTTCGG[ATTTTACCTATCCTCA(G)ATA]GGAGGTGTCGAAAAGCACATTCATGACTTGGGAGA	20	-4.28827	1
GL50803_0011116_t1	unspecified product	+	TGCTATGG[CCCCTACCACC(G)ATACATCT]GTAGTTCTATGTTAAGGCTTCGAGGTTTTCAGCGAAATCTTCTATAA	20	-4.2883	1
GL50803_009349_t1	AMMECR1-domain containing protein	-	[ATTTACTA(G)TTTTTACCTTA]GTTTGTTGGAGGGACAAAGGTTCCACGAAGCTCCACAATGCGGTTGAAAACCAAG	20	-4.28838	1
GL50803_004046_t1	unspecified product	+	AGAATGG[ATTTTTTCT(G)CTCATTACTA]GCTGAAGCAACCAATTAATAATTCAATGTTAACTTTTTTGTAAATTTT	20	-4.28972	1
GL50803_0015574_t1	Alanyl dipeptidyl peptidase	+	TATGGATCAGCTCGCAGGCACAAGATGCTAACGG[TCCACCATTTTCATCC(G)TTA]GCCAAAAACATTTTCCAGGGC	20	-4.29132	1
GL50803_009266_t1	putative Sgs1 DNA helicase	+	ATTGGGCCTTGACCTGTTTCCTGCCCCAGCAAG[CTTTCCATACTC(G)CATACTT]GCTTGGCGTTGGAAGAGTCGTT	20	-4.29135	1
GL50803_0026364_t1	unspecified product	-	[ACTATTTTTTATC(G)CCATCC]GTGTATTGTTGGGCCCCTGTCTACCAGGACGGCAGACCAAGTAGAGGAGCACTAC	20	-4.29137	1
GL50803_00102461_t1	putative Spindle pole protein	-	GGTGTCTAGCTGAACACCCTTAGCGCTGGGTCAATGGCGTTCCTTTTTCTTTTCG[TTTCACATCA(G)TACATTTTC]	20	-4.29177	1
GL50803_00113873_t1	unspecified product	+	CACCCTTAGCGCTGGGTCAATGGCGTTCCTTTTTCTTTTCG[TTTCACATCA(G)TACATTTTC]AAAAAATTATTTGA	20	-4.29177	1
GL50803_007747_t1	unspecified product	+	GAACAATG[CTA(G)CCATACCTTTACATTC]GCCTCTACAAAGCAGTCTTCTAAAGAATAAAAATTAAAATCTGGCCC	20	-4.29217	1
GL50803_006531_t1	Queuine tRNA-ribosyltransferase	+	[ACTCATATATCCCTA(G)CACT]GCTGCTGGCGCAGACGCAGGGTTGTTGACCTCTGGATTTCTTCTTTTTTAGAAAA	20	-4.29232	1
GL50803_0025071_t1	unspecified product	+	G[A(G)ACCCTTTCCTATATTTTT]AATTGTTATAACACCTGTCTGCTTTGTCTCGAGTCTCAGCATTATTTTTTAATT	20	-4.29252	1
GL50803_0014497_t1	20S proteasome alpha subunit 3	+	CGATCTAGTGGTGAGGACCGATGGTAGTAATATTGG[TTTTTATACA(G)TACACTTTT]GCTTGAAGCGACAATTAAA	20	-4.29275	1
GL50803_0016869_t1	unspecified product	+	GAGCAAG[CATTTTA(G)ACTACATCCCCA]GTCTGACATTCCAAGGATGCGATTTTTATCTCAAAACTTGGTTTTAAG	20	-4.2932	1
GL50803_00112305_t1	High cysteine membrane protein VSP-like	-	G[CA(G)ATTATTATTCTCTATCA]GATAATTATAGAATTTACATGCAATGAAGTAAGAAAGTTGTTGGCAAACTAATT	20	-4.29335	1
GL50803_002926_t1	unspecified product	-	CTTCGCTAA[TCTACA(G)TTTACTTTTTATA]GGTTCTATAGATCCTTGATATAACATGGCAAAGAGTATGAACATGG	20	-4.29343	1
GL50803_0011487_t1	unspecified product	+	CATGATTTAAAATCTGAGCTTCCGGCTCTCTCGGCTTCTTCCGGCGTTCCCGGG[TTTTTTATTTTCACATT(G)TA]G	20	-4.2938	1
GL50803_0011488_t1	unspecified product	-	GATTTAAAATCTGAGCTTCCGGCTCTCTCGGCTTCTTCCGGCGTTCCCGGG[TTTTTTATTTTCACATT(G)TA]GATG	20	-4.2938	1
GL50803_0024321_t1	Kinase, NEK	+	TTCCGTGTACTGCAATTCCCTCTTCTTTAGACGCCACAGAGTCAAAAAAA[CTCACACTCCAT(G)CACCCAT]AAAAA	20	-4.29427	1
GL50803_0014373_t1	Dynamin	+	GCCTAGCTCAGTACCTGTAAACACAAATGAATTTGAAATGAA[TTCA(G)CTTACTCACATTATC]GCAAAAAAAGGTG	20	-4.29442	1
GL50803_0022204_t1	Methionyl-tRNA synthetase	-	TTTATTTAAATCATTAAA[TTCACCAT(G)TCACCTTATCA]GCAAACAGACTCTCTGCAAGACGTGATTAGGCGCTAT	20	-4.29448	1
GL50803_007765_t1	unspecified product	+	TAGAACACACCGCTTACTGGCTGTCAATATAGTCATGCTTGG[TCTACACTACCTTTC(G)CACC]GGTAATAATTATA	20	-4.29458	1
GL50803_0015873_t1	unspecified product	+	TGGTAAATATGAGTTACATTTTAAGTCTTCGTGTTCAGAGCATATTTGG[TTTTCATATTTACCA(G)CTAT]AAGTGG	20	-4.29493	1
GL50803_008023_t1	unspecified product	+	ACGGGGTAGGGCCATTTTCAAAAAGCCCCAACG[CATTTCT(G)CTTCTTACATTA]GTTATCATATAGCTTTCGGAGC	20	-4.29493	1
GL50803_0016162_t1	unspecified product	-	GTCTTATTAAAAAGATTTGAGCGGCAAATGATTTGGCCTTTTACTATTGTATTTG[TTCATTTATATTTA(G)CCATT]	20	-4.2951	1
GL50803_0061443_t1	putative Reverse transcriptase/endonuclease	-	GG[TTTTTTTTTTTTTTTACA(G)A]GGCGGTTTACTACGTAATATGCGCGCAAGGCGGTAAGGACATTGGAGGGGAGG	20	-4.29515	1
GL50803_0014341_t1	putative SF-assemblin/beta-giardin	-	CAAAAACTAAATTTAGCTTTTGGTGACTCG[TCACCTAC(G)CTTTACTTATT]GCCTATGTTACAGATTCTCCATGAC	20	-4.29552	1
GL50803_0036515_t1	unspecified product	+	GTTGTCTTCTTGCTTGCGTGTGTGCTCCAGG[CATCCCTCTCCACTTCCT(G)C]AACTATGGAATAAGTGAGCTGACA	20	-4.29568	1
GL50803_0022454_t1	GTPase activating protein for ARF	+	GTTAAGGAGAGATAGATAGATGACGTTATCGTCTTTGTTAACGTTCCATCGG[CACTATTA(G)CCATTTATTTT]AAA	20	-4.29582	1
GL50803_0024860_t1	Nonsense-mediated mRNA decay protein 3	-	TAAA[TTTACATTTATTT(G)ATACTC]GAATTTGGCATTGACTCAGGGAATCACGCAGGCAAGATGCTCCAAATTTAA	20	-4.29637	1
GL50803_0016326_t1	Ankyrin repeat protein 1	+	ACACGCTCGTCCTCGCAGTTTCATCTTCTGAGTGAATGGG[T(G)CATCTCTCTCCTCTCTTA]GTTTTAAAAACCGAC	20	-4.29673	1
GL50803_0015529_t1	unspecified product	-	CACTACAGGGAAATACCCTGGCAGAAAAGTCAAG[TTTA(G)TATACCTACCCTACA]GTACACTACATTCTATTTCGG	20	-4.29697	1
GL50803_0013231_t1	Calmodulin	+	TTTCAGTTATGTGCTTTTAATGATTTATAAA[TTATATTT(G)TATTCTATCAT]GGATTTACAGCAACCGTGAACAAA	20	-4.29718	1
GL50803_0060539_t1	unspecified product	+	CTTGGTAACAAGATAATTGCATATAAGATCAGTGTGGACGCGG[CACACCT(G)CACTACTCTCCA]GCTGTGGCCGGG	20	-4.2977	1
GL50803_0016581_t1	unspecified product	-	AATTTTTTCCGCCAAAGGAAGCAAGAA[CACATATTTATTCACTA(G)TT]GGCGCTGTAGCCTAAGTAACGACTTATA	20	-4.29817	1
GL50803_0042328_t1	Kinase, NEK	+	GCAGGCACAAGG[CCCATT(G)CTACCACCACCAC]AACATGGCATTTTATTTTCTCTGTGGTTGTATACCGAAAGACC	20	-4.29838	1
GL50803_0010139_t1	unspecified product	-	GGCCTGCTCAATCGATTTTCCAAGAATTTATGTCTTTAG[TATC(G)TCCCACTATTCCACA]GCCATTTGACATAAAT	20	-4.29867	1
GL50803_0015124_t1	Dynein light chain	+	TTATGTCTTTAG[TATC(G)TCCCACTATTCCACA]GCCATTTGACATAAATCATGGTTTTGCGAAAGTCTAAAACGCT	20	-4.29867	1
GL50803_0017613_t1	Ankyrin repeat protein 1	+	GCATGTAAA[TTTTACATTTTT(G)TACATCA]GCGGCTTTAACTTTGCACACTCTCGATTCCCAGGCTGGAGGGTTCC	20	-4.29913	1
GL50803_0013104_t1	DNA repair protein RAD51	+	TCGCTAATGCGACGCATACGCGGCCTGCGAATGTATG[TATCATCT(G)TTTACATTACC]AACAAATTAGTGAGAGCA	20	-4.2996	1
GL50803_0016357_t1	unspecified product	-	TTTCGCTAATGCGACGCATACGCGGCCTGCGAATGTATG[TATCATCT(G)TTTACATTACC]AACAAATTAGTGAGAG	20	-4.2996	1
GL50803_0010444_t1	unspecified product	+	CAAA[TCATATCATT(G)CTATTCACC]AAGGTAAAGGTCTTTCTTTGAGAGATGTCACGGGCAAAAAAAGAATCAATC	20	-4.29962	1
GL50803_008360_t1	Acid sphingomyelinase	-	ATGTAAAACTAATATGTAAAAA[CTACAC(G)CTTTTTACACTAT]AATTAATTATGTGTTTCAGTTAACACATACCGT	20	-4.30112	1
GL50803_0016887_t1	putative ATP-dependent RNA helicase HAS1	-	AGATTACAATTAATTCGCTCGCCCTTTCTACATAA[TTATT(G)CCATTATTACCATT]AACAATAGACTTTTAATTGA	20	-4.3012	1
GL50803_0014606_t1	Translation initiation factor 6	+	[ACATTTTTTTATTTTTCT(G)A]GTATTGCGCATGAACTTATAGTTTCCATGTCTATTTTTCTTAGGAATAATAATTG	20	-4.30152	1
GL50803_006254_t1	unspecified product	-	[TTATTTTATATCACTT(G)ATA]GTTTACACAGTAGGCACTGTCTCTTCAATGCTATCGGTCGATACGGGATTCTCCT	20	-4.30275	1
GL50803_0011355_t1	Kinase, NEK	+	[CATTTTATTTTCCTATCT(G)A]GGCTGTCTCCTAGAATTTCCTTGACTTGGAATAAGAGCCTTGTGCACGTATAGAT	20	-4.30352	1
GL50803_00137705_t1	unspecified product	+	CTGACCATACCAGTGATGGAAAG[TCCTCCCATTTCATATCT(G)C]GGCATCAGAAGTCATCTGACATAAAATCAAAA	20	-4.30412	1
GL50803_0017584_t1	RRM domain-containing protein [Source:UniProtKB/TrEMBL;Acc:V6TDB8]	+	G[TATTTTACTTCATT(G)CATAT]GGCAAAAAGCTTAACAAGTCCAGCAACGTTGAGCCGGGACGAGCTGGAGGACGG	20	-4.30452	1
GL50803_0017120_t1	CEGP1 protein	-	TGAGTTTTTTACTGGATCTTTAACACAATTAACTG[TTCATATTTATTTTTACA(G)T]AAGGCTAATCTACATATCTG	20	-4.3097	1
GL50803_0025238_t1	High cysteine membrane protein	-	TTTTCAGACTGTAAAGATTAAGAATACACTGGCATTAATTTACTGG[TCTTTATTTTCTACTACC(G)C]GGAGGTGCT	20	-4.30992	1
GL50803_0013691_t1	unspecified product	-	CGTTAGAGCAGAAAGCCAAAGTGGCCGTCTTTTTATCAA[CTCTATACATTTTATTCA(G)C]AAAAGTTTCTATCTAA	20	-4.3127	1
GL50803_0017079_t1	unspecified product	-	GTGCAAATGTTACGTCGCCGTAAAA[TTTTATCTACTTATACTA(G)C]AATTATTAACCAAGAGAGGAAGGTGAAACA	20	-4.31615	1
GL50803_0014604_t1	Nucleotide-binding protein 35	+	TAAAATTATACCGATG[T(G)TTATATTATACATTCCCT]GCCACAAAACAACAATACGGTGGCAGGGCCGGGCTGAAA	20	-4.31642	1
GL50803_002338_t1	unspecified product	-	TTTTCAAAA[TTTATTCTTTACATCACC(G)C]GCACAACGCCGAGTCTCTGCCGCTCTCTGTTTGATACATAGACTAT	20	-4.3169	1
GL50803_00136003_t1	VSP	+	ACAGTATATAGTAAGTCAGGTCTTTAGTCTTAAG[TATTTTATTCTTACTCAT(G)C]GATAAGCTGAGAAGGACCTCA	20	-4.3179	1
GL50803_00136004_t1	VSP	+	ACAGTATATAGTAAGTCAGGTCTTTAGTCTTAAG[TATTTTATTCTTACTCAT(G)C]GATAAGCTGAGAAGGACCTCA	20	-4.3179	1
GL50803_0027925_t1	Ankyrin repeat protein 1	-	AGGGTTTTTGTTTGGTCGGTAAAAAAGG[C(G)CACTTTACATTATTTTTT]GATTCCGCGCTCTAGAGTGAATTCGCC	20	-4.31847	1
GL50803_0013452_t1	Regulator of nonsense transcripts 1-like protein	-	AGTGATTTACTTTTAAAATGCAATTAGATGGATGCG[TACCCTACACTACCCTAC(G)C]GATGGGAATTCCGCGGACC	20	-4.32435	1
GL50803_0060307_t1	unspecified product	+	GTTAGAATCCCCATATATGAGGAGGATGTTCTG[TCCTTCTTTCTTCATCTCT]AAATTTAAAAGATTCACAGCGCC	19	-4.18492	0
GL50803_0017152_t1	Ankyrin repeat protein 1	-	GCTTGTGATGTGAAG[TTTTTATCTCTTCTCTTCC]GAAGCAGATAAAACAACTTTCTTATCCGCATCACATCAGGA	19	-4.18889	0
GL50803_0017146_t1	Helicase	+	GGAAGGACAAAGACCATTCAGAGGGTGTTCGAGGCCCCGACTCCTCCATTTTAA[TTTTTCTTTTCATTTCTCT]AA	19	-4.18905	0
GL50803_008963_t1	unspecified product	+	AACTTGCCTCTCCG[CTTTCCTTATCTTTTACCT]GAACCTTTCCTACGTTTTGCGACACGTCTCGTATCATAACAT	19	-4.19274	0
GL50803_0017174_t1	AMP-binding enzyme	+	CATCTAAGAGCATAGAA[CCCTTTTCTTTTACCCCAT]GAAAAAATACTTATCCTCAAACTACCCTTTACCTGACAG	19	-4.19439	0
GL50803_0017175_t1	unspecified product	-	AGAA[CCCTTTTCTTTTACCCCAT]GAAAAAATACTTATCCTCAAACTACCCTTTACCTGACAGATGCCGGGAGATG	19	-4.19439	0
GL50803_0060401_t1	unspecified product	+	CCACGCGGCGATGGTTTACTTGGGCTGGTGCG[CCTTCTCCCATCACTTTAT]AAAAAAGCCCTTTAGCACATAGTA	19	-4.19997	0
GL50803_008512_t1	unspecified product	-	G[CACTCACTTTTTTACTCCT]GAATCCCTAAAAGAAATGGGCAAGTTCTGCCAGATTGTCGTGGGACCGGCAGGAT	19	-4.20318	0
GL50803_0032730_t1	unspecified product	-	CTCAGCGCAGCCAATTGTTTCCAATTTTAAGAAGAGCTGTTATTTTTTGTATTTTG[CTTTACACTTTACTTTCCC]	19	-4.20337	0
GL50803_00115464_t1	Endonuclease VIII-like 1	-	AAAAATGGATAGCAACCCCCTCCTGGACTTTTTTGCTG[CCCCACCACCTACCTCTCA]GGAACTAGAAACACAACA	19	-4.20539	0
GL50803_00115465_t1	Endonuclease VIII-like 1	-	AAAAATGGATAGCAACCCCCTCCTGGACTTTTTTGCTG[CCCCACCACCTACCTCTCA]GGAACTAGAAACACAACA	19	-4.20539	0
GL50803_0011309_t1	High cysteine membrane protein Group 1	-	[TTTATTTTCATCTTTTCAT]AAAATTAGCAATAGCTGTTGCATAGTGTAACCGGAGTTGTAAGCAGTGATTCACTA	19	-4.20624	0
[truncated: 9,282 more rows]

## Sheet: 0-2 HEPs
GeneID	Name	Strand	Sequence	Length	Avg Energy	# HEPs
[truncated: 10,136 more rows]

## Sheet: 0-3 HEPs
GeneID	Name	Strand	Sequence	Length	Avg Energy	# HEPs
[truncated: 10,136 more rows]
